# Supplementary material for: Molecular Determinants of the Human Retinal Pigment Epithelium Cell Fate and Potential Pharmacogenomic Targets for Precision Medicine
Source: Int J Mol Sci. 2025 Jun 17;26(12):5817. doi: 10.3390/ijms26125817 (PMC12192794; doi:10.3390/ijms26125817)
Supplement: Supplementary file 1 [file ijms-26-05817-s001.zip]

Archive with 14 entries (14 files):
- IntvsRPE.all.peaks_April2025.xlsx
- IntvsRPE.all.summary_April2025.xlsx
- IntvsRPE.all.TF_vs_peak_distribution_April2025.xlsx
- iPSCsvsInt.all.peaks_April2025.xlsx
- iPSCsvsInt.all.summary_April2025.xlsx
- iPSCsvsInt.all.TF_vs_peak_distribution_April2025.xlsx
- iPSCsvsRPEall.peaks_April2025.xlsx
- iPSCvsRPEall.summary_April2025.xlsx
- iPSCvsRPEall.TF_vs_peak_dist_April2025.xlsx
- Table S1_NGS_qc_and_WES_April2025(2).xlsx
- Table S2_GO_terms_Enriched_April2025.xlsx
- Table S3_GeneOntologies_PioneerTFs_April2025.xlsx
- Table S4_TFBS_FTPs_GeneOntologies_April2025.xlsx
- ijms-3599407-supplementary.pdf
