# Supplementary material for: Molecular Determinants of the Human Retinal Pigment Epithelium Cell Fate and Potential Pharmacogenomic Targets for Precision Medicine
Source: Int J Mol Sci. 2025 Jun 17;26(12):5817. doi: 10.3390/ijms26125817 (PMC12192794; doi:10.3390/ijms26125817)
Supplement: Supplementary file 1 [file ijms-26-05817-s001.zip › IntvsRPE.all.peaks_April2025.xlsx]

## Sheet: IntvsRPE.all.peaks
permutation	peakID	DESeq_baseMean	l2FC	DESeq_ldcSE	DESeq_stat	pval	pval_adj
0	chr4:50676124-50677601	2990	-5.07	0.133	-38.1	0	0
0	chr17:26603658-26604663	15800	-6.22	0.167	-37.4	2.3e-305	8.71e-301
0	chr17:26619128-26620322	21600	-6.38	0.175	-36.4	6.37e-290	1.61e-285
0	chr4:49138984-49142228	8440	-5.55	0.155	-35.9	6.04e-282	1.15e-277
0	chr1:143230182-143233650	4620	-5.15	0.149	-34.6	1.37e-261	2.09e-257
0	chr16:34592580-34595830	10700	-5.93	0.172	-34.4	4.7e-259	5.95e-255
0	chr4:49118477-49121190	15900	-6	0.175	-34.3	2.59e-258	2.81e-254
0	chr17:21972217-21973595	3700	-5.12	0.149	-34.3	4.57e-258	4.33e-254
0	chr20:31241565-31241973	1940	-4.55	0.133	-34.3	1.18e-257	9.94e-254
0	chr13:18211709-18213141	79300	-7.39	0.219	-33.8	9.03e-250	6.85e-246
0	chr4:49102122-49104544	11100	-5.8	0.173	-33.4	3.29e-245	2.27e-241
0	chr10:41883084-41884065	4690	-5.2	0.156	-33.2	3.22e-242	2.04e-238
0	chr13:16158831-16164699	1300	-4.19	0.126	-33.1	6.81e-241	3.97e-237
0	chr13:16147551-16155872	1370	-4.23	0.128	-33.1	1.44e-240	7.82e-237
0	chr4:49107724-49110840	22100	-6.24	0.189	-33.1	5.51e-240	2.79e-236
0	chr10:133686955-133690398	17400	-6.13	0.186	-33	2.63e-239	1.25e-235
0	chr10:41908928-41912159	2050	-4.36	0.132	-33	1.07e-238	4.78e-235
0	chr4:49657104-49657855	3820	-5.16	0.157	-32.8	7.98e-236	3.37e-232
0	chr16:46394457-46395098	16600	-6.22	0.191	-32.6	1.45e-233	5.78e-230
0	chr4:49091938-49093400	6250	-5.28	0.162	-32.5	1.66e-231	6.3e-228
0	chr1:143191873-143195722	7160	-5.39	0.167	-32.4	8.69e-230	3.14e-226
0	chr4:190177442-190180005	31300	-6.67	0.206	-32.4	9.19e-230	3.17e-226
0	chr17:26884839-26885980	1630	-4.61	0.143	-32.4	1.06e-229	3.49e-226
0	chr4:49094889-49099681	10100	-5.6	0.174	-32.3	2.42e-228	7.65e-225
0	chr10:41888639-41889628	1770	-4.34	0.135	-32.2	1.96e-227	5.94e-224
0	chr1:124737080-124741586	1740	-3.92	0.122	-32.2	2.07e-227	6.05e-224
0	chr22:18730313-18731335	10300	-5.8	0.181	-32.1	5.32e-226	1.5e-222
0	chr17:26594426-26595138	2470	-4.87	0.152	-32.1	1.55e-225	4.21e-222
0	chr2:90380661-90392819	6430	-5.31	0.166	-32	2.94e-225	7.69e-222
0	chr4:49632614-49635633	3360	-4.81	0.152	-31.6	9.53e-220	2.41e-216
0	chr5:49666171-49667333	6070	-5.22	0.166	-31.4	2.39e-216	5.84e-213
0	chr4:49149155-49149853	62500	-7.01	0.224	-31.3	8.52e-215	2.02e-211
0	chr4:49136043-49137320	2800	-4.71	0.151	-31.2	3.22e-213	7.4e-210
0	chr10:41873760-41876813	3690	-4.9	0.157	-31.1	7.07e-213	1.58e-209
0	chr21:10692367-10693075	4540	-5.14	0.166	-31	1.39e-210	3.01e-207
0	chr1:123692098-123692760	1600	-4.33	0.14	-30.9	4.8e-210	1.01e-206
0	chr21:10325535-10326398	2050	-4.54	0.147	-30.9	5.08e-209	1.04e-205
0	chr5:49599561-49602932	64000	-6.97	0.226	-30.8	1.72e-208	3.44e-205
0	chr1:143251608-143256835	8570	-5.36	0.175	-30.7	1.07e-206	2.09e-203
0	chr16:34581388-34588350	42700	-6.85	0.224	-30.6	2.97e-206	5.64e-203
0	chr20:28839136-28843099	1150	-3.77	0.124	-30.4	1.3e-203	2.4e-200
0	chr16:46398322-46401567	80500	-7.38	0.244	-30.2	1.04e-200	1.89e-197
0	chr1:143212467-143223025	62200	-6.98	0.231	-30.2	2e-200	3.53e-197
0	chr21:10424524-10432841	4570	-4.61	0.153	-30.1	1.61e-198	2.78e-195
0	chr5:49630732-49631397	1200	-4.04	0.135	-30	5.77e-198	9.72e-195
0	chr1:143237368-143240509	2150	-4.5	0.15	-30	3.91e-197	6.45e-194
0	chr2:89828050-89831137	2930	-4.67	0.156	-29.9	3.4e-196	5.49e-193
0	chr22:11571602-11580801	1700	-4.03	0.135	-29.9	8.29e-196	1.31e-192
0	chr10:42073162-42084038	4230	-4.92	0.165	-29.8	2.91e-195	4.51e-192
0	chr1:123557399-123560422	842	-4.19	0.141	-29.8	1.14e-194	1.73e-191
0	chr22:12691969-12694100	2660	-4.75	0.16	-29.6	5.48e-193	8.15e-190
0	chr16:34571718-34574236	4360	-5.31	0.179	-29.6	1.5e-192	2.19e-189
0	chr1:143200206-143203554	2360	-4.67	0.159	-29.4	1.18e-189	1.69e-186
0	chr3:75668849-75669913	15600	-5.68	0.194	-29.3	1.64e-188	2.31e-185
0	chr21:10360329-10364011	1120	-3.67	0.126	-29.2	1.67e-187	2.3e-184
0	chr17:23015858-23016732	2010	-4.35	0.149	-29.2	5.39e-187	7.3e-184
0	chr1:124376291-124377541	1490	-4	0.137	-29.1	1.33e-186	1.77e-183
0	chr10:41858380-41861708	5040	-5.06	0.174	-29.1	1.42e-186	1.85e-183
0	chr21:10269897-10274222	10200	-5.25	0.181	-29	2.01e-185	2.58e-182
0	chr2:90395360-90402245	3700	-4.85	0.168	-28.9	3.4e-183	4.3e-180
0	chr21:10750990-10755846	863	-3.76	0.132	-28.5	4.87e-179	6.06e-176
0	chr1:143262069-143264821	10900	-5.6	0.197	-28.4	5.84e-178	7.14e-175
0	chr21:10341994-10349474	2780	-4.25	0.15	-28.4	2.46e-177	2.97e-174
0	chr1:2652197-2656111	3890	-4.54	0.16	-28.4	2.88e-177	3.42e-174
0	chr4:190105613-190108915	914	-4.35	0.154	-28.3	2.32e-176	2.7e-173
0	chr1:124775107-124778690	1660	-4.02	0.143	-28.1	3.65e-174	4.14e-171
0	chr7:152402166-152407419	1870	-3.91	0.139	-28.1	3.63e-174	4.14e-171
0	chr1:124236183-124240198	1240	-3.98	0.142	-28	1.65e-172	1.84e-169
0	chr21:9818988-9821893	1340	-4.1	0.147	-27.9	2.24e-171	2.47e-168
0	chr2:89836280-89841170	2980	-4.62	0.166	-27.9	3.99e-171	4.32e-168
0	chr1:124452712-124455202	1090	-3.71	0.133	-27.8	1.58e-170	1.69e-167
0	chr21:10415161-10419840	2070	-4.07	0.146	-27.8	1.8e-170	1.9e-167
0	chr16:46386327-46391330	141000	-7.69	0.278	-27.7	6.78e-169	7.05e-166
0	chr17:25389771-25390355	818	-3.97	0.143	-27.7	2.46e-168	2.52e-165
0	chr20:31052037-31056028	1270	-3.83	0.14	-27.3	1.61e-164	1.63e-161
0	chr10:41895489-41897057	1080	-3.91	0.143	-27.3	2.83e-164	2.83e-161
0	chr20:29118932-29125176	1260	-3.79	0.139	-27.3	3.16e-164	3.11e-161
0	chr22:11032742-11040587	2910	-4.33	0.159	-27.3	6.95e-164	6.76e-161
0	chr22:10779502-10784484	1340	-3.72	0.137	-27.1	6.53e-162	6.27e-159
0	chr11:94233986-94239370	2390	-3.53	0.131	-27.1	2.19e-161	2.07e-158
0	chr21:9246149-9249036	2410	-4.51	0.167	-27	4.64e-160	4.35e-157
0	chr16:34062671-34064933	1310	-3.95	0.147	-26.9	1.68e-159	1.55e-156
0	chr22:10712208-10718266	1110	-3.59	0.134	-26.7	1.27e-157	1.16e-154
0	chr1:125178879-125183090	164000	-7.76	0.291	-26.6	2.79e-156	2.52e-153
0	chr1:124510764-124514335	718	-3.69	0.138	-26.6	3.97e-156	3.55e-153
0	chr18:107150-112317	162000	-7.66	0.289	-26.6	2.03e-155	1.79e-152
0	chr20:31063838-31065293	1150	-3.79	0.143	-26.5	3.11e-155	2.71e-152
0	chr5:49657662-49661838	168000	-7.65	0.289	-26.4	5.8e-154	5e-151
0	chr21:7257747-7261455	2060	-4.3	0.163	-26.4	2.41e-153	2.06e-150
0	chr10:41903405-41906613	1170	-3.91	0.149	-26.2	8.27e-152	6.97e-149
0	chr1:124727224-124733276	1020	-3.82	0.147	-26	2.42e-149	2.02e-146
0	chr13:16132277-16136168	747	-3.85	0.149	-25.9	2.72e-148	2.24e-145
0	chr20:29875551-29885821	1830	-3.61	0.139	-25.9	4.49e-148	3.66e-145
0	chr13:17168996-17172168	789	-3.69	0.143	-25.9	1.81e-147	1.46e-144
0	chr21:8233995-8239467	3730	-4.66	0.181	-25.8	9.44e-147	7.54e-144
0	chr22:11053867-11057429	1740	-4	0.155	-25.7	4.52e-146	3.57e-143
0	chr22:11065980-11068735	1380	-3.96	0.155	-25.6	7.31e-145	5.72e-142
0	chr1:124531284-124535334	770	-3.48	0.137	-25.5	6.63e-143	5.14e-140
0	chr10:38526775-38529810	1420	-3.73	0.147	-25.3	2.92e-141	2.24e-138
0	chr21:10389990-10394148	830	-3.64	0.146	-24.9	3.09e-137	2.35e-134
0	chr6:157310407-157314354	2390	-3.75	0.151	-24.8	2.64e-136	1.98e-133
0	chr5:34188052-34194130	3900	-3.56	0.143	-24.8	3.32e-136	2.47e-133
0	chr9:40923692-40929029	924	-3.55	0.143	-24.8	3.59e-136	2.65e-133
0	chr10:42069723-42071599	1200	-3.97	0.16	-24.8	3.8e-136	2.77e-133
0	chr13:17925763-17936908	805	-3.91	0.158	-24.7	4.89e-135	3.53e-132
0	chr21:5231488-5238378	1210	-3.68	0.149	-24.7	7.17e-135	5.13e-132
0	chr1:123118473-123120739	684	-3.5	0.142	-24.7	2.5e-134	1.77e-131
0	chr1:123146809-123150541	709	-3.31	0.134	-24.7	2.54e-134	1.78e-131
0	chr6:170398545-170400291	741	-4.19	0.17	-24.7	2.66e-134	1.86e-131
0	chr1:123926002-123927074	816	-3.79	0.154	-24.5	5.31e-133	3.66e-130
0	chr13:16141991-16145467	554	-3.77	0.155	-24.3	1.04e-130	7.08e-128
0	chr13:17346996-17353156	584	-3.57	0.148	-24.2	3.44e-129	2.33e-126
0	chr21:10437442-10442692	979	-3.31	0.138	-23.9	2.23e-126	1.5e-123
0	chr4:49709298-49711868	24100	-5.15	0.217	-23.8	8e-125	5.33e-122
0	chr22:11042224-11046070	695	-3.51	0.148	-23.7	4.73e-124	3.12e-121
0	chr22:11061162-11064239	759	-3.55	0.151	-23.5	7.86e-122	5.14e-119
0	chr1:124756873-124757959	734	-3.39	0.145	-23.4	9.51e-121	6.17e-118
0	chr13:17373620-17377949	573	-3.72	0.161	-23.2	4.35e-119	2.8e-116
0	chr13:17860740-17865063	759	-3.7	0.161	-23	4.68e-117	2.98e-114
0	chr14:16103053-16104909	899	-3.61	0.157	-23	4.87e-117	3.08e-114
0	chr5:21478573-21486052	2250	-3.23	0.141	-23	5.07e-117	3.18e-114
0	chr13:17401136-17403706	603	-3.39	0.148	-23	1.27e-116	7.93e-114
0	chr20:31058147-31061226	1130	-3.49	0.152	-23	1.4e-116	8.66e-114
0	chr8:85653507-85663917	1250	-3.43	0.149	-22.9	2.19e-116	1.34e-113
0	chr17:21663401-21667908	1040	-3.45	0.151	-22.9	2.58e-116	1.56e-113
0	chr1:123101092-123101733	748	-3.46	0.151	-22.8	1.54e-115	9.29e-113
0	chr20:31067995-31069534	1150	-3.57	0.156	-22.8	1.73e-115	1.03e-112
0	chr4:49217125-49221406	881	-3.7	0.162	-22.8	2.37e-115	1.4e-112
0	chr1:2682587-2688352	923	-3.35	0.148	-22.6	8.41e-113	4.94e-110
0	chr22:12197257-12202474	609	-3.32	0.148	-22.4	9.4e-111	5.49e-108
0	chr15:17080538-17083146	936	-3.67	0.164	-22.3	1.71e-110	9.92e-108
0	chr13:17738285-17743249	569	-3.65	0.165	-22.2	3.57e-109	2.05e-106
0	chr5:17517681-17530404	1180	-3.32	0.151	-22	1.07e-107	6.12e-105
0	chr20:30811999-30816786	1340	-3.52	0.161	-21.9	1.37e-106	7.73e-104
0	chr1:124745502-124751223	545	-3.34	0.153	-21.8	1.23e-105	6.9e-103
0	chr1:123175177-123178243	636	-3.33	0.153	-21.8	2.82e-105	1.57e-102
0	chr10:41898814-41899902	551	-3.44	0.158	-21.8	3.29e-105	1.82e-102
0	chr22:10720463-10723957	630	-3.37	0.155	-21.8	4.4e-105	2.42e-102
0	chr22:11028517-11030819	688	-3.26	0.151	-21.6	3.34e-103	1.83e-100
0	chr9:60524490-60528272	532	-3.33	0.155	-21.5	3.76e-102	2.04e-99
0	chr19:37288922-37296939	1010	-3.39	0.158	-21.5	4.03e-102	2.17e-99
0	chr21:5251239-5254446	556	-3.26	0.152	-21.4	7.06e-102	3.77e-99
0	chr14:19094554-19100260	940	-3.32	0.155	-21.4	2.28e-101	1.21e-98
0	chr13:17529754-17540457	632	-3.55	0.167	-21.2	3.67e-100	1.93e-97
0	chr5:34178642-34184849	1860	-3.05	0.143	-21.2	3.73e-100	1.95e-97
0	chr14:16096885-16099263	617	-3.4	0.16	-21.2	1.1e-99	5.71e-97
0	chr1:122922556-122923122	540	-3.19	0.152	-21.1	1.54e-98	7.97e-96
0	chr1:146985048-146993863	916	-2.85	0.135	-21	2.52e-98	1.29e-95
0	chr22:11022678-11026369	685	-2.95	0.14	-21	3.13e-98	1.6e-95
0	chr1:124516838-124520274	670	-3.43	0.164	-20.9	5.62e-97	2.84e-94
0	chr4:49510578-49514985	895	-3.27	0.157	-20.9	6.73e-97	3.38e-94
0	chr1:124602784-124604196	540	-3.16	0.151	-20.9	7.13e-97	3.56e-94
0	chr21:10454765-10458365	583	-3	0.144	-20.9	1.15e-96	5.7e-94
0	chr1:124474843-124477195	682	-3.31	0.159	-20.9	1.48e-96	7.29e-94
0	chr21:10365675-10369196	753	-3.29	0.158	-20.8	1.73e-96	8.49e-94
0	chr22:10729487-10732626	628	-3.2	0.154	-20.8	5.57e-96	2.71e-93
0	chr20:28560405-28565840	1040	-3.01	0.145	-20.7	1.5e-95	7.23e-93
0	chr1:124083327-124086308	604	-3.33	0.161	-20.7	2.93e-95	1.41e-92
0	chr1:124712187-124715690	567	-3.6	0.174	-20.7	3.92e-95	1.87e-92
0	chr21:8217631-8220429	5860	-3.76	0.182	-20.7	7.48e-95	3.55e-92
0	chr4:49123161-49123928	575	-3.41	0.165	-20.6	1.35e-94	6.37e-92
0	chr16:34096406-34099328	707	-3.43	0.167	-20.5	1.54e-93	7.19e-91
0	chr22:10746875-10750704	661	-3.16	0.154	-20.5	3.58e-93	1.67e-90
0	chr20:29262032-29263967	383	-3.54	0.173	-20.5	4.6e-93	2.13e-90
0	chr21:10462925-10467945	890	-3.11	0.153	-20.3	8.2e-92	3.77e-89
0	chr1:143245433-143247465	454	-3.35	0.166	-20.2	5.9e-91	2.7e-88
0	chr17:34578053-34582092	974	-2.48	0.123	-20.2	2.13e-90	9.68e-88
0	chr10:132364333-132364843	671	-3.12	0.155	-20.1	1.66e-89	7.52e-87
0	chr17:25074251-25074720	409	-3.7	0.186	-19.9	2.05e-88	9.19e-86
0	chr22:11813326-11817866	670	-3.33	0.167	-19.9	3.6e-88	1.61e-85
0	chr1:124096958-124100367	680	-3.33	0.168	-19.9	7.71e-88	3.42e-85
0	chr21:8838740-8844127	707	-3.16	0.159	-19.8	1.3e-87	5.74e-85
0	chr2:109199328-109199852	489	-3.47	0.175	-19.8	5.06e-87	2.22e-84
0	chr13:17240597-17247308	427	-3.45	0.175	-19.8	6.67e-87	2.91e-84
0	chr21:10718578-10721829	686	-3.42	0.174	-19.6	1.12e-85	4.84e-83
0	chr22:11928132-11931376	467	-3.16	0.161	-19.6	2.03e-85	8.73e-83
0	chr1:122888865-122890858	396	-3.51	0.18	-19.6	3.08e-85	1.32e-82
0	chr6:344704-349403	638	-3.25	0.166	-19.5	5.93e-85	2.53e-82
0	chr5:21490808-21497010	1500	-3.05	0.157	-19.5	1.19e-84	5.04e-82
0	chr13:17703389-17708494	388	-3.53	0.182	-19.4	8.46e-84	3.57e-81
0	chr1:123796703-123798738	513	-3.18	0.164	-19.4	1.84e-83	7.7e-81
0	chr22:11368963-11371513	484	-3.17	0.164	-19.3	8.39e-83	3.5e-80
0	chr20:30634664-30637658	437	-3.16	0.164	-19.3	1.3e-82	5.39e-80
0	chr1:123527814-123529159	545	-3.09	0.161	-19.2	4.32e-82	1.78e-79
0	chr20:28821329-28825405	613	-3.27	0.171	-19.2	5.39e-82	2.21e-79
0	chr13:16111258-16115239	357	-3.53	0.184	-19.2	6.2e-82	2.53e-79
0	chr4:49650497-49652532	487	-3.29	0.172	-19.1	1.9e-81	7.71e-79
0	chr14:106347112-106350124	599	-3.35	0.176	-19.1	5.72e-81	2.31e-78
0	chr13:16237123-16241296	432	-3.12	0.164	-19	3.3e-80	1.32e-77
0	chr14:19166901-19169751	604	-2.96	0.156	-18.9	6.12e-80	2.45e-77
0	chr21:10383787-10386507	636	-3.2	0.169	-18.9	7.32e-80	2.91e-77
0	chr14:105621567-105625639	654	-3.15	0.167	-18.8	3.13e-79	1.24e-76
0	chr1:123882679-123885752	448	-3.53	0.187	-18.8	3.29e-79	1.29e-76
0	chr16:34085148-34086125	480	-3.17	0.169	-18.8	1.39e-78	5.45e-76
0	chr3:93470360-93470800	263000	-6.89	0.367	-18.8	1.43e-78	5.58e-76
0	chr9:63804219-63809329	402	-3.11	0.166	-18.8	1.6e-78	6.19e-76
0	chr21:10445764-10451026	620	-2.73	0.146	-18.7	7.11e-78	2.74e-75
0	chr1:124766641-124769097	690	-3.25	0.174	-18.7	8.16e-78	3.13e-75
0	chr1:122842406-122843966	750	-3.01	0.161	-18.6	1.88e-77	7.18e-75
0	chr10:41891147-41892453	537	-3.22	0.173	-18.6	3.8e-77	1.44e-74
0	chr21:10401650-10403333	504	-3.08	0.166	-18.6	4.48e-77	1.69e-74
0	chr1:124204816-124209372	442	-3.05	0.164	-18.6	8.14e-77	3.06e-74
0	chr20:29496203-29501051	584	-3.14	0.169	-18.5	1.23e-76	4.61e-74
0	chr1:123751094-123753720	449	-3.22	0.174	-18.5	1.26e-76	4.7e-74
0	chr15:40925837-40930940	899	-2.34	0.126	-18.5	1.63e-76	6.02e-74
0	chr22:11048331-11049615	386	-3.15	0.17	-18.5	2.32e-76	8.55e-74
0	chr20:28804775-28809318	525	-3.15	0.171	-18.4	1.07e-75	3.94e-73
0	chr3:75685002-75689441	440	-3.01	0.164	-18.3	4.5e-75	1.64e-72
0	chr20:28888160-28890272	427	-3.1	0.169	-18.3	4.75e-75	1.72e-72
0	chr4:49129558-49131791	536	-3.36	0.184	-18.3	9.42e-75	3.4e-72
0	chr21:10353079-10356018	632	-3.24	0.178	-18.3	1.29e-74	4.63e-72
0	chr7:516308-522835	1430	-2.16	0.119	-18.2	4.27e-74	1.53e-71
0	chr1:122932179-122937137	503	-3.13	0.173	-18.1	1.67e-73	5.94e-71
0	chr13:16122184-16123730	350	-3.53	0.195	-18.1	1.86e-73	6.59e-71
0	chr22:10740454-10742853	454	-2.86	0.158	-18	7.99e-73	2.82e-70
0	chr16:85460905-85464397	730	-2.47	0.137	-18	9.68e-73	3.4e-70
0	chr6:352648-356285	455	-2.89	0.161	-18	4.34e-72	1.52e-69
0	chr21:8809296-8815916	494	-3.18	0.177	-17.9	5.63e-72	1.96e-69
0	chr22:10775121-10776598	518	-3.17	0.179	-17.7	2.65e-70	9.18e-68
0	chr13:18001676-18008199	341	-3.18	0.181	-17.6	2.59e-69	8.92e-67
0	chr1:124702259-124707300	493	-2.98	0.17	-17.6	4.26e-69	1.46e-66
0	chr17:36933944-36938838	640	-2.43	0.139	-17.6	4.98e-69	1.7e-66
0	chr14:18667278-18671400	494	-2.93	0.167	-17.5	7.48e-69	2.55e-66
0	chr13:17231203-17235615	374	-3.47	0.198	-17.5	8.89e-69	3.01e-66
0	chr4:15599-19224	307	-3.34	0.191	-17.5	3.16e-68	1.07e-65
0	chr17:21410444-21416849	687	-2.41	0.138	-17.4	3.92e-68	1.32e-65
0	chr1:124177167-124182487	410	-3.02	0.174	-17.4	1.06e-67	3.55e-65
0	chr14:19677536-19680261	349	-3.11	0.179	-17.4	1.32e-67	4.4e-65
0	chr13:17718339-17724530	378	-3.17	0.182	-17.4	1.38e-67	4.57e-65
0	chr13:17413169-17418429	432	-3.24	0.187	-17.3	2.29e-67	7.57e-65
0	chr21:9005524-9008922	485	-2.83	0.163	-17.3	3.52e-67	1.16e-64
0	chr1:124552878-124557310	369	-3.02	0.175	-17.2	2.24e-66	7.33e-64
0	chr21:9014758-9019155	552	-2.99	0.174	-17.2	2.38e-66	7.76e-64
0	chr1:124128656-124134193	442	-3.04	0.177	-17.2	4.71e-66	1.53e-63
0	chr22:12175119-12178778	498	-3.07	0.179	-17.2	4.75e-66	1.53e-63
0	chr4:188505161-188507492	286	-3.73	0.218	-17.1	1.59e-65	5.1e-63
0	chr1:234776693-234780461	511	-2.64	0.155	-17.1	2.74e-65	8.77e-63
0	chr1:123503059-123509126	349	-3	0.176	-17	4.55e-65	1.45e-62
0	chr20:61270-62984	377	-3.25	0.191	-17	9.03e-65	2.87e-62
0	chr5:139646599-139656283	2080	-2.09	0.123	-17	1.08e-64	3.4e-62
0	chr14:106342618-106345319	493	-3.09	0.182	-17	1.25e-64	3.95e-62
0	chr1:124304640-124307610	326	-3.21	0.189	-17	1.29e-64	4.05e-62
0	chr13:17948318-17953609	380	-3.29	0.196	-16.8	3.44e-63	1.07e-60
0	chr1:124123404-124126722	493	-2.91	0.174	-16.7	6.02e-63	1.87e-60
0	chr4:49226346-49229626	400	-2.76	0.166	-16.7	1.19e-62	3.7e-60
0	chr22:12189993-12193245	432	-3	0.181	-16.6	7.35e-62	2.27e-59
0	chr13:17582458-17585584	347	-3.15	0.19	-16.6	8.82e-62	2.71e-59
0	chr2:89763474-89766989	449	-2.74	0.166	-16.5	2.65e-61	8.1e-59
0	chr1:124668544-124673355	365	-2.86	0.173	-16.5	2.83e-61	8.63e-59
0	chr1:123780673-123784304	446	-3.25	0.197	-16.5	4.33e-61	1.32e-58
0	chr3:90797452-90802093	395	-2.91	0.177	-16.5	5.35e-61	1.62e-58
0	chr20:31074179-31075899	566	-2.99	0.182	-16.5	5.73e-61	1.72e-58
0	chr13:17193655-17198436	319	-3.07	0.187	-16.4	2.2e-60	6.61e-58
0	chr22:11923852-11926795	366	-3.16	0.193	-16.4	2.59e-60	7.74e-58
0	chr1:16612552-16614108	2030	-2.01	0.123	-16.4	4.1e-60	1.22e-57
0	chr20:31105988-31106881	367	-3.16	0.194	-16.3	6.85e-60	2.03e-57
0	chr5:17592160-17599362	591	-2.61	0.16	-16.3	1.05e-59	3.09e-57
0	chr17:21294007-21298223	742	-2.74	0.17	-16.1	1.75e-58	5.16e-56
0	chr13:16764140-16770956	332	-3.05	0.19	-16.1	3.64e-58	1.07e-55
0	chr13:17749559-17757672	332	-3.07	0.192	-16	9.79e-58	2.86e-55
0	chr1:124544574-124549037	346	-2.88	0.18	-16	1.26e-57	3.67e-55
0	chr1:18106962-18111822	852	-2.17	0.136	-16	1.28e-57	3.72e-55
0	chr12:107317654-107321289	1110	-2.1	0.131	-16	1.73e-57	5e-55
0	chr10:41914521-41915242	412	-2.88	0.18	-16	1.81e-57	5.2e-55
0	chr5:179342678-179346008	699	-2.13	0.133	-16	2.11e-57	6.04e-55
0	chr14:103536974-103545127	850	-2.2	0.138	-15.9	9.21e-57	2.63e-54
0	chr21:8763078-8766304	412	-2.84	0.179	-15.9	1.11e-56	3.17e-54
0	chr21:8702168-8706480	431	-2.78	0.176	-15.9	1.18e-56	3.34e-54
0	chr3:55481102-55489842	1590	-1.94	0.123	-15.8	3.41e-56	9.63e-54
0	chr22:11017093-11020987	384	-2.82	0.179	-15.8	3.59e-56	1.01e-53
0	chr20:29326143-29328859	452	-2.81	0.178	-15.8	3.76e-56	1.05e-53
0	chr12:114399806-114406439	602	-2.41	0.153	-15.7	7.4e-56	2.06e-53
0	chr19:50133246-50137358	683	-2.53	0.161	-15.7	1.06e-55	2.95e-53
0	chr21:5223603-5226794	370	-2.71	0.173	-15.7	1.41e-55	3.9e-53
0	chr10:132821340-132824299	319	-3.45	0.22	-15.7	1.5e-55	4.15e-53
0	chr1:124267965-124271717	336	-2.89	0.184	-15.7	2.35e-55	6.46e-53
0	chr1:123679060-123679783	292	-3.06	0.196	-15.7	2.45e-55	6.72e-53
0	chr8:57208086-57213692	510	-2.53	0.162	-15.7	3.01e-55	8.22e-53
0	chr17:61395953-61401110	978	-2.03	0.13	-15.6	4.05e-55	1.1e-52
0	chr1:124318089-124321075	277	-3.08	0.197	-15.6	5.31e-55	1.44e-52
0	chr13:17065783-17068207	260	-3.2	0.205	-15.6	5.4e-55	1.46e-52
0	chr1:37032900-37038671	546	-2.37	0.153	-15.6	1.5e-54	4.03e-52
0	chr6:3226914-3232256	1240	-1.86	0.12	-15.5	2.13e-54	5.71e-52
0	chr7:100998610-101001750	403	-2.85	0.184	-15.5	3.95e-54	1.05e-51
0	chr14:19159707-19163131	592	-2.73	0.176	-15.5	4.04e-54	1.08e-51
0	chr1:123194941-123195880	409	-2.79	0.18	-15.5	7.32e-54	1.94e-51
0	chr14:106327471-106329653	282	-3.1	0.201	-15.4	8.61e-54	2.28e-51
0	chr17:74430186-74434111	1110	-1.85	0.12	-15.4	1.96e-53	5.17e-51
0	chr22:11321992-11325827	272	-3.09	0.201	-15.4	2e-53	5.24e-51
0	chr22:10771360-10773600	364	-2.7	0.176	-15.4	2.25e-53	5.89e-51
0	chr4:49270567-49274779	385	-2.73	0.178	-15.3	7.29e-53	1.9e-50
0	chr1:123524429-123524941	289	-3	0.197	-15.3	1.49e-52	3.87e-50
0	chr12:51836148-51842167	736	-2.39	0.156	-15.2	1.75e-52	4.53e-50
0	chr11:1016623-1018361	437	-2.81	0.185	-15.2	2.33e-52	6.02e-50
0	chr13:17654143-17657601	382	-2.84	0.187	-15.2	2.41e-52	6.2e-50
0	chr3:75704497-75707136	340	-2.89	0.19	-15.2	3.18e-52	8.15e-50
0	chr10:71527228-71530391	412	-2.45	0.161	-15.2	3.44e-52	8.8e-50
0	chr1:121773364-121775881	370	-2.75	0.182	-15.1	1.21e-51	3.08e-49
0	chr1:124760404-124763811	331	-2.73	0.181	-15.1	1.55e-51	3.93e-49
0	chr22:37416835-37421275	446	-2.35	0.156	-15.1	3.11e-51	7.85e-49
0	chr20:63004989-63009788	493	-2.3	0.153	-15	5.62e-51	1.42e-48
0	chr13:17515952-17519807	367	-3.11	0.207	-15	7.05e-51	1.77e-48
0	chr1:124639476-124649269	336	-2.76	0.184	-15	8.55e-51	2.14e-48
0	chr13:18011606-18016319	304	-3.04	0.203	-15	9.74e-51	2.43e-48
0	chr1:124166202-124169822	308	-3.05	0.204	-15	1.22e-50	3.03e-48
0	chr17:63475879-63479338	486	-2.28	0.152	-14.9	1.64e-50	4.07e-48
0	chr4:190020713-190022885	570	-2.47	0.166	-14.9	3e-50	7.42e-48
0	chr1:122777245-122778773	358	-2.66	0.178	-14.9	3.86e-50	9.51e-48
0	chr13:111973220-111977336	446	-2.3	0.155	-14.8	1.26e-49	3.09e-47
0	chr13:16638405-16642184	269	-3.23	0.219	-14.8	1.74e-49	4.26e-47
0	chr13:17604819-17608361	282	-2.83	0.193	-14.7	5.6e-49	1.37e-46
0	chr13:17792676-17796860	352	-3	0.204	-14.7	6.32e-49	1.54e-46
0	chr17:26571470-26573520	208	-3.51	0.239	-14.7	6.75e-49	1.64e-46
0	chr21:10378288-10381364	463	-2.61	0.178	-14.7	7.37e-49	1.78e-46
0	chr12:106580747-106587840	916	-2.12	0.145	-14.7	1.24e-48	2.97e-46
0	chr8:85647316-85652268	431	-2.31	0.158	-14.7	1.24e-48	2.97e-46
0	chr22:11051193-11052297	377	-3.05	0.208	-14.6	1.47e-48	3.52e-46
0	chr1:123441897-123447633	313	-2.83	0.193	-14.6	1.52e-48	3.63e-46
0	chr9:77014900-77020955	551	-2.26	0.154	-14.6	1.65e-48	3.93e-46
0	chr21:10805608-10807259	283	-3.05	0.209	-14.6	2.22e-48	5.27e-46
0	chr1:124630466-124631826	388	-2.74	0.187	-14.6	2.34e-48	5.53e-46
0	chr9:41232489-41236094	473	-2.53	0.173	-14.6	2.67e-48	6.3e-46
0	chr13:17079198-17080807	291	-3.08	0.212	-14.6	5.16e-48	1.21e-45
0	chr1:124195385-124197258	310	-2.75	0.189	-14.5	6.18e-48	1.45e-45
0	chr1:123856292-123856935	287	-2.91	0.2	-14.5	7.25e-48	1.69e-45
0	chr4:49263698-49267235	406	-2.6	0.179	-14.5	9.87e-48	2.3e-45
0	chr12:121576431-121582904	1040	-1.76	0.122	-14.5	1.02e-47	2.36e-45
0	chr16:1154902-1160722	873	-1.94	0.134	-14.5	2.08e-47	4.81e-45
0	chr22:15918554-15922129	315	-2.76	0.191	-14.5	2.42e-47	5.58e-45
0	chr22:39240756-39244910	559	-2.42	0.168	-14.4	4.1e-47	9.43e-45
0	chr1:122910418-122913684	304	-2.9	0.201	-14.4	5.39e-47	1.24e-44
0	chr21:10705204-10707101	301	-2.84	0.197	-14.4	8e-47	1.83e-44
0	chr8:10729604-10734745	688	-1.92	0.134	-14.3	1.48e-46	3.38e-44
0	chr20:30419341-30425018	372	-2.5	0.175	-14.3	2.54e-46	5.77e-44
0	chr13:17866907-17872727	254	-2.98	0.209	-14.3	3.17e-46	7.19e-44
0	chr10:42066563-42067686	360	-2.98	0.209	-14.3	3.48e-46	7.86e-44
0	chr13:17640767-17645373	229	-3.13	0.219	-14.3	3.51e-46	7.91e-44
0	chr1:124612223-124615217	364	-2.51	0.177	-14.2	1.34e-45	3.01e-43
0	chr2:240450328-240456714	997	-1.86	0.132	-14.2	1.41e-45	3.16e-43
0	chr7:1862464-1866212	415	-2.33	0.165	-14.1	2.25e-45	5.03e-43
0	chr4:49247134-49252239	396	-2.53	0.179	-14.1	2.75e-45	6.13e-43
0	chr16:85521435-85527908	657	-2	0.141	-14.1	2.92e-45	6.47e-43
0	chr20:30826874-30830575	558	-2.53	0.18	-14.1	3.38e-45	7.49e-43
0	chr20:28897777-28898841	282	-2.87	0.203	-14.1	4.79e-45	1.06e-42
0	chr21:10330891-10337858	2080	-4.38	0.312	-14	8.46e-45	1.86e-42
0	chr21:8777331-8779614	302	-2.73	0.195	-14	1.15e-44	2.53e-42
0	chr12:19689-23151	367	-2.51	0.179	-14	1.26e-44	2.76e-42
0	chr22:11942065-11944262	225	-3.04	0.217	-14	2.01e-44	4.37e-42
0	chr13:17304023-17305666	241	-3	0.215	-14	2.1e-44	4.56e-42
0	chr9:62813274-62816861	479	-2.41	0.173	-14	2.14e-44	4.63e-42
0	chr17:79809049-79815740	781	-2.08	0.149	-14	2.69e-44	5.83e-42
0	chr13:16017158-16019529	263	-2.83	0.203	-14	3.13e-44	6.74e-42
0	chr7:5591393-5599415	1390	-1.7	0.122	-13.9	4.5e-44	9.67e-42
0	chr10:41869405-41870602	286	-2.98	0.214	-13.9	5e-44	1.07e-41
0	chr10:124091629-124095434	768	-1.83	0.131	-13.9	5.01e-44	1.07e-41
0	chr16:34161735-34163838	290	-2.9	0.209	-13.9	6.59e-44	1.41e-41
0	chr12:35614590-35615151	168	-3.61	0.26	-13.9	7.15e-44	1.52e-41
0	chr1:143184640-143187827	1430	-4.32	0.311	-13.9	7.2e-44	1.53e-41
0	chr19:8765231-8772264	374	-2.68	0.193	-13.9	7.36e-44	1.56e-41
0	chr13:16007600-16011056	258	-2.89	0.208	-13.9	1.12e-43	2.37e-41
0	chr11:63915728-63920573	961	-1.81	0.13	-13.9	1.15e-43	2.42e-41
0	chr16:34575926-34576697	1410	-4.39	0.317	-13.9	1.23e-43	2.58e-41
0	chr7:76996960-77000196	454	-2.33	0.168	-13.8	1.39e-43	2.91e-41
0	chr1:16725246-16728747	406	-2.27	0.164	-13.8	1.48e-43	3.09e-41
0	chr1:124622357-124623570	257	-3.25	0.235	-13.8	1.82e-43	3.77e-41
0	chr13:16126245-16128636	221	-3.19	0.231	-13.8	2.41e-43	4.99e-41
0	chr17:26936786-26940900	2290	-4.24	0.307	-13.8	2.47e-43	5.1e-41
0	chr5:50014017-50021981	328	-2.78	0.201	-13.8	2.72e-43	5.62e-41
0	chr8:143970680-143978004	1350	-1.63	0.118	-13.8	3.47e-43	7.14e-41
0	chr12:132381076-132384131	251	-2.98	0.216	-13.8	3.49e-43	7.15e-41
0	chr1:16643369-16645518	1110	-1.94	0.141	-13.8	3.98e-43	8.13e-41
0	chr17:21704606-21709504	425	-2.26	0.165	-13.8	4.47e-43	9.13e-41
0	chr2:91441880-91444973	316	-2.62	0.191	-13.7	7.67e-43	1.56e-40
0	chr13:17252200-17253187	270	-3.12	0.227	-13.7	8.17e-43	1.66e-40
0	chr5:178113084-178116877	756	-1.79	0.131	-13.7	8.83e-43	1.79e-40
0	chr2:44934935-44942214	1510	-1.64	0.12	-13.7	1.01e-42	2.04e-40
0	chr16:980384-984550	877	-1.85	0.135	-13.7	1.13e-42	2.28e-40
0	chr17:7435088-7441981	1400	-1.77	0.129	-13.7	1.19e-42	2.4e-40
0	chr1:180751-184802	556	-2.13	0.156	-13.7	1.57e-42	3.14e-40
0	chr21:10801255-10802985	224	-3.05	0.223	-13.7	1.76e-42	3.52e-40
0	chr14:19237902-19242890	407	-2.44	0.178	-13.6	2.11e-42	4.21e-40
0	chr11:134822013-134825731	231	-3.1	0.228	-13.6	2.15e-42	4.27e-40
0	chr17:21342938-21349598	466	-2.13	0.157	-13.6	3.81e-42	7.56e-40
0	chr1:123510779-123511207	195	-3.21	0.236	-13.6	4.25e-42	8.4e-40
0	chr9:129399919-129404098	415	-2.48	0.183	-13.6	7.07e-42	1.39e-39
0	chr19:917163-921842	536	-2.01	0.149	-13.5	9.68e-42	1.9e-39
0	chr20:30849062-30851918	374	-2.59	0.191	-13.5	1.14e-41	2.23e-39
0	chr1:2746697-2750760	389	-2.65	0.196	-13.5	1.27e-41	2.48e-39
0	chr1:124061776-124065186	284	-2.87	0.212	-13.5	1.28e-41	2.5e-39
0	chr12:45412-47787	260	-3	0.222	-13.5	1.5e-41	2.92e-39
0	chr17:74744813-74752032	1160	-1.62	0.12	-13.5	1.54e-41	2.99e-39
0	chr1:124030067-124032681	312	-3.02	0.224	-13.5	1.66e-41	3.22e-39
0	chr12:75379-78640	464	-2.41	0.179	-13.5	2.55e-41	4.93e-39
0	chr1:122666519-122667722	262	-3.04	0.226	-13.4	4.56e-41	8.79e-39
0	chr7:100957643-100958932	2230	-4.24	0.316	-13.4	5.16e-41	9.92e-39
0	chr13:17686811-17695729	270	-2.83	0.211	-13.4	5.38e-41	1.03e-38
0	chr13:17385498-17389972	195	-3.1	0.231	-13.4	5.46e-41	1.04e-38
0	chr16:952765-953990	334	-2.83	0.211	-13.4	5.71e-41	1.09e-38
0	chr13:16513481-16516486	295	-2.82	0.211	-13.4	5.78e-41	1.1e-38
0	chr14:104422137-104427369	486	-2.02	0.151	-13.4	6.55e-41	1.24e-38
0	chr17:26779235-26783098	280	-2.62	0.196	-13.4	8.48e-41	1.61e-38
0	chr6:60239508-60241727	276	-2.63	0.197	-13.4	1.18e-40	2.22e-38
0	chr20:64486-66995	330	-2.69	0.202	-13.3	1.52e-40	2.87e-38
0	chr22:10758755-10761938	344	-2.48	0.187	-13.3	2.46e-40	4.62e-38
0	chr17:38449478-38455354	878	-1.89	0.143	-13.3	3.29e-40	6.17e-38
0	chr9:62799050-62803106	2930	-1.85	0.14	-13.2	5.66e-40	1.06e-37
0	chr1:124457141-124461459	333	-2.6	0.198	-13.2	1.4e-39	2.61e-37
0	chr2:3178849-3181177	382	-2.41	0.183	-13.2	1.53e-39	2.85e-37
0	chr11:69008237-69014830	1010	-1.79	0.137	-13.1	2.11e-39	3.92e-37
0	chr17:79219011-79221068	250	-2.67	0.204	-13.1	2.91e-39	5.38e-37
0	chr1:205454723-205459105	530	-2	0.153	-13.1	4.03e-39	7.44e-37
0	chr8:85773264-85777362	360	-2.37	0.181	-13.1	4.1e-39	7.54e-37
0	chr9:63816644-63818456	1150	-1.65	0.126	-13.1	4.1e-39	7.54e-37
0	chr20:30833917-30836459	265	-2.82	0.216	-13.1	4.16e-39	7.63e-37
0	chr1:124781970-124784340	278	-2.52	0.192	-13.1	4.34e-39	7.93e-37
0	chr1:123199546-123203866	326	-2.89	0.221	-13.1	4.49e-39	8.2e-37
0	chr1:932478-936236	527	-1.92	0.147	-13.1	4.78e-39	8.71e-37
0	chr1:124362838-124371928	296	-2.59	0.198	-13.1	5.84e-39	1.06e-36
0	chr16:12900732-12904143	474	-2.15	0.165	-13.1	5.96e-39	1.08e-36
0	chr1:16715912-16719138	437	-2.05	0.157	-13	6.61e-39	1.19e-36
0	chr20:31157391-31158456	256	-2.68	0.206	-13	1.03e-38	1.86e-36
0	chr1:227913151-227917956	699	-1.79	0.137	-13	1.05e-38	1.9e-36
0	chr1:16757435-16761501	412	-2.16	0.167	-13	1.47e-38	2.64e-36
0	chr14:19382896-19385096	280	-2.59	0.2	-13	1.73e-38	3.1e-36
0	chr15:70095392-70101670	1570	-1.56	0.12	-13	2.28e-38	4.08e-36
0	chr22:10752670-10755389	326	-2.39	0.185	-12.9	3.5e-38	6.23e-36
0	chr9:136323942-136329393	941	-1.64	0.127	-12.9	3.91e-38	6.95e-36
0	chr19:36268771-36278518	313	-2.51	0.195	-12.9	5.05e-38	8.95e-36
0	chr9:129173829-129179181	1290	-1.68	0.13	-12.9	5.36e-38	9.49e-36
0	chr20:29055943-29060272	288	-2.46	0.191	-12.9	7.57e-38	1.34e-35
0	chr1:248752654-248754562	234	-2.91	0.226	-12.9	7.66e-38	1.35e-35
0	chr17:33291073-33293616	445	-2.07	0.161	-12.9	8.24e-38	1.45e-35
0	chr10:41563965-41567783	230	-3.01	0.234	-12.8	8.81e-38	1.54e-35
0	chr15:82472731-82475962	316	-2.6	0.203	-12.8	9.07e-38	1.59e-35
0	chr2:219057444-219061337	429	-2.05	0.16	-12.8	1.13e-37	1.98e-35
0	chr15:20348901-20350799	346	-2.46	0.192	-12.8	1.36e-37	2.36e-35
0	chr21:8796227-8800619	233	-2.76	0.216	-12.8	1.49e-37	2.59e-35
0	chr22:11567689-11570119	312	-2.99	0.234	-12.8	1.65e-37	2.86e-35
0	chr4:189495887-189497788	205	-3.22	0.252	-12.8	1.75e-37	3.02e-35
0	chr4:49640270-49643186	1240	-4.07	0.318	-12.8	1.85e-37	3.18e-35
0	chr10:8033840-8036989	417	-2.2	0.172	-12.8	2.2e-37	3.79e-35
0	chr3:195483139-195483835	190	-3.02	0.236	-12.8	2.25e-37	3.86e-35
0	chr13:17678668-17684760	253	-3.13	0.245	-12.8	2.93e-37	5.03e-35
0	chr20:28729967-28732328	173	-3.18	0.25	-12.7	3.14e-37	5.37e-35
0	chr14:95875016-95877345	362	-2.22	0.175	-12.7	4.47e-37	7.63e-35
0	chr12:56278-57692	318	-2.54	0.2	-12.7	5.55e-37	9.44e-35
0	chr5:50042315-50046542	229	-2.74	0.216	-12.7	5.65e-37	9.59e-35
0	chr20:47894718-47896176	391	-2.72	0.214	-12.7	6.8e-37	1.15e-34
0	chr17:66798543-66799480	294	-2.63	0.208	-12.7	6.9e-37	1.17e-34
0	chr17:21976080-21976989	312	-2.89	0.228	-12.7	7.38e-37	1.24e-34
0	chr20:28785120-28786454	210	-2.81	0.222	-12.7	8.61e-37	1.45e-34
0	chr1:124386213-124391977	257	-2.58	0.204	-12.7	1.03e-36	1.73e-34
0	chr22:20243548-20247280	500	-2	0.158	-12.6	1.2e-36	2.01e-34
0	chr1:16764450-16767231	340	-2.29	0.181	-12.6	1.27e-36	2.13e-34
0	chr1:123944116-123948297	229	-2.8	0.222	-12.6	1.4e-36	2.33e-34
0	chr1:21618799-21623047	549	-1.85	0.146	-12.6	1.62e-36	2.69e-34
0	chr2:91572785-91574133	233	-2.73	0.216	-12.6	1.97e-36	3.28e-34
0	chr1:123055232-123059103	313	-2.6	0.206	-12.6	2.24e-36	3.71e-34
0	chr21:10795189-10796494	166	-3.22	0.256	-12.6	2.44e-36	4.04e-34
0	chr4:49320867-49323177	317	-2.62	0.208	-12.6	2.58e-36	4.26e-34
0	chr15:79431228-79433651	499	-1.99	0.159	-12.6	3.59e-36	5.9e-34
0	chr1:143206275-143207189	286	-2.83	0.225	-12.5	4.07e-36	6.68e-34
0	chr21:9767382-9770269	344	-2.61	0.208	-12.5	4.98e-36	8.16e-34
0	chr6:168272549-168277290	444	-1.99	0.159	-12.5	5.59e-36	9.14e-34
0	chr12:5428625-5434360	811	-1.72	0.138	-12.5	6.18e-36	1.01e-33
0	chr6:34071427-34073572	246	-2.72	0.218	-12.5	1.07e-35	1.74e-33
0	chr11:117875177-117877619	622	-1.77	0.142	-12.5	1.35e-35	2.2e-33
0	chr21:10118925-10121882	303	-2.88	0.231	-12.4	1.4e-35	2.27e-33
0	chr5:1099784-1104122	616	-1.71	0.137	-12.4	1.4e-35	2.27e-33
0	chr1:124770778-124771195	259	-2.47	0.199	-12.4	1.44e-35	2.33e-33
0	chr10:133121995-133125160	309	-2.29	0.184	-12.4	1.64e-35	2.64e-33
0	chr20:30867494-30869472	263	-2.59	0.209	-12.4	2.61e-35	4.2e-33
0	chr13:17977720-17981905	220	-2.78	0.224	-12.4	2.98e-35	4.78e-33
0	chr3:62872976-62876264	621	-1.74	0.14	-12.4	3.09e-35	4.94e-33
0	chr14:106679703-106684618	216	-2.8	0.226	-12.4	3.19e-35	5.1e-33
0	chr21:7925454-7927340	232	-2.93	0.237	-12.4	3.49e-35	5.57e-33
0	chr21:46192298-46195017	197	-2.88	0.233	-12.4	3.71e-35	5.91e-33
0	chr7:142771329-142776655	432	-1.94	0.157	-12.3	5.69e-35	9.04e-33
0	chr17:80474683-80478654	478	-1.87	0.152	-12.3	5.95e-35	9.43e-33
0	chr2:89610493-89612358	249	-2.62	0.212	-12.3	6.28e-35	9.92e-33
0	chr9:64012695-64015195	302	-2.36	0.192	-12.3	6.55e-35	1.03e-32
0	chr10:79066740-79071559	1430	-1.48	0.12	-12.3	7.92e-35	1.25e-32
0	chr15:92393136-92396909	702	-1.88	0.153	-12.3	8.8e-35	1.38e-32
0	chr4:40749-41523	152	-3.38	0.275	-12.3	9.53e-35	1.49e-32
0	chr22:11627743-11630219	272	-2.44	0.198	-12.3	9.86e-35	1.54e-32
0	chr10:38736697-38739913	353	-2.35	0.192	-12.3	9.9e-35	1.55e-32
0	chr1:2756506-2759640	335	-2.75	0.224	-12.3	1.13e-34	1.76e-32
0	chr1:123261243-123264467	373	-2.34	0.191	-12.3	1.18e-34	1.83e-32
0	chr12:124564825-124568953	1070	-1.53	0.125	-12.3	1.21e-34	1.88e-32
0	chr14:19174534-19176824	224	-2.63	0.215	-12.3	1.6e-34	2.48e-32
0	chr22:45969410-45972660	357	-2.34	0.191	-12.2	1.69e-34	2.61e-32
0	chr17:61454428-61458900	414	-1.99	0.163	-12.2	2e-34	3.08e-32
0	chr21:45329112-45333981	489	-1.86	0.152	-12.2	2.5e-34	3.85e-32
0	chr15:79089425-79091760	317	-2.31	0.19	-12.2	3.57e-34	5.48e-32
0	chr17:17514816-17518242	378	-2.02	0.166	-12.2	3.58e-34	5.49e-32
0	chr11:118907166-118914774	1600	-1.73	0.142	-12.2	3.76e-34	5.75e-32
0	chr21:36698369-36701776	326	-2.19	0.18	-12.2	3.8e-34	5.8e-32
0	chr17:488987-491939	693	-1.73	0.142	-12.2	3.84e-34	5.84e-32
0	chr22:12306088-12310215	225	-2.57	0.211	-12.2	4.29e-34	6.52e-32
0	chr10:46555586-46558843	748	-1.68	0.138	-12.2	4.42e-34	6.7e-32
0	chr20:29408177-29411750	1060	-3.8	0.312	-12.2	4.75e-34	7.2e-32
0	chr7:128830134-128834108	1260	-1.47	0.121	-12.2	5.2e-34	7.86e-32
0	chr12:126650578-126656738	258	-2.57	0.212	-12.2	5.73e-34	8.65e-32
0	chr6:169865558-169868512	202	-2.91	0.24	-12.1	7.38e-34	1.11e-31
0	chr1:5670717-5672704	272	-2.52	0.208	-12.1	7.9e-34	1.19e-31
0	chr21:8225974-8230800	3900	-4.95	0.408	-12.1	8.16e-34	1.22e-31
0	chr1:4652709-4656730	565	-1.81	0.149	-12.1	8.51e-34	1.27e-31
0	chr1:124280793-124285129	330	-2.61	0.216	-12.1	1.22e-33	1.82e-31
0	chr9:62825925-62828479	217	-2.6	0.215	-12.1	1.23e-33	1.83e-31
0	chr1:16945812-16948858	332	-2.19	0.181	-12.1	1.3e-33	1.93e-31
0	chr18:14170746-14174967	472	-1.96	0.162	-12.1	1.42e-33	2.12e-31
0	chr17:77372377-77375304	943	-1.88	0.156	-12.1	1.64e-33	2.43e-31
0	chr1:124427855-124433374	237	-2.72	0.226	-12	2.02e-33	2.99e-31
0	chr16:88938718-88942339	581	-1.69	0.14	-12	2.03e-33	3e-31
0	chr12:123510768-123513896	265	-2.93	0.243	-12	2.04e-33	3.01e-31
0	chr3:75697308-75700134	316	-2.39	0.198	-12	2.3e-33	3.39e-31
0	chr1:124004891-124008206	224	-2.59	0.215	-12	2.99e-33	4.39e-31
0	chr1:122615244-122616102	218	-2.62	0.218	-12	3.07e-33	4.49e-31
0	chr20:30823601-30825152	221	-2.72	0.226	-12	3.19e-33	4.67e-31
0	chr21:9095990-9100362	280	-2.67	0.222	-12	3.81e-33	5.56e-31
0	chr12:48000917-48005262	972	-1.69	0.141	-12	3.83e-33	5.57e-31
0	chr1:3707562-3710865	292	-2.28	0.19	-12	4.47e-33	6.49e-31
0	chr2:232485743-232488786	353	-2.06	0.172	-12	4.48e-33	6.5e-31
0	chr17:21848590-21851070	291	-2.88	0.24	-12	4.53e-33	6.56e-31
0	chr14:19180277-19182919	211	-2.61	0.218	-12	5.17e-33	7.47e-31
0	chr15:20281099-20284441	332	-2.27	0.19	-12	5.25e-33	7.57e-31
0	chr6:34511745-34515607	488	-1.84	0.154	-12	5.44e-33	7.83e-31
0	chr4:190110485-190113368	638	-4.07	0.34	-12	5.59e-33	8.03e-31
0	chr4:190080891-190082779	233	-2.55	0.213	-12	5.98e-33	8.57e-31
0	chr19:38032306-38038456	552	-1.78	0.149	-12	6.05e-33	8.66e-31
0	chr14:19344192-19347683	325	-2.52	0.211	-11.9	7.39e-33	1.06e-30
0	chr2:91597578-91599720	264	-2.61	0.219	-11.9	9.05e-33	1.29e-30
0	chr11:114057771-114061601	725	-1.59	0.133	-11.9	9.58e-33	1.36e-30
0	chr21:10736518-10738316	194	-2.85	0.24	-11.9	9.83e-33	1.4e-30
0	chr1:27592579-27595166	568	-1.86	0.156	-11.9	1.16e-32	1.64e-30
0	chr12:37532921-37535689	157	-3.15	0.264	-11.9	1.17e-32	1.65e-30
0	chr13:17316796-17320382	189	-2.77	0.233	-11.9	1.24e-32	1.75e-30
0	chr17:68196002-68201206	518	-1.75	0.147	-11.9	1.43e-32	2.01e-30
0	chr22:12489146-12492044	210	-2.69	0.227	-11.9	1.58e-32	2.23e-30
0	chr13:17354636-17360268	226	-2.87	0.242	-11.9	1.66e-32	2.34e-30
0	chr16:20073038-20075842	331	-2.09	0.177	-11.9	1.76e-32	2.47e-30
0	chr1:124685725-124688872	305	-2.27	0.192	-11.9	1.8e-32	2.52e-30
0	chr1:124328051-124331504	232	-2.54	0.214	-11.9	2.02e-32	2.82e-30
0	chr1:16637199-16639240	318	-2.44	0.206	-11.8	2.24e-32	3.13e-30
0	chr1:122729127-122735249	295	-2.28	0.192	-11.8	2.31e-32	3.22e-30
0	chr17:21855960-21858934	168	-2.93	0.247	-11.8	2.32e-32	3.23e-30
0	chr18:12086216-12089398	377	-2.08	0.176	-11.8	2.56e-32	3.55e-30
0	chr1:124721140-124722973	221	-2.55	0.215	-11.8	2.61e-32	3.61e-30
0	chr10:40556219-40557654	183	-2.84	0.24	-11.8	2.94e-32	4.07e-30
0	chr2:16112793-16115965	191	-2.76	0.234	-11.8	3.37e-32	4.64e-30
0	chr3:195784378-195786205	236	-2.67	0.226	-11.8	3.99e-32	5.5e-30
0	chr13:18021346-18024622	210	-2.67	0.227	-11.8	4.08e-32	5.61e-30
0	chr11:69774270-69776587	211	-2.62	0.222	-11.8	4.14e-32	5.68e-30
0	chr2:26846467-26850162	681	-1.62	0.137	-11.8	4.63e-32	6.35e-30
0	chr11:134912586-134916081	253	-2.4	0.204	-11.8	5.37e-32	7.35e-30
0	chr1:123049257-123051652	207	-2.61	0.222	-11.8	6.03e-32	8.22e-30
0	chr17:66963999-66967130	576	-1.73	0.147	-11.8	6.02e-32	8.22e-30
0	chr21:10797361-10799219	235	-2.62	0.223	-11.8	6.07e-32	8.26e-30
0	chr13:111892867-111896423	395	-1.91	0.163	-11.8	6.39e-32	8.68e-30
0	chr8:144048390-144051085	548	-1.68	0.143	-11.8	6.43e-32	8.72e-30
0	chr21:43340686-43346713	472	-1.89	0.161	-11.7	7.13e-32	9.64e-30
0	chr15:20293425-20297017	403	-2.44	0.208	-11.7	7.16e-32	9.66e-30
0	chr4:49558842-49561332	776	-3.85	0.327	-11.7	7.6e-32	1.02e-29
0	chr6:167651428-167652609	188	-3.13	0.267	-11.7	7.99e-32	1.08e-29
0	chr14:100567287-100569669	341	-2.14	0.182	-11.7	9.55e-32	1.28e-29
0	chr13:16246365-16247888	160	-2.92	0.249	-11.7	9.72e-32	1.3e-29
0	chr1:16772409-16775700	371	-1.95	0.167	-11.7	1.02e-31	1.36e-29
0	chr3:128486708-128490466	626	-1.8	0.154	-11.7	1.13e-31	1.51e-29
0	chr1:16618966-16621984	548	-1.79	0.153	-11.7	1.41e-31	1.88e-29
0	chr1:31759716-31765232	869	-1.64	0.14	-11.7	1.41e-31	1.88e-29
0	chr22:18386967-18387673	332	-2.2	0.188	-11.7	1.5e-31	1.99e-29
0	chr8:138691284-138693680	239	-2.65	0.226	-11.7	1.61e-31	2.14e-29
0	chr9:60673523-60675140	153	-3.03	0.259	-11.7	1.65e-31	2.19e-29
0	chr4:50566671-50567444	133	-3.51	0.301	-11.7	1.71e-31	2.26e-29
0	chr10:41574565-41577236	235	-2.57	0.22	-11.7	1.79e-31	2.37e-29
0	chr10:104638957-104643151	619	-1.61	0.138	-11.7	1.82e-31	2.39e-29
0	chr6:108164731-108169711	615	-1.69	0.145	-11.7	1.85e-31	2.43e-29
0	chr21:10459805-10461701	319	-2.13	0.183	-11.7	1.97e-31	2.58e-29
0	chr6:391314-393894	365	-2.14	0.184	-11.7	2.05e-31	2.69e-29
0	chr1:123212028-123213966	223	-2.53	0.217	-11.6	2.4e-31	3.14e-29
0	chr5:1881834-1886176	444	-1.83	0.158	-11.6	3.25e-31	4.24e-29
0	chr2:87351948-87358203	526	-2.15	0.185	-11.6	3.31e-31	4.32e-29
0	chr1:123755219-123756026	219	-2.87	0.247	-11.6	3.5e-31	4.56e-29
0	chr1:10676843-10680151	559	-1.67	0.143	-11.6	3.53e-31	4.58e-29
0	chr17:22977308-22978437	133	-3.19	0.275	-11.6	3.57e-31	4.63e-29
0	chr18:47020418-47026233	315	-2.42	0.209	-11.6	4.13e-31	5.34e-29
0	chr13:17890523-17899539	232	-2.82	0.243	-11.6	4.39e-31	5.67e-29
0	chr10:71963580-71965850	556	-1.66	0.144	-11.6	4.68e-31	6.04e-29
0	chr14:106851922-106854464	135	-3.44	0.297	-11.6	4.91e-31	6.32e-29
0	chr19:2250145-2254300	423	-1.85	0.16	-11.6	5.24e-31	6.74e-29
0	chr13:16229054-16232682	244	-2.49	0.216	-11.5	7.42e-31	9.53e-29
0	chr13:16756999-16758145	177	-2.91	0.252	-11.5	7.64e-31	9.8e-29
0	chr15:74176083-74181227	465	-1.83	0.159	-11.5	8.64e-31	1.11e-28
0	chr22:11341453-11342413	211	-2.98	0.259	-11.5	9.47e-31	1.21e-28
0	chr11:134724105-134725749	152	-3.06	0.265	-11.5	1e-30	1.28e-28
0	chr8:22053970-22058140	516	-1.69	0.146	-11.5	1.02e-30	1.3e-28
0	chr9:136570719-136573067	358	-2.07	0.18	-11.5	1.13e-30	1.44e-28
0	chr6:60230204-60233373	244	-2.58	0.225	-11.5	1.2e-30	1.52e-28
0	chr16:21517858-21522219	2140	-1.38	0.12	-11.5	1.21e-30	1.53e-28
0	chr8:12566024-12569865	335	-2.14	0.186	-11.5	1.24e-30	1.57e-28
0	chr17:76382039-76386315	783	-1.54	0.134	-11.5	1.3e-30	1.64e-28
0	chr22:10686050-10688971	232	-2.62	0.228	-11.5	1.32e-30	1.66e-28
0	chr1:124437247-124440052	267	-2.74	0.238	-11.5	1.58e-30	1.99e-28
0	chr15:101487002-101492503	432	-1.92	0.167	-11.5	1.74e-30	2.19e-28
0	chr22:10764173-10767131	304	-2.45	0.213	-11.5	1.79e-30	2.24e-28
0	chr14:106354811-106356478	223	-2.94	0.257	-11.5	1.98e-30	2.48e-28
0	chr7:58091332-58093612	171	-2.87	0.25	-11.5	2.19e-30	2.74e-28
0	chr11:134571659-134574791	214	-2.76	0.241	-11.5	2.34e-30	2.92e-28
0	chr4:153787898-153793044	679	-1.55	0.136	-11.4	2.44e-30	3.04e-28
0	chr15:100994310-100996547	131	-3.38	0.295	-11.4	2.88e-30	3.58e-28
0	chr21:5243542-5245286	188	-2.64	0.231	-11.4	3.69e-30	4.58e-28
0	chr3:195892142-195897359	1110	-1.39	0.122	-11.4	3.74e-30	4.64e-28
0	chr13:17117085-17120721	197	-2.75	0.242	-11.4	4.15e-30	5.13e-28
0	chr2:27262145-27265342	483	-1.75	0.153	-11.4	4.16e-30	5.14e-28
0	chr12:57238403-57243968	1120	-1.38	0.121	-11.4	4.23e-30	5.23e-28
0	chr22:11554815-11556994	208	-2.5	0.22	-11.4	4.25e-30	5.24e-28
0	chr15:67064289-67068972	931	-1.47	0.129	-11.4	4.73e-30	5.82e-28
0	chr13:17986416-17992901	216	-2.7	0.237	-11.4	5.03e-30	6.18e-28
0	chr1:92480368-92487081	786	-1.61	0.141	-11.4	5.14e-30	6.3e-28
0	chr15:63041740-63045633	686	-1.6	0.141	-11.4	5.44e-30	6.66e-28
0	chr21:7915882-7917994	218	-2.81	0.247	-11.4	5.75e-30	7.03e-28
0	chr6:40585819-40588230	704	-1.52	0.133	-11.4	5.89e-30	7.18e-28
0	chr1:3540283-3544441	424	-1.94	0.171	-11.4	6.67e-30	8.12e-28
0	chr1:124560316-124562581	261	-2.23	0.197	-11.3	7.86e-30	9.56e-28
0	chr15:17000294-17001273	196	-2.6	0.229	-11.3	7.94e-30	9.65e-28
0	chr15:68817330-68821592	1170	-1.45	0.128	-11.3	8.41e-30	1.02e-27
0	chr11:64082957-64088789	524	-1.65	0.146	-11.3	8.91e-30	1.08e-27
0	chr13:16698812-16700828	161	-2.88	0.255	-11.3	1.02e-29	1.23e-27
0	chr1:123697942-123701359	154	-3.01	0.266	-11.3	1.08e-29	1.3e-27
0	chr4:8620461-8621854	245	-2.44	0.215	-11.3	1.14e-29	1.37e-27
0	chr1:123549409-123551842	1150	-3.73	0.33	-11.3	1.2e-29	1.45e-27
0	chr6:41636993-41640421	694	-1.56	0.138	-11.3	1.31e-29	1.58e-27
0	chr1:248847995-248851515	329	-2.09	0.185	-11.3	1.44e-29	1.73e-27
0	chr13:17908017-17912178	187	-2.71	0.24	-11.3	1.75e-29	2.09e-27
0	chr22:12814447-12817665	158	-2.85	0.253	-11.3	1.97e-29	2.35e-27
0	chr9:65422618-65424292	199	-2.72	0.241	-11.3	2.09e-29	2.5e-27
0	chr3:43994928-43999704	775	-1.6	0.142	-11.3	2.13e-29	2.54e-27
0	chr12:4268990-4277147	1630	-1.41	0.125	-11.3	2.31e-29	2.75e-27
0	chr1:124118505-124119676	183	-2.7	0.241	-11.2	2.47e-29	2.93e-27
0	chr1:123162128-123165772	252	-2.59	0.23	-11.2	2.49e-29	2.95e-27
0	chr1:124591106-124595159	196	-2.53	0.225	-11.2	2.55e-29	3.02e-27
0	chr6:30880775-30886662	1400	-1.49	0.133	-11.2	2.79e-29	3.3e-27
0	chr16:54283820-54287862	720	-1.48	0.132	-11.2	2.82e-29	3.33e-27
0	chr21:8787555-8789761	256	-2.41	0.215	-11.2	2.98e-29	3.51e-27
0	chr1:122553430-122554810	221	-2.53	0.225	-11.2	3e-29	3.53e-27
0	chr20:62365049-62369759	1120	-1.59	0.142	-11.2	3.03e-29	3.56e-27
0	chr16:36100309-36101503	167	-2.88	0.257	-11.2	3.31e-29	3.88e-27
0	chr4:49313610-49315054	216	-2.44	0.217	-11.2	3.32e-29	3.89e-27
0	chr2:71617924-71620396	283	-2.25	0.201	-11.2	3.42e-29	3.99e-27
0	chr17:64776451-64781516	737	-1.46	0.13	-11.2	3.48e-29	4.06e-27
0	chr4:3387640-3390784	443	-1.89	0.168	-11.2	3.68e-29	4.29e-27
0	chr12:130161072-130163775	435	-1.78	0.159	-11.2	4.45e-29	5.18e-27
0	chr1:122643696-122645613	204	-2.6	0.232	-11.2	4.47e-29	5.19e-27
0	chr17:37742156-37745808	332	-2.07	0.185	-11.2	4.9e-29	5.69e-27
0	chr1:57422247-57424984	636	-1.56	0.139	-11.2	5.29e-29	6.13e-27
0	chr12:35126197-35129495	134	-3.06	0.274	-11.2	5.4e-29	6.25e-27
0	chr14:19288822-19292240	290	-2.45	0.219	-11.2	5.91e-29	6.83e-27
0	chr16:87601710-87604360	265	-2.23	0.2	-11.2	5.92e-29	6.83e-27
0	chr9:41632054-41635558	264	-2.3	0.206	-11.2	6.35e-29	7.31e-27
0	chr9:93951056-93955804	494	-2.08	0.186	-11.2	6.63e-29	7.62e-27
0	chr15:28454540-28457960	469	-1.81	0.162	-11.2	6.87e-29	7.88e-27
0	chr10:133275100-133279377	500	-1.82	0.163	-11.2	7.01e-29	8.03e-27
0	chr17:41527095-41530737	443	-1.96	0.176	-11.1	7.17e-29	8.2e-27
0	chr22:27799666-27802644	609	-1.56	0.14	-11.1	7.22e-29	8.25e-27
0	chr13:113860439-113864696	478	-1.76	0.158	-11.1	7.45e-29	8.5e-27
0	chr21:39610467-39613807	442	-1.82	0.164	-11.1	8.54e-29	9.73e-27
0	chr13:17485202-17492322	219	-2.59	0.233	-11.1	1.01e-28	1.15e-26
0	chr10:43064863-43070308	407	-1.8	0.162	-11.1	1.04e-28	1.18e-26
0	chr15:20300916-20307402	1830	-3.6	0.324	-11.1	1.05e-28	1.19e-26
0	chr8:1010828-1013339	174	-2.81	0.253	-11.1	1.17e-28	1.33e-26
0	chr1:124173213-124173684	255	-2.52	0.227	-11.1	1.29e-28	1.46e-26
0	chr12:130714084-130717852	664	-1.63	0.147	-11.1	1.36e-28	1.53e-26
0	chr17:48995527-48998728	787	-1.51	0.136	-11.1	1.39e-28	1.56e-26
0	chr1:123397307-123400012	193	-2.55	0.23	-11.1	1.47e-28	1.65e-26
0	chr5:181044970-181046669	170	-2.98	0.269	-11.1	1.47e-28	1.65e-26
0	chr2:236567571-236573089	739	-1.48	0.134	-11.1	1.48e-28	1.66e-26
0	chr17:245006-247540	183	-2.96	0.268	-11.1	1.9e-28	2.13e-26
0	chr10:117532754-117538207	477	-1.71	0.155	-11.1	1.91e-28	2.14e-26
0	chr12:124542697-124545799	606	-1.53	0.139	-11.1	1.99e-28	2.22e-26
0	chr2:91562260-91567877	1150	-3.43	0.311	-11.1	2.01e-28	2.24e-26
0	chr10:133087327-133089275	284	-2.22	0.201	-11.1	2.04e-28	2.27e-26
0	chr10:40891915-40893971	136	-3.06	0.277	-11.1	2.1e-28	2.33e-26
0	chr9:41229378-41230744	1370	-4.09	0.37	-11	2.21e-28	2.45e-26
0	chr13:16848663-16850236	130	-3.08	0.279	-11	2.23e-28	2.47e-26
0	chr21:7323757-7326849	147	-2.92	0.264	-11	2.48e-28	2.74e-26
0	chr9:42385462-42389100	350	-2.1	0.19	-11	2.48e-28	2.74e-26
0	chr22:11973369-11975940	220	-2.39	0.216	-11	2.5e-28	2.76e-26
0	chr5:3323613-3326664	460	-1.92	0.174	-11	2.61e-28	2.88e-26
0	chr10:7407586-7412923	703	-1.46	0.133	-11	2.71e-28	2.99e-26
0	chr16:554706-556751	260	-2.16	0.196	-11	2.73e-28	3e-26
0	chr4:9264511-9272642	271	-2.37	0.215	-11	2.84e-28	3.12e-26
0	chr14:19105337-19107187	168	-2.85	0.259	-11	3e-28	3.29e-26
0	chr13:16826032-16828289	150	-3.16	0.287	-11	3.2e-28	3.5e-26
0	chr22:11298236-11299088	183	-2.91	0.264	-11	3.32e-28	3.62e-26
0	chr19:37280148-37282385	286	-2.6	0.236	-11	3.45e-28	3.77e-26
0	chr1:124259999-124262513	201	-2.61	0.237	-11	3.52e-28	3.84e-26
0	chr17:73642964-73645908	649	-1.52	0.138	-11	3.83e-28	4.17e-26
0	chr8:144270287-144275418	857	-1.47	0.134	-11	3.92e-28	4.26e-26
0	chr2:91420789-91424599	182	-2.63	0.239	-11	4.14e-28	4.49e-26
0	chr6:370359-374181	731	-3.57	0.325	-11	4.28e-28	4.64e-26
0	chr1:2694399-2698882	298	-2.43	0.221	-11	5.15e-28	5.57e-26
0	chr17:77449917-77452566	738	-1.6	0.146	-11	5.54e-28	5.99e-26
0	chr13:17407853-17411489	150	-2.79	0.254	-11	5.67e-28	6.12e-26
0	chr22:29700535-29707231	493	-1.68	0.153	-11	5.91e-28	6.37e-26
0	chr10:40019543-40020740	150	-2.87	0.262	-11	5.97e-28	6.42e-26
0	chr10:6201160-6205095	1290	-1.31	0.12	-10.9	6.74e-28	7.24e-26
0	chr13:17058820-17062833	179	-2.64	0.241	-10.9	7.39e-28	7.93e-26
0	chr13:17221708-17222719	149	-2.83	0.259	-10.9	7.62e-28	8.17e-26
0	chr11:827106-831012	859	-1.38	0.126	-10.9	9.21e-28	9.85e-26
0	chr21:8782677-8783888	128	-3.13	0.287	-10.9	1.05e-27	1.12e-25
0	chr10:75399722-75405892	1770	-1.35	0.124	-10.9	1.1e-27	1.17e-25
0	chr5:173326622-173330787	745	-1.68	0.154	-10.9	1.35e-27	1.44e-25
0	chr13:16842874-16844292	173	-2.89	0.266	-10.9	1.39e-27	1.48e-25
0	chr1:206923712-206924760	164	-2.83	0.26	-10.9	1.49e-27	1.59e-25
0	chr11:134521249-134522888	170	-2.66	0.245	-10.9	1.5e-27	1.59e-25
0	chr2:234994952-235001392	521	-1.71	0.157	-10.9	1.64e-27	1.74e-25
0	chr9:63325141-63329754	389	-1.95	0.179	-10.9	1.68e-27	1.78e-25
0	chr1:16691445-16694587	351	-1.89	0.174	-10.9	1.71e-27	1.8e-25
0	chr4:49568821-49570679	230	-2.4	0.221	-10.9	1.72e-27	1.82e-25
0	chr15:75450378-75456099	3740	-1.42	0.131	-10.9	1.78e-27	1.88e-25
0	chr21:9862274-9864438	170	-2.71	0.249	-10.9	1.86e-27	1.96e-25
0	chr9:130938701-130941649	381	-1.92	0.178	-10.8	2.63e-27	2.76e-25
0	chr20:62549647-62551760	323	-1.94	0.179	-10.8	2.67e-27	2.8e-25
0	chr14:16137748-16140387	180	-2.76	0.255	-10.8	2.76e-27	2.9e-25
0	chr10:131747936-131752577	480	-1.63	0.151	-10.8	3.4e-27	3.56e-25
0	chr21:44283282-44286042	270	-2.08	0.192	-10.8	3.61e-27	3.77e-25
0	chr16:359313-364056	415	-1.78	0.165	-10.8	3.64e-27	3.8e-25
0	chr14:19371810-19375228	843	-3.4	0.315	-10.8	4.09e-27	4.26e-25
0	chr5:49989220-49992195	148	-2.78	0.258	-10.8	4.33e-27	4.5e-25
0	chr12:3199415-3201584	657	-1.48	0.137	-10.8	4.54e-27	4.72e-25
0	chr3:90880250-90883150	187	-2.5	0.232	-10.8	4.71e-27	4.89e-25
0	chr4:189490495-189491983	140	-2.9	0.269	-10.8	4.77e-27	4.95e-25
0	chr10:23693516-23696264	423	-1.71	0.159	-10.8	5.03e-27	5.21e-25
0	chr2:1370867-1374274	158	-2.66	0.248	-10.8	5.25e-27	5.43e-25
0	chr9:137167877-137169989	349	-1.86	0.173	-10.8	5.34e-27	5.51e-25
0	chr8:142597555-142602376	389	-1.79	0.167	-10.8	5.51e-27	5.68e-25
0	chr2:91589312-91591308	305	-2.21	0.206	-10.8	5.62e-27	5.79e-25
0	chr17:4497246-4500485	667	-1.47	0.137	-10.8	5.67e-27	5.83e-25
0	chr17:49494652-49498201	528	-1.61	0.15	-10.7	5.97e-27	6.13e-25
0	chr14:104579452-104584046	468	-1.63	0.152	-10.7	6.45e-27	6.62e-25
0	chr7:102539259-102546645	368	-1.86	0.173	-10.7	7.08e-27	7.25e-25
0	chr7:3041491-3043839	213	-2.42	0.226	-10.7	7.36e-27	7.52e-25
0	chr7:158920020-158922232	160	-2.67	0.248	-10.7	7.41e-27	7.56e-25
0	chr1:203625844-203630009	1030	-1.38	0.129	-10.7	7.68e-27	7.83e-25
0	chr4:189880159-189882340	142	-2.84	0.265	-10.7	7.97e-27	8.12e-25
0	chr13:17920267-17923309	206	-2.95	0.275	-10.7	8.07e-27	8.21e-25
0	chr17:28515527-28517563	157	-2.74	0.255	-10.7	8.39e-27	8.52e-25
0	chr21:9656112-9657998	145	-2.88	0.269	-10.7	8.66e-27	8.78e-25
0	chr17:178525-182732	442	-1.82	0.17	-10.7	9.29e-27	9.41e-25
0	chr22:37425961-37429212	336	-1.86	0.173	-10.7	9.46e-27	9.57e-25
0	chr21:9851007-9852635	172	-2.76	0.258	-10.7	9.93e-27	1e-24
0	chr2:15939625-15944235	804	-1.44	0.135	-10.7	1.01e-26	1.02e-24
0	chr1:20551686-20554376	402	-2	0.187	-10.7	1.13e-26	1.13e-24
0	chr7:157690587-157694108	479	-1.9	0.178	-10.7	1.17e-26	1.17e-24
0	chr22:12721973-12725946	188	-2.52	0.236	-10.7	1.19e-26	1.19e-24
0	chr1:123634945-123637497	179	-2.51	0.235	-10.7	1.25e-26	1.25e-24
0	chr6:258057-259396	135	-2.88	0.27	-10.7	1.25e-26	1.25e-24
0	chr3:90868652-90869748	153	-2.75	0.258	-10.7	1.31e-26	1.32e-24
0	chr8:29347908-29353917	1320	-1.27	0.119	-10.7	1.42e-26	1.42e-24
0	chr7:56370548-56374631	2300	-3.91	0.367	-10.7	1.69e-26	1.69e-24
0	chr12:3490894-3493843	504	-1.9	0.178	-10.7	1.72e-26	1.72e-24
0	chr17:19703017-19707842	542	-1.6	0.15	-10.7	1.73e-26	1.72e-24
0	chr12:35780250-35782598	106	-3.3	0.31	-10.6	1.95e-26	1.94e-24
0	chr7:1663887-1667845	561	-1.54	0.145	-10.6	1.95e-26	1.94e-24
0	chr13:17158386-17160211	129	-3.04	0.286	-10.6	2.23e-26	2.21e-24
0	chr13:17380687-17384086	163	-2.92	0.275	-10.6	2.47e-26	2.44e-24
0	chr5:176033969-176036634	187	-2.48	0.234	-10.6	2.47e-26	2.44e-24
0	chr22:22902752-22906354	284	-2.14	0.201	-10.6	2.66e-26	2.62e-24
0	chr22:11328912-11331303	215	-2.41	0.227	-10.6	2.72e-26	2.68e-24
0	chr20:29070652-29074343	209	-2.37	0.223	-10.6	2.88e-26	2.84e-24
0	chr10:46548750-46551046	349	-2.04	0.193	-10.6	2.95e-26	2.91e-24
0	chr1:202642634-202645274	443	-1.66	0.156	-10.6	2.98e-26	2.93e-24
0	chr10:133176763-133178185	126	-3.31	0.312	-10.6	3.11e-26	3.05e-24
0	chr2:5509220-5511266	127	-2.93	0.276	-10.6	3.26e-26	3.2e-24
0	chr15:20384933-20387225	192	-2.46	0.232	-10.6	3.34e-26	3.27e-24
0	chr11:76205894-76211121	883	-1.37	0.129	-10.6	3.37e-26	3.3e-24
0	chr16:423971-427282	610	-1.47	0.139	-10.6	3.44e-26	3.36e-24
0	chr12:4908579-4911154	425	-1.73	0.164	-10.6	3.57e-26	3.48e-24
0	chr11:63907036-63911195	455	-1.63	0.154	-10.6	3.72e-26	3.62e-24
0	chr17:26578119-26583651	192	-2.51	0.238	-10.6	3.98e-26	3.87e-24
0	chr2:16392748-16395870	274	-2.19	0.207	-10.6	4.13e-26	4.01e-24
0	chr5:523069-525550	326	-1.98	0.187	-10.6	4.13e-26	4.01e-24
0	chr2:240818488-240821300	743	-1.38	0.131	-10.6	4.26e-26	4.13e-24
0	chr22:23178593-23184066	702	-1.59	0.151	-10.6	4.41e-26	4.27e-24
0	chr1:203126593-203130641	495	-1.58	0.15	-10.6	4.64e-26	4.49e-24
0	chr14:19327557-19329703	130	-3.04	0.288	-10.6	4.78e-26	4.62e-24
0	chr19:1062875-1067646	434	-1.72	0.163	-10.6	4.93e-26	4.75e-24
0	chr13:30842626-30845207	183	-2.63	0.25	-10.5	5.11e-26	4.92e-24
0	chr4:49233511-49237055	685	-3.46	0.329	-10.5	5.44e-26	5.24e-24
0	chr1:122517201-122520602	196	-2.49	0.237	-10.5	5.99e-26	5.75e-24
0	chr8:888967-894185	450	-1.67	0.158	-10.5	6.29e-26	6.03e-24
0	chr2:92487155-92491658	110	-3.27	0.311	-10.5	6.55e-26	6.27e-24
0	chr14:18609645-18613087	193	-2.42	0.23	-10.5	7e-26	6.69e-24
0	chr16:29611123-29615476	1020	-1.34	0.127	-10.5	7e-26	6.69e-24
0	chr4:188754387-188756030	102	-3.22	0.307	-10.5	7.42e-26	7.09e-24
0	chr22:12219542-12222134	169	-2.55	0.243	-10.5	8e-26	7.63e-24
0	chr22:50641277-50644277	324	-1.93	0.183	-10.5	8.41e-26	8.01e-24
0	chr11:118618332-118623313	880	-1.34	0.127	-10.5	8.44e-26	8.03e-24
0	chr14:105709505-105712190	299	-2.09	0.199	-10.5	8.69e-26	8.25e-24
0	chr1:248777414-248779061	137	-3.05	0.291	-10.5	9.15e-26	8.68e-24
0	chr1:22825764-22830267	474	-1.82	0.174	-10.5	9.81e-26	9.3e-24
0	chr5:47114506-47116037	121	-2.97	0.283	-10.5	1.02e-25	9.67e-24
0	chr22:41560284-41563027	380	-1.85	0.176	-10.5	1.02e-25	9.68e-24
0	chr13:16250201-16253491	237	-2.43	0.232	-10.5	1.04e-25	9.77e-24
0	chr21:9823473-9824656	263	-2.42	0.231	-10.5	1.07e-25	1.01e-23
0	chr15:73367003-73369683	354	-1.83	0.175	-10.5	1.09e-25	1.02e-23
0	chr9:34576227-34579877	648	-1.49	0.142	-10.5	1.08e-25	1.02e-23
0	chr7:130488879-130495024	781	-1.41	0.135	-10.5	1.11e-25	1.04e-23
0	chr22:11360829-11362785	180	-2.74	0.262	-10.5	1.12e-25	1.06e-23
0	chr17:21652656-21655310	262	-2.45	0.234	-10.5	1.2e-25	1.13e-23
0	chr14:16401211-16403983	176	-2.53	0.242	-10.5	1.22e-25	1.14e-23
0	chr22:49901386-49902700	132	-2.91	0.278	-10.5	1.24e-25	1.16e-23
0	chr9:93183767-93187661	773	-1.38	0.131	-10.5	1.24e-25	1.16e-23
0	chr8:48979103-48980785	350	2.49	0.238	10.5	1.25e-25	1.17e-23
0	chr2:89580543-89586255	337	-2.18	0.208	-10.5	1.4e-25	1.3e-23
0	chr13:16466766-16468263	118	-2.98	0.285	-10.5	1.41e-25	1.31e-23
0	chr2:241894914-241896803	256	-2.14	0.205	-10.5	1.4e-25	1.31e-23
0	chr7:150909707-150910647	230	-2.81	0.268	-10.4	1.48e-25	1.37e-23
0	chr3:54120976-54123438	450	-1.64	0.157	-10.4	1.61e-25	1.49e-23
0	chr4:49573386-49574191	162	-2.62	0.251	-10.4	1.64e-25	1.51e-23
0	chr4:189970492-189971368	87.2	-3.55	0.34	-10.4	1.64e-25	1.52e-23
0	chr2:34816050-34817524	100	-3.39	0.325	-10.4	1.67e-25	1.54e-23
0	chr6:324383-325522	201	-2.31	0.221	-10.4	1.81e-25	1.66e-23
0	chr4:9247684-9250437	243	-2.42	0.232	-10.4	1.87e-25	1.72e-23
0	chr15:41511184-41514125	352	-1.79	0.172	-10.4	1.89e-25	1.74e-23
0	chr13:16485697-16487147	264	-2.17	0.208	-10.4	1.96e-25	1.8e-23
0	chr9:89253424-89254431	127	-3.15	0.303	-10.4	1.96e-25	1.8e-23
0	chr14:44896811-44898200	639	1.88	0.18	10.4	2.36e-25	2.16e-23
0	chr1:123303819-123306137	172	-2.55	0.245	-10.4	2.51e-25	2.3e-23
0	chr8:143884872-143889044	413	-1.78	0.172	-10.4	2.57e-25	2.35e-23
0	chr22:10734897-10739985	1010	-3.37	0.325	-10.4	2.87e-25	2.62e-23
0	chr22:11352594-11354238	213	-2.75	0.264	-10.4	2.93e-25	2.67e-23
0	chr12:52200508-52204201	376	-1.83	0.176	-10.4	3e-25	2.73e-23
0	chr20:64130505-64133197	188	-2.52	0.242	-10.4	3.02e-25	2.75e-23
0	chr1:54353430-54359201	436	-1.7	0.164	-10.4	3.07e-25	2.79e-23
0	chr15:40279314-40283473	442	-1.62	0.156	-10.4	3.12e-25	2.84e-23
0	chr19:3053601-3057580	420	-1.81	0.174	-10.4	3.19e-25	2.89e-23
0	chr16:16364849-16368236	300	-2.05	0.198	-10.4	3.24e-25	2.93e-23
0	chr3:64684883-64688851	1250	-1.29	0.125	-10.4	3.43e-25	3.1e-23
0	chr16:35841267-35844517	153	-2.76	0.266	-10.4	3.45e-25	3.12e-23
0	chr2:74958157-74959248	630	1.85	0.178	10.4	3.48e-25	3.14e-23
0	chr5:135488060-135492043	447	-1.67	0.161	-10.4	3.68e-25	3.31e-23
0	chr11:46388876-46393086	882	-1.3	0.126	-10.4	3.78e-25	3.4e-23
0	chr6:42450577-42454269	1180	-1.39	0.134	-10.4	4e-25	3.6e-23
0	chr1:124250619-124252149	144	-2.75	0.266	-10.3	4.34e-25	3.9e-23
0	chr7:59758707-59759672	155	-2.81	0.272	-10.3	4.48e-25	4.02e-23
0	chr5:141875692-141879815	672	-1.41	0.136	-10.3	4.6e-25	4.13e-23
0	chr10:41516011-41517555	156	-2.69	0.26	-10.3	4.77e-25	4.26e-23
0	chr1:123106915-123109016	204	-2.4	0.233	-10.3	5.27e-25	4.71e-23
0	chr7:100965520-100966980	534	-1.59	0.154	-10.3	5.29e-25	4.72e-23
0	chr10:40615160-40617398	156	-2.95	0.285	-10.3	5.34e-25	4.76e-23
0	chr13:17213807-17218260	166	-2.67	0.258	-10.3	5.43e-25	4.84e-23
0	chr13:17206735-17209761	140	-2.71	0.263	-10.3	5.47e-25	4.87e-23
0	chr20:28772090-28775125	172	-2.46	0.238	-10.3	5.78e-25	5.13e-23
0	chr21:10813146-10814282	133	-3.09	0.3	-10.3	6.24e-25	5.54e-23
0	chr1:122786079-122788677	171	-2.56	0.249	-10.3	6.31e-25	5.6e-23
0	chr21:9090778-9093302	142	-2.72	0.264	-10.3	6.61e-25	5.85e-23
0	chr7:44322629-44326301	393	-2.09	0.203	-10.3	6.7e-25	5.92e-23
0	chr22:12208574-12211436	200	-2.62	0.254	-10.3	6.71e-25	5.93e-23
0	chr3:195712841-195717138	300	-1.9	0.184	-10.3	6.79e-25	5.99e-23
0	chr9:134640993-134645364	842	-1.49	0.144	-10.3	6.8e-25	5.99e-23
0	chr1:122831883-122835596	199	-2.41	0.234	-10.3	7.36e-25	6.48e-23
0	chr21:10371927-10374580	316	-2.2	0.214	-10.3	7.45e-25	6.55e-23
0	chr22:15664699-15666898	158	-2.56	0.249	-10.3	7.66e-25	6.73e-23
0	chr4:131749698-131752069	857	-3.15	0.306	-10.3	7.99e-25	7.01e-23
0	chr3:184601051-184604888	478	-1.64	0.16	-10.3	8.41e-25	7.37e-23
0	chr10:27741633-27746271	858	-1.33	0.13	-10.3	8.51e-25	7.45e-23
0	chr6:367063-367726	163	-2.75	0.267	-10.3	9.4e-25	8.22e-23
0	chr1:123674382-123677479	168	-2.56	0.25	-10.3	9.59e-25	8.37e-23
0	chr3:91017932-91020382	67.9	-3.93	0.383	-10.3	9.58e-25	8.37e-23
0	chr21:9031679-9040353	1170	-3.34	0.325	-10.3	9.83e-25	8.57e-23
0	chr13:17664103-17667489	117	-2.93	0.286	-10.3	9.93e-25	8.64e-23
0	chr12:48969562-48974395	475	-1.67	0.163	-10.3	1e-24	8.7e-23
0	chr19:24894141-24895747	146	-2.65	0.258	-10.3	1.04e-24	9.06e-23
0	chr12:51846578-51849645	847	-1.34	0.131	-10.3	1.06e-24	9.16e-23
0	chr2:92634347-92638233	113	-3.05	0.297	-10.3	1.07e-24	9.26e-23
0	chr9:65400822-65403028	200	-2.75	0.268	-10.3	1.08e-24	9.36e-23
0	chr21:13984645-13987709	325	-1.92	0.187	-10.2	1.22e-24	1.06e-22
0	chr10:131176470-131179939	340	-1.88	0.183	-10.2	1.23e-24	1.07e-22
0	chr13:16137650-16138851	152	-2.74	0.267	-10.2	1.29e-24	1.12e-22
0	chr2:20565458-20569183	355	-1.75	0.17	-10.2	1.32e-24	1.14e-22
0	chr11:71251151-71253608	487	-1.53	0.149	-10.2	1.38e-24	1.19e-22
0	chr6:314135-315485	159	-2.78	0.272	-10.2	1.39e-24	1.19e-22
0	chr7:1973174-1975076	156	-2.55	0.249	-10.2	1.41e-24	1.21e-22
0	chr14:18623567-18625241	161	-2.59	0.253	-10.2	1.47e-24	1.26e-22
0	chr10:21507312-21510844	406	-1.68	0.164	-10.2	1.51e-24	1.29e-22
0	chr15:70060794-70064587	781	-1.34	0.131	-10.2	1.52e-24	1.3e-22
0	chr18:15527629-15529968	125	-2.83	0.277	-10.2	1.55e-24	1.32e-22
0	chr1:217133838-217140831	740	-1.35	0.132	-10.2	1.6e-24	1.37e-22
0	chr7:100825787-100828487	834	-1.3	0.128	-10.2	1.61e-24	1.37e-22
0	chr13:17995226-17998768	170	-2.6	0.254	-10.2	1.62e-24	1.38e-22
0	chr4:49575820-49580698	751	-3.39	0.332	-10.2	1.65e-24	1.4e-22
0	chr21:9354497-9358620	165	-2.46	0.241	-10.2	1.68e-24	1.43e-22
0	chr13:17855698-17858537	146	-2.65	0.259	-10.2	1.69e-24	1.44e-22
0	chr2:719736-721064	83	-3.54	0.347	-10.2	1.72e-24	1.46e-22
0	chr9:34588683-34593286	634	-1.4	0.137	-10.2	1.74e-24	1.48e-22
0	chr14:19387363-19395284	1220	-3.9	0.382	-10.2	1.81e-24	1.53e-22
0	chr20:28511340-28513830	153	-2.57	0.252	-10.2	1.84e-24	1.55e-22
0	chr13:17309015-17312148	228	-2.48	0.243	-10.2	1.84e-24	1.56e-22
0	chr2:92271655-92275561	102	-3.29	0.323	-10.2	1.89e-24	1.59e-22
0	chr2:241558625-241562426	516	-1.49	0.147	-10.2	2.08e-24	1.76e-22
0	chr1:123028914-123031883	154	-2.62	0.257	-10.2	2.11e-24	1.77e-22
0	chr2:205681911-205686809	787	-1.32	0.129	-10.2	2.19e-24	1.84e-22
0	chr17:40062500-40065700	644	-1.39	0.136	-10.2	2.3e-24	1.93e-22
0	chr21:44709619-44712011	231	-2.14	0.21	-10.2	2.31e-24	1.94e-22
0	chr10:40595405-40596880	101	-3.15	0.309	-10.2	2.48e-24	2.08e-22
0	chr4:189504356-189505925	138	-2.74	0.269	-10.2	2.67e-24	2.24e-22
0	chr14:19668391-19669604	193	-2.41	0.237	-10.2	2.73e-24	2.29e-22
0	chr4:131739665-131744319	941	-3.46	0.341	-10.2	2.74e-24	2.29e-22
0	chr11:118434535-118438363	1230	-1.22	0.12	-10.2	2.78e-24	2.32e-22
0	chr13:17092150-17096584	156	-2.81	0.276	-10.2	2.79e-24	2.33e-22
0	chr6:41371373-41376132	488	-1.53	0.151	-10.2	2.86e-24	2.38e-22
0	chr4:189347683-189349351	78	-4.02	0.396	-10.2	3e-24	2.49e-22
0	chr8:1285623-1288443	200	-2.31	0.227	-10.2	3.22e-24	2.67e-22
0	chr1:123889026-123891570	219	-2.18	0.215	-10.1	3.42e-24	2.83e-22
0	chr11:50163553-50164638	100	-3.25	0.321	-10.1	3.42e-24	2.83e-22
0	chr1:124154986-124158135	196	-2.26	0.222	-10.1	3.53e-24	2.92e-22
0	chr19:18610438-18614170	413	-1.76	0.173	-10.1	3.55e-24	2.94e-22
0	chr2:91437767-91439842	168	-2.49	0.245	-10.1	3.57e-24	2.95e-22
0	chr20:30383869-30385053	135	-2.7	0.266	-10.1	3.59e-24	2.96e-22
0	chr1:125079098-125081277	157	-2.6	0.256	-10.1	3.69e-24	3.04e-22
0	chr13:18039846-18044985	125	-3.12	0.308	-10.1	3.71e-24	3.05e-22
0	chr18:15488499-15490430	166	-2.55	0.252	-10.1	3.7e-24	3.05e-22
0	chr1:124054488-124056143	199	-2.57	0.254	-10.1	3.81e-24	3.13e-22
0	chr1:121771496-121771888	155	-2.78	0.274	-10.1	3.95e-24	3.24e-22
0	chr15:21324510-21325765	392	2.16	0.213	10.1	4.16e-24	3.41e-22
0	chr20:63176587-63179830	368	-1.75	0.173	-10.1	4.26e-24	3.48e-22
0	chr6:473490-475086	163	-2.51	0.248	-10.1	4.77e-24	3.9e-22
0	chr3:46881557-46884339	496	-1.53	0.152	-10.1	5.07e-24	4.14e-22
0	chr10:38911674-38913385	172	-2.6	0.257	-10.1	5.35e-24	4.36e-22
0	chr4:74873054-74875032	358	2.33	0.231	10.1	5.45e-24	4.44e-22
0	chr13:44253919-44256926	181	-2.49	0.246	-10.1	5.59e-24	4.55e-22
0	chr3:198167493-198170654	239	-2.06	0.204	-10.1	5.7e-24	4.63e-22
0	chr10:130371499-130373828	156	-2.52	0.249	-10.1	5.81e-24	4.72e-22
0	chr20:30876726-30879290	188	-2.31	0.229	-10.1	5.86e-24	4.75e-22
0	chr21:9958265-9959788	170	-2.51	0.249	-10.1	6.06e-24	4.91e-22
0	chr17:8827311-8831088	205	-2.35	0.233	-10.1	6.48e-24	5.25e-22
0	chr5:47296306-47299352	195	-2.7	0.268	-10.1	6.51e-24	5.26e-22
0	chr10:41265120-41267612	130	-2.8	0.278	-10.1	6.67e-24	5.39e-22
0	chr10:129241979-129244502	139	-2.64	0.262	-10.1	7.18e-24	5.8e-22
0	chr2:92299434-92302995	106	-3.08	0.306	-10.1	7.22e-24	5.83e-22
0	chr13:17938602-17940979	148	-3.06	0.304	-10.1	7.89e-24	6.36e-22
0	chr5:169299393-169302850	600	-1.46	0.145	-10.1	8.76e-24	7.05e-22
0	chr12:104715428-104723202	497	-1.62	0.161	-10.1	8.8e-24	7.07e-22
0	chr22:39470194-39475119	440	-1.82	0.181	-10.1	8.88e-24	7.13e-22
0	chr13:16592208-16592862	71.8	-3.69	0.367	-10	9.42e-24	7.55e-22
0	chr6:41545507-41548712	909	-1.52	0.151	-10	9.49e-24	7.61e-22
0	chr4:50491670-50492869	81.6	-3.45	0.344	-10	9.65e-24	7.73e-22
0	chr21:10787336-10789148	140	-2.64	0.262	-10	9.68e-24	7.74e-22
0	chr10:100790718-100793180	201	-2.21	0.221	-10	9.79e-24	7.82e-22
0	chr17:43231661-43234734	430	-1.6	0.159	-10	9.9e-24	7.9e-22
0	chr1:2473667-2476847	441	-1.73	0.172	-10	1.04e-23	8.26e-22
0	chr2:238485293-238487042	150	-2.94	0.293	-10	1.07e-23	8.51e-22
0	chr5:97182791-97184275	506	1.88	0.188	10	1.11e-23	8.86e-22
0	chr20:28870829-28872545	186	-2.63	0.262	-10	1.12e-23	8.89e-22
0	chr5:47133787-47137942	139	-2.77	0.277	-10	1.15e-23	9.14e-22
0	chr2:91479577-91482690	212	-2.26	0.226	-10	1.16e-23	9.22e-22
0	chr20:29891413-29893514	134	-2.67	0.267	-10	1.27e-23	1.01e-21
0	chr10:38918819-38920242	863	-3.66	0.365	-10	1.32e-23	1.04e-21
0	chr10:42086291-42088087	169	-2.55	0.255	-10	1.31e-23	1.04e-21
0	chr2:92828414-92831760	85.5	-3.34	0.333	-10	1.37e-23	1.08e-21
0	chr21:10395791-10400161	848	-3.42	0.341	-10	1.37e-23	1.08e-21
0	chr2:232925536-232929022	356	-1.86	0.186	-10	1.39e-23	1.1e-21
0	chr13:17439499-17441700	175	-2.63	0.263	-10	1.42e-23	1.12e-21
0	chr13:16775830-16779823	178	-2.41	0.24	-10	1.44e-23	1.13e-21
0	chr10:41527754-41532084	190	-2.54	0.254	-10	1.46e-23	1.15e-21
0	chr11:69436595-69438357	203	-2.2	0.22	-10	1.49e-23	1.17e-21
0	chr1:10793769-10797111	486	-1.55	0.155	-10	1.52e-23	1.19e-21
0	chr9:130182810-130187634	457	-1.78	0.178	-10	1.55e-23	1.21e-21
0	chr1:124416584-124419314	172	-2.47	0.247	-10	1.6e-23	1.25e-21
0	chr2:294855-296761	124	-2.82	0.282	-9.99	1.61e-23	1.25e-21
0	chr9:40998291-41000602	256	-2.21	0.222	-9.99	1.61e-23	1.25e-21
0	chr10:40504679-40509315	61	-4.04	0.404	-9.99	1.61e-23	1.26e-21
0	chr1:44405061-44408772	495	-1.55	0.155	-9.99	1.65e-23	1.29e-21
0	chr14:73235415-73240008	469	-1.58	0.158	-9.99	1.68e-23	1.3e-21
0	chr7:562279-563887	151	-2.83	0.283	-9.99	1.68e-23	1.31e-21
0	chr20:61764874-61767178	176	-2.38	0.238	-9.98	1.79e-23	1.39e-21
0	chr10:42263019-42264962	170	-2.45	0.245	-9.98	1.81e-23	1.41e-21
0	chr22:47927859-47929972	159	-2.5	0.251	-9.98	1.84e-23	1.42e-21
0	chr2:48482313-48484598	281	2.62	0.263	9.97	2.02e-23	1.56e-21
0	chr12:90877658-90878971	74	-3.75	0.376	-9.97	2.08e-23	1.61e-21
0	chr22:15727436-15731343	244	-2.24	0.225	-9.97	2.15e-23	1.66e-21
0	chr22:12528670-12531795	122	-2.79	0.28	-9.96	2.21e-23	1.7e-21
0	chr14:106575006-106576070	88.8	-3.26	0.327	-9.96	2.26e-23	1.74e-21
0	chr21:8417871-8421968	1880	-4.41	0.443	-9.96	2.29e-23	1.76e-21
0	chr14:74953943-74957017	685	-1.45	0.145	-9.95	2.4e-23	1.85e-21
0	chr14:106591234-106593240	130	-2.92	0.293	-9.95	2.4e-23	1.85e-21
0	chr11:69636164-69639362	571	-1.5	0.151	-9.95	2.62e-23	2.01e-21
0	chr2:2748587-2750336	157	-2.52	0.254	-9.94	2.66e-23	2.04e-21
0	chr13:16573379-16574936	118	-2.81	0.283	-9.94	2.77e-23	2.12e-21
0	chr9:90841214-90843498	146	-2.73	0.275	-9.94	2.8e-23	2.14e-21
0	chr1:124490604-124494234	169	-2.57	0.259	-9.94	2.91e-23	2.23e-21
0	chr22:42282374-42284456	355	-1.78	0.179	-9.94	2.92e-23	2.23e-21
0	chr12:93569568-93573709	1050	-1.25	0.126	-9.93	2.96e-23	2.26e-21
0	chr7:98686962-98688107	271	2.73	0.275	9.93	3.17e-23	2.41e-21
0	chr5:175841107-175843660	203	-2.2	0.222	-9.92	3.26e-23	2.48e-21
0	chr14:106791209-106792809	105	-3.14	0.316	-9.92	3.35e-23	2.55e-21
0	chr12:116878697-116882901	372	-1.73	0.174	-9.92	3.37e-23	2.56e-21
0	chr7:124929298-124930339	423	2.01	0.203	9.92	3.43e-23	2.61e-21
0	chr1:122879166-122880767	186	-2.49	0.251	-9.92	3.46e-23	2.63e-21
0	chr14:102927817-102931507	592	-1.45	0.146	-9.92	3.5e-23	2.65e-21
0	chr1:122894396-122897350	169	-2.36	0.239	-9.91	3.6e-23	2.72e-21
0	chr9:81687243-81690629	1170	-1.22	0.123	-9.91	3.62e-23	2.74e-21
0	chr15:68430875-68432407	300	-1.86	0.187	-9.91	3.67e-23	2.77e-21
0	chr1:16604443-16607062	221	-2.1	0.212	-9.91	3.73e-23	2.81e-21
0	chr20:30927529-30930193	151	-2.55	0.257	-9.91	3.72e-23	2.81e-21
0	chr11:112928017-112929656	130	-2.84	0.286	-9.91	3.76e-23	2.83e-21
0	chr22:18890487-18893058	210	-2.4	0.242	-9.91	3.86e-23	2.9e-21
0	chr2:94261652-94267333	451	-1.97	0.199	-9.91	3.94e-23	2.96e-21
0	chr1:122651688-122654111	170	-2.38	0.241	-9.9	4.06e-23	3.05e-21
0	chr6:84227033-84228409	485	1.93	0.194	9.9	4.12e-23	3.09e-21
0	chr10:3395637-3398209	168	-2.49	0.251	-9.9	4.14e-23	3.1e-21
0	chr10:40971547-40974050	69	-3.68	0.372	-9.9	4.14e-23	3.1e-21
0	chr4:189846174-189847051	102	-3.09	0.313	-9.9	4.21e-23	3.15e-21
0	chr13:18200796-18203042	156	-2.78	0.281	-9.9	4.26e-23	3.19e-21
0	chr1:6259837-6263636	635	-1.4	0.141	-9.9	4.33e-23	3.23e-21
0	chr21:14055776-14059610	477	-1.74	0.176	-9.89	4.44e-23	3.31e-21
0	chr21:9361063-9368486	1080	-3.54	0.358	-9.89	4.52e-23	3.37e-21
0	chr21:9815732-9817276	243	-2.13	0.216	-9.89	4.54e-23	3.38e-21
0	chr11:125163944-125171112	1110	-1.22	0.123	-9.89	4.62e-23	3.44e-21
0	chr11:117511382-117513209	331	-1.9	0.192	-9.88	4.9e-23	3.64e-21
0	chr7:63567857-63569025	169	-2.51	0.254	-9.88	4.89e-23	3.64e-21
0	chr10:102673688-102679507	777	-1.36	0.138	-9.88	4.99e-23	3.7e-21
0	chr15:77631204-77634861	612	-1.36	0.138	-9.88	4.99e-23	3.7e-21
0	chr3:141050587-141052812	555	-1.44	0.146	-9.88	5.17e-23	3.82e-21
0	chr20:63496042-63499733	438	-1.59	0.161	-9.88	5.24e-23	3.88e-21
0	chr13:17339664-17340271	120	-2.93	0.297	-9.87	5.4e-23	3.99e-21
0	chr20:32581457-32585505	828	-1.33	0.135	-9.87	5.51e-23	4.06e-21
0	chr22:12608860-12610474	155	-2.5	0.253	-9.87	5.56e-23	4.1e-21
0	chr12:35323738-35325183	75.7	-3.62	0.367	-9.87	5.74e-23	4.23e-21
0	chr13:17727817-17734069	177	-2.58	0.262	-9.87	5.74e-23	4.23e-21
0	chr13:17634332-17636813	94.5	-3.33	0.337	-9.86	6.05e-23	4.45e-21
0	chr5:61631218-61632616	324	2.37	0.24	9.86	6.18e-23	4.54e-21
0	chr14:104283239-104285799	293	-1.82	0.185	-9.86	6.31e-23	4.63e-21
0	chr3:90824587-90825870	177	-2.71	0.275	-9.85	6.87e-23	5.03e-21
0	chr18:79616633-79620630	320	-2.11	0.214	-9.85	6.92e-23	5.06e-21
0	chr6:80106000-80107196	577	1.89	0.192	9.85	6.91e-23	5.06e-21
0	chr14:19070721-19072703	101	-3.17	0.323	-9.84	7.39e-23	5.4e-21
0	chr6:33430742-33434184	488	-1.58	0.161	-9.84	7.63e-23	5.57e-21
0	chr9:78856447-78859597	209	-2.29	0.233	-9.84	7.69e-23	5.61e-21
0	chr17:79949177-79953117	494	-1.65	0.168	-9.84	7.74e-23	5.64e-21
0	chr21:5220087-5222305	235	-2.22	0.226	-9.84	7.77e-23	5.66e-21
0	chr5:52863525-52865193	304	2.4	0.244	9.84	7.92e-23	5.77e-21
0	chr16:67393073-67396890	722	-1.35	0.137	-9.83	8.06e-23	5.86e-21
0	chr4:54439741-54441131	209	3.59	0.365	9.83	8.45e-23	6.13e-21
0	chr1:2903989-2906915	305	-1.83	0.186	-9.83	8.48e-23	6.15e-21
0	chr10:6141278-6146670	669	-1.39	0.141	-9.83	8.53e-23	6.18e-21
0	chr16:88879699-88881912	284	-1.92	0.195	-9.83	8.58e-23	6.21e-21
0	chr17:22992656-22994125	124	-2.75	0.28	-9.83	8.71e-23	6.3e-21
0	chr1:124343074-124344635	128	-2.75	0.28	-9.82	9e-23	6.5e-21
0	chr20:23047986-23051720	516	-1.46	0.148	-9.82	9.57e-23	6.91e-21
0	chr4:189999772-190001109	75.7	-3.56	0.363	-9.82	9.59e-23	6.92e-21
0	chr2:219446121-219449118	312	-1.79	0.182	-9.81	9.73e-23	7.02e-21
0	chr4:189433311-189434437	99	-3.03	0.309	-9.81	9.85e-23	7.09e-21
0	chr19:34391265-34392830	956	-3.16	0.322	-9.81	1.01e-22	7.3e-21
0	chr2:91462412-91463753	179	-2.55	0.26	-9.81	1.03e-22	7.41e-21
0	chr5:187877-191348	436	-1.68	0.171	-9.81	1.04e-22	7.44e-21
0	chr11:2834784-2838864	571	-1.42	0.145	-9.81	1.07e-22	7.67e-21
0	chr8:89983416-89984827	583	1.71	0.175	9.8	1.18e-22	8.45e-21
0	chr14:106408433-106411017	150	-2.62	0.267	-9.79	1.21e-22	8.69e-21
0	chr1:55382066-55385423	161	-2.44	0.249	-9.79	1.25e-22	8.92e-21
0	chr1:123207937-123209824	157	-2.79	0.285	-9.78	1.34e-22	9.57e-21
0	chr1:10714272-10717358	361	-1.76	0.18	-9.78	1.34e-22	9.59e-21
0	chr1:123604549-123608587	179	-2.46	0.251	-9.78	1.38e-22	9.81e-21
0	chr2:467689-468958	186	-2.29	0.234	-9.78	1.44e-22	1.03e-20
0	chr21:8405466-8415336	818	-3.42	0.35	-9.77	1.45e-22	1.03e-20
0	chr2:220634603-220635359	54	-4.22	0.432	-9.77	1.51e-22	1.07e-20
0	chr15:65376607-65378600	460	-1.5	0.153	-9.77	1.53e-22	1.09e-20
0	chr1:123618587-123621588	133	-2.64	0.27	-9.77	1.55e-22	1.1e-20
0	chr14:106165121-106167538	149	-2.67	0.273	-9.77	1.55e-22	1.1e-20
0	chr22:26168361-26171034	357	-1.72	0.176	-9.76	1.66e-22	1.17e-20
0	chr6:55266324-55267785	230	2.96	0.303	9.76	1.65e-22	1.17e-20
0	chr9:131694268-131698378	179	-2.28	0.233	-9.76	1.68e-22	1.19e-20
0	chr2:728135-728801	84.6	-3.27	0.335	-9.75	1.79e-22	1.27e-20
0	chr5:139744589-139748702	856	-1.31	0.135	-9.75	1.88e-22	1.33e-20
0	chr6:170222465-170226244	466	-1.57	0.161	-9.75	1.93e-22	1.36e-20
0	chr13:17104165-17105555	133	-2.74	0.282	-9.74	1.99e-22	1.4e-20
0	chr17:77675416-77677616	271	-1.89	0.194	-9.74	1.99e-22	1.4e-20
0	chr8:12587277-12590068	355	-1.86	0.191	-9.74	2.03e-22	1.43e-20
0	chr12:35427776-35430696	90.4	-3.39	0.348	-9.74	2.05e-22	1.44e-20
0	chr12:3259869-3264938	431	-1.67	0.172	-9.74	2.09e-22	1.47e-20
0	chr1:71080276-71081913	424	2.08	0.214	9.73	2.17e-22	1.52e-20
0	chr21:34886232-34890679	997	-1.22	0.125	-9.73	2.19e-22	1.54e-20
0	chr21:7955979-7957743	532	-3.47	0.357	-9.73	2.26e-22	1.59e-20
0	chr6:169882546-169883609	82.2	-3.41	0.351	-9.72	2.46e-22	1.72e-20
0	chr10:40428768-40429864	109	-3.03	0.312	-9.72	2.53e-22	1.76e-20
0	chr19:27373636-27375582	159	-2.56	0.263	-9.72	2.52e-22	1.76e-20
0	chr1:123430634-123433754	179	-2.4	0.247	-9.71	2.66e-22	1.85e-20
0	chr2:170713807-170717612	637	-1.34	0.138	-9.71	2.66e-22	1.85e-20
0	chr3:127096556-127098711	141	-2.53	0.261	-9.71	2.65e-22	1.85e-20
0	chr8:1887189-1892713	324	-1.97	0.203	-9.71	2.72e-22	1.89e-20
0	chr11:1128251-1129954	169	-2.48	0.255	-9.71	2.75e-22	1.91e-20
0	chr3:90902977-90906371	111	-2.97	0.306	-9.71	2.76e-22	1.91e-20
0	chr12:124294471-124297005	334	-1.76	0.181	-9.71	2.82e-22	1.96e-20
0	chr9:130995433-130998887	273	-1.86	0.192	-9.71	2.85e-22	1.98e-20
0	chr16:81678645-81680679	151	-2.52	0.26	-9.7	3.02e-22	2.09e-20
0	chr10:8043444-8046285	246	-2.04	0.211	-9.69	3.23e-22	2.24e-20
0	chr2:95931995-95933370	166	-2.35	0.242	-9.69	3.24e-22	2.24e-20
0	chr4:159607677-159609023	228	3.08	0.318	9.69	3.26e-22	2.25e-20
0	chr9:134315108-134318539	330	-1.74	0.18	-9.69	3.39e-22	2.34e-20
0	chr16:87867991-87872341	791	-1.26	0.13	-9.69	3.48e-22	2.4e-20
0	chr2:63047394-63053622	1090	-1.19	0.123	-9.68	3.8e-22	2.62e-20
0	chr10:43043130-43046661	308	-1.97	0.203	-9.67	4.01e-22	2.76e-20
0	chr11:134867064-134868968	234	-2.06	0.213	-9.66	4.31e-22	2.96e-20
0	chr14:19483935-19489086	815	-3.15	0.326	-9.66	4.31e-22	2.96e-20
0	chr2:90248607-90251594	269	-2.25	0.233	-9.66	4.4e-22	3.02e-20
0	chr1:29257006-29260789	487	-1.47	0.153	-9.66	4.67e-22	3.2e-20
0	chr6:165660308-165664147	714	-1.43	0.148	-9.65	4.77e-22	3.27e-20
0	chr17:22869713-22872981	111	-2.94	0.304	-9.65	4.8e-22	3.29e-20
0	chr1:10671280-10672317	181	-2.27	0.235	-9.65	4.91e-22	3.36e-20
0	chr14:97142019-97145245	148	-2.48	0.258	-9.64	5.42e-22	3.7e-20
0	chr11:2433480-2434493	114	-2.93	0.304	-9.64	5.61e-22	3.83e-20
0	chr4:188251589-188252576	68.8	-3.61	0.375	-9.63	5.72e-22	3.9e-20
0	chr10:79708139-79713552	282	-1.92	0.2	-9.63	5.76e-22	3.93e-20
0	chr5:6829985-6831316	110	-3.13	0.325	-9.63	5.88e-22	4e-20
0	chr12:34897573-34899736	106	-2.94	0.306	-9.63	6.12e-22	4.16e-20
0	chr15:73922378-73928402	1140	-1.2	0.125	-9.62	6.32e-22	4.29e-20
0	chr1:123845215-123845976	201	-2.43	0.253	-9.62	6.42e-22	4.36e-20
0	chr22:11832791-11835648	164	-2.37	0.246	-9.62	6.59e-22	4.47e-20
0	chr8:53876808-53882343	968	-1.26	0.131	-9.62	6.86e-22	4.65e-20
0	chr6:1310961-1313828	341	-1.83	0.19	-9.61	6.94e-22	4.7e-20
0	chr5:49622196-49623838	127	-2.64	0.275	-9.61	7.03e-22	4.76e-20
0	chr20:37412181-37414937	306	-1.89	0.196	-9.61	7.1e-22	4.8e-20
0	chr11:32433793-32439702	531	-1.41	0.146	-9.61	7.24e-22	4.89e-20
0	chr2:2845676-2849683	496	-1.49	0.155	-9.61	7.27e-22	4.9e-20
0	chr1:123535141-123537175	141	-2.81	0.292	-9.61	7.31e-22	4.93e-20
0	chr21:10730643-10732035	211	-2.36	0.246	-9.61	7.32e-22	4.93e-20
0	chr1:201737428-201741118	550	-1.38	0.143	-9.6	7.92e-22	5.32e-20
0	chr1:123322565-123324463	119	-2.74	0.285	-9.6	8.01e-22	5.38e-20
0	chr9:60652620-60655726	136	-2.64	0.275	-9.6	8.11e-22	5.44e-20
0	chr1:124404757-124407798	210	-2.5	0.26	-9.6	8.14e-22	5.46e-20
0	chr13:16999690-17002341	95.2	-3.03	0.316	-9.59	8.56e-22	5.74e-20
0	chr1:9840331-9847030	409	-1.54	0.161	-9.59	8.65e-22	5.79e-20
0	chr1:2431028-2433130	271	-2.03	0.211	-9.59	8.95e-22	5.99e-20
0	chr1:48619151-48620558	332	2.22	0.231	9.59	8.97e-22	6e-20
0	chr2:92290186-92292546	72.2	-3.74	0.39	-9.59	9.05e-22	6.04e-20
0	chr6:40775074-40777810	140	-2.52	0.263	-9.59	9.2e-22	6.14e-20
0	chr14:101559561-101561659	352	-1.8	0.188	-9.58	9.4e-22	6.27e-20
0	chr13:17258412-17260310	124	-2.86	0.298	-9.58	9.79e-22	6.52e-20
0	chr15:86675282-86677591	147	-2.91	0.303	-9.58	9.78e-22	6.52e-20
0	chr1:110963232-110964521	558	1.69	0.176	9.58	9.89e-22	6.57e-20
0	chr4:50073780-50074613	95.6	-3.16	0.33	-9.58	9.88e-22	6.57e-20
0	chr18:15513227-15515662	105	-3.04	0.317	-9.58	9.93e-22	6.59e-20
0	chr9:131891654-131893571	117	-2.72	0.284	-9.58	9.97e-22	6.61e-20
0	chr17:21781012-21783082	141	-2.52	0.263	-9.57	1.02e-21	6.79e-20
0	chr2:121293821-121297254	183	-2.28	0.239	-9.57	1.04e-21	6.87e-20
0	chr22:41444210-41448953	1470	-1.3	0.136	-9.56	1.14e-21	7.52e-20
0	chr17:34154576-34157708	303	-1.86	0.194	-9.56	1.14e-21	7.56e-20
0	chr4:49126615-49127103	150	-2.79	0.292	-9.56	1.18e-21	7.79e-20
0	chr13:17902224-17906527	126	-2.75	0.288	-9.56	1.19e-21	7.86e-20
0	chr9:19555-23750	200	-2.15	0.225	-9.56	1.19e-21	7.86e-20
0	chr22:16352753-16354775	116	-2.86	0.3	-9.55	1.24e-21	8.18e-20
0	chr4:188520278-188521952	85.8	-3.2	0.335	-9.55	1.25e-21	8.22e-20
0	chr13:16428407-16430002	111	-2.92	0.305	-9.55	1.27e-21	8.34e-20
0	chr17:30235147-30238583	310	-1.72	0.18	-9.55	1.28e-21	8.38e-20
0	chr10:78768066-78769908	178	-2.36	0.247	-9.55	1.3e-21	8.55e-20
0	chr22:10953277-10954805	130	-2.67	0.279	-9.55	1.33e-21	8.74e-20
0	chr17:73492000-73494527	385	-1.6	0.168	-9.55	1.34e-21	8.8e-20
0	chr20:29065120-29066096	119	-2.67	0.28	-9.55	1.34e-21	8.8e-20
0	chr9:136541951-136547505	1180	-1.15	0.121	-9.55	1.36e-21	8.88e-20
0	chr15:75274056-75276275	308	-1.88	0.197	-9.54	1.4e-21	9.14e-20
0	chr2:1953864-1954786	77.1	-3.41	0.357	-9.54	1.4e-21	9.15e-20
0	chr12:142962-146291	322	-2.08	0.218	-9.54	1.44e-21	9.38e-20
0	chr22:18236660-18238331	183	-2.35	0.247	-9.54	1.44e-21	9.39e-20
0	chr1:123333770-123335349	171	-2.5	0.262	-9.54	1.45e-21	9.44e-20
0	chr6:170163581-170165886	210	-2.1	0.22	-9.54	1.46e-21	9.49e-20
0	chr15:94051545-94052635	101	-2.98	0.312	-9.54	1.48e-21	9.63e-20
0	chr16:62683510-62685038	102	-2.92	0.306	-9.53	1.54e-21	1e-19
0	chr17:81093828-81098176	788	-1.33	0.139	-9.53	1.54e-21	1e-19
0	chr22:12206318-12208472	186	-2.27	0.238	-9.53	1.55e-21	1.01e-19
0	chr17:29613285-29618172	775	-1.29	0.135	-9.53	1.63e-21	1.06e-19
0	chr5:171418583-171421546	705	-1.28	0.134	-9.52	1.66e-21	1.07e-19
0	chr2:220344559-220345880	84.9	-3.24	0.34	-9.52	1.68e-21	1.08e-19
0	chr4:188474066-188475662	93.1	-3.07	0.323	-9.52	1.68e-21	1.08e-19
0	chr1:123351047-123355882	182	-2.27	0.239	-9.52	1.77e-21	1.14e-19
0	chr2:550908-553322	168	-2.55	0.268	-9.52	1.76e-21	1.14e-19
0	chr3:50123716-50127065	454	-1.48	0.155	-9.52	1.77e-21	1.14e-19
0	chr3:24127907-24129939	231	2.72	0.286	9.51	1.89e-21	1.22e-19
0	chr17:204877-205967	104	-2.93	0.309	-9.51	1.9e-21	1.23e-19
0	chr14:104158373-104160784	314	-1.71	0.18	-9.51	1.97e-21	1.27e-19
0	chr2:8676000-8682815	1430	-1.23	0.129	-9.5	2e-21	1.29e-19
0	chr16:86508363-86511984	330	-1.67	0.176	-9.5	2.03e-21	1.3e-19
0	chr9:70043198-70046345	519	-1.4	0.147	-9.5	2.04e-21	1.31e-19
0	chr10:42171589-42172784	95.4	-3	0.316	-9.5	2.07e-21	1.32e-19
0	chr17:21375907-21379999	479	-1.5	0.158	-9.5	2.1e-21	1.34e-19
0	chr3:197384678-197386157	106	-3.1	0.326	-9.5	2.18e-21	1.39e-19
0	chr4:102429624-102431682	250	2.58	0.272	9.5	2.19e-21	1.4e-19
0	chr10:101213505-101218405	455	-1.47	0.155	-9.5	2.2e-21	1.41e-19
0	chr15:88802734-88804014	172	-2.26	0.238	-9.49	2.25e-21	1.44e-19
0	chr17:23186867-23190499	100	-2.95	0.311	-9.49	2.29e-21	1.46e-19
0	chr4:49179539-49182312	181	-2.42	0.255	-9.49	2.3e-21	1.47e-19
0	chr1:123233684-123235546	150	-2.67	0.281	-9.49	2.35e-21	1.5e-19
0	chr9:81076235-81077697	86.5	-3.17	0.334	-9.49	2.37e-21	1.5e-19
0	chr7:63013720-63016000	239	-2.1	0.221	-9.48	2.64e-21	1.68e-19
0	chr10:72272813-72275696	1180	-1.15	0.122	-9.48	2.66e-21	1.69e-19
0	chr17:71701701-71702932	67.9	-3.88	0.41	-9.47	2.69e-21	1.7e-19
0	chr21:10478075-10480684	183	-2.27	0.24	-9.47	2.68e-21	1.7e-19
0	chr5:90408969-90410609	846	1.46	0.154	9.47	2.76e-21	1.75e-19
0	chr1:122958107-122962065	176	-2.31	0.244	-9.47	2.81e-21	1.78e-19
0	chr4:131735011-131737657	196	-2.39	0.252	-9.47	2.84e-21	1.79e-19
0	chr22:11376445-11377677	84	-3.22	0.34	-9.47	2.87e-21	1.82e-19
0	chr9:43686622-43690764	95.1	-3.1	0.327	-9.46	2.96e-21	1.87e-19
0	chr1:789680-791648	118	-2.68	0.283	-9.46	3.03e-21	1.91e-19
0	chr8:143939388-143944373	1360	-1.44	0.152	-9.46	3.1e-21	1.95e-19
0	chr16:21509174-21513731	852	-1.24	0.132	-9.45	3.26e-21	2.05e-19
0	chr17:17780948-17784508	1000	-1.17	0.123	-9.45	3.25e-21	2.05e-19
0	chr13:114034141-114037480	384	-1.73	0.183	-9.45	3.28e-21	2.06e-19
0	chr13:17711872-17715479	150	-2.5	0.264	-9.45	3.31e-21	2.08e-19
0	chr12:2719503-2720839	98.9	-3.09	0.327	-9.45	3.39e-21	2.13e-19
0	chr17:22822940-22826184	98.2	-3.24	0.343	-9.45	3.51e-21	2.2e-19
0	chr5:139709025-139712175	864	-1.23	0.131	-9.44	3.57e-21	2.23e-19
0	chr13:17590472-17592922	132	-2.56	0.271	-9.44	3.59e-21	2.25e-19
0	chr9:136050501-136053150	844	-1.2	0.127	-9.44	3.62e-21	2.26e-19
0	chr18:18380138-18382472	96.6	-2.92	0.309	-9.44	3.76e-21	2.35e-19
0	chr10:40065634-40067471	119	-2.8	0.296	-9.44	3.78e-21	2.36e-19
0	chr2:1306149-1307768	169	-2.6	0.275	-9.44	3.79e-21	2.36e-19
0	chr3:52296924-52300889	589	-1.33	0.141	-9.43	4.11e-21	2.56e-19
0	chr9:63787566-63788453	125	-2.58	0.273	-9.43	4.12e-21	2.57e-19
0	chr14:69878923-69882635	376	-1.59	0.169	-9.43	4.15e-21	2.58e-19
0	chr13:114130703-114132968	606	-1.31	0.139	-9.43	4.2e-21	2.61e-19
0	chr21:7943353-7947786	582	-3.18	0.338	-9.43	4.24e-21	2.64e-19
0	chr12:127973302-127974314	72.2	-3.37	0.357	-9.42	4.3e-21	2.67e-19
0	chr1:1596963-1600958	331	-1.65	0.175	-9.42	4.37e-21	2.71e-19
0	chr22:15859925-15862559	175	-2.29	0.243	-9.42	4.49e-21	2.79e-19
0	chr6:14883011-14884704	102	-2.87	0.304	-9.42	4.54e-21	2.81e-19
0	chr4:3724157-3726878	271	-1.81	0.192	-9.42	4.65e-21	2.88e-19
0	chr5:50006956-50008477	161	-2.37	0.252	-9.42	4.66e-21	2.89e-19
0	chr19:24331125-24333152	103	-2.93	0.312	-9.42	4.69e-21	2.9e-19
0	chr20:29394954-29396359	161	-2.56	0.272	-9.41	4.77e-21	2.95e-19
0	chr21:5216745-5218560	175	-2.41	0.256	-9.41	5.04e-21	3.11e-19
0	chr17:21983037-21983775	118	-2.84	0.302	-9.41	5.13e-21	3.16e-19
0	chr1:203151956-203154632	291	-1.77	0.188	-9.4	5.4e-21	3.33e-19
0	chr15:82044265-82047799	1470	-1.15	0.122	-9.4	5.48e-21	3.37e-19
0	chr1:11690661-11693647	391	-1.71	0.182	-9.4	5.5e-21	3.38e-19
0	chr6:37696039-37699337	588	-1.38	0.147	-9.4	5.5e-21	3.38e-19
0	chr18:77249304-77253014	350	-1.67	0.178	-9.4	5.53e-21	3.39e-19
0	chr14:19497864-19499852	95	-3.03	0.322	-9.4	5.68e-21	3.48e-19
0	chr15:19563485-19564469	117	-2.84	0.302	-9.4	5.72e-21	3.51e-19
0	chr13:18246773-18248969	152	-2.45	0.26	-9.39	5.79e-21	3.55e-19
0	chr22:20203209-20208384	554	-1.48	0.157	-9.39	5.96e-21	3.65e-19
0	chr9:133526636-133529416	379	-1.57	0.167	-9.39	6.05e-21	3.7e-19
0	chr2:604666-605455	112	-3.11	0.331	-9.39	6.07e-21	3.71e-19
0	chr13:113546148-113549380	444	-1.47	0.157	-9.38	6.35e-21	3.88e-19
0	chr15:73751504-73753871	373	-1.63	0.174	-9.38	6.55e-21	4e-19
0	chr16:74734286-74738046	322	-1.7	0.181	-9.38	6.73e-21	4.1e-19
0	chr5:89337-93335	471	-1.49	0.159	-9.37	6.99e-21	4.26e-19
0	chr10:10000554-10001968	86.1	-3.1	0.331	-9.37	7.27e-21	4.42e-19
0	chr4:64180-65567	105	-2.88	0.307	-9.37	7.55e-21	4.59e-19
0	chr3:19888734-19890286	318	2.21	0.236	9.36	7.62e-21	4.63e-19
0	chr3:32816041-32819210	426	-1.53	0.163	-9.36	7.63e-21	4.63e-19
0	chr11:22829024-22830272	615	1.61	0.172	9.36	7.65e-21	4.64e-19
0	chr20:29246063-29248061	109	-2.93	0.313	-9.36	7.7e-21	4.67e-19
0	chr22:12776690-12778807	128	-2.68	0.286	-9.36	7.88e-21	4.77e-19
0	chr17:81536665-81539399	345	-1.77	0.189	-9.36	7.92e-21	4.79e-19
0	chr12:132548985-132551482	309	-1.75	0.187	-9.36	7.94e-21	4.8e-19
0	chr1:122805047-122809573	166	-2.49	0.266	-9.36	8.23e-21	4.97e-19
0	chr9:135252141-135253757	159	-2.28	0.244	-9.35	8.37e-21	5.06e-19
0	chr1:123393575-123395284	144	-2.45	0.262	-9.35	8.4e-21	5.07e-19
0	chr18:20920590-20924075	213	-2.15	0.23	-9.35	8.6e-21	5.18e-19
0	chr17:50593057-50595362	281	-1.77	0.189	-9.35	8.63e-21	5.2e-19
0	chr20:29084511-29086134	189	-2.37	0.253	-9.35	8.68e-21	5.23e-19
0	chr13:16867042-16868429	135	-2.53	0.271	-9.35	8.85e-21	5.32e-19
0	chr5:4143597-4145756	149	-2.42	0.259	-9.35	8.87e-21	5.33e-19
0	chr7:601288-604753	322	-1.67	0.179	-9.35	8.88e-21	5.33e-19
0	chr18:14251649-14253463	168	-2.39	0.255	-9.35	9.08e-21	5.45e-19
0	chr5:176133319-176135571	202	-2.21	0.236	-9.35	9.11e-21	5.46e-19
0	chr21:8007772-8009549	96.6	-2.92	0.312	-9.34	9.3e-21	5.57e-19
0	chr12:37499184-37500278	66.5	-3.53	0.378	-9.34	9.6e-21	5.74e-19
0	chr2:4922899-4924516	84.9	-3.12	0.334	-9.34	9.7e-21	5.8e-19
0	chr9:63799496-63802114	219	-2.11	0.226	-9.34	9.97e-21	5.96e-19
0	chr16:52754178-52756861	122	-2.78	0.298	-9.33	1.02e-20	6.09e-19
0	chr14:18928860-18931131	138	-2.5	0.268	-9.33	1.03e-20	6.15e-19
0	chr15:78339965-78342297	270	-1.81	0.194	-9.33	1.09e-20	6.49e-19
0	chr1:202623026-202626193	378	-1.54	0.166	-9.33	1.09e-20	6.52e-19
0	chr20:29513073-29515982	159	-2.29	0.246	-9.33	1.1e-20	6.55e-19
0	chr1:169998724-170000255	295	2.41	0.259	9.32	1.12e-20	6.69e-19
0	chr3:50136441-50139995	376	-1.58	0.169	-9.32	1.14e-20	6.75e-19
0	chr10:132834940-132838382	272	-1.93	0.207	-9.32	1.17e-20	6.92e-19
0	chr7:143835910-143837494	863	1.53	0.164	9.32	1.18e-20	7e-19
0	chr14:106417855-106419299	91.6	-3.37	0.361	-9.32	1.18e-20	7.02e-19
0	chr7:154573736-154576295	214	-2.28	0.245	-9.32	1.2e-20	7.1e-19
0	chr22:11936758-11938175	135	-2.53	0.272	-9.32	1.2e-20	7.12e-19
0	chr9:134325188-134329333	741	-1.29	0.139	-9.32	1.21e-20	7.16e-19
0	chr4:151687291-151693537	537	-1.38	0.149	-9.31	1.23e-20	7.3e-19
0	chr15:74127250-74130643	383	-1.57	0.169	-9.31	1.3e-20	7.68e-19
0	chr22:48488399-48492805	424	-1.58	0.17	-9.31	1.31e-20	7.76e-19
0	chr12:49292857-49297753	719	-1.25	0.135	-9.31	1.32e-20	7.81e-19
0	chr7:107854-108693	98.3	-3.1	0.333	-9.3	1.37e-20	8.05e-19
0	chr2:92549989-92552717	86.1	-3.04	0.326	-9.3	1.37e-20	8.08e-19
0	chr5:172868416-172873527	391	-1.56	0.167	-9.3	1.38e-20	8.12e-19
0	chr20:28782147-28782843	114	-2.71	0.291	-9.3	1.39e-20	8.17e-19
0	chr6:169371854-169372861	126	-2.81	0.302	-9.3	1.4e-20	8.2e-19
0	chr1:22586051-22587080	107	-2.87	0.309	-9.3	1.4e-20	8.22e-19
0	chr5:2763126-2765106	107	-2.81	0.303	-9.3	1.42e-20	8.36e-19
0	chr15:66654494-66658085	307	-1.68	0.181	-9.3	1.46e-20	8.58e-19
0	chr21:9011266-9012008	174	-2.48	0.267	-9.29	1.55e-20	9.06e-19
0	chr2:97057941-97060279	133	-2.56	0.275	-9.29	1.55e-20	9.09e-19
0	chr4:189978429-189979991	184	-2.54	0.273	-9.29	1.56e-20	9.14e-19
0	chr5:49828190-49831063	151	-2.4	0.259	-9.29	1.57e-20	9.15e-19
0	chr19:1284846-1288689	323	-1.67	0.18	-9.29	1.58e-20	9.2e-19
0	chr14:93939099-93944620	462	-1.47	0.159	-9.28	1.64e-20	9.55e-19
0	chr2:208583923-208585347	252	2.63	0.284	9.28	1.65e-20	9.64e-19
0	chr14:105767114-105769175	236	-2.35	0.253	-9.28	1.66e-20	9.68e-19
0	chr22:47003388-47005983	191	-2.54	0.274	-9.28	1.7e-20	9.89e-19
0	chr17:22753658-22755466	103	-2.92	0.314	-9.28	1.71e-20	9.95e-19
0	chr4:189835722-189837198	118	-3.1	0.334	-9.28	1.74e-20	1.01e-18
0	chr10:121292694-121294735	171	-2.22	0.239	-9.27	1.78e-20	1.03e-18
0	chr19:417180-418651	289	-1.75	0.189	-9.27	1.78e-20	1.03e-18
0	chr8:45928146-45929424	132	-2.52	0.272	-9.27	1.79e-20	1.04e-18
0	chr8:143421120-143422580	222	-2.02	0.218	-9.27	1.82e-20	1.05e-18
0	chr9:80976300-80977332	63.9	-3.5	0.377	-9.27	1.81e-20	1.05e-18
0	chr1:124186810-124189975	139	-2.47	0.267	-9.27	1.89e-20	1.1e-18
0	chr17:21550762-21552058	537	1.66	0.179	9.26	1.97e-20	1.14e-18
0	chr18:64833072-64834248	254	2.81	0.304	9.26	1.99e-20	1.15e-18
0	chr9:132161167-132163056	250	-1.84	0.198	-9.26	2e-20	1.15e-18
0	chr22:41925546-41929231	332	-1.69	0.183	-9.26	2.03e-20	1.17e-18
0	chr7:57495261-57496654	101	-2.8	0.302	-9.26	2.03e-20	1.17e-18
0	chr17:34076671-34078754	164	-2.27	0.246	-9.26	2.04e-20	1.18e-18
0	chr22:38452808-38456514	424	-1.47	0.159	-9.26	2.08e-20	1.2e-18
0	chr13:16821166-16824180	121	-2.68	0.289	-9.25	2.17e-20	1.24e-18
0	chr6:700343-702134	106	-2.83	0.306	-9.25	2.16e-20	1.24e-18
0	chr13:24745861-24748067	284	-1.77	0.191	-9.25	2.19e-20	1.26e-18
0	chr7:150003186-150004149	145	-2.68	0.289	-9.25	2.19e-20	1.26e-18
0	chr17:17765562-17770880	575	-1.33	0.143	-9.25	2.23e-20	1.28e-18
0	chr3:91245793-91246343	69.6	-3.57	0.385	-9.25	2.23e-20	1.28e-18
0	chr15:41492835-41495883	619	-1.31	0.142	-9.24	2.5e-20	1.43e-18
0	chr5:1867281-1869876	231	-1.99	0.215	-9.24	2.54e-20	1.45e-18
0	chr15:101433265-101434713	126	-2.62	0.284	-9.24	2.57e-20	1.47e-18
0	chr7:129778841-129782353	564	-1.34	0.145	-9.23	2.66e-20	1.52e-18
0	chr22:12053255-12055722	149	-2.32	0.251	-9.23	2.68e-20	1.53e-18
0	chr6:7106710-7110019	686	-1.27	0.137	-9.23	2.72e-20	1.55e-18
0	chr2:232521902-232526471	450	-1.45	0.157	-9.23	2.76e-20	1.57e-18
0	chr6:167433019-167435403	134	-2.55	0.276	-9.23	2.81e-20	1.6e-18
0	chr1:124570340-124573378	201	-2.07	0.224	-9.22	2.9e-20	1.65e-18
0	chr5:49974262-49976615	145	-2.35	0.255	-9.22	2.92e-20	1.66e-18
0	chr9:98142190-98144564	152	-2.34	0.254	-9.22	2.93e-20	1.66e-18
0	chr4:4864811-4868374	334	-1.67	0.181	-9.22	2.98e-20	1.69e-18
0	chr21:7235445-7237789	143	-2.5	0.271	-9.22	3e-20	1.7e-18
0	chr7:71131233-71133381	448	-1.52	0.165	-9.22	3.01e-20	1.7e-18
0	chr7:159202573-159203685	137	-2.49	0.27	-9.22	3e-20	1.7e-18
0	chr4:82284465-82285565	610	1.56	0.169	9.21	3.12e-20	1.76e-18
0	chr3:20023426-20024668	374	2.25	0.244	9.21	3.13e-20	1.77e-18
0	chr5:2887812-2889286	125	-2.64	0.287	-9.21	3.14e-20	1.77e-18
0	chr18:78703738-78705467	123	-2.61	0.283	-9.21	3.23e-20	1.82e-18
0	chr13:112103482-112106383	305	-1.93	0.209	-9.21	3.25e-20	1.83e-18
0	chr12:3135411-3140485	398	-1.7	0.184	-9.21	3.26e-20	1.84e-18
0	chr4:64563627-64564964	288	2.51	0.273	9.21	3.28e-20	1.85e-18
0	chr1:53061401-53063551	515	-1.4	0.152	-9.21	3.31e-20	1.86e-18
0	chr2:42046319-42050040	929	-1.2	0.13	-9.21	3.31e-20	1.86e-18
0	chr13:17942844-17946344	126	-2.55	0.277	-9.21	3.34e-20	1.88e-18
0	chr20:28306592-28309731	76.2	-3.3	0.359	-9.2	3.49e-20	1.96e-18
0	chr4:2168030-2170662	121	-2.8	0.304	-9.2	3.53e-20	1.98e-18
0	chr13:16264735-16267039	75	-3.26	0.354	-9.2	3.54e-20	1.99e-18
0	chr3:14906233-14907744	90.1	-2.98	0.324	-9.2	3.58e-20	2.01e-18
0	chr1:122709790-122710924	123	-2.58	0.281	-9.2	3.64e-20	2.04e-18
0	chr2:216632653-216637393	775	-1.29	0.14	-9.19	3.75e-20	2.1e-18
0	chr14:106530525-106531701	92.9	-3.14	0.341	-9.19	3.78e-20	2.11e-18
0	chr20:28745667-28748710	133	-2.6	0.282	-9.19	3.77e-20	2.11e-18
0	chr11:119891095-119892893	198	-2.02	0.22	-9.19	3.81e-20	2.13e-18
0	chr21:9837922-9839730	234	-2.19	0.238	-9.19	3.92e-20	2.19e-18
0	chr5:669189-673354	794	-1.36	0.148	-9.19	3.96e-20	2.21e-18
0	chr7:62371857-62374366	66.4	-3.79	0.413	-9.19	4.04e-20	2.25e-18
0	chr21:44070851-44072169	66.2	-3.62	0.394	-9.19	4.06e-20	2.26e-18
0	chr10:128234359-128237740	125	-2.52	0.274	-9.19	4.09e-20	2.27e-18
0	chr7:88218924-88220735	755	1.53	0.167	9.19	4.09e-20	2.27e-18
0	chr14:32724326-32726128	237	2.58	0.281	9.18	4.13e-20	2.29e-18
0	chr17:22841512-22842044	74.6	-3.38	0.369	-9.18	4.12e-20	2.29e-18
0	chr13:17788849-17790762	69.1	-3.35	0.364	-9.18	4.14e-20	2.3e-18
0	chr9:63828197-63828944	133	-2.57	0.28	-9.18	4.2e-20	2.33e-18
0	chr7:151065156-151066111	300	2.35	0.256	9.18	4.22e-20	2.34e-18
0	chr11:7677159-7678443	253	2.48	0.27	9.18	4.38e-20	2.42e-18
0	chr7:148940576-148942475	336	2.04	0.223	9.17	4.54e-20	2.51e-18
0	chr1:122812118-122813024	108	-2.72	0.297	-9.17	4.59e-20	2.54e-18
0	chr2:118128452-118129804	74.1	-3.49	0.381	-9.17	4.68e-20	2.59e-18
0	chr6:2373675-2377017	170	-2.48	0.271	-9.17	4.72e-20	2.61e-18
0	chr5:1444501-1446713	313	-1.73	0.188	-9.17	4.78e-20	2.63e-18
0	chr22:15685584-15687345	170	-2.55	0.278	-9.17	4.79e-20	2.64e-18
0	chr12:34992191-34996070	82.1	-3.15	0.343	-9.16	4.99e-20	2.75e-18
0	chr13:16878529-16880246	77.2	-3.15	0.344	-9.16	5.06e-20	2.78e-18
0	chr11:128684942-128687974	296	-1.71	0.186	-9.16	5.16e-20	2.84e-18
0	chr4:555051-555684	120	-2.72	0.298	-9.16	5.28e-20	2.9e-18
0	chr11:135019162-135020767	107	-2.91	0.318	-9.16	5.36e-20	2.94e-18
0	chr19:27392182-27393179	125	-2.64	0.289	-9.15	5.59e-20	3.06e-18
0	chr14:69259361-69262005	487	-1.39	0.152	-9.15	5.6e-20	3.07e-18
0	chr1:173189976-173191394	300	2.3	0.251	9.15	5.69e-20	3.12e-18
0	chr1:124597148-124598023	102	-2.94	0.321	-9.15	5.74e-20	3.14e-18
0	chr21:36707729-36710452	237	-1.98	0.217	-9.15	5.75e-20	3.15e-18
0	chr1:143884254-143885610	428	1.98	0.217	9.15	5.8e-20	3.17e-18
0	chr11:70521835-70524983	302	-1.76	0.192	-9.15	5.9e-20	3.22e-18
0	chr1:88983988-88985922	286	2.27	0.248	9.14	6.09e-20	3.32e-18
0	chr1:123867370-123868064	85.3	-3.05	0.334	-9.14	6.17e-20	3.37e-18
0	chr14:106366035-106367242	117	-2.61	0.286	-9.14	6.31e-20	3.44e-18
0	chr17:71134597-71136526	87.8	-2.98	0.326	-9.13	6.7e-20	3.65e-18
0	chr1:4709113-4711907	374	-1.54	0.169	-9.13	6.8e-20	3.7e-18
0	chr21:9941798-9944141	181	-2.1	0.23	-9.13	6.81e-20	3.71e-18
0	chr1:122766691-122769147	84.3	-3.04	0.333	-9.13	6.99e-20	3.8e-18
0	chr9:63851194-63852931	120	-2.61	0.286	-9.12	7.3e-20	3.97e-18
0	chr11:131131541-131132802	71.8	-3.33	0.365	-9.12	7.37e-20	4e-18
0	chr13:114118705-114122106	347	-1.63	0.179	-9.12	7.41e-20	4.02e-18
0	chr15:101081076-101082593	136	-2.65	0.29	-9.12	7.5e-20	4.06e-18
0	chr2:91485176-91487121	166	-2.46	0.27	-9.12	7.48e-20	4.06e-18
0	chr9:88113324-88115374	157	-2.52	0.276	-9.12	7.62e-20	4.12e-18
0	chr1:155974909-155979611	823	-1.28	0.141	-9.12	7.7e-20	4.16e-18
0	chr1:201647957-201651027	744	-1.4	0.154	-9.11	7.9e-20	4.27e-18
0	chr2:92560696-92566716	82.7	-3.21	0.352	-9.11	7.93e-20	4.28e-18
0	chr21:9948867-9950205	150	-2.33	0.255	-9.11	8.16e-20	4.4e-18
0	chr19:3457628-3460198	542	-1.35	0.149	-9.11	8.23e-20	4.44e-18
0	chr13:16896767-16898146	102	-2.98	0.327	-9.11	8.32e-20	4.48e-18
0	chr5:3080005-3083104	133	-2.41	0.265	-9.11	8.32e-20	4.48e-18
0	chr12:94922051-94924389	105	-2.7	0.296	-9.11	8.34e-20	4.49e-18
0	chr12:111033500-111036372	364	-2	0.219	-9.11	8.36e-20	4.5e-18
0	chr6:169449518-169451419	107	-2.68	0.294	-9.11	8.51e-20	4.57e-18
0	chr1:57640640-57641436	72.3	-3.36	0.369	-9.11	8.53e-20	4.58e-18
0	chr15:20142252-20144782	193	-2.32	0.255	-9.1	8.69e-20	4.66e-18
0	chr16:83164434-83165483	62.6	-3.5	0.384	-9.1	8.76e-20	4.7e-18
0	chr12:36318634-36320607	72.7	-3.35	0.368	-9.1	9.1e-20	4.87e-18
0	chr22:15713337-15714706	152	-2.28	0.25	-9.1	9.09e-20	4.87e-18
0	chr22:15852057-15855044	190	-2.33	0.256	-9.1	9.21e-20	4.93e-18
0	chr4:3491969-3495471	367	-1.53	0.169	-9.1	9.29e-20	4.97e-18
0	chr17:44967618-44970701	662	-1.31	0.144	-9.09	9.6e-20	5.13e-18
0	chr6:846683-847330	71.4	-3.64	0.4	-9.09	9.72e-20	5.19e-18
0	chr17:49993294-49998779	466	-1.39	0.153	-9.09	1e-19	5.35e-18
0	chr3:91152036-91152578	93.8	-2.89	0.318	-9.09	1.01e-19	5.41e-18
0	chr11:53307114-53307894	54.2	-3.77	0.415	-9.08	1.04e-19	5.53e-18
0	chr2:509790-510588	69.1	-3.62	0.399	-9.08	1.05e-19	5.58e-18
0	chr21:8757087-8761130	726	-3.57	0.393	-9.08	1.13e-19	6.02e-18
0	chr8:144619057-144620227	101	-2.8	0.309	-9.08	1.13e-19	6.03e-18
0	chr16:35591146-35592228	94.6	-3.01	0.332	-9.07	1.14e-19	6.05e-18
0	chr22:49944305-49949379	418	-1.63	0.179	-9.07	1.15e-19	6.13e-18
0	chr12:36080446-36081667	72	-3.26	0.359	-9.07	1.16e-19	6.17e-18
0	chr21:44626092-44629195	174	-2.6	0.287	-9.07	1.17e-19	6.19e-18
0	chr12:35618153-35621217	57.9	-3.59	0.396	-9.07	1.17e-19	6.21e-18
0	chr17:22391361-22397566	190	-2.43	0.268	-9.07	1.19e-19	6.28e-18
0	chr12:13389803-13391189	283	2.45	0.27	9.07	1.22e-19	6.44e-18
0	chr7:62237680-62239598	79.2	-3.07	0.338	-9.07	1.22e-19	6.44e-18
0	chr15:101918663-101919797	81.9	-3.03	0.334	-9.07	1.23e-19	6.52e-18
0	chr1:3197504-3199582	274	-1.73	0.19	-9.06	1.25e-19	6.58e-18
0	chr14:19664430-19665483	155	-2.31	0.255	-9.06	1.29e-19	6.8e-18
0	chr7:57617069-57617780	63.3	-3.44	0.379	-9.06	1.3e-19	6.86e-18
0	chr9:91945491-91950860	869	-1.19	0.131	-9.06	1.31e-19	6.89e-18
0	chr2:217836257-217840808	435	-1.48	0.163	-9.06	1.32e-19	6.97e-18
0	chr11:93660914-93662427	306	2.08	0.229	9.05	1.39e-19	7.29e-18
0	chr9:126692310-126694031	124	-2.47	0.273	-9.05	1.39e-19	7.31e-18
0	chr7:191513-193992	853	-1.29	0.142	-9.05	1.41e-19	7.43e-18
0	chr6:14201043-14203192	116	-2.83	0.312	-9.05	1.43e-19	7.51e-18
0	chr20:29455366-29458814	106	-2.8	0.31	-9.05	1.44e-19	7.55e-18
0	chr16:1181545-1184619	530	-1.4	0.155	-9.05	1.46e-19	7.68e-18
0	chr9:44010977-44013072	60.9	-3.56	0.393	-9.05	1.47e-19	7.69e-18
0	chr8:70668468-70669974	606	1.55	0.171	9.04	1.51e-19	7.91e-18
0	chr10:99519927-99523798	287	-1.93	0.213	-9.04	1.56e-19	8.15e-18
0	chr2:240308885-240309788	112	-2.63	0.291	-9.04	1.59e-19	8.31e-18
0	chr17:1965694-1968064	207	-2.01	0.223	-9.04	1.61e-19	8.4e-18
0	chr1:248890474-248892078	116	-2.62	0.29	-9.04	1.61e-19	8.43e-18
0	chr10:117541733-117545593	426	-1.43	0.158	-9.04	1.62e-19	8.46e-18
0	chr21:35037825-35039200	102	-2.74	0.304	-9.03	1.67e-19	8.73e-18
0	chr13:17809390-17812805	104	-3.12	0.345	-9.03	1.68e-19	8.75e-18
0	chr6:66393767-66396672	143	-2.46	0.272	-9.03	1.68e-19	8.75e-18
0	chr4:190099605-190100667	92.4	-2.94	0.325	-9.03	1.7e-19	8.83e-18
0	chr11:54625591-54627160	91.7	-2.88	0.318	-9.03	1.71e-19	8.87e-18
0	chr7:2102977-2107220	533	-1.35	0.149	-9.03	1.72e-19	8.93e-18
0	chr4:73221893-73223694	301	2.27	0.251	9.03	1.74e-19	9.04e-18
0	chr12:14364929-14366449	379	1.94	0.215	9.03	1.75e-19	9.09e-18
0	chr6:170522158-170524531	124	-2.47	0.274	-9.03	1.75e-19	9.09e-18
0	chr15:41891220-41895421	313	-1.66	0.184	-9.03	1.77e-19	9.16e-18
0	chr9:104747208-104748761	532	1.66	0.184	9.03	1.77e-19	9.17e-18
0	chr17:74892607-74894609	150	-2.26	0.251	-9.03	1.78e-19	9.19e-18
0	chr9:41616089-41619348	117	-2.53	0.28	-9.03	1.78e-19	9.19e-18
0	chr5:94849563-94850933	269	2.38	0.263	9.02	1.8e-19	9.32e-18
0	chr22:15849381-15850341	83.3	-3.08	0.342	-9.02	1.82e-19	9.39e-18
0	chr8:144550631-144552411	114	-2.65	0.294	-9.02	1.84e-19	9.48e-18
0	chr13:16856439-16857970	60.5	-3.71	0.411	-9.02	1.86e-19	9.58e-18
0	chr10:133574834-133576496	97.6	-2.77	0.307	-9.02	1.9e-19	9.81e-18
0	chr20:61252106-61254430	368	-1.51	0.168	-9.01	1.97e-19	1.01e-17
0	chr3:11129916-11133142	202	-1.99	0.22	-9.02	1.96e-19	1.01e-17
0	chr12:57086219-57090225	2110	-1.11	0.123	-9.01	2.03e-19	1.04e-17
0	chr16:85610455-85616740	1140	-1.29	0.143	-9.01	2.02e-19	1.04e-17
0	chr10:123443604-123444410	73.6	-3.18	0.353	-9.01	2.06e-19	1.06e-17
0	chr10:42279804-42282115	138	-2.53	0.28	-9.01	2.14e-19	1.1e-17
0	chr17:23035429-23038156	74.5	-3.13	0.347	-9	2.16e-19	1.11e-17
0	chr20:62633694-62637026	327	-1.66	0.184	-9	2.18e-19	1.12e-17
0	chr1:123466735-123468989	235	-2.17	0.241	-9	2.2e-19	1.13e-17
0	chr17:17722258-17725454	583	-1.43	0.158	-9	2.2e-19	1.13e-17
0	chr17:33944440-33946477	148	-2.26	0.252	-9	2.25e-19	1.15e-17
0	chr12:37331218-37332187	63.1	-3.78	0.42	-9	2.27e-19	1.16e-17
0	chr6:44386656-44388147	279	2.21	0.246	9	2.26e-19	1.16e-17
0	chr1:123168622-123173100	128	-2.46	0.274	-9	2.28e-19	1.17e-17
0	chr17:47693129-47695782	785	-1.26	0.14	-9	2.3e-19	1.17e-17
0	chr16:86806519-86807626	172	-2.12	0.236	-9	2.33e-19	1.19e-17
0	chr21:8004816-8005903	87.7	-3.33	0.37	-9	2.35e-19	1.19e-17
0	chr21:9902654-9904548	140	-2.47	0.274	-9	2.34e-19	1.19e-17
0	chr22:15792399-15795738	67.9	-3.27	0.364	-9	2.33e-19	1.19e-17
0	chr3:120595690-120596858	356	1.91	0.212	9	2.34e-19	1.19e-17
0	chr1:122599684-122603387	171	-2.19	0.243	-8.99	2.37e-19	1.2e-17
0	chr19:30222609-30230063	1090	-1.12	0.125	-9	2.36e-19	1.2e-17
0	chr10:71657613-71659298	144	-2.32	0.258	-8.99	2.37e-19	1.21e-17
0	chr15:87645841-87646513	55.7	-3.64	0.405	-8.99	2.39e-19	1.21e-17
0	chr14:35985299-35986935	232	2.49	0.277	8.99	2.41e-19	1.22e-17
0	chr10:26214793-26218294	454	-1.5	0.167	-8.99	2.44e-19	1.24e-17
0	chr15:89964117-89965822	90.7	-2.98	0.331	-8.99	2.46e-19	1.24e-17
0	chr22:15936681-15938961	112	-2.76	0.307	-8.99	2.45e-19	1.24e-17
0	chr6:34143871-34146233	301	-1.72	0.192	-8.99	2.45e-19	1.24e-17
0	chr16:88137254-88137884	63.3	-3.44	0.383	-8.99	2.54e-19	1.29e-17
0	chr15:100704729-100707091	114	-2.66	0.296	-8.99	2.57e-19	1.3e-17
0	chr11:133234618-133236845	114	-2.63	0.293	-8.98	2.61e-19	1.32e-17
0	chr1:122853940-122857305	132	-2.52	0.281	-8.98	2.68e-19	1.35e-17
0	chr15:101472118-101472933	70.8	-3.25	0.362	-8.98	2.68e-19	1.35e-17
0	chr13:17955591-17960070	128	-2.56	0.286	-8.98	2.73e-19	1.37e-17
0	chr21:10471840-10473555	171	-2.22	0.247	-8.98	2.74e-19	1.38e-17
0	chr2:236400050-236402067	110	-2.65	0.295	-8.98	2.76e-19	1.39e-17
0	chr12:126566627-126568127	99.9	-2.78	0.309	-8.98	2.82e-19	1.41e-17
0	chr14:105193209-105197642	527	-1.4	0.156	-8.98	2.81e-19	1.41e-17
0	chr20:29344060-29345224	93.7	-2.81	0.313	-8.98	2.82e-19	1.41e-17
0	chr20:3811123-3812421	308	2.14	0.239	8.97	2.87e-19	1.44e-17
0	chr18:79581855-79583134	168	-2.4	0.267	-8.97	2.94e-19	1.47e-17
0	chr14:18424842-18426348	83	-3.11	0.347	-8.97	2.95e-19	1.48e-17
0	chr20:51108220-51109103	60.8	-3.52	0.392	-8.97	2.99e-19	1.5e-17
0	chr12:121799318-121804459	1080	-1.18	0.131	-8.97	3.08e-19	1.54e-17
0	chr4:5707979-5712041	820	-1.17	0.131	-8.97	3.09e-19	1.54e-17
0	chr8:122610115-122612329	91.8	-2.87	0.32	-8.97	3.08e-19	1.54e-17
0	chr11:54417730-54419140	76.8	-3.15	0.351	-8.96	3.12e-19	1.55e-17
0	chr9:60518780-60519999	96.2	-2.77	0.309	-8.97	3.1e-19	1.55e-17
0	chr13:17292244-17292670	93	-2.84	0.317	-8.96	3.18e-19	1.59e-17
0	chr5:72106838-72109754	734	-1.2	0.134	-8.96	3.24e-19	1.62e-17
0	chr5:118987766-118989048	525	1.67	0.186	8.96	3.3e-19	1.64e-17
0	chr2:92617267-92619937	82.2	-3.16	0.353	-8.96	3.38e-19	1.68e-17
0	chr2:91908517-91911091	154	-2.31	0.258	-8.95	3.4e-19	1.69e-17
0	chr21:45712939-45713943	61.6	-3.4	0.38	-8.95	3.47e-19	1.72e-17
0	chr10:40068816-40073444	84.1	-2.97	0.332	-8.95	3.52e-19	1.75e-17
0	chr16:88089363-88093640	400	-1.52	0.169	-8.95	3.53e-19	1.75e-17
0	chr1:16707297-16710963	548	-1.41	0.158	-8.95	3.58e-19	1.78e-17
0	chr22:21325316-21326723	160	-2.69	0.301	-8.95	3.68e-19	1.82e-17
0	chr15:90869612-90874575	580	-1.26	0.141	-8.95	3.69e-19	1.83e-17
0	chr19:24905052-24906948	104	-2.72	0.304	-8.94	3.86e-19	1.91e-17
0	chr4:189530283-189531324	84.1	-2.95	0.329	-8.94	3.87e-19	1.92e-17
0	chr11:2268695-2271667	308	-1.62	0.181	-8.94	3.91e-19	1.93e-17
0	chr17:21989133-21991776	136	-2.4	0.268	-8.94	3.9e-19	1.93e-17
0	chr11:69703967-69706098	230	-1.87	0.209	-8.94	3.96e-19	1.96e-17
0	chr2:10432392-10435679	325	-1.59	0.178	-8.94	3.98e-19	1.96e-17
0	chr7:5423360-5430294	1780	-1.31	0.147	-8.94	4.07e-19	2.01e-17
0	chr9:133990768-133994522	764	-1.19	0.133	-8.93	4.12e-19	2.03e-17
0	chr14:18660306-18661178	141	-2.38	0.266	-8.93	4.22e-19	2.08e-17
0	chr3:13346220-13349538	282	-1.68	0.188	-8.93	4.25e-19	2.09e-17
0	chr10:79157130-79160593	547	-1.31	0.147	-8.93	4.34e-19	2.13e-17
0	chr21:46169404-46170751	117	-2.67	0.299	-8.93	4.33e-19	2.13e-17
0	chr7:62380460-62382414	132	-2.56	0.287	-8.93	4.39e-19	2.16e-17
0	chr10:122507834-122510609	278	-1.8	0.202	-8.92	4.48e-19	2.2e-17
0	chr1:123033813-123036215	158	-2.24	0.251	-8.92	4.53e-19	2.22e-17
0	chr8:101623560-101624646	103	-3.28	0.368	-8.92	4.56e-19	2.24e-17
0	chr18:17811333-17813300	64.5	-3.3	0.371	-8.92	4.71e-19	2.31e-17
0	chr1:122925479-122926851	123	-2.54	0.284	-8.92	4.73e-19	2.32e-17
0	chr3:126363489-126366361	164	-2.26	0.253	-8.92	4.76e-19	2.33e-17
0	chr7:2517201-2520569	691	-1.23	0.138	-8.91	4.94e-19	2.42e-17
0	chr11:55518035-55520673	91.5	-2.83	0.318	-8.91	4.97e-19	2.43e-17
0	chr10:77556783-77557392	83.2	-2.93	0.329	-8.91	5e-19	2.44e-17
0	chr15:88348410-88350032	74.9	-3.2	0.359	-8.91	5.03e-19	2.45e-17
0	chr4:52824282-52826027	503	-1.44	0.162	-8.91	5.03e-19	2.45e-17
0	chr9:98425847-98428144	115	-2.67	0.3	-8.91	5.2e-19	2.53e-17
0	chr10:132910503-132913703	283	-1.72	0.193	-8.91	5.21e-19	2.54e-17
0	chr1:10638373-10641740	354	-1.59	0.178	-8.91	5.24e-19	2.55e-17
0	chr1:106798776-106800060	247	2.32	0.261	8.91	5.23e-19	2.55e-17
0	chr11:134584060-134585446	172	-2.33	0.261	-8.91	5.24e-19	2.55e-17
0	chr2:232418742-232421423	334	-1.57	0.176	-8.91	5.26e-19	2.55e-17
0	chr20:61461069-61461978	72.2	-3.31	0.372	-8.91	5.25e-19	2.55e-17
0	chr5:164451572-164452700	71.9	-3.7	0.416	-8.91	5.31e-19	2.57e-17
0	chr11:69231764-69233878	106	-2.61	0.294	-8.9	5.51e-19	2.67e-17
0	chr6:169411733-169413320	94.4	-3.05	0.342	-8.9	5.6e-19	2.71e-17
0	chr6:14339635-14341382	77.2	-3.1	0.349	-8.9	5.62e-19	2.72e-17
0	chr12:5840293-5842658	130	-2.46	0.276	-8.9	5.65e-19	2.73e-17
0	chr13:16117875-16119267	143	-2.7	0.303	-8.9	5.81e-19	2.81e-17
0	chr6:155959599-155962472	101	-2.77	0.312	-8.9	5.81e-19	2.81e-17
0	chr15:17059726-17061457	118	-2.73	0.307	-8.89	6.05e-19	2.92e-17
0	chr16:33000643-33002327	70.1	-3.23	0.363	-8.89	6.06e-19	2.92e-17
0	chr9:60680353-60683082	97.4	-2.75	0.31	-8.89	6.04e-19	2.92e-17
0	chr5:15834224-15835681	199	2.97	0.334	8.89	6.09e-19	2.94e-17
0	chr5:170496076-170498306	189	-2.04	0.229	-8.89	6.12e-19	2.95e-17
0	chr20:29436602-29438517	87.1	-3.14	0.353	-8.89	6.2e-19	2.98e-17
0	chr17:83098418-83100418	453	-1.41	0.159	-8.89	6.3e-19	3.03e-17
0	chr9:40905103-40908562	567	-3.11	0.35	-8.89	6.32e-19	3.04e-17
0	chr11:133800686-133801463	74.9	-3.74	0.421	-8.88	6.43e-19	3.09e-17
0	chr12:35290249-35291936	66.8	-3.27	0.368	-8.88	6.55e-19	3.15e-17
0	chr1:122546682-122547990	84	-3.03	0.341	-8.88	6.59e-19	3.16e-17
0	chr9:10974520-10976388	77.7	-3.02	0.34	-8.88	6.61e-19	3.17e-17
0	chr9:40910527-40916215	971	-3.59	0.404	-8.88	6.64e-19	3.18e-17
0	chr3:55232142-55233816	80.3	-3.07	0.345	-8.88	6.76e-19	3.24e-17
0	chr15:77525264-77529162	579	-1.41	0.159	-8.88	6.82e-19	3.26e-17
0	chr21:44510620-44512222	190	-2	0.225	-8.88	6.83e-19	3.27e-17
0	chr1:10648900-10651974	331	-1.63	0.184	-8.88	6.89e-19	3.3e-17
0	chr12:35306364-35310052	115	-2.78	0.313	-8.88	6.94e-19	3.32e-17
0	chr3:91204901-91209134	110	-2.56	0.289	-8.87	7.41e-19	3.54e-17
0	chr11:2136959-2140839	548	-1.44	0.162	-8.87	7.52e-19	3.59e-17
0	chr1:31238577-31240154	318	-1.63	0.184	-8.87	7.58e-19	3.61e-17
0	chr21:10606737-10608668	157	-2.45	0.276	-8.86	7.68e-19	3.66e-17
0	chr21:41506911-41508521	246	-1.86	0.21	-8.86	7.72e-19	3.67e-17
0	chr7:62507474-62510044	97.3	-2.86	0.323	-8.86	7.72e-19	3.67e-17
0	chr21:8659733-8660743	107	-2.89	0.326	-8.86	7.93e-19	3.77e-17
0	chr2:234980612-234984183	433	-1.42	0.16	-8.86	8e-19	3.8e-17
0	chr20:28620433-28621883	160	-2.36	0.267	-8.86	8.1e-19	3.85e-17
0	chr16:55329240-55331905	206	-2.03	0.23	-8.86	8.23e-19	3.91e-17
0	chr1:123762812-123764190	124	-2.43	0.274	-8.86	8.36e-19	3.97e-17
0	chr19:708427-711367	471	-1.35	0.153	-8.85	8.41e-19	3.99e-17
0	chr9:43652108-43652592	108	-2.81	0.317	-8.85	8.52e-19	4.04e-17
0	chr12:751208-754620	1200	-1.07	0.121	-8.85	8.6e-19	4.07e-17
0	chr21:8847973-8850367	121	-2.45	0.277	-8.85	8.65e-19	4.1e-17
0	chr1:117045969-117049722	161	-2.32	0.262	-8.85	8.85e-19	4.19e-17
0	chr20:61331587-61334028	168	-2.26	0.255	-8.85	8.96e-19	4.24e-17
0	chr18:15476253-15480203	79.7	-3.01	0.34	-8.85	9.01e-19	4.26e-17
0	chr1:2628047-2630931	254	-1.77	0.2	-8.85	9.05e-19	4.27e-17
0	chr1:124397139-124397758	107	-2.64	0.298	-8.85	9.1e-19	4.29e-17
0	chr18:46332706-46336001	478	-1.38	0.155	-8.85	9.12e-19	4.3e-17
0	chr12:108112952-108115549	199	-2.05	0.232	-8.84	9.42e-19	4.44e-17
0	chr10:49579106-49580639	252	2.37	0.268	8.84	9.61e-19	4.53e-17
0	chr4:122854346-122855741	301	2.16	0.245	8.84	9.88e-19	4.65e-17
0	chr13:17053286-17055746	66.4	-3.33	0.377	-8.83	1.02e-18	4.79e-17
0	chr3:91367158-91369219	99.6	-2.77	0.313	-8.83	1.02e-18	4.81e-17
0	chr11:57310697-57312111	715	1.44	0.163	8.83	1.03e-18	4.86e-17
0	chr1:123626746-123628558	128	-2.44	0.277	-8.83	1.05e-18	4.95e-17
0	chr2:43218159-43222326	914	-1.17	0.133	-8.83	1.06e-18	4.98e-17
0	chr5:28239923-28240818	75.5	-3.21	0.364	-8.83	1.07e-18	5.01e-17
0	chr21:10622038-10623001	87.1	-3	0.34	-8.83	1.08e-18	5.06e-17
0	chr19:47225793-47231860	1250	-1.21	0.137	-8.83	1.09e-18	5.11e-17
0	chr13:16663320-16666966	117	-2.65	0.3	-8.83	1.09e-18	5.12e-17
0	chr8:1234142-1235558	104	-3.04	0.344	-8.82	1.1e-18	5.12e-17
0	chr4:6926620-6930519	522	-1.29	0.146	-8.82	1.1e-18	5.16e-17
0	chr13:16557070-16559424	85.9	-3.16	0.358	-8.82	1.13e-18	5.27e-17
0	chr17:70480922-70484080	97.6	-2.86	0.324	-8.82	1.13e-18	5.27e-17
0	chr19:10452873-10454462	194	-2.07	0.234	-8.82	1.13e-18	5.28e-17
0	chr10:41524632-41525320	109	-2.62	0.297	-8.82	1.13e-18	5.29e-17
0	chr4:49213797-49214775	198	-2.4	0.272	-8.82	1.15e-18	5.35e-17
0	chr6:934303-935435	90.2	-3.1	0.351	-8.82	1.15e-18	5.35e-17
0	chr4:3700874-3704185	296	-1.63	0.185	-8.82	1.16e-18	5.42e-17
0	chr5:49839651-49844271	115	-2.67	0.303	-8.82	1.17e-18	5.42e-17
0	chr8:115115130-115116343	225	2.47	0.28	8.82	1.17e-18	5.45e-17
0	chr2:124922404-124924654	90.7	-2.96	0.336	-8.82	1.18e-18	5.5e-17
0	chr5:87411979-87413534	569	1.6	0.181	8.82	1.19e-18	5.54e-17
0	chr14:94650757-94652095	109	-2.7	0.306	-8.81	1.2e-18	5.56e-17
0	chr9:63859005-63861530	173	-2.08	0.235	-8.81	1.2e-18	5.57e-17
0	chr6:168536441-168538204	157	-2.42	0.274	-8.81	1.2e-18	5.58e-17
0	chr13:16746986-16748665	64.2	-3.31	0.375	-8.81	1.22e-18	5.64e-17
0	chr1:248810103-248812806	253	-1.87	0.212	-8.81	1.24e-18	5.72e-17
0	chr20:59290292-59291362	66.3	-3.25	0.369	-8.81	1.24e-18	5.74e-17
0	chr4:189279704-189281008	113	-2.65	0.3	-8.81	1.24e-18	5.74e-17
0	chr3:128999136-129002483	326	-1.61	0.182	-8.81	1.25e-18	5.79e-17
0	chr6:40431204-40432909	93.6	-2.77	0.314	-8.81	1.27e-18	5.84e-17
0	chr4:102438445-102440316	231	2.45	0.278	8.81	1.28e-18	5.92e-17
0	chr8:11701587-11705185	342	-1.56	0.177	-8.81	1.29e-18	5.96e-17
0	chr11:69286253-69287530	210	-1.89	0.215	-8.8	1.31e-18	6.06e-17
0	chr3:88238054-88239331	177	3.04	0.345	8.8	1.37e-18	6.32e-17
0	chr14:105166072-105171582	698	-1.44	0.163	-8.8	1.39e-18	6.38e-17
0	chr17:36760670-36762101	184	-2.02	0.229	-8.8	1.39e-18	6.39e-17
0	chr21:40685761-40687867	101	-2.72	0.309	-8.8	1.39e-18	6.39e-17
0	chr13:18171991-18174336	132	-2.49	0.283	-8.8	1.41e-18	6.46e-17
0	chr17:49963604-49965213	138	-2.29	0.26	-8.8	1.41e-18	6.5e-17
0	chr10:47705491-47706862	223	2.45	0.278	8.8	1.42e-18	6.54e-17
0	chr3:198100023-198102630	117	-2.68	0.305	-8.79	1.44e-18	6.6e-17
0	chr12:37089165-37089633	58	-3.42	0.389	-8.79	1.44e-18	6.61e-17
0	chr5:175096540-175098355	153	-2.18	0.248	-8.79	1.46e-18	6.68e-17
0	chr13:17817312-17821405	113	-2.58	0.293	-8.79	1.47e-18	6.73e-17
0	chr22:37802044-37808537	1030	-1.22	0.139	-8.79	1.47e-18	6.75e-17
0	chr2:91878856-91879838	85.5	-2.87	0.326	-8.79	1.49e-18	6.8e-17
0	chr10:76111850-76114177	334	-1.6	0.182	-8.79	1.5e-18	6.87e-17
0	chr1:1288453-1294033	493	-1.46	0.166	-8.79	1.51e-18	6.9e-17
0	chr10:114042872-114045762	420	-1.42	0.161	-8.79	1.51e-18	6.9e-17
0	chr8:787997-789208	90.8	-2.98	0.339	-8.79	1.51e-18	6.9e-17
0	chr13:58503657-58505504	120	-2.52	0.287	-8.79	1.53e-18	6.96e-17
0	chr1:53325266-53328850	1050	-1.08	0.123	-8.79	1.55e-18	7.08e-17
0	chr20:29338106-29338978	111	-2.59	0.294	-8.79	1.55e-18	7.08e-17
0	chr3:90521814-90524327	127	-2.4	0.273	-8.79	1.55e-18	7.08e-17
0	chr9:65472809-65473486	71.7	-3.13	0.357	-8.78	1.58e-18	7.18e-17
0	chr17:82330276-82334275	370	-1.54	0.175	-8.78	1.59e-18	7.23e-17
0	chr5:176824290-176826120	115	-2.54	0.289	-8.78	1.6e-18	7.28e-17
0	chr20:26917201-26918622	159	-2.14	0.244	-8.78	1.62e-18	7.35e-17
0	chr22:35495119-35496545	77.2	-3.13	0.356	-8.78	1.62e-18	7.35e-17
0	chr11:2577284-2580930	323	-1.85	0.21	-8.78	1.63e-18	7.37e-17
0	chr12:48977898-48981668	374	-1.48	0.168	-8.78	1.64e-18	7.44e-17
0	chr12:82357941-82359369	794	1.35	0.154	8.78	1.66e-18	7.51e-17
0	chr7:132093112-132094032	74.2	-3.09	0.352	-8.78	1.67e-18	7.54e-17
0	chr2:234950775-234955368	791	-1.25	0.142	-8.78	1.67e-18	7.57e-17
0	chr11:54130783-54131925	56.6	-3.56	0.405	-8.78	1.69e-18	7.64e-17
0	chr19:22543033-22544096	71.2	-3.22	0.367	-8.77	1.72e-18	7.76e-17
0	chr10:39997520-40002086	117	-2.47	0.281	-8.77	1.76e-18	7.96e-17
0	chr10:40934068-40935681	73.7	-3.09	0.352	-8.77	1.78e-18	8.04e-17
0	chr13:17183531-17186253	92.7	-2.82	0.321	-8.77	1.79e-18	8.06e-17
0	chr10:40540481-40545931	140	-2.56	0.292	-8.77	1.79e-18	8.08e-17
0	chr6:40611413-40612823	94.4	-2.99	0.341	-8.77	1.79e-18	8.08e-17
0	chr9:70600549-70602693	452	1.67	0.19	8.77	1.8e-18	8.11e-17
0	chr22:10935902-10938370	199	-2.02	0.23	-8.77	1.81e-18	8.14e-17
0	chr1:159779995-159781572	793	1.35	0.154	8.77	1.83e-18	8.21e-17
0	chr4:49534001-49535920	130	-2.57	0.293	-8.77	1.83e-18	8.21e-17
0	chr10:131709273-131710819	94.9	-2.73	0.311	-8.77	1.85e-18	8.31e-17
0	chr11:37906063-37909023	197	-2.11	0.24	-8.77	1.85e-18	8.31e-17
0	chr17:40090139-40093222	357	-1.76	0.201	-8.77	1.86e-18	8.33e-17
0	chr13:112078122-112079849	148	-2.49	0.284	-8.76	1.88e-18	8.42e-17
0	chr15:87348028-87351203	127	-2.36	0.269	-8.76	1.88e-18	8.44e-17
0	chr22:11460742-11462708	114	-2.54	0.29	-8.76	1.89e-18	8.45e-17
0	chr8:141829561-141830865	67.7	-3.25	0.371	-8.76	1.89e-18	8.47e-17
0	chr11:69496679-69497983	326	-1.56	0.178	-8.76	1.9e-18	8.49e-17
0	chr12:129451016-129453435	107	-2.65	0.303	-8.76	1.9e-18	8.5e-17
0	chr10:121104235-121105528	82.2	-3.06	0.349	-8.76	1.91e-18	8.53e-17
0	chr16:33722210-33722969	63.7	-3.43	0.391	-8.76	1.91e-18	8.54e-17
0	chr7:62265916-62267737	103	-2.77	0.316	-8.76	1.92e-18	8.57e-17
0	chr12:35699276-35700336	60.9	-3.33	0.38	-8.76	1.94e-18	8.68e-17
0	chr4:186323985-186325465	82.4	-2.9	0.331	-8.76	2.01e-18	8.97e-17
0	chr5:46433494-46434980	92	-2.75	0.314	-8.76	2.04e-18	9.08e-17
0	chr7:149261412-149262828	500	1.58	0.181	8.75	2.05e-18	9.14e-17
0	chr2:241590092-241591532	140	-2.7	0.309	-8.75	2.06e-18	9.18e-17
0	chr10:40476356-40480243	56.3	-3.53	0.404	-8.75	2.07e-18	9.19e-17
0	chr11:115643261-115644263	125	-2.44	0.279	-8.75	2.07e-18	9.19e-17
0	chr4:188904346-188905492	92.4	-2.96	0.338	-8.75	2.1e-18	9.32e-17
0	chr1:20484059-20487115	559	-1.46	0.166	-8.75	2.12e-18	9.4e-17
0	chr1:123732087-123736247	165	-2.32	0.266	-8.75	2.13e-18	9.43e-17
0	chr2:11628283-11630161	93	-2.78	0.318	-8.75	2.14e-18	9.49e-17
0	chr17:78313678-78318057	530	-1.57	0.18	-8.75	2.16e-18	9.58e-17
0	chr1:29121711-29125419	781	-1.24	0.142	-8.75	2.18e-18	9.65e-17
0	chr18:18492275-18494027	68.9	-3.22	0.368	-8.75	2.21e-18	9.77e-17
0	chr8:1154950-1156396	115	-2.73	0.312	-8.75	2.21e-18	9.79e-17
0	chr20:28638313-28641091	219	-2.11	0.241	-8.75	2.22e-18	9.82e-17
0	chr7:460185-462624	294	-1.61	0.184	-8.74	2.34e-18	1.03e-16
0	chr10:86362998-86367573	726	-1.15	0.132	-8.74	2.37e-18	1.04e-16
0	chr17:83201299-83203820	197	-2.11	0.242	-8.74	2.36e-18	1.04e-16
0	chr22:48717715-48719384	171	-2.16	0.247	-8.74	2.43e-18	1.07e-16
0	chr6:169498978-169500929	125	-2.62	0.3	-8.74	2.43e-18	1.07e-16
0	chr3:43053367-43055628	106	-2.57	0.294	-8.73	2.46e-18	1.08e-16
0	chr6:169385608-169387803	144	-2.39	0.273	-8.73	2.46e-18	1.08e-16
0	chr1:122697066-122699988	130	-2.51	0.287	-8.73	2.51e-18	1.1e-16
0	chr1:27379687-27384268	342	-1.55	0.177	-8.73	2.52e-18	1.11e-16
0	chr14:98135112-98137080	151	-2.43	0.278	-8.73	2.53e-18	1.11e-16
0	chr20:61733845-61734889	142	-2.26	0.259	-8.73	2.52e-18	1.11e-16
0	chr9:60599883-60601604	67	-3.36	0.385	-8.73	2.55e-18	1.12e-16
0	chr17:22890997-22892242	98.9	-2.74	0.314	-8.73	2.57e-18	1.13e-16
0	chr7:144669437-144670723	209	2.54	0.291	8.73	2.58e-18	1.13e-16
0	chr10:93071823-93075308	470	-1.57	0.18	-8.73	2.64e-18	1.16e-16
0	chr10:102641935-102646758	1410	-1.16	0.132	-8.73	2.65e-18	1.16e-16
0	chr14:19321108-19321995	62.6	-3.39	0.389	-8.72	2.67e-18	1.17e-16
0	chr5:133496720-133500161	183	-2.04	0.234	-8.72	2.68e-18	1.17e-16
0	chr13:17570985-17572874	82.9	-2.92	0.335	-8.72	2.72e-18	1.19e-16
0	chr6:37511161-37512846	122	-2.44	0.279	-8.72	2.72e-18	1.19e-16
0	chr3:90848977-90851045	108	-2.79	0.32	-8.72	2.77e-18	1.21e-16
0	chr1:204683660-204685987	459	-1.42	0.162	-8.72	2.8e-18	1.22e-16
0	chr2:5132949-5134916	117	-2.6	0.298	-8.72	2.8e-18	1.22e-16
0	chr1:31769781-31773210	353	-1.52	0.175	-8.72	2.86e-18	1.24e-16
0	chr10:41502800-41506150	87.5	-2.98	0.341	-8.72	2.86e-18	1.24e-16
0	chr15:96359436-96363476	434	-1.55	0.178	-8.72	2.86e-18	1.24e-16
0	chr17:42061764-42063074	165	-2.18	0.25	-8.72	2.86e-18	1.24e-16
0	chr20:63846104-63848629	307	-1.83	0.21	-8.72	2.85e-18	1.24e-16
0	chr19:17947410-17952775	997	-1.45	0.166	-8.72	2.87e-18	1.25e-16
0	chr17:21697250-21698406	147	-2.26	0.26	-8.71	2.91e-18	1.26e-16
0	chr7:157839391-157840857	184	-2.54	0.291	-8.72	2.9e-18	1.26e-16
0	chr11:113483232-113484604	80.5	-2.99	0.343	-8.71	3.01e-18	1.31e-16
0	chr1:9349755-9353583	303	-1.65	0.19	-8.71	3.04e-18	1.32e-16
0	chr13:16317365-16317800	62.6	-3.66	0.42	-8.71	3.04e-18	1.32e-16
0	chr5:178356061-178358539	247	-1.88	0.216	-8.71	3.07e-18	1.33e-16
0	chr22:44146035-44148615	328	-1.63	0.187	-8.71	3.09e-18	1.34e-16
0	chr10:40412648-40415669	169	-2.21	0.254	-8.71	3.12e-18	1.35e-16
0	chr1:13512715-13515581	279	-1.69	0.194	-8.71	3.13e-18	1.36e-16
0	chr5:139667894-139671653	529	-1.3	0.149	-8.71	3.15e-18	1.36e-16
0	chr7:62273929-62275285	136	-2.39	0.274	-8.71	3.14e-18	1.36e-16
0	chr22:16441142-16444729	134	-2.31	0.265	-8.7	3.18e-18	1.37e-16
0	chr8:90342559-90344215	318	2.26	0.259	8.71	3.16e-18	1.37e-16
0	chr2:95938781-95942843	187	-2.19	0.251	-8.7	3.19e-18	1.38e-16
0	chr2:238406087-238408817	194	-1.96	0.225	-8.7	3.21e-18	1.38e-16
0	chr20:17765048-17765785	72.7	-3.04	0.349	-8.7	3.19e-18	1.38e-16
0	chr9:93617535-93620225	166	-2.15	0.247	-8.7	3.21e-18	1.38e-16
0	chr6:2038961-2040270	78.5	-3.01	0.346	-8.7	3.28e-18	1.41e-16
0	chr22:12627829-12628545	87	-2.79	0.321	-8.7	3.32e-18	1.43e-16
0	chr2:240411506-240413342	160	-2.14	0.246	-8.7	3.4e-18	1.46e-16
0	chr13:16964271-16967591	101	-2.76	0.317	-8.7	3.43e-18	1.47e-16
0	chr2:94191477-94193451	149	-2.19	0.251	-8.7	3.42e-18	1.47e-16
0	chr2:128361837-128364344	428	-1.45	0.167	-8.7	3.46e-18	1.48e-16
0	chr4:131099292-131102716	151	-2.26	0.26	-8.69	3.57e-18	1.53e-16
0	chr21:43281381-43282548	93.3	-2.72	0.314	-8.69	3.64e-18	1.56e-16
0	chr11:133629173-133631630	108	-2.87	0.33	-8.69	3.66e-18	1.57e-16
0	chr1:122996561-122998902	171	-2.05	0.236	-8.69	3.72e-18	1.59e-16
0	chr1:248440409-248441876	115	-2.53	0.291	-8.69	3.78e-18	1.62e-16
0	chr21:10668137-10669039	109	-2.53	0.292	-8.68	3.84e-18	1.64e-16
0	chr16:48126552-48127797	236	2.57	0.296	8.68	3.88e-18	1.66e-16
0	chr2:233789549-233792116	115	-2.51	0.289	-8.68	3.91e-18	1.67e-16
0	chr1:201051961-201056395	307	-1.61	0.186	-8.68	4.06e-18	1.73e-16
0	chr5:2861884-2865279	176	-2.14	0.246	-8.68	4.05e-18	1.73e-16
0	chr16:36334954-36337110	115	-2.49	0.287	-8.68	4.07e-18	1.74e-16
0	chr17:34258441-34259399	102	-2.6	0.3	-8.68	4.12e-18	1.75e-16
0	chr20:30871314-30872916	167	-2.11	0.243	-8.68	4.11e-18	1.75e-16
0	chr16:34018669-34019326	52.8	-3.59	0.413	-8.68	4.13e-18	1.76e-16
0	chr13:16672841-16675085	98.2	-2.66	0.307	-8.67	4.15e-18	1.77e-16
0	chr13:17852404-17853173	81	-3	0.346	-8.67	4.15e-18	1.77e-16
0	chr11:45447438-45449804	141	-2.36	0.272	-8.67	4.22e-18	1.79e-16
0	chr2:797011-798132	84.3	-2.83	0.326	-8.67	4.22e-18	1.8e-16
0	chr4:14877276-14878676	276	2.17	0.25	8.67	4.24e-18	1.8e-16
0	chr21:8775288-8776298	191	-2.46	0.284	-8.67	4.31e-18	1.83e-16
0	chr7:92589473-92590878	523	1.53	0.177	8.67	4.35e-18	1.85e-16
0	chr9:127121655-127123724	823	-1.2	0.138	-8.67	4.37e-18	1.85e-16
0	chr1:152047539-152048967	458	1.74	0.2	8.67	4.38e-18	1.86e-16
0	chr20:16187980-16189775	209	-2.16	0.249	-8.67	4.42e-18	1.87e-16
0	chr22:11264733-11267413	78.5	-3.05	0.352	-8.67	4.45e-18	1.88e-16
0	chr9:129320207-129322083	333	-1.74	0.201	-8.66	4.55e-18	1.93e-16
0	chr10:77636089-77638900	288	-1.69	0.195	-8.66	4.6e-18	1.95e-16
0	chr10:100743715-100746185	302	-1.66	0.191	-8.66	4.66e-18	1.97e-16
0	chr12:34906904-34910333	99.2	-2.98	0.344	-8.66	4.67e-18	1.97e-16
0	chr18:15713528-15714914	72.5	-3.06	0.353	-8.66	4.67e-18	1.97e-16
0	chr1:123489015-123492129	170	-2.05	0.237	-8.66	4.7e-18	1.98e-16
0	chr1:30906764-30911798	402	-1.5	0.173	-8.66	4.84e-18	2.04e-16
0	chr8:132774803-132776423	447	1.67	0.193	8.65	5.02e-18	2.11e-16
0	chr11:69808574-69810769	174	-2.02	0.234	-8.65	5.12e-18	2.15e-16
0	chr22:23401258-23405246	523	-1.27	0.147	-8.65	5.11e-18	2.15e-16
0	chr10:35592134-35593571	174	3.08	0.356	8.65	5.16e-18	2.17e-16
0	chr11:4187036-4188222	467	1.66	0.192	8.65	5.16e-18	2.17e-16
0	chr13:17225399-17227791	107	-2.61	0.301	-8.65	5.19e-18	2.18e-16
0	chr11:71236960-71238955	112	-2.65	0.307	-8.65	5.26e-18	2.21e-16
0	chr15:101911284-101913086	79.7	-3.14	0.363	-8.65	5.27e-18	2.21e-16
0	chr20:28943178-28944284	76.6	-3.1	0.359	-8.65	5.26e-18	2.21e-16
0	chr1:123240898-123244397	116	-2.43	0.281	-8.65	5.34e-18	2.24e-16
0	chr17:26768926-26771398	126	-2.35	0.272	-8.65	5.37e-18	2.25e-16
0	chr20:37911877-37916378	520	-1.4	0.162	-8.64	5.54e-18	2.32e-16
0	chr4:189177920-189179296	94.9	-2.91	0.337	-8.64	5.54e-18	2.32e-16
0	chr4:140286604-140288949	161	-2.36	0.273	-8.64	5.62e-18	2.35e-16
0	chr2:625340-627330	141	-2.4	0.278	-8.64	5.67e-18	2.37e-16
0	chr10:3991599-3993512	110	-2.66	0.308	-8.64	5.7e-18	2.38e-16
0	chr16:5878114-5880583	107	-2.52	0.292	-8.64	5.71e-18	2.38e-16
0	chr5:47110903-47111551	83.4	-3.25	0.376	-8.64	5.75e-18	2.4e-16
0	chr16:68642521-68647215	569	-1.32	0.153	-8.64	5.77e-18	2.41e-16
0	chr3:84108360-84110769	278	2.36	0.274	8.64	5.77e-18	2.41e-16
0	chr1:202697472-202698376	75.3	-3.04	0.352	-8.64	5.82e-18	2.43e-16
0	chr16:32285713-32287994	199	-2.45	0.284	-8.63	5.96e-18	2.48e-16
0	chr1:122869642-122872275	106	-2.59	0.301	-8.63	5.98e-18	2.49e-16
0	chr19:44741353-44743019	295	2.04	0.237	8.63	6e-18	2.5e-16
0	chr18:15722527-15723934	79.5	-3.09	0.357	-8.63	6.08e-18	2.53e-16
0	chr13:16254941-16255875	136	-2.34	0.271	-8.63	6.12e-18	2.54e-16
0	chr2:949746-952065	399	-1.43	0.165	-8.63	6.11e-18	2.54e-16
0	chr14:93787354-93789778	406	-1.42	0.165	-8.63	6.19e-18	2.57e-16
0	chr11:119727045-119730055	843	-1.23	0.142	-8.63	6.21e-18	2.58e-16
0	chr2:92365320-92369364	56.3	-3.49	0.404	-8.63	6.22e-18	2.58e-16
0	chr1:123642926-123643964	130	-2.32	0.269	-8.63	6.24e-18	2.59e-16
0	chr12:74278747-74280446	103	-2.61	0.303	-8.63	6.26e-18	2.59e-16
0	chr17:24150763-24151667	75	-2.97	0.344	-8.63	6.25e-18	2.59e-16
0	chr12:35998307-36000622	55.4	-3.46	0.401	-8.63	6.28e-18	2.6e-16
0	chr2:92994219-92995967	67	-3.36	0.39	-8.63	6.4e-18	2.65e-16
0	chr19:3668149-3672240	622	-1.45	0.168	-8.62	6.44e-18	2.66e-16
0	chr17:7833506-7837002	1600	-1.06	0.123	-8.62	6.55e-18	2.71e-16
0	chr2:752481-753104	68.4	-3.5	0.405	-8.62	6.58e-18	2.72e-16
0	chr7:72069254-72070366	74.3	-2.99	0.347	-8.62	6.62e-18	2.73e-16
0	chr3:172777543-172779192	215	2.48	0.287	8.62	6.83e-18	2.82e-16
0	chr6:99424687-99426506	584	1.46	0.169	8.62	6.86e-18	2.83e-16
0	chr2:92585676-92589484	68.4	-3.21	0.373	-8.62	6.92e-18	2.85e-16
0	chr14:81533274-81534498	583	1.71	0.198	8.62	6.94e-18	2.86e-16
0	chr1:123074451-123076663	138	-2.26	0.262	-8.61	7e-18	2.88e-16
0	chr16:54401549-54404894	165	-2.3	0.266	-8.61	7.03e-18	2.89e-16
0	chr9:65384254-65387026	256	-1.74	0.202	-8.61	7.14e-18	2.94e-16
0	chr22:11722334-11723159	68.9	-3.09	0.359	-8.61	7.22e-18	2.96e-16
0	chr9:135713412-135715028	183	-2.24	0.26	-8.61	7.21e-18	2.96e-16
0	chr2:42028535-42032530	423	-1.41	0.164	-8.61	7.24e-18	2.97e-16
0	chr9:89674622-89678855	395	-1.48	0.172	-8.61	7.43e-18	3.05e-16
0	chr10:43284578-43286830	139	-2.26	0.263	-8.61	7.5e-18	3.08e-16
0	chr1:20290483-20291882	267	-1.69	0.196	-8.61	7.57e-18	3.1e-16
0	chr3:11034524-11037356	150	-2.16	0.251	-8.61	7.57e-18	3.1e-16
0	chr1:124659455-124660149	129	-2.34	0.273	-8.6	7.71e-18	3.15e-16
0	chr10:116270746-116274693	692	-1.28	0.148	-8.6	7.73e-18	3.16e-16
0	chr1:44500372-44502312	316	-1.7	0.198	-8.6	7.79e-18	3.18e-16
0	chr15:101711809-101713125	87.4	-3.2	0.372	-8.6	7.87e-18	3.21e-16
0	chr20:64322027-64322556	67.6	-3.36	0.391	-8.6	8.06e-18	3.29e-16
0	chr3:83500451-83502994	142	-2.25	0.262	-8.6	8.1e-18	3.31e-16
0	chr17:42871969-42873478	83.8	-3.14	0.365	-8.6	8.16e-18	3.33e-16
0	chr20:22582522-22587227	395	-1.51	0.175	-8.6	8.17e-18	3.33e-16
0	chr11:50183265-50184243	83.8	-3.02	0.351	-8.59	8.63e-18	3.52e-16
0	chr21:28884279-28885943	372	1.75	0.204	8.59	8.65e-18	3.52e-16
0	chr13:16956775-16961532	118	-2.4	0.279	-8.59	8.78e-18	3.57e-16
0	chr11:1435708-1438045	311	-1.68	0.195	-8.59	8.82e-18	3.59e-16
0	chr11:51613174-51614828	64.4	-3.27	0.381	-8.58	9.11e-18	3.7e-16
0	chr8:136813285-136815191	86.1	-2.81	0.327	-8.58	9.09e-18	3.7e-16
0	chr13:27295262-27296274	66.7	-3.22	0.375	-8.58	9.29e-18	3.77e-16
0	chr10:40511046-40515744	70.7	-3.02	0.352	-8.58	9.42e-18	3.82e-16
0	chr10:93060406-93063378	349	-1.57	0.184	-8.58	9.47e-18	3.84e-16
0	chr6:327344-329976	279	-1.81	0.211	-8.58	9.51e-18	3.86e-16
0	chr8:1367355-1371748	302	-1.58	0.184	-8.58	9.51e-18	3.86e-16
0	chr22:11953820-11954478	117	-2.4	0.28	-8.58	9.62e-18	3.89e-16
0	chr7:158794971-158796406	99.2	-2.61	0.305	-8.58	9.62e-18	3.89e-16
0	chr11:54641772-54642623	64.6	-3.25	0.379	-8.58	9.66e-18	3.91e-16
0	chr5:49763337-49764946	130	-2.5	0.292	-8.58	9.83e-18	3.98e-16
0	chr5:176809458-176811145	250	-1.72	0.2	-8.58	9.84e-18	3.98e-16
0	chr1:123658360-123659336	56.6	-3.39	0.396	-8.57	9.91e-18	4e-16
0	chr11:134299574-134301316	80	-2.87	0.334	-8.58	9.9e-18	4e-16
0	chr15:98001160-98003495	167	-2.53	0.295	-8.57	1.02e-17	4.11e-16
0	chr13:17342933-17344345	58	-3.37	0.394	-8.57	1.03e-17	4.17e-16
0	chr1:211619205-211623222	200	-1.89	0.221	-8.57	1.04e-17	4.19e-16
0	chr10:38753933-38756509	93	-2.69	0.314	-8.57	1.05e-17	4.22e-16
0	chr1:181595226-181597465	129	-2.33	0.272	-8.57	1.05e-17	4.24e-16
0	chr2:240624538-240626340	190	-1.95	0.228	-8.57	1.08e-17	4.33e-16
0	chr17:44556331-44560312	707	-1.23	0.143	-8.56	1.08e-17	4.36e-16
0	chr10:77471234-77473615	125	-2.67	0.312	-8.56	1.09e-17	4.37e-16
0	chr12:60780194-60781823	74.2	-3.1	0.362	-8.56	1.1e-17	4.42e-16
0	chr8:142508981-142511395	252	-1.77	0.207	-8.56	1.11e-17	4.45e-16
0	chr14:99589642-99593701	346	-1.49	0.174	-8.56	1.11e-17	4.46e-16
0	chr14:27613331-27615006	165	2.98	0.348	8.56	1.12e-17	4.51e-16
0	chr9:92974054-92977242	210	-1.91	0.223	-8.56	1.14e-17	4.59e-16
0	chr8:142180590-142184525	303	-1.63	0.191	-8.56	1.16e-17	4.64e-16
0	chr20:31185017-31186916	518	-2.99	0.349	-8.56	1.16e-17	4.65e-16
0	chr3:146643951-146645269	180	2.92	0.342	8.56	1.17e-17	4.67e-16
0	chr13:17552078-17556358	91.1	-2.71	0.317	-8.56	1.17e-17	4.68e-16
0	chr9:22141450-22142943	191	2.79	0.326	8.56	1.17e-17	4.68e-16
0	chr22:15542121-15544071	110	-2.65	0.31	-8.55	1.18e-17	4.73e-16
0	chr6:40555538-40557063	124	-2.36	0.276	-8.55	1.2e-17	4.79e-16
0	chr7:63580065-63581181	164	-2.35	0.275	-8.55	1.2e-17	4.81e-16
0	chr22:26461141-26464718	239	-1.76	0.206	-8.55	1.21e-17	4.82e-16
0	chr8:144313042-144316783	461	-1.35	0.158	-8.55	1.21e-17	4.84e-16
0	chr13:16882305-16884704	94.3	-2.68	0.313	-8.55	1.22e-17	4.85e-16
0	chr4:126255190-126256104	67.2	-3.31	0.387	-8.55	1.23e-17	4.91e-16
0	chr1:53590574-53595041	340	-1.66	0.194	-8.55	1.25e-17	4.96e-16
0	chr2:92602272-92606233	80.1	-2.91	0.34	-8.55	1.25e-17	4.97e-16
0	chr14:19833841-19835531	120	-2.59	0.302	-8.55	1.27e-17	5.03e-16
0	chr8:94963980-94965344	75.2	-2.96	0.346	-8.55	1.27e-17	5.03e-16
0	chr17:37754235-37755665	75.4	-2.95	0.345	-8.55	1.27e-17	5.05e-16
0	chr2:184944083-184946768	300	2.02	0.236	8.55	1.27e-17	5.05e-16
0	chr11:62545047-62547530	969	-1.23	0.144	-8.55	1.28e-17	5.06e-16
0	chr12:121535868-121538215	1010	-1.2	0.141	-8.55	1.28e-17	5.09e-16
0	chr22:39456657-39458445	278	-1.64	0.192	-8.54	1.3e-17	5.14e-16
0	chr19:48510394-48514377	485	-1.29	0.151	-8.54	1.3e-17	5.17e-16
0	chr6:37393511-37394638	76.3	-2.94	0.344	-8.54	1.31e-17	5.17e-16
0	chr6:13486180-13488520	739	-1.29	0.151	-8.54	1.31e-17	5.19e-16
0	chr7:132001327-132002293	70.3	-3.13	0.366	-8.54	1.31e-17	5.2e-16
0	chr16:86789334-86791967	216	-1.81	0.212	-8.54	1.36e-17	5.38e-16
0	chr20:33328423-33331770	145	-2.23	0.262	-8.54	1.36e-17	5.38e-16
0	chr2:26171715-26176168	437	-1.36	0.16	-8.54	1.37e-17	5.42e-16
0	chr16:15142812-15147522	504	-1.27	0.149	-8.54	1.39e-17	5.51e-16
0	chr1:6418533-6420921	283	-1.63	0.191	-8.53	1.41e-17	5.57e-16
0	chr6:1560700-1561649	67.1	-3.32	0.389	-8.53	1.41e-17	5.57e-16
0	chr13:17827594-17828360	86.7	-2.85	0.334	-8.53	1.42e-17	5.59e-16
0	chr2:241507486-241509486	976	-1.06	0.124	-8.53	1.43e-17	5.64e-16
0	chr4:190067640-190069532	159	-2.1	0.247	-8.53	1.43e-17	5.65e-16
0	chr9:130171381-130173841	486	-1.38	0.162	-8.53	1.46e-17	5.75e-16
0	chr4:25587412-25590726	233	-1.98	0.232	-8.53	1.47e-17	5.78e-16
0	chr6:9727466-9728641	63.9	-3.26	0.382	-8.53	1.47e-17	5.78e-16
0	chr2:26691727-26693585	450	-1.47	0.173	-8.53	1.49e-17	5.86e-16
0	chr11:1731442-1734022	170	-2.27	0.266	-8.53	1.5e-17	5.88e-16
0	chr16:88649898-88652299	405	-1.41	0.165	-8.53	1.51e-17	5.92e-16
0	chr11:53204672-53205553	61	-3.34	0.392	-8.52	1.54e-17	6.03e-16
0	chr10:75196624-75197301	65.1	-3.26	0.382	-8.52	1.56e-17	6.11e-16
0	chr11:64711065-64714211	304	-1.58	0.185	-8.52	1.6e-17	6.29e-16
0	chr13:17048757-17051189	63.3	-3.25	0.381	-8.52	1.61e-17	6.32e-16
0	chr10:117719933-117722697	195	-1.91	0.224	-8.52	1.63e-17	6.39e-16
0	chr9:126609863-126612542	312	-1.56	0.184	-8.52	1.64e-17	6.41e-16
0	chr6:168473531-168475894	116	-2.66	0.312	-8.52	1.66e-17	6.52e-16
0	chr2:91547424-91549386	177	-2.24	0.263	-8.51	1.68e-17	6.57e-16
0	chr9:83845910-83847425	69.2	-3.2	0.376	-8.51	1.69e-17	6.62e-16
0	chr8:128754112-128755012	70.3	-3.21	0.377	-8.51	1.7e-17	6.63e-16
0	chr5:82277743-82279139	372	1.73	0.203	8.51	1.7e-17	6.65e-16
0	chr17:26612354-26612817	107	-2.59	0.304	-8.51	1.71e-17	6.66e-16
0	chr13:17798585-17802480	91.9	-2.8	0.329	-8.51	1.71e-17	6.67e-16
0	chr15:78343595-78344148	79.5	-2.87	0.338	-8.51	1.71e-17	6.68e-16
0	chr10:1232048-1232889	77.4	-2.93	0.344	-8.51	1.72e-17	6.72e-16
0	chr1:2503563-2507775	369	-1.45	0.17	-8.51	1.77e-17	6.9e-16
0	chr17:23086800-23090499	67.3	-3.07	0.361	-8.51	1.79e-17	6.97e-16
0	chr17:36878105-36880499	136	-2.28	0.268	-8.51	1.81e-17	7.05e-16
0	chr3:56934347-56935558	68.7	-3.14	0.37	-8.5	1.82e-17	7.1e-16
0	chr10:124125562-124128756	237	-1.88	0.221	-8.5	1.83e-17	7.13e-16
0	chr7:157963180-157965295	132	-2.31	0.271	-8.5	1.84e-17	7.16e-16
0	chr9:38991770-38994747	180	-2.14	0.252	-8.5	1.9e-17	7.37e-16
0	chr12:75390383-75391689	388	1.87	0.221	8.5	1.93e-17	7.49e-16
0	chr14:72629530-72631497	85.3	-2.79	0.328	-8.5	1.95e-17	7.56e-16
0	chr4:3814823-3816104	174	-1.98	0.233	-8.5	1.96e-17	7.6e-16
0	chr11:132243751-132246031	156	-2.19	0.258	-8.5	1.98e-17	7.66e-16
0	chr18:79038671-79039606	103	-2.77	0.327	-8.49	1.99e-17	7.7e-16
0	chr6:621066-622872	109	-2.84	0.334	-8.49	1.99e-17	7.72e-16
0	chr7:945243-946721	159	-2.09	0.246	-8.49	2.01e-17	7.78e-16
0	chr12:107843406-107846002	319	-1.78	0.21	-8.49	2.03e-17	7.86e-16
0	chr2:130060796-130062834	142	-2.31	0.272	-8.49	2.04e-17	7.89e-16
0	chr1:122610208-122612222	91.2	-2.73	0.322	-8.49	2.07e-17	8e-16
0	chr1:125166920-125168043	114	-2.53	0.298	-8.49	2.09e-17	8.06e-16
0	chr17:39699673-39701291	403	-1.4	0.165	-8.49	2.09e-17	8.06e-16
0	chr4:185018929-185020524	152	-2.3	0.271	-8.49	2.1e-17	8.11e-16
0	chr16:89921578-89926557	1440	-1.06	0.125	-8.49	2.13e-17	8.23e-16
0	chr13:79936115-79937924	424	1.8	0.212	8.48	2.21e-17	8.53e-16
0	chr8:48282417-48284824	154	-2.3	0.271	-8.48	2.21e-17	8.53e-16
0	chr14:97895582-97896281	75.2	-3.21	0.379	-8.48	2.22e-17	8.54e-16
0	chr2:89818088-89819343	108	-2.5	0.294	-8.48	2.25e-17	8.65e-16
0	chr11:69442777-69445145	519	-1.27	0.149	-8.48	2.26e-17	8.7e-16
0	chr1:5733774-5735061	79.7	-2.86	0.337	-8.48	2.28e-17	8.78e-16
0	chr20:30697295-30700253	135	-2.31	0.272	-8.48	2.29e-17	8.79e-16
0	chr15:69159954-69162024	791	-1.14	0.134	-8.48	2.32e-17	8.91e-16
0	chr13:90480832-90482240	74.3	-3.36	0.396	-8.48	2.34e-17	8.97e-16
0	chr17:79183183-79184166	134	-2.32	0.274	-8.48	2.34e-17	8.99e-16
0	chr1:43597006-43597563	103	-2.58	0.305	-8.47	2.38e-17	9.13e-16
0	chr8:80029298-80030640	547	1.49	0.176	8.47	2.43e-17	9.31e-16
0	chr10:49311936-49312482	56.8	-3.33	0.394	-8.47	2.44e-17	9.36e-16
0	chr10:82477422-82479352	377	1.78	0.21	8.47	2.47e-17	9.47e-16
0	chr9:85442808-85443795	63.6	-3.13	0.369	-8.47	2.5e-17	9.58e-16
0	chr15:20373349-20376062	192	-2.05	0.242	-8.47	2.53e-17	9.68e-16
0	chr4:9238666-9245690	161	-2.07	0.245	-8.46	2.58e-17	9.85e-16
0	chr6:170062631-170064483	194	-1.92	0.227	-8.46	2.58e-17	9.87e-16
0	chr7:73868989-73872119	340	-1.49	0.176	-8.46	2.62e-17	1e-15
0	chr5:176909740-176910829	75.9	-3.07	0.362	-8.46	2.64e-17	1.01e-15
0	chr6:1244546-1246621	167	-2.08	0.245	-8.46	2.64e-17	1.01e-15
0	chr10:80517257-80519025	125	-2.32	0.275	-8.46	2.7e-17	1.03e-15
0	chr21:36803133-36805093	90.7	-2.73	0.323	-8.46	2.7e-17	1.03e-15
0	chr3:49686130-49690186	738	-1.14	0.135	-8.46	2.71e-17	1.03e-15
0	chr2:234024908-234027194	200	-2.19	0.258	-8.46	2.74e-17	1.04e-15
0	chr3:3437704-3439833	163	-2.05	0.242	-8.46	2.74e-17	1.04e-15
0	chr10:70974186-70975857	120	-2.35	0.278	-8.46	2.76e-17	1.05e-15
0	chr17:73586125-73590439	295	-1.6	0.189	-8.46	2.78e-17	1.06e-15
0	chr8:21723760-21725275	101	-2.68	0.317	-8.46	2.78e-17	1.06e-15
0	chr1:122378468-122380172	73.7	-2.98	0.352	-8.45	2.82e-17	1.07e-15
0	chr13:17505694-17511822	78.3	-2.88	0.341	-8.45	2.81e-17	1.07e-15
[truncated: 73,887 more rows]
