# Supplementary material for: Molecular Determinants of the Human Retinal Pigment Epithelium Cell Fate and Potential Pharmacogenomic Targets for Precision Medicine
Source: Int J Mol Sci. 2025 Jun 17;26(12):5817. doi: 10.3390/ijms26125817 (PMC12192794; doi:10.3390/ijms26125817)
Supplement: Supplementary file 1 [file ijms-26-05817-s001.zip › IntvsRPE.all.summary_April2025.xlsx]

## Sheet: IntvsRPE.all.summary
TF	weighted_meanDifference	weighted_CD	TFBS	weighted_Tstat	variance	pvalue	Cohend_factor	pvalueAdj	median.cor.tfs	classification_q0.1	classification_q0.05	classification_q0.01	classification_q0.001	classification_distr_rawP	classification_q0.1_final	classification_q0.05_final	classification_q0.01_final	classification_q0.001_final
AHR.0.B	0.0336	0.0923	746	-0.0308	0.218	0.947405	1	0.953605	-0.250367	repressor	repressor	undetermined	undetermined	0.0253718	repressor	repressor	undetermined	undetermined
AIRE.0.C	-0.0755	0.0793	1538	1.47	0.345	0.0123252	1	0.0162018	NA	not-expressed	not-expressed	not-expressed	not-expressed	NA	not-expressed	not-expressed	not-expressed	not-expressed
ALX1.0.B	0.276	0.217	1390	-5.14	0.424	2.93375e-15	2	7.05017e-15	-0.3351	repressor	repressor	repressor	undetermined	1.51803e-13	repressor	repressor	repressor	undetermined
ALX3.0.D	0.221	0.171	1296	-4.07	0.38	4.04522e-11	2	8.16476e-11	-0.357227	repressor	repressor	repressor	undetermined	1.38521e-17	repressor	repressor	repressor	undetermined
ALX4.0.D	0.324	0.254	1478	-6.43	0.401	3.1793e-24	2	9.55032e-24	-0.504113	repressor	repressor	repressor	repressor	3.37812e-29	repressor	repressor	repressor	repressor
ANDR.0.A	-0.111	0.0933	6797	4.73	0.351	1.4194e-15	1	3.44327e-15	-0.143347	repressor	repressor	undetermined	undetermined	7.39664e-14	repressor	repressor	undetermined	undetermined
ANDR.1.A	-0.221	0.197	4617	6.09	0.228	2.95765e-37	2	1.29968e-36	0.174729	activator	activator	undetermined	undetermined	8.76807e-20	activator	activator	undetermined	undetermined
ANDR.2.A	-0.0807	0.0742	5796	2.58	0.309	3.46209e-06	1	5.54656e-06	-0.046978	undetermined	undetermined	undetermined	undetermined	0.0151392	undetermined	undetermined	undetermined	undetermined
AP2A.0.A	-0.131	0.145	13873	8.1	0.278	2.91975e-53	2	1.88679e-52	-0.0415417	undetermined	undetermined	undetermined	undetermined	2.85975e-09	undetermined	undetermined	undetermined	undetermined
AP2B.0.B	0.00485	0.0285	19228	-0.325	0.25	0.515692	1	0.553092	0.195033	activator	activator	undetermined	undetermined	4.9916e-118	activator	activator	undetermined	undetermined
AP2C.0.A	-0.105	0.117	19792	7.7	0.252	4.21117e-53	2	2.69866e-52	0.301186	activator	activator	activator	undetermined	1.15543e-235	activator	activator	activator	undetermined
AP2D.0.D	0.0482	0.0521	19282	-3.42	0.246	5.37189e-12	1	1.13178e-11	NA	not-expressed	not-expressed	not-expressed	not-expressed	NA	not-expressed	not-expressed	not-expressed	not-expressed
ARI3A.0.D	0.081	0.0629	4841	-2.83	0.416	1.14541e-05	1	1.79028e-05	-0.461827	repressor	repressor	repressor	repressor	1.6551e-79	repressor	repressor	repressor	repressor
ARI5B.0.C	-0.188	0.161	1524	3.17	0.306	1.00088e-08	2	1.81116e-08	0.190755	activator	activator	undetermined	undetermined	0.00694378	activator	activator	undetermined	undetermined
ARNT.0.B	-0.135	0.143	1394	2.39	0.238	9.63147e-07	2	1.59282e-06	-0.324573	repressor	repressor	repressor	undetermined	3.34382e-12	repressor	repressor	repressor	undetermined
ARNT2.0.D	-0.0851	0.0906	11064	4.46	0.252	6.419e-19	1	1.69629e-18	-0.264498	repressor	repressor	undetermined	undetermined	7.35867e-75	repressor	repressor	undetermined	undetermined
ARX.0.D	0.17	0.133	1564	-3.68	0.398	5.43769e-09	2	1.00519e-08	-0.279524	repressor	repressor	repressor	undetermined	2.41963e-18	repressor	repressor	repressor	undetermined
ASCL1.0.A	-0.146	0.151	18082	9.54	0.256	2.66932e-79	2	2.63168e-78	-0.556046	repressor	repressor	repressor	repressor	0	repressor	repressor	repressor	repressor
ASCL2.0.D	-0.0382	0.117	12701	2.15	0.259	2.39335e-05	2	3.68097e-05	0.320327	activator	activator	activator	undetermined	7.90816e-115	activator	activator	activator	undetermined
ATF1.0.B	0.336	0.331	1504	-6.42	0.289	7.127e-33	2	2.6735e-32	-0.0820857	repressor	undetermined	undetermined	undetermined	0.00140455	repressor	undetermined	undetermined	undetermined
ATF2.0.B	0.0561	0.0769	3510	-1.23	0.259	0.0156541	1	0.020232	0.166319	activator	activator	undetermined	undetermined	2.66982e-06	activator	activator	undetermined	undetermined
ATF2.1.B	0.0204	0.0329	2335	-0.319	0.328	0.577529	1	0.613425	-0.163952	repressor	repressor	undetermined	undetermined	0.000104357	repressor	repressor	undetermined	undetermined
ATF2.2.C	0.439	0.432	1173	-7.79	0.354	3.61539e-39	2	1.72686e-38	-0.14845	repressor	repressor	undetermined	undetermined	0.0144209	repressor	repressor	undetermined	undetermined
ATF3.0.A	0.193	0.201	1988	-4.16	0.253	1.33371e-16	2	3.32993e-16	-0.0319272	undetermined	undetermined	undetermined	undetermined	0.999309	undetermined	undetermined	undetermined	undetermined
ATF4.0.A	0.105	0.104	2112	-2.51	0.37	3.68463e-05	2	5.61085e-05	-0.243503	repressor	repressor	undetermined	undetermined	3.87402e-10	repressor	repressor	undetermined	undetermined
ATF6A.0.B	-0.12	0.117	4251	3.71	0.255	2.02864e-13	2	4.53496e-13	-0.250492	repressor	repressor	undetermined	undetermined	1.23452e-34	repressor	repressor	undetermined	undetermined
ATF7.0.D	0.438	0.43	941	-7.01	0.305	6.45686e-37	2	2.77393e-36	0.144713	activator	activator	undetermined	undetermined	0.00117317	activator	activator	undetermined	undetermined
ATOH1.0.B	-0.0465	0.108	9629	2.29	0.255	5.76374e-06	2	9.15581e-06	-0.324573	repressor	repressor	repressor	undetermined	3.55784e-53	repressor	repressor	repressor	undetermined
BACH1.0.A	0.0858	0.142	8311	-3.5	0.274	2.28717e-11	2	4.69023e-11	-0.201592	repressor	repressor	undetermined	undetermined	1.17624e-42	repressor	repressor	undetermined	undetermined
BACH2.0.A	0.221	0.197	6015	-8.36	0.309	4.05943e-51	2	2.43883e-50	-0.0214465	undetermined	undetermined	undetermined	undetermined	0.0357212	undetermined	undetermined	undetermined	undetermined
BARH1.0.D	0.0442	0.0611	1042	-0.824	0.365	0.172601	1	0.200196	-0.18558	repressor	repressor	undetermined	undetermined	1.16398e-08	repressor	repressor	undetermined	undetermined
BARH2.0.D	-0.00827	0.008	1141	0.144	0.42	0.824161	1	0.850711	NA	not-expressed	not-expressed	not-expressed	not-expressed	NA	not-expressed	not-expressed	not-expressed	not-expressed
BARX1.0.D	0.024	0.0332	2533	-0.506	0.382	0.412964	1	0.45367	-0.532203	repressor	repressor	repressor	repressor	6.32753e-33	repressor	repressor	repressor	repressor
BARX2.0.D	0.0277	0.0503	997	-0.623	0.361	0.299785	1	0.338524	-0.019801	undetermined	undetermined	undetermined	undetermined	0.474334	undetermined	undetermined	undetermined	undetermined
BATF.0.A	0.146	0.121	2136	-3.6	0.387	7.16913e-09	2	1.31577e-08	NA	not-expressed	not-expressed	not-expressed	not-expressed	NA	not-expressed	not-expressed	not-expressed	not-expressed
BATF.1.A	0.135	0.112	1457	-2.33	0.352	8.59354e-05	2	0.00012733	NA	not-expressed	not-expressed	not-expressed	not-expressed	NA	not-expressed	not-expressed	not-expressed	not-expressed
BATF3.0.B	-0.0186	0.0454	2595	0.364	0.322	0.52122	1	0.558243	-0.0283401	undetermined	undetermined	undetermined	undetermined	0.00175256	undetermined	undetermined	undetermined	undetermined
BC11A.0.A	-0.00711	0.033	16106	0.521	0.284	0.328253	1	0.367433	-0.027469	undetermined	undetermined	undetermined	undetermined	0.621106	undetermined	undetermined	undetermined	undetermined
BCL6.0.A	-0.0397	0.0539	5320	0.899	0.289	0.0944678	1	0.112455	-0.0418137	undetermined	undetermined	undetermined	undetermined	0.299581	undetermined	undetermined	undetermined	undetermined
BCL6B.0.D	-0.223	0.192	1612	3.81	0.245	1.38904e-14	2	3.25661e-14	-0.0362042	undetermined	undetermined	undetermined	undetermined	0.0730728	undetermined	undetermined	undetermined	undetermined
BHA15.0.B	-0.0358	0.108	15403	2.36	0.238	1.31464e-06	2	2.15556e-06	0.141185	activator	activator	undetermined	undetermined	2.00577e-84	activator	activator	undetermined	undetermined
BHE22.0.D	-0.0278	0.0282	1428	0.377	0.41	0.556012	1	0.591388	0.376354	activator	activator	activator	activator	7.11832e-14	activator	activator	activator	activator
BHE23.0.D	-0.182	0.158	2143	3.42	0.299	3.98868e-10	2	7.70677e-10	-0.0788005	repressor	undetermined	undetermined	undetermined	0.234689	undetermined	undetermined	undetermined	undetermined
BHE40.0.A	0.00365	0.0586	2520	-0.1	0.243	0.839244	1	0.863961	-0.0764781	undetermined	undetermined	undetermined	undetermined	0.0170013	undetermined	undetermined	undetermined	undetermined
BHE41.0.D	-0.141	0.139	8464	6.14	0.238	2.52856e-36	2	1.06255e-35	-0.368177	repressor	repressor	repressor	undetermined	3.50273e-87	repressor	repressor	repressor	undetermined
BMAL1.0.A	-0.0437	0.0422	4295	1.24	0.26	0.0150223	1	0.0194809	0.0177647	undetermined	undetermined	undetermined	undetermined	0.351001	undetermined	undetermined	undetermined	undetermined
BPTF.0.D	-0.2	0.169	6766	8.08	0.356	8.82171e-42	2	4.49265e-41	-0.0497032	undetermined	undetermined	undetermined	undetermined	1.7561e-06	undetermined	undetermined	undetermined	undetermined
BRAC.0.A	-0.142	0.133	3271	3.69	0.279	2.82974e-12	2	6.13872e-12	0.0560741	activator	undetermined	undetermined	undetermined	0.113324	undetermined	undetermined	undetermined	undetermined
BRAC.1.B	-0.146	0.131	3501	3.85	0.285	5.52532e-13	2	1.22097e-12	0.0697647	activator	activator	undetermined	undetermined	0.0141139	activator	activator	undetermined	undetermined
BRCA1.0.D	-0.419	0.346	3662	10.6	0.284	4.91376e-88	2	5.10632e-87	0.225949	activator	activator	activator	undetermined	1.31191e-14	activator	activator	activator	undetermined
BSH.0.D	0.0163	0.0814	1345	-0.591	0.408	0.354838	1	0.395464	NA	not-expressed	not-expressed	not-expressed	not-expressed	NA	not-expressed	not-expressed	not-expressed	not-expressed
CDC5L.0.D	0.0104	0.0181	1187	-0.0204	0.367	0.973137	1	0.974404	-0.327759	repressor	repressor	repressor	undetermined	7.3394e-13	repressor	repressor	repressor	undetermined
CDX1.0.C	-0.0204	0.0451	5646	0.407	0.392	0.515655	1	0.553092	-0.301773	repressor	repressor	repressor	undetermined	3.23265e-45	repressor	repressor	repressor	undetermined
CDX2.0.A	-0.138	0.112	2936	3.54	0.347	1.86093e-09	2	3.5075e-09	-0.17406	repressor	repressor	undetermined	undetermined	1.2335e-09	repressor	repressor	undetermined	undetermined
CEBPA.0.A	0.166	0.136	2838	-4.16	0.356	3.12076e-12	2	6.7412e-12	-0.145089	repressor	repressor	undetermined	undetermined	6.00159e-07	repressor	repressor	undetermined	undetermined
CEBPB.0.A	0.173	0.14	2350	-4.02	0.336	4.05765e-12	2	8.64358e-12	0.333357	activator	activator	activator	undetermined	6.11009e-20	activator	activator	activator	undetermined
CEBPD.0.C	0.0924	0.097	2460	-2.17	0.337	0.000185455	1	0.000271131	0.14039	activator	activator	undetermined	undetermined	3.07279e-06	activator	activator	undetermined	undetermined
CEBPE.0.A	0.0835	0.0815	618	-0.983	0.34	0.0918283	1	0.109482	-0.266693	repressor	repressor	undetermined	undetermined	8.16795e-07	repressor	repressor	undetermined	undetermined
CEBPG.0.B	0.0854	0.1	2170	-2.16	0.329	0.000166025	2	0.000243187	-0.275223	repressor	repressor	repressor	undetermined	2.19777e-08	repressor	repressor	repressor	undetermined
CEBPZ.0.D	0.197	0.2	3558	-5.17	0.257	2.01959e-24	2	6.09044e-24	-0.060317	undetermined	undetermined	undetermined	undetermined	0.011785	undetermined	undetermined	undetermined	undetermined
CENPB.0.D	-1.68	1.36	3140	46.4	1.11	0.000000000000000000000000000000000000000000000000000000000000000000000000000000000000000000000000000000000000000000000000000000000000000000000000000000000000000000000000000000000000000000000000000000000000000000000000000000000000000000000000000000000000000000000000000000000000000000000000000000000000000000022250738585072	4	0.00000000000000000000000000000000000000000000000000000000000000000000000000000000000000000000000000000000000000000000000000000000000000000000000000000000000000000000000000000000000000000000000000000000000000000000000000000000000000000000000000000000000000000000000000000000000000000000000000000000000000000142590149766003	-0.664155	repressor	repressor	repressor	repressor	0.000000000000000000000000000000000000000000000000000000000000000000000000000000000000000000000000000000000000000000000000000000000000000000000000000000000000000000000000000000000000000000000000000000000000000000000000000000000000000000000000000000000000000000000000000000000000000000000000000000146412776660331	repressor	repressor	repressor	repressor
CLOCK.0.C	-0.235	0.215	6201	8.46	0.258	2.75526e-62	2	2.0179e-61	-0.283762	repressor	repressor	repressor	undetermined	1.82234e-54	repressor	repressor	repressor	undetermined
COE1.0.A	-0.144	0.156	12951	8.38	0.264	8.44083e-60	2	5.90091e-59	-0.430637	repressor	repressor	repressor	repressor	4.14058e-215	repressor	repressor	repressor	repressor
COT1.0.C	-0.1	0.102	20766	7.19	0.24	9.11417e-49	2	5.26977e-48	0.250309	activator	activator	activator	undetermined	0.0000000000000000000000000000000000000000000000000000000000000000000000000000000000000000000000000000000000000000000000000000000000000000000000000000000000000000000000000000000000000000000000000000000000000000000000000000000000000000000000000379729447664557	activator	activator	activator	undetermined
COT1.1.C	-0.155	0.154	13557	9.02	0.254	1.23581e-71	2	1.02187e-70	0.253697	activator	activator	activator	undetermined	8.53785e-149	activator	activator	activator	undetermined
COT2.0.A	-0.168	0.163	6443	6.68	0.288	1.44394e-35	2	5.87507e-35	0.273198	activator	activator	activator	undetermined	1.54878e-23	activator	activator	activator	undetermined
COT2.1.A	-0.171	0.166	11219	8.76	0.27	9.06696e-64	2	6.90346e-63	0.401745	activator	activator	activator	activator	1.97579e-118	activator	activator	activator	activator
CPEB1.0.D	0.0671	0.0539	15819	-4.13	0.358	5.10831e-12	1	1.08217e-11	-0.031108	undetermined	undetermined	undetermined	undetermined	7.06287e-75	undetermined	undetermined	undetermined	undetermined
CR3L1.0.D	-0.0359	0.054	2849	0.883	0.242	0.0726612	1	0.0874436	-0.189668	repressor	repressor	undetermined	undetermined	9.86051e-09	repressor	repressor	undetermined	undetermined
CR3L2.0.D	-0.0249	0.0472	1587	0.458	0.233	0.342708	1	0.383056	0.520651	activator	activator	activator	activator	1.91678e-12	activator	activator	activator	activator
CREB1.0.A	0.35	0.34	1195	-5.74	0.29	1.58439e-26	2	5.11932e-26	-0.105136	repressor	undetermined	undetermined	undetermined	4.23041e-06	repressor	undetermined	undetermined	undetermined
CREB3.0.D	-0.024	0.0241	1193	0.374	0.222	0.427329	1	0.468114	-0.0804733	repressor	undetermined	undetermined	undetermined	7.66388e-05	repressor	undetermined	undetermined	undetermined
CREB5.0.D	0.391	0.379	1081	-6.21	0.3	8.52055e-30	2	2.95149e-29	-0.14155	repressor	repressor	undetermined	undetermined	0.00300332	repressor	repressor	undetermined	undetermined
CREM.0.C	0.23	0.231	2155	-5.02	0.259	5.96152e-23	2	1.74312e-22	0.0421799	undetermined	undetermined	undetermined	undetermined	0.482818	undetermined	undetermined	undetermined	undetermined
CRX.0.B	0.409	0.357	3969	-12.5	0.405	6.7873e-86	2	6.95925e-85	0.462127	activator	activator	activator	activator	2.31876e-38	activator	activator	activator	activator
CTCF.0.A	0.213	0.195	20504	-13.3	0.242	5.56594e-161	2	9.95397e-160	0.0685124	activator	activator	undetermined	undetermined	1.60371e-57	activator	activator	undetermined	undetermined
CTCFL.0.A	0.212	0.196	22664	-13.6	0.244	7.19112e-167	2	1.41794e-165	NA	not-expressed	not-expressed	not-expressed	not-expressed	NA	not-expressed	not-expressed	not-expressed	not-expressed
CUX1.0.C	-0.134	0.12	601	1.45	0.251	0.00380105	2	0.00518264	-0.338299	repressor	repressor	repressor	undetermined	0.00183542	repressor	repressor	repressor	undetermined
CUX2.0.D	-0.169	0.137	1596	3.18	0.367	1.52751e-07	2	2.63376e-07	-0.284807	repressor	repressor	repressor	undetermined	7.34884e-11	repressor	repressor	repressor	undetermined
CXXC1.0.D	-0.0498	0.0617	4392	1.13	0.217	0.0152762	1	0.0197768	-0.0882779	repressor	undetermined	undetermined	undetermined	1.56475e-08	repressor	undetermined	undetermined	undetermined
DBP.0.B	0.355	0.286	1330	-6.42	0.369	4.16194e-26	2	1.33914e-25	0.504539	activator	activator	activator	activator	2.15529e-30	activator	activator	activator	activator
DDIT3.0.D	0.0744	0.0736	2197	-1.96	0.365	0.00117775	1	0.0016497	-0.122661	repressor	undetermined	undetermined	undetermined	1.66506e-07	repressor	undetermined	undetermined	undetermined
DLX1.0.D	0.137	0.122	2082	-3.46	0.359	7.70937e-09	2	1.41155e-08	-0.329501	repressor	repressor	repressor	undetermined	1.08094e-28	repressor	repressor	repressor	undetermined
DLX2.0.D	0.0225	0.0591	2868	-0.905	0.382	0.143124	1	0.167523	-0.352022	repressor	repressor	repressor	undetermined	7.25527e-46	repressor	repressor	repressor	undetermined
DLX3.0.C	0.0452	0.0677	1281	-0.834	0.338	0.151423	1	0.176698	-0.251645	repressor	repressor	undetermined	undetermined	6.40052e-07	repressor	repressor	undetermined	undetermined
DLX4.0.D	0.178	0.139	1679	-3.98	0.434	1.52775e-09	2	2.88658e-09	-0.360432	repressor	repressor	repressor	undetermined	1.77412e-28	repressor	repressor	repressor	undetermined
DLX5.0.D	-0.0308	0.0292	1069	0.41	0.332	0.476734	1	0.514899	-0.316568	repressor	repressor	repressor	undetermined	1.15285e-10	repressor	repressor	repressor	undetermined
DLX6.0.D	0.127	0.104	1835	-3.15	0.398	5.94222e-07	2	9.95548e-07	-0.487343	repressor	repressor	repressor	repressor	1.10357e-40	repressor	repressor	repressor	repressor
DMBX1.0.D	0.175	0.137	1820	-4.06	0.427	5.19316e-10	2	9.98385e-10	0.628464	activator	activator	activator	activator	1.14558e-48	activator	activator	activator	activator
DMRT1.0.D	-0.153	0.125	2065	3.1	0.337	9.2912e-08	2	1.62385e-07	NA	not-expressed	not-expressed	not-expressed	not-expressed	NA	not-expressed	not-expressed	not-expressed	not-expressed
DPRX.0.D	0.34	0.287	853	-4.71	0.297	5.49646e-18	2	1.39498e-17	NA	not-expressed	not-expressed	not-expressed	not-expressed	NA	not-expressed	not-expressed	not-expressed	not-expressed
DRGX.0.D	0.293	0.228	1401	-5.71	0.401	1.93243e-19	2	5.23252e-19	-0.374269	repressor	repressor	repressor	undetermined	1.55224e-23	repressor	repressor	repressor	undetermined
DUX4.0.A	0.0224	0.101	1274	-0.46	0.41	0.472511	2	0.511776	NA	not-expressed	not-expressed	not-expressed	not-expressed	NA	not-expressed	not-expressed	not-expressed	not-expressed
DUXA.0.D	0.113	0.0949	1542	-2.2	0.41	0.000590757	1	0.00084441	NA	not-expressed	not-expressed	not-expressed	not-expressed	NA	not-expressed	not-expressed	not-expressed	not-expressed
E2F1.0.A	0.103	0.104	14487	-6.59	0.259	2.38099e-38	2	1.07705e-37	0.416723	activator	activator	activator	activator	1.02054e-85	activator	activator	activator	activator
E2F2.0.B	0.0464	0.167	1472	-0.72	0.276	0.170532	2	0.198095	-0.38454	repressor	repressor	repressor	undetermined	6.26265e-12	repressor	repressor	repressor	undetermined
E2F3.0.A	0.0156	0.0431	8721	-0.788	0.228	0.0988848	1	0.117531	0.342476	activator	activator	activator	undetermined	5.19476e-38	activator	activator	activator	undetermined
E2F4.0.A	0.195	0.202	17308	-14.6	0.278	9.0921e-169	2	1.83995e-167	0.440673	activator	activator	activator	activator	6.77722e-97	activator	activator	activator	activator
E2F4.1.A	0.0616	0.135	3633	-2.31	0.286	1.56415e-05	2	2.42996e-05	0.407261	activator	activator	activator	activator	9.52865e-14	activator	activator	activator	activator
E2F5.0.B	0.204	0.227	765	-3.34	0.282	3.18318e-10	2	6.18148e-10	-0.0148415	undetermined	undetermined	undetermined	undetermined	0.472427	undetermined	undetermined	undetermined	undetermined
E2F6.0.A	0.0601	0.062	23439	-4.55	0.221	3.71552e-22	1	1.06217e-21	0.552555	activator	activator	activator	activator	0.000000000000000000000000000000000000000000000000000000000000000000000000000000000000000000000000000000000000000000000000000000000000000000000000000000000000000000000000000000000000000000000000000000000000000000000000000000000000000000000000000000000000000000000000000000000000000000000288434331530093	activator	activator	activator	activator
E2F7.0.B	0.12	0.122	19634	-8.88	0.242	7.72414e-73	2	6.674e-72	0.25122	activator	activator	activator	undetermined	3.12393e-79	activator	activator	activator	undetermined
E2F8.0.D	-0.0529	0.0476	2819	1.31	0.265	0.010935	1	0.0144485	0.0196276	undetermined	undetermined	undetermined	undetermined	0.777642	undetermined	undetermined	undetermined	undetermined
E4F1.0.D	0.342	0.362	828	-5.53	0.329	5.36035e-22	2	1.52671e-21	-0.0477913	undetermined	undetermined	undetermined	undetermined	0.0235502	undetermined	undetermined	undetermined	undetermined
EGR1.0.A	0.143	0.141	30609	-11.9	0.222	9.6468e-141	2	1.42661e-139	-0.530115	repressor	repressor	repressor	repressor	0	repressor	repressor	repressor	repressor
EGR2.0.A	0.149	0.146	38693	-13.7	0.25	2.74252e-165	2	5.2725e-164	-0.331365	repressor	repressor	repressor	undetermined	0.00000000000000000000000000000000000000000000000000000000000000000000000000000000000000000000000000000000000000000000000000000000000000000000000000000000000000000000000000000000000000000000000000000000000000000000000000000000000000000000000000000000000000000000000198961817892484	repressor	repressor	repressor	undetermined
EGR2.1.A	0.127	0.126	31051	-10.7	0.238	1.26234e-106	2	1.54085e-105	-0.377719	repressor	repressor	repressor	undetermined	0.0000000000000000000000000000000000000000000000000000000000000000000000000000000000000000000000000000000000000000000000000000000000000000000000000000000000000000000000000000000000000000000000000000000000000000000000000000000000000000000000000000000201796091989301	repressor	repressor	repressor	undetermined
EGR3.0.D	-0.176	0.166	5819	6.35	0.237	6.90583e-39	2	3.25803e-38	-0.571197	repressor	repressor	repressor	repressor	7.74035e-68	repressor	repressor	repressor	repressor
EGR4.0.D	0.127	0.13	26066	-10.2	0.238	4.53185e-97	2	5.20148e-96	-0.0900667	repressor	undetermined	undetermined	undetermined	1.03071e-97	repressor	undetermined	undetermined	undetermined
EHF.0.B	-0.117	0.126	6177	3.43	0.244	3.81604e-12	2	8.1742e-12	-0.10906	repressor	undetermined	undetermined	undetermined	0.0464481	repressor	undetermined	undetermined	undetermined
ELF1.0.A	0.155	0.156	6506	-6.08	0.241	3.15192e-35	2	1.26241e-34	0.0786378	activator	activator	undetermined	undetermined	0.506709	undetermined	undetermined	undetermined	undetermined
ELF2.0.C	0.214	0.214	6109	-8.64	0.275	5.4729e-61	2	3.93333e-60	-0.00555551	undetermined	undetermined	undetermined	undetermined	6.73147e-07	undetermined	undetermined	undetermined	undetermined
ELF3.0.A	-0.19	0.16	6498	6.43	0.267	1.51013e-35	2	6.11205e-35	-0.0272739	undetermined	undetermined	undetermined	undetermined	0.992313	undetermined	undetermined	undetermined	undetermined
ELF5.0.A	-0.0201	0.0263	12875	1.1	0.238	0.0241471	1	0.0307946	0.133958	activator	activator	undetermined	undetermined	9.30588e-34	activator	activator	undetermined	undetermined
ELK1.0.B	0.305	0.311	3980	-10.7	0.348	1.59163e-73	2	1.43995e-72	0.0128714	undetermined	undetermined	undetermined	undetermined	3.35464e-16	undetermined	undetermined	undetermined	undetermined
ELK3.0.D	-0.071	0.0606	7058	1.97	0.245	6.8915e-05	1	0.000102904	-0.0781054	repressor	undetermined	undetermined	undetermined	2.25288e-19	repressor	undetermined	undetermined	undetermined
ELK4.0.A	0.337	0.346	4139	-12.5	0.389	2.38337e-89	2	2.54557e-88	-0.0107957	undetermined	undetermined	undetermined	undetermined	0.0342804	undetermined	undetermined	undetermined	undetermined
EMX1.0.D	0.139	0.11	1235	-2.61	0.41	4.57904e-05	2	6.95906e-05	-0.389199	repressor	repressor	repressor	undetermined	7.23191e-19	repressor	repressor	repressor	undetermined
EMX2.0.D	0.136	0.106	1265	-2.66	0.39	2.04968e-05	2	3.16507e-05	NA	not-expressed	not-expressed	not-expressed	not-expressed	NA	not-expressed	not-expressed	not-expressed	not-expressed
EOMES.0.D	-0.196	0.177	3413	5.33	0.268	7.36104e-25	2	2.27335e-24	0.159083	activator	activator	undetermined	undetermined	0.000569312	activator	activator	undetermined	undetermined
EPAS1.0.B	-0.171	0.169	830	2.12	0.274	5.12063e-05	2	7.73627e-05	-0.452851	repressor	repressor	repressor	repressor	2.28339e-07	repressor	repressor	repressor	repressor
ERG.0.A	-0.0107	0.0386	17257	0.95	0.241	0.0529716	1	0.0653855	-0.176383	repressor	repressor	undetermined	undetermined	1.51192e-111	repressor	repressor	undetermined	undetermined
ERR1.0.A	-0.224	0.205	6035	8.46	0.298	3.60537e-54	2	2.3496e-53	0.0594211	activator	undetermined	undetermined	undetermined	6.38503e-17	activator	undetermined	undetermined	undetermined
ERR2.0.A	-0.211	0.196	5482	7.46	0.277	1.32319e-45	2	7.32038e-45	NA	not-expressed	not-expressed	not-expressed	not-expressed	NA	not-expressed	not-expressed	not-expressed	not-expressed
ERR3.0.B	-0.325	0.272	3231	6.91	0.282	1.04183e-38	2	4.85554e-38	-0.278641	repressor	repressor	repressor	undetermined	4.504e-10	repressor	repressor	repressor	undetermined
ESR1.0.A	-0.22	0.217	7009	9.13	0.271	7.31519e-69	2	5.85977e-68	-0.0773703	repressor	undetermined	undetermined	undetermined	2.40697e-27	repressor	undetermined	undetermined	undetermined
ESR1.1.A	-0.21	0.201	8621	9.45	0.273	4.08384e-73	2	3.65171e-72	-0.0752489	undetermined	undetermined	undetermined	undetermined	6.33123e-36	undetermined	undetermined	undetermined	undetermined
ESR2.0.A	-0.201	0.202	9462	9.61	0.255	9.5092e-81	2	9.49685e-80	-0.698554	repressor	repressor	repressor	repressor	1.30366e-228	repressor	repressor	repressor	repressor
ESR2.1.A	-0.122	0.12	15724	7.32	0.282	3.16573e-43	2	1.70241e-42	-0.413506	repressor	repressor	repressor	repressor	7.58298e-84	repressor	repressor	repressor	repressor
ESX1.0.D	-0.00571	0.104	4128	-0.0231	0.223	0.960985	2	0.964749	0.0148905	undetermined	undetermined	undetermined	undetermined	0.0551178	undetermined	undetermined	undetermined	undetermined
ETS1.0.A	0.0253	0.0451	11505	-1.07	0.256	0.0344493	1	0.0432868	0.194511	activator	activator	undetermined	undetermined	1.22556e-36	activator	activator	undetermined	undetermined
ETS2.0.B	0.000673	0.0331	21280	0.06	0.236	0.901705	1	0.916042	-0.215552	repressor	repressor	undetermined	undetermined	5.45893e-55	repressor	repressor	undetermined	undetermined
ETV1.0.A	0.177	0.181	5779	-7.13	0.301	1.29084e-38	2	5.97987e-38	0.132985	activator	activator	undetermined	undetermined	0.0169817	activator	activator	undetermined	undetermined
ETV2.0.B	0.0105	0.0366	11916	-0.442	0.254	0.38048	1	0.421598	0.228646	activator	activator	activator	undetermined	2.04566e-27	activator	activator	activator	undetermined
ETV3.0.D	-0.0775	0.0657	2051	1.62	0.295	0.00285754	1	0.00392401	-0.0241326	undetermined	undetermined	undetermined	undetermined	0.223078	undetermined	undetermined	undetermined	undetermined
ETV4.0.B	-0.056	0.0709	10875	2.96	0.257	5.25716e-09	1	9.74157e-09	0.198251	activator	activator	undetermined	undetermined	3.21744e-34	activator	activator	undetermined	undetermined
ETV5.0.C	-0.00548	0.0304	20252	0.427	0.246	0.389285	1	0.430734	0.0251772	undetermined	undetermined	undetermined	undetermined	2.34243e-06	undetermined	undetermined	undetermined	undetermined
ETV6.0.D	-0.0478	0.0699	6603	1.91	0.25	0.000133452	1	0.000196598	-0.296268	repressor	repressor	repressor	undetermined	4.25796e-17	repressor	repressor	repressor	undetermined
ETV7.0.D	0.0252	0.0675	31761	-2.22	0.28	2.72384e-05	1	4.16427e-05	0.0169728	undetermined	undetermined	undetermined	undetermined	1.51732e-15	undetermined	undetermined	undetermined	undetermined
EVI1.0.B	-0.147	0.12	1526	2.95	0.351	6.3814e-07	2	1.06219e-06	-0.328654	repressor	repressor	repressor	undetermined	2.78666e-08	repressor	repressor	repressor	undetermined
FEV.0.B	0.0457	0.0789	6320	-2.17	0.229	5.77042e-06	1	9.15581e-06	0.181638	activator	activator	undetermined	undetermined	6.09505e-25	activator	activator	undetermined	undetermined
FEZF1.0.C	-0.051	0.0455	5383	1.65	0.309	0.00299472	1	0.00410507	-0.102212	repressor	undetermined	undetermined	undetermined	2.86134e-05	repressor	undetermined	undetermined	undetermined
FIGLA.0.D	-0.296	0.265	2667	6.85	0.287	1.95215e-37	2	8.67747e-37	NA	not-expressed	not-expressed	not-expressed	not-expressed	NA	not-expressed	not-expressed	not-expressed	not-expressed
FLI1.0.A	0.0383	0.0455	30496	-3.06	0.233	2.30764e-10	1	4.52698e-10	0.344752	activator	activator	activator	undetermined	4.79759e-193	activator	activator	activator	undetermined
FLI1.1.A	-0.00639	0.0417	17338	0.581	0.247	0.242389	1	0.276965	0.395419	activator	activator	activator	activator	1.84571e-118	activator	activator	activator	activator
FOS.0.A	0.421	0.361	5497	-16.8	0.402	1.05031e-154	2	1.79487e-153	-0.0555269	undetermined	undetermined	undetermined	undetermined	5.74383e-13	undetermined	undetermined	undetermined	undetermined
FOSB.0.A	0.514	0.434	3794	-17.9	0.44	2.20095e-160	2	3.84667e-159	-0.0981972	repressor	undetermined	undetermined	undetermined	0.0189561	repressor	undetermined	undetermined	undetermined
FOSL1.0.A	0.445	0.381	5990	-18.3	0.36	2.60588e-204	2	6.91006e-203	0.0869937	activator	activator	undetermined	undetermined	1.6402e-78	activator	activator	undetermined	undetermined
FOSL2.0.A	0.489	0.416	4955	-19	0.418	7.88896e-190	2	1.89582e-188	0.291993	activator	activator	activator	undetermined	2.55453e-39	activator	activator	activator	undetermined
FOXA1.0.A	-0.0244	0.0228	2783	0.66	0.303	0.230524	1	0.263799	0.0544964	activator	undetermined	undetermined	undetermined	3.44032e-07	activator	undetermined	undetermined	undetermined
FOXA2.0.A	-0.0553	0.0475	2832	1.3	0.315	0.0205439	1	0.0263304	-0.0544799	undetermined	undetermined	undetermined	undetermined	0.145272	undetermined	undetermined	undetermined	undetermined
FOXA3.0.B	-0.0819	0.0673	2679	1.8	0.321	0.00148797	1	0.00206916	-0.140749	repressor	repressor	undetermined	undetermined	1.10168e-05	repressor	repressor	undetermined	undetermined
FOXB1.0.D	-0.0172	0.0529	2038	0.123	0.342	0.833414	1	0.859109	-0.175889	repressor	repressor	undetermined	undetermined	1.44166e-09	repressor	repressor	undetermined	undetermined
FOXC1.0.C	0.0231	0.115	2242	-0.245	0.302	0.655725	2	0.689812	-0.281175	repressor	repressor	repressor	undetermined	9.29972e-16	repressor	repressor	repressor	undetermined
FOXC2.0.D	-0.11	0.0893	3439	2.93	0.323	2.53026e-07	1	4.2953e-07	-0.110508	repressor	undetermined	undetermined	undetermined	0.0030494	repressor	undetermined	undetermined	undetermined
FOXD1.0.D	0.0383	0.123	2200	-0.494	0.314	0.378004	2	0.420065	0.24672	activator	activator	activator	undetermined	3.93893e-14	activator	activator	activator	undetermined
FOXD2.0.D	0.0644	0.0823	2969	-2.47	0.427	0.000156877	1	0.000230225	-0.213979	repressor	repressor	undetermined	undetermined	7.09716e-34	repressor	repressor	undetermined	undetermined
FOXD3.0.D	-0.0206	0.0441	5785	1.02	0.314	0.0687182	1	0.0834823	-0.123518	repressor	undetermined	undetermined	undetermined	1.57712e-07	repressor	undetermined	undetermined	undetermined
FOXF1.0.D	-0.0463	0.0369	3497	1.15	0.335	0.0469338	1	0.0583071	-0.0773237	repressor	undetermined	undetermined	undetermined	3.94337e-06	repressor	undetermined	undetermined	undetermined
FOXF2.0.D	-0.0274	0.118	3014	1.12	0.313	0.0452938	2	0.0563607	-0.120889	repressor	undetermined	undetermined	undetermined	3.31195e-08	repressor	undetermined	undetermined	undetermined
FOXG1.0.D	-0.0449	0.0391	9223	2.21	0.339	0.000147225	1	0.000216474	-0.322746	repressor	repressor	repressor	undetermined	1.69013e-76	repressor	repressor	repressor	undetermined
FOXH1.0.A	-0.284	0.237	1997	4.74	0.28	3.31347e-19	2	8.84742e-19	0.188191	activator	activator	undetermined	undetermined	2.53996e-05	activator	activator	undetermined	undetermined
FOXI1.0.B	0.14	0.194	3100	-3.46	0.268	2.33185e-11	2	4.75649e-11	NA	not-expressed	not-expressed	not-expressed	not-expressed	NA	not-expressed	not-expressed	not-expressed	not-expressed
FOXJ2.0.C	-0.0928	0.0753	6329	3.38	0.324	2.88424e-09	1	5.39654e-09	0.277748	activator	activator	activator	undetermined	6.33383e-27	activator	activator	activator	undetermined
FOXJ3.0.A	-0.0204	0.0289	8998	0.864	0.335	0.135499	1	0.159082	-0.137795	repressor	repressor	undetermined	undetermined	4.70943e-44	repressor	repressor	undetermined	undetermined
FOXJ3.1.B	-0.0536	0.0492	7300	2.49	0.347	2.36803e-05	1	3.64934e-05	-0.137882	repressor	repressor	undetermined	undetermined	5.77749e-38	repressor	repressor	undetermined	undetermined
FOXK1.0.A	-0.277	0.218	3684	7.5	0.295	2.26124e-43	2	1.22457e-42	-0.0605268	undetermined	undetermined	undetermined	undetermined	0.359259	undetermined	undetermined	undetermined	undetermined
FOXL1.0.D	-0.0191	0.0292	8305	0.829	0.338	0.15389	1	0.179306	-0.00549078	undetermined	undetermined	undetermined	undetermined	1.34577e-23	undetermined	undetermined	undetermined	undetermined
FOXM1.0.A	-0.18	0.153	4975	5.77	0.306	1.79486e-25	2	5.63366e-25	0.0446405	undetermined	undetermined	undetermined	undetermined	0.0383151	undetermined	undetermined	undetermined	undetermined
FOXO1.0.A	-0.0272	0.0289	5406	0.93	0.288	0.0831041	1	0.0993889	-0.0279735	undetermined	undetermined	undetermined	undetermined	0.832081	undetermined	undetermined	undetermined	undetermined
FOXO3.0.B	-0.0277	0.0369	2481	0.526	0.283	0.322779	1	0.36236	-0.0181971	undetermined	undetermined	undetermined	undetermined	0.882519	undetermined	undetermined	undetermined	undetermined
FOXO4.0.C	-0.0574	0.0511	2988	1.4	0.38	0.0231409	1	0.0296096	-0.0864268	repressor	undetermined	undetermined	undetermined	1.10532e-06	repressor	undetermined	undetermined	undetermined
FOXO6.0.D	-0.0722	0.0686	1250	1.04	0.353	0.0800433	1	0.096027	-0.10616	repressor	undetermined	undetermined	undetermined	0.00131793	repressor	undetermined	undetermined	undetermined
FOXP1.0.A	-0.0348	0.03	3014	0.736	0.36	0.219948	1	0.252071	-0.000265381	undetermined	undetermined	undetermined	undetermined	0.347096	undetermined	undetermined	undetermined	undetermined
FOXP2.0.C	-0.00758	0.0318	2515	0.146	0.293	0.787373	1	0.816024	-0.0370284	undetermined	undetermined	undetermined	undetermined	0.192087	undetermined	undetermined	undetermined	undetermined
FOXP3.0.D	-0.0224	0.0278	2581	0.621	0.37	0.307293	1	0.34548	NA	not-expressed	not-expressed	not-expressed	not-expressed	NA	not-expressed	not-expressed	not-expressed	not-expressed
FOXQ1.0.C	-0.0297	0.0362	2276	0.359	0.364	0.551819	1	0.587741	-0.0556557	undetermined	undetermined	undetermined	undetermined	5.56725e-08	undetermined	undetermined	undetermined	undetermined
FUBP1.0.D	-0.0556	0.0489	7330	2.49	0.335	1.69214e-05	1	2.6235e-05	-0.178839	repressor	repressor	undetermined	undetermined	6.67166e-20	repressor	repressor	undetermined	undetermined
GABPA.0.A	0.255	0.258	5934	-10.8	0.28	1.36058e-92	2	1.47364e-91	-0.0150651	undetermined	undetermined	undetermined	undetermined	8.24129e-13	undetermined	undetermined	undetermined	undetermined
GATA1.0.A	-0.157	0.139	3095	4.3	0.289	1.25737e-15	2	3.07936e-15	NA	not-expressed	not-expressed	not-expressed	not-expressed	NA	not-expressed	not-expressed	not-expressed	not-expressed
GATA1.1.A	-0.152	0.131	3137	4.27	0.308	1.42598e-14	2	3.33308e-14	NA	not-expressed	not-expressed	not-expressed	not-expressed	NA	not-expressed	not-expressed	not-expressed	not-expressed
GATA2.0.A	-0.171	0.151	3080	4.57	0.289	1.88051e-17	2	4.72586e-17	0.190895	activator	activator	undetermined	undetermined	0.000861134	activator	activator	undetermined	undetermined
GATA2.1.A	-0.153	0.13	3003	4.14	0.295	2.49083e-14	2	5.73488e-14	0.0358621	undetermined	undetermined	undetermined	undetermined	0.655642	undetermined	undetermined	undetermined	undetermined
GATA3.0.A	-0.113	0.0961	2855	2.95	0.364	1.01053e-06	1	1.66759e-06	-0.31356	repressor	repressor	repressor	undetermined	1.99176e-12	repressor	repressor	repressor	undetermined
GATA4.0.A	-0.142	0.125	2441	3.65	0.324	1.4325e-10	2	2.83185e-10	-0.0298266	undetermined	undetermined	undetermined	undetermined	0.219392	undetermined	undetermined	undetermined	undetermined
GATA5.0.D	0.0685	0.0542	1448	-1.46	0.368	0.0160957	1	0.0207677	-0.28968	repressor	repressor	repressor	undetermined	9.44007e-15	repressor	repressor	repressor	undetermined
GATA6.0.A	-0.14	0.121	2395	3.35	0.34	9.1811e-09	2	1.67305e-08	0.0756694	activator	activator	undetermined	undetermined	1.48179e-09	activator	activator	undetermined	undetermined
GBX1.0.D	0.147	0.126	1772	-3.48	0.357	5.7346e-09	2	1.055e-08	0.00174747	undetermined	undetermined	undetermined	undetermined	0.904969	undetermined	undetermined	undetermined	undetermined
GBX2.0.D	0.167	0.132	1648	-3.69	0.39	3.44758e-09	2	6.43492e-09	-0.330487	repressor	repressor	repressor	undetermined	4.47914e-22	repressor	repressor	repressor	undetermined
GCM1.0.D	-0.132	0.166	2078	2.5	0.244	4.1684e-07	2	7.01422e-07	NA	not-expressed	not-expressed	not-expressed	not-expressed	NA	not-expressed	not-expressed	not-expressed	not-expressed
GCM2.0.D	-0.208	0.208	1092	3.43	0.26	1.73455e-11	2	3.58566e-11	NA	not-expressed	not-expressed	not-expressed	not-expressed	NA	not-expressed	not-expressed	not-expressed	not-expressed
GCR.0.A	-0.139	0.13	3719	3.66	0.258	5.77812e-13	2	1.27317e-12	-0.298449	repressor	repressor	repressor	undetermined	7.04571e-09	repressor	repressor	repressor	undetermined
GCR.1.A	-0.115	0.105	5147	3.66	0.293	1.36508e-11	2	2.84485e-11	-0.0696619	undetermined	undetermined	undetermined	undetermined	0.235081	undetermined	undetermined	undetermined	undetermined
GFI1.0.C	-0.00578	0.0407	3990	-0.05	0.289	0.925897	1	0.935631	-0.0949279	repressor	undetermined	undetermined	undetermined	0.00109925	repressor	undetermined	undetermined	undetermined
GFI1B.0.A	0.00196	0.0389	3865	-0.207	0.302	0.706415	1	0.7401	NA	not-expressed	not-expressed	not-expressed	not-expressed	NA	not-expressed	not-expressed	not-expressed	not-expressed
GLI1.0.D	-0.237	0.233	10062	11.9	0.28	5.33213e-112	2	6.72198e-111	0.387983	activator	activator	activator	activator	3.60133e-164	activator	activator	activator	activator
GLI2.0.D	-0.27	0.258	4201	8.31	0.244	1.6527e-63	2	1.24601e-62	0.306709	activator	activator	activator	undetermined	1.67234e-35	activator	activator	activator	undetermined
GLI3.0.B	-0.226	0.218	5411	7.84	0.268	8.26533e-52	2	5.08483e-51	0.638217	activator	activator	activator	activator	2.04265e-87	activator	activator	activator	activator
GLIS1.0.D	-0.259	0.258	4822	8.7	0.26	2.84136e-65	2	2.22959e-64	-0.688813	repressor	repressor	repressor	repressor	6.00678e-123	repressor	repressor	repressor	repressor
GLIS2.0.D	-0.218	0.226	7154	9.19	0.244	2.94823e-77	2	2.83398e-76	-0.299001	repressor	repressor	repressor	undetermined	9.37758e-79	repressor	repressor	repressor	undetermined
GLIS3.0.D	-0.233	0.237	7976	10.2	0.249	7.2358e-93	2	7.94905e-92	-0.358632	repressor	repressor	repressor	undetermined	1.27288e-121	repressor	repressor	repressor	undetermined
GMEB2.0.D	0.122	0.137	295	-0.922	0.251	0.0657208	2	0.0799673	-0.279372	repressor	repressor	repressor	undetermined	0.0242464	repressor	repressor	repressor	undetermined
GRHL1.0.D	-0.0772	0.0792	3105	1.89	0.28	0.000354585	1	0.000511586	-0.00207116	undetermined	undetermined	undetermined	undetermined	0.268114	undetermined	undetermined	undetermined	undetermined
GRHL2.0.A	-0.0943	0.0849	1901	1.68	0.276	0.00138468	1	0.00192902	0.0763806	activator	activator	undetermined	undetermined	0.0432904	activator	activator	undetermined	undetermined
GSC.0.D	0.37	0.305	1898	-7.65	0.355	9.85407e-38	2	4.40569e-37	0.251378	activator	activator	activator	undetermined	1.54516e-10	activator	activator	activator	undetermined
GSC2.0.D	0.0952	0.151	2160	-1.67	0.223	0.000405587	2	0.000581896	0.0862613	activator	activator	undetermined	undetermined	2.61957e-11	activator	activator	undetermined	undetermined
GSX1.0.D	0.132	0.111	1636	-2.97	0.429	5.77447e-06	2	9.15581e-06	NA	not-expressed	not-expressed	not-expressed	not-expressed	NA	not-expressed	not-expressed	not-expressed	not-expressed
GSX2.0.D	0.12	0.0939	1936	-2.6	0.408	4.69208e-05	1	7.11679e-05	0.170925	activator	activator	undetermined	undetermined	1.11495e-12	activator	activator	undetermined	undetermined
HAND1.0.D	-0.116	0.112	7679	4.77	0.273	6.89493e-20	2	1.88021e-19	0.252855	activator	activator	activator	undetermined	2.60349e-34	activator	activator	activator	undetermined
HAND1.1.D	0.0155	0.0424	30073	-0.846	0.236	0.0816024	1	0.0977449	0.324517	activator	activator	activator	undetermined	0	activator	activator	activator	undetermined
HBP1.0.D	-0.162	0.132	1899	3.07	0.308	3.17041e-08	2	5.64362e-08	0.347729	activator	activator	activator	undetermined	6.44789e-09	activator	activator	activator	undetermined
HEN1.0.C	-0.0787	0.0902	16498	5.4	0.24	2.97001e-28	1	1.00173e-27	0.262234	activator	activator	activator	undetermined	8.04078e-170	activator	activator	activator	undetermined
HES1.0.D	-0.0998	0.105	5896	3.78	0.254	6.37029e-14	2	1.44506e-13	-0.563487	repressor	repressor	repressor	repressor	3.52988e-89	repressor	repressor	repressor	repressor
HES5.0.D	-0.215	0.212	2522	4.95	0.27	1.63021e-21	2	4.60895e-21	-0.602974	repressor	repressor	repressor	repressor	2.72713e-40	repressor	repressor	repressor	repressor
HES7.0.D	-0.154	0.15	4358	4.78	0.341	2.70942e-16	2	6.72112e-16	0.24552	activator	activator	activator	undetermined	1.4458e-21	activator	activator	activator	undetermined
HESX1.0.D	-0.102	0.113	2723	2.56	0.214	3.13147e-08	2	5.58724e-08	-0.0208033	undetermined	undetermined	undetermined	undetermined	0.874136	undetermined	undetermined	undetermined	undetermined
HEY1.0.D	-0.141	0.136	2883	3.39	0.244	6.7498e-12	2	1.41433e-11	-0.247747	repressor	repressor	undetermined	undetermined	6.64288e-23	repressor	repressor	undetermined	undetermined
HEY2.0.D	-0.093	0.099	11900	4.95	0.247	2.282e-23	1	6.69794e-23	0.394753	activator	activator	activator	activator	1.42008e-123	activator	activator	activator	activator
HIC1.0.C	-0.199	0.2	5073	6.95	0.237	3.0823e-46	2	1.73014e-45	-0.65267	repressor	repressor	repressor	repressor	1.48009e-95	repressor	repressor	repressor	repressor
HIC2.0.D	-0.12	0.123	6681	4.52	0.253	2.55825e-19	2	6.85469e-19	0.324954	activator	activator	activator	undetermined	2.19234e-46	activator	activator	activator	undetermined
HIF1A.0.C	-0.159	0.159	1790	3.22	0.259	2.49781e-10	2	4.87517e-10	-0.0148565	undetermined	undetermined	undetermined	undetermined	0.0130578	undetermined	undetermined	undetermined	undetermined
HINFP.0.C	-0.188	0.166	750	1.35	0.223	0.00425268	2	0.00576775	0.36771	activator	activator	activator	activator	9.8286e-09	activator	activator	activator	activator
HLF.0.C	0.327	0.265	824	-4.59	0.372	5.24782e-14	2	1.19396e-13	0.504255	activator	activator	activator	activator	8.21738e-14	activator	activator	activator	activator
HLTF.0.D	-0.0474	0.0828	4986	1.43	0.264	0.00538366	1	0.00726322	0.066227	activator	undetermined	undetermined	undetermined	4.01715e-05	activator	undetermined	undetermined	undetermined
HMBX1.0.D	-0.0139	0.0589	896	0.0805	0.341	0.890356	1	0.906866	-0.0370043	undetermined	undetermined	undetermined	undetermined	0.938696	undetermined	undetermined	undetermined	undetermined
HME1.0.D	0.14	0.152	1454	-3.14	0.365	2.02133e-07	2	3.45423e-07	0.433569	activator	activator	activator	activator	1.03609e-38	activator	activator	activator	activator
HME2.0.D	0.0826	0.0764	1038	-1.18	0.285	0.0270814	1	0.0344225	-0.000870782	undetermined	undetermined	undetermined	undetermined	0.0988861	undetermined	undetermined	undetermined	undetermined
HMGA1.0.D	0.0415	0.0354	24220	-3.07	0.287	1.00097e-08	1	1.81116e-08	-0.361061	repressor	repressor	repressor	undetermined	1.91931e-210	repressor	repressor	repressor	undetermined
HMGA2.0.D	-0.0191	0.0632	766	-0.0768	0.387	0.901747	1	0.916042	-0.21249	repressor	repressor	undetermined	undetermined	1.78093e-06	repressor	repressor	undetermined	undetermined
HMX1.0.D	0.0642	0.058	2184	-1.51	0.384	0.0148198	1	0.0192508	-0.324163	repressor	repressor	repressor	undetermined	2.82576e-23	repressor	repressor	repressor	undetermined
HMX2.0.D	0.0435	0.0616	1732	-1.25	0.378	0.0420399	1	0.0524816	-0.244838	repressor	repressor	undetermined	undetermined	8.71681e-11	repressor	repressor	undetermined	undetermined
HMX3.0.D	0.124	0.0994	1509	-2.55	0.348	1.54163e-05	1	2.39982e-05	0.158983	activator	activator	undetermined	undetermined	1.27021e-10	activator	activator	undetermined	undetermined
HNF1A.0.C	0.0687	0.0596	1667	-1.51	0.341	0.00971452	1	0.0129024	NA	not-expressed	not-expressed	not-expressed	not-expressed	NA	not-expressed	not-expressed	not-expressed	not-expressed
HNF1B.0.A	0.0761	0.0623	1497	-1.59	0.33	0.00564301	1	0.00759978	-0.524728	repressor	repressor	repressor	repressor	6.2571e-22	repressor	repressor	repressor	repressor
HNF1B.1.A	0.0373	0.058	1461	-0.936	0.369	0.123351	1	0.145264	-0.493316	repressor	repressor	repressor	repressor	3.29333e-17	repressor	repressor	repressor	repressor
HNF4A.0.A	-0.181	0.167	4797	5.32	0.256	7.40151e-26	2	2.35197e-25	-0.420369	repressor	repressor	repressor	repressor	1.21902e-24	repressor	repressor	repressor	repressor
HNF4G.0.B	-0.208	0.195	5389	6.66	0.26	5.47593e-39	2	2.59938e-38	-0.290481	repressor	repressor	repressor	undetermined	5.83555e-31	repressor	repressor	repressor	undetermined
HNF6.0.B	-0.176	0.142	1471	3.24	0.388	1.9768e-07	2	3.38565e-07	-0.284383	repressor	repressor	repressor	undetermined	3.80624e-15	repressor	repressor	repressor	undetermined
HOMEZ.0.D	-0.0561	0.0703	489	0.751	0.356	0.208146	1	0.238902	-0.330635	repressor	repressor	repressor	undetermined	5.57642e-05	repressor	repressor	repressor	undetermined
HSF1.0.A	-0.212	0.179	4894	5.89	0.251	6.5381e-32	2	2.40565e-31	0.211908	activator	activator	activator	undetermined	2.04957e-09	activator	activator	activator	undetermined
HSF1.1.A	-0.0917	0.0831	6084	3.34	0.257	4.44594e-11	1	8.95007e-11	0.116534	activator	activator	undetermined	undetermined	0.0123145	activator	activator	undetermined	undetermined
HSF2.0.A	-0.2	0.173	2738	4.76	0.265	2.31657e-20	2	6.3623e-20	0.209495	activator	activator	activator	undetermined	4.93205e-05	activator	activator	activator	undetermined
HSF4.0.D	-0.223	0.186	2856	4.9	0.241	1.8402e-23	2	5.4219e-23	-0.357788	repressor	repressor	repressor	undetermined	2.65481e-10	repressor	repressor	repressor	undetermined
HSFY1.0.D	-0.322	0.323	195	1.89	0.315	0.000758553	2	0.00107824	NA	not-expressed	not-expressed	not-expressed	not-expressed	NA	not-expressed	not-expressed	not-expressed	not-expressed
HTF4.0.A	-0.135	0.136	15797	8.52	0.315	4.76585e-52	2	2.97962e-51	-0.443005	repressor	repressor	repressor	repressor	1.23497e-222	repressor	repressor	repressor	repressor
HXA1.0.C	-0.216	0.197	2997	5.74	0.255	6.11243e-30	2	2.13657e-29	0.24783	activator	activator	activator	undetermined	1.8843e-11	activator	activator	activator	undetermined
HXA10.0.C	0.0257	0.0271	1382	-0.503	0.422	0.438751	1	0.477903	-0.272071	repressor	repressor	repressor	undetermined	4.2352e-12	repressor	repressor	repressor	undetermined
HXA11.0.D	0.0151	0.0369	1699	-0.487	0.387	0.433721	1	0.473766	NA	not-expressed	not-expressed	not-expressed	not-expressed	NA	not-expressed	not-expressed	not-expressed	not-expressed
HXA13.0.C	-0.654	0.52	2920	14.7	0.4	1.68455e-119	3	2.27267e-118	0.0842689	activator	activator	undetermined	undetermined	5.86844e-05	activator	activator	undetermined	undetermined
HXA2.0.D	0.0546	0.0719	1050	-1.05	0.324	0.0650867	1	0.0793212	0.132581	activator	activator	undetermined	undetermined	0.00300199	activator	activator	undetermined	undetermined
HXA5.0.D	0.0608	0.0619	1290	-1.18	0.358	0.0485922	1	0.06027	0.350579	activator	activator	activator	undetermined	5.95626e-11	activator	activator	activator	undetermined
HXA7.0.D	-0.00195	0.0416	726	0.0625	0.347	0.915503	1	0.927565	-0.0351834	undetermined	undetermined	undetermined	undetermined	0.0115141	undetermined	undetermined	undetermined	undetermined
HXA9.0.B	0.0506	0.0475	1805	-1.09	0.379	0.0766364	1	0.0920835	-0.104482	repressor	undetermined	undetermined	undetermined	4.49282e-05	repressor	undetermined	undetermined	undetermined
HXB1.0.D	-0.223	0.201	2644	5.53	0.242	2.55522e-29	2	8.77217e-29	0.221111	activator	activator	activator	undetermined	5.27382e-11	activator	activator	activator	undetermined
HXB13.0.A	-0.111	0.0925	1889	2.18	0.346	0.000210466	1	0.000307113	-0.169391	repressor	repressor	undetermined	undetermined	3.67437e-07	repressor	repressor	undetermined	undetermined
HXB2.0.D	-0.148	0.129	2802	3.65	0.294	1.67791e-11	2	3.47794e-11	-0.0432719	undetermined	undetermined	undetermined	undetermined	0.000693095	undetermined	undetermined	undetermined	undetermined
HXB3.0.D	0.124	0.0966	1949	-3.08	0.424	2.2444e-06	1	3.64123e-06	-0.00602415	undetermined	undetermined	undetermined	undetermined	0.163389	undetermined	undetermined	undetermined	undetermined
HXB4.0.B	-0.0413	0.0629	2535	0.65	0.332	0.259281	1	0.295389	0.150606	activator	activator	undetermined	undetermined	3.8707e-05	activator	activator	undetermined	undetermined
HXB6.0.D	0.017	0.0313	1453	-0.468	0.374	0.444116	1	0.483062	0.0580374	activator	undetermined	undetermined	undetermined	0.0110811	activator	undetermined	undetermined	undetermined
HXB7.0.C	-0.0135	0.035	1264	0.186	0.398	0.768124	1	0.799306	0.411673	activator	activator	activator	activator	2.95391e-14	activator	activator	activator	activator
HXB8.0.C	0.0182	0.0554	1251	-0.477	0.363	0.428531	1	0.468763	-0.0793595	repressor	undetermined	undetermined	undetermined	0.00101695	repressor	undetermined	undetermined	undetermined
HXC10.0.D	0.0787	0.0619	4825	-3.01	0.386	1.26761e-06	1	2.08288e-06	NA	not-expressed	not-expressed	not-expressed	not-expressed	NA	not-expressed	not-expressed	not-expressed	not-expressed
HXC11.0.D	0.00129	0.0153	650	-0.0599	0.339	0.918059	1	0.928931	NA	not-expressed	not-expressed	not-expressed	not-expressed	NA	not-expressed	not-expressed	not-expressed	not-expressed
HXC12.0.D	-0.02	0.044	1444	0.609	0.355	0.306723	1	0.345344	NA	not-expressed	not-expressed	not-expressed	not-expressed	NA	not-expressed	not-expressed	not-expressed	not-expressed
HXC13.0.D	-0.0083	0.0308	659	-0.0221	0.315	0.96859	1	0.971116	NA	not-expressed	not-expressed	not-expressed	not-expressed	NA	not-expressed	not-expressed	not-expressed	not-expressed
HXC6.0.D	0.0131	0.0209	2588	-0.384	0.382	0.534404	1	0.570773	-0.1589	repressor	repressor	undetermined	undetermined	4.05036e-16	repressor	repressor	undetermined	undetermined
HXC8.0.D	-0.0211	0.0752	1301	0.354	0.334	0.540185	1	0.576147	-0.0779428	repressor	undetermined	undetermined	undetermined	0.00316924	repressor	undetermined	undetermined	undetermined
HXC9.0.C	-0.118	0.096	2676	2.94	0.331	3.21909e-07	1	5.42869e-07	-0.0153078	undetermined	undetermined	undetermined	undetermined	0.0187083	undetermined	undetermined	undetermined	undetermined
HXD10.0.D	0.0151	0.0304	2476	-0.441	0.363	0.464195	1	0.504189	NA	not-expressed	not-expressed	not-expressed	not-expressed	NA	not-expressed	not-expressed	not-expressed	not-expressed
HXD11.0.D	0.0039	0.0383	2118	-0.165	0.389	0.791355	1	0.819048	NA	not-expressed	not-expressed	not-expressed	not-expressed	NA	not-expressed	not-expressed	not-expressed	not-expressed
HXD12.0.D	-0.0244	0.0417	1446	0.232	0.434	0.724716	1	0.75721	NA	not-expressed	not-expressed	not-expressed	not-expressed	NA	not-expressed	not-expressed	not-expressed	not-expressed
HXD13.0.D	-0.0169	0.0734	1997	0.404	0.318	0.473732	1	0.512377	-0.195329	repressor	repressor	undetermined	undetermined	1.79914e-06	repressor	repressor	undetermined	undetermined
HXD3.0.D	0.154	0.139	1029	-2.55	0.301	3.35329e-06	2	5.39472e-06	0.430933	activator	activator	activator	activator	9.98219e-07	activator	activator	activator	activator
HXD4.0.D	-0.0931	0.0738	4145	3.05	0.366	4.6191e-07	1	7.75565e-07	0.0829818	activator	activator	undetermined	undetermined	0.000912959	activator	activator	undetermined	undetermined
HXD8.0.D	-0.0137	0.0279	2208	0.301	0.367	0.619288	1	0.655066	0.258032	activator	activator	activator	undetermined	1.29405e-24	activator	activator	activator	undetermined
HXD9.0.D	-0.0268	0.042	6336	0.961	0.39	0.123845	1	0.145623	-0.0283657	undetermined	undetermined	undetermined	undetermined	3.33831e-08	undetermined	undetermined	undetermined	undetermined
ID4.0.D	-0.359	0.337	6898	14.3	0.293	8.48067e-154	2	1.41775e-152	0.353252	activator	activator	activator	undetermined	1.12198e-53	activator	activator	activator	undetermined
IKZF1.0.C	-0.111	0.105	6681	4.06	0.282	2.08261e-14	2	4.82387e-14	NA	not-expressed	not-expressed	not-expressed	not-expressed	NA	not-expressed	not-expressed	not-expressed	not-expressed
INSM1.0.C	-0.123	0.122	9201	5.81	0.23	8.83001e-34	2	3.4122e-33	0.134686	activator	activator	undetermined	undetermined	2.29167e-35	activator	activator	undetermined	undetermined
IRF1.0.A	0.0336	0.049	15686	-1.72	0.376	0.00503149	1	0.006812	0.124814	activator	activator	undetermined	undetermined	5.35556e-65	activator	activator	undetermined	undetermined
IRF2.0.A	0.0147	0.0593	9929	-0.361	0.325	0.52658	1	0.563199	0.286415	activator	activator	activator	undetermined	5.46949e-45	activator	activator	activator	undetermined
IRF3.0.B	0.0525	0.044	28548	-4.19	0.302	2.45009e-14	1	5.65802e-14	0.0124276	undetermined	undetermined	undetermined	undetermined	1	undetermined	undetermined	undetermined	undetermined
IRF4.0.A	-0.0205	0.0275	8250	0.968	0.29	0.0722514	1	0.0873546	-0.0636878	undetermined	undetermined	undetermined	undetermined	0.000407751	undetermined	undetermined	undetermined	undetermined
IRF5.0.D	-0.0244	0.0213	9475	1.06	0.341	0.0694905	1	0.0842874	0.207347	activator	activator	activator	undetermined	9.66612e-26	activator	activator	activator	undetermined
IRF7.0.C	-0.0825	0.11	5056	2.91	0.309	1.65016e-07	2	2.83254e-07	0.070543	activator	activator	undetermined	undetermined	0.000334589	activator	activator	undetermined	undetermined
IRF8.0.B	-0.00821	0.0228	9677	0.529	0.321	0.350463	1	0.391156	-0.108434	repressor	undetermined	undetermined	undetermined	3.73342e-11	repressor	undetermined	undetermined	undetermined
IRF9.0.C	0.0336	0.0369	2735	-0.73	0.304	0.185505	1	0.214194	0.196753	activator	activator	undetermined	undetermined	1.32946e-14	activator	activator	undetermined	undetermined
IRX2.0.D	-0.321	0.295	4069	9.03	0.252	2.41103e-72	2	2.06009e-71	0.366443	activator	activator	activator	activator	4.38624e-42	activator	activator	activator	activator
IRX3.0.D	-0.0751	0.0613	1345	1.05	0.414	0.102704	1	0.121694	-0.2552	repressor	repressor	undetermined	undetermined	1.17262e-14	repressor	repressor	undetermined	undetermined
ISL1.0.A	-0.0399	0.0445	1965	0.609	0.293	0.260555	1	0.296401	0.0178386	undetermined	undetermined	undetermined	undetermined	0.176415	undetermined	undetermined	undetermined	undetermined
ISL2.0.D	0.0629	0.0597	1397	-1.17	0.321	0.038917	1	0.0487414	-0.0700636	undetermined	undetermined	undetermined	undetermined	0.000180827	undetermined	undetermined	undetermined	undetermined
ISX.0.D	0.213	0.167	1953	-5.23	0.402	1.60047e-16	2	3.98304e-16	NA	not-expressed	not-expressed	not-expressed	not-expressed	NA	not-expressed	not-expressed	not-expressed	not-expressed
ITF2.0.C	-0.0906	0.116	17418	6.17	0.266	5.54411e-33	2	2.08991e-32	-0.0210596	undetermined	undetermined	undetermined	undetermined	2.57216e-21	undetermined	undetermined	undetermined	undetermined
JDP2.0.D	0.395	0.383	1154	-6.6	0.291	2.02563e-34	2	7.94751e-34	-0.106139	repressor	undetermined	undetermined	undetermined	0.00877649	repressor	undetermined	undetermined	undetermined
JUN.0.A	0.488	0.414	4525	-17.8	0.433	3.76327e-161	2	6.89037e-160	0.304516	activator	activator	activator	undetermined	4.21667e-45	activator	activator	activator	undetermined
JUNB.0.A	0.374	0.323	6274	-15.2	0.351	3.61808e-145	2	5.67818e-144	0.0105626	undetermined	undetermined	undetermined	undetermined	0.00796933	undetermined	undetermined	undetermined	undetermined
JUND.0.A	0.451	0.387	5617	-18.2	0.383	4.28338e-190	2	1.06256e-188	-0.14398	repressor	repressor	undetermined	undetermined	1.6219e-35	repressor	repressor	undetermined	undetermined
KAISO.0.A	0.209	0.252	1892	-5.19	0.346	1.1117e-18	2	2.89796e-18	0.202898	activator	activator	activator	undetermined	0.16761	undetermined	undetermined	undetermined	undetermined
KAISO.1.A	0.471	0.47	858	-7.87	0.453	1.38424e-31	2	5.04491e-31	-0.383228	repressor	repressor	repressor	undetermined	6.07792e-08	repressor	repressor	repressor	undetermined
KAISO.2.A	0.00288	0.0768	3989	-0.0366	0.241	0.940569	1	0.94921	0.487071	activator	activator	activator	activator	1.71748e-27	activator	activator	activator	activator
KLF1.0.A	0.142	0.146	30582	-12.7	0.236	1.19823e-150	2	1.91967e-149	0.274524	activator	activator	activator	undetermined	1.93287e-227	activator	activator	activator	undetermined
KLF12.0.C	0.186	0.192	24839	-15.5	0.287	4.61675e-184	2	9.86189e-183	-0.258599	repressor	repressor	undetermined	undetermined	3.40655e-142	repressor	repressor	undetermined	undetermined
KLF13.0.D	0.0946	0.091	11359	-4.95	0.273	2.69863e-21	1	7.5739e-21	-0.381721	repressor	repressor	repressor	undetermined	2.47046e-56	repressor	repressor	repressor	undetermined
KLF14.0.D	0.163	0.169	15097	-10.8	0.292	7.24796e-89	2	7.63518e-88	-0.485628	repressor	repressor	repressor	repressor	6.74207e-100	repressor	repressor	repressor	repressor
KLF15.0.A	0.197	0.193	44602	-19.3	0.267	0.0000000000000000000000000000000000000000000000000000000000000000000000000000000000000000000000000000000000000000000000000000000000000000000000000000000000000000000000000000000000000000000000000000000000000000000000000000000000000000000000000000000000000000000000000000000000000000000000000000000000000000244677689928908	2	0.00000000000000000000000000000000000000000000000000000000000000000000000000000000000000000000000000000000000000000000000000000000000000000000000000000000000000000000000000000000000000000000000000000000000000000000000000000000000000000000000000000000000000000000000000000000000000000000000000000000000000144736264273331	-0.164324	repressor	repressor	undetermined	undetermined	0.000000000000000000000000000000000000000000000000000000000000000000000000000000000000000000000000000000000000000000000000000000000000000000000000000000000000000000000000000000000000000000000000000000000000000000000000000000000000000000000000000000000000000269125142519584	repressor	repressor	undetermined	undetermined
KLF16.0.D	0.181	0.181	39941	-17.5	0.25	0.000000000000000000000000000000000000000000000000000000000000000000000000000000000000000000000000000000000000000000000000000000000000000000000000000000000000000000000000000000000000000000000000000000000000000000000000000000000000000000000000000000000000000000000000000224982141294481	2	0.00000000000000000000000000000000000000000000000000000000000000000000000000000000000000000000000000000000000000000000000000000000000000000000000000000000000000000000000000000000000000000000000000000000000000000000000000000000000000000000000000000000000000000000000000786414848433891	0.287245	activator	activator	activator	undetermined	0	activator	activator	activator	undetermined
KLF3.0.B	0.203	0.205	35407	-19.2	0.26	0.000000000000000000000000000000000000000000000000000000000000000000000000000000000000000000000000000000000000000000000000000000000000000000000000000000000000000000000000000000000000000000000000000000000000000000000000000000000000000000000000000000000000000000000000000000000000000000000000000000000000000000022250738585072	2	0.00000000000000000000000000000000000000000000000000000000000000000000000000000000000000000000000000000000000000000000000000000000000000000000000000000000000000000000000000000000000000000000000000000000000000000000000000000000000000000000000000000000000000000000000000000000000000000000000000000000000000000142590149766003	0.0423747	undetermined	undetermined	undetermined	undetermined	4.94852e-139	undetermined	undetermined	undetermined	undetermined
KLF4.0.A	0.0861	0.104	21792	-6.59	0.268	4.04413e-37	2	1.74715e-36	0.134407	activator	activator	undetermined	undetermined	3.85789e-118	activator	activator	undetermined	undetermined
KLF5.0.A	0.0954	0.0969	31003	-8.1	0.226	4.25665e-65	1	3.30643e-64	-0.0211021	undetermined	undetermined	undetermined	undetermined	0.0117176	undetermined	undetermined	undetermined	undetermined
KLF6.0.A	0.186	0.187	40301	-18.4	0.23	0.000000000000000000000000000000000000000000000000000000000000000000000000000000000000000000000000000000000000000000000000000000000000000000000000000000000000000000000000000000000000000000000000000000000000000000000000000000000000000000000000000000000000000000000000000000000000000000000000000000000000000000022250738585072	2	0.00000000000000000000000000000000000000000000000000000000000000000000000000000000000000000000000000000000000000000000000000000000000000000000000000000000000000000000000000000000000000000000000000000000000000000000000000000000000000000000000000000000000000000000000000000000000000000000000000000000000000000142590149766003	0.0284366	undetermined	undetermined	undetermined	undetermined	1.21013e-34	undetermined	undetermined	undetermined	undetermined
KLF8.0.C	-0.162	0.168	9107	7.69	0.262	5.13915e-51	2	3.06357e-50	0.338383	activator	activator	activator	undetermined	3.14514e-113	activator	activator	activator	undetermined
KLF9.0.C	0.163	0.169	24327	-13.5	0.28	1.42867e-143	2	2.1973e-142	-0.508811	repressor	repressor	repressor	repressor	0	repressor	repressor	repressor	repressor
LBX2.0.D	0.217	0.195	1136	-3.78	0.336	6.97845e-11	2	1.39027e-10	0.00577341	undetermined	undetermined	undetermined	undetermined	0.213753	undetermined	undetermined	undetermined	undetermined
LEF1.0.A	-0.0466	0.044	6795	1.66	0.3	0.00243962	1	0.00336817	-0.0890126	repressor	undetermined	undetermined	undetermined	3.47103e-05	repressor	undetermined	undetermined	undetermined
LHX2.0.A	0.132	0.121	1773	-3.34	0.384	7.04962e-08	2	1.23489e-07	0.214181	activator	activator	activator	undetermined	2.54047e-15	activator	activator	activator	undetermined
LHX3.0.C	0.179	0.142	1637	-3.64	0.399	8.2851e-09	2	1.51336e-08	NA	not-expressed	not-expressed	not-expressed	not-expressed	NA	not-expressed	not-expressed	not-expressed	not-expressed
LHX4.0.D	0.174	0.14	1276	-3.35	0.386	6.96716e-08	2	1.22323e-07	-0.0830558	repressor	undetermined	undetermined	undetermined	0.00021504	repressor	undetermined	undetermined	undetermined
LHX6.0.D	0.135	0.121	1807	-2.61	0.294	1.48261e-06	2	2.42066e-06	NA	not-expressed	not-expressed	not-expressed	not-expressed	NA	not-expressed	not-expressed	not-expressed	not-expressed
LHX8.0.D	0.067	0.0566	1261	-1.15	0.375	0.0603891	1	0.0740657	0.321395	activator	activator	activator	undetermined	2.00323e-13	activator	activator	activator	undetermined
LHX9.0.D	0.201	0.161	1890	-4.72	0.399	7.87922e-14	2	1.77687e-13	0.532071	activator	activator	activator	activator	3.94178e-60	activator	activator	activator	activator
LMX1A.0.D	0.127	0.0992	2970	-3.85	0.368	2.20216e-10	1	4.33109e-10	-0.633381	repressor	repressor	repressor	repressor	1.02633e-77	repressor	repressor	repressor	repressor
LMX1B.0.D	0.144	0.116	2501	-3.79	0.379	7.44652e-10	2	1.41742e-09	-0.619743	repressor	repressor	repressor	repressor	4.57165e-62	repressor	repressor	repressor	repressor
LYL1.0.A	-0.0716	0.0918	14057	4.13	0.267	1.31997e-15	1	3.22241e-15	0.475415	activator	activator	activator	activator	5.11798e-131	activator	activator	activator	activator
MAF.0.A	-0.00463	0.044	4906	-0.0828	0.313	0.882344	1	0.901092	-0.00410969	undetermined	undetermined	undetermined	undetermined	0.463469	undetermined	undetermined	undetermined	undetermined
MAF.1.B	-0.0073	0.0826	5603	0.0841	0.272	0.871893	1	0.891603	-0.0712058	undetermined	undetermined	undetermined	undetermined	0.000315033	undetermined	undetermined	undetermined	undetermined
MAFA.0.D	-0.109	0.119	9989	5.18	0.225	9.20905e-28	2	3.05248e-27	0.575797	activator	activator	activator	activator	7.58441e-150	activator	activator	activator	activator
MAFB.0.B	0.0611	0.123	4708	-2.29	0.271	1.08767e-05	2	1.70697e-05	-0.0644056	undetermined	undetermined	undetermined	undetermined	0.00522341	undetermined	undetermined	undetermined	undetermined
MAFF.0.B	0.0323	0.0677	5028	-1.05	0.342	0.0725801	1	0.0874436	-0.0691097	undetermined	undetermined	undetermined	undetermined	0.337261	undetermined	undetermined	undetermined	undetermined
MAFF.1.B	0.0599	0.103	5043	-2.13	0.283	6.2299e-05	2	9.32061e-05	-0.230975	repressor	repressor	undetermined	undetermined	8.13845e-08	repressor	repressor	undetermined	undetermined
MAFG.0.A	0.109	0.14	3830	-3.72	0.31	2.36804e-11	2	4.81752e-11	0.017107	undetermined	undetermined	undetermined	undetermined	0.0743382	undetermined	undetermined	undetermined	undetermined
MAFG.1.A	-0.0426	0.112	6668	1.36	0.281	0.0103003	2	0.0136568	-0.130979	repressor	repressor	undetermined	undetermined	3.29698e-14	repressor	repressor	undetermined	undetermined
MAFK.0.A	0.16	0.16	3815	-5.31	0.321	7.10295e-21	2	1.97905e-20	0.0798335	activator	activator	undetermined	undetermined	0.00461654	activator	activator	undetermined	undetermined
MAFK.1.A	0.0962	0.163	6377	-3.91	0.288	3.19637e-13	2	7.10407e-13	-0.115111	repressor	undetermined	undetermined	undetermined	4.16285e-08	repressor	undetermined	undetermined	undetermined
MAX.0.A	-0.253	0.227	4747	5.73	0.214	3.09344e-35	2	1.24547e-34	0.375078	activator	activator	activator	activator	2.60494e-81	activator	activator	activator	activator
MAZ.0.A	0.209	0.2	49579	-21.4	0.248	0.000000000000000000000000000000000000000000000000000000000000000000000000000000000000000000000000000000000000000000000000000000000000000000000000000000000000000000000000000000000000000000000000000000000000000000000000000000000000000000000000000000000000000000000000000000000000000000000000000000000000000000022250738585072	2	0.00000000000000000000000000000000000000000000000000000000000000000000000000000000000000000000000000000000000000000000000000000000000000000000000000000000000000000000000000000000000000000000000000000000000000000000000000000000000000000000000000000000000000000000000000000000000000000000000000000000000000000142590149766003	0.320242	activator	activator	activator	undetermined	0.0000000000000000000000000000000000000000000000000000000000000000000000000000000000000000000000000000000000000000000000000000000000000000000000000000000000000000000000000000000000000000000000000000000000000000000000000000000000000000000000000000000000000000000000352306357309892	activator	activator	activator	undetermined
MAZ.1.A	0.187	0.186	34735	-16.6	0.225	0.000000000000000000000000000000000000000000000000000000000000000000000000000000000000000000000000000000000000000000000000000000000000000000000000000000000000000000000000000000000000000000000000000000000000000000000000000000000000000000000000000000000000000000000000000259974411128515	2	0.00000000000000000000000000000000000000000000000000000000000000000000000000000000000000000000000000000000000000000000000000000000000000000000000000000000000000000000000000000000000000000000000000000000000000000000000000000000000000000000000000000000000000000000000000869218791990556	0.470629	activator	activator	activator	activator	0	activator	activator	activator	activator
MBD2.0.B	0.0372	0.0825	10806	-1.56	0.329	0.00653342	1	0.00878356	-0.544659	repressor	repressor	repressor	repressor	4.36895e-101	repressor	repressor	repressor	repressor
MCR.0.D	-0.184	0.182	2745	4.06	0.255	8.98399e-16	2	2.20725e-15	-0.279193	repressor	repressor	repressor	undetermined	5.17383e-07	repressor	repressor	repressor	undetermined
MECP2.0.C	0.00955	0.095	14429	-0.131	0.248	0.792509	1	0.819139	-0.17917	repressor	repressor	undetermined	undetermined	2.83306e-58	repressor	repressor	undetermined	undetermined
MEF2A.0.A	0.0785	0.0782	3964	-2.58	0.303	2.77189e-06	1	4.47811e-06	-0.288194	repressor	repressor	repressor	undetermined	6.78287e-18	repressor	repressor	repressor	undetermined
MEF2B.0.A	0.0571	0.058	3973	-1.92	0.332	0.000861596	1	0.00121796	-0.218208	repressor	repressor	undetermined	undetermined	1.6453e-15	repressor	repressor	undetermined	undetermined
MEF2C.0.A	0.0984	0.0948	3826	-3.21	0.328	2.08371e-08	1	3.73514e-08	0.219981	activator	activator	activator	undetermined	3.178e-15	activator	activator	activator	undetermined
MEF2D.0.A	0.125	0.116	3462	-3.87	0.316	5.8023e-12	2	1.21912e-11	0.28149	activator	activator	activator	undetermined	7.95576e-19	activator	activator	activator	undetermined
MEIS1.0.A	0.0722	0.0659	1651	-1.46	0.347	0.0131938	1	0.0172845	0.0839835	activator	activator	undetermined	undetermined	3.27816e-06	activator	activator	undetermined	undetermined
MEIS1.1.B	-0.104	0.101	6375	3.74	0.239	2.00671e-14	2	4.66211e-14	-0.0928983	repressor	undetermined	undetermined	undetermined	2.42259e-19	repressor	undetermined	undetermined	undetermined
MEIS2.0.B	-0.131	0.117	3509	3.67	0.3	2.07747e-11	2	4.28303e-11	-0.00507392	undetermined	undetermined	undetermined	undetermined	0.507614	undetermined	undetermined	undetermined	undetermined
MEIS3.0.D	-0.213	0.193	3632	6.06	0.255	3.5278e-33	2	1.34969e-32	0.302507	activator	activator	activator	undetermined	2.05755e-14	activator	activator	activator	undetermined
MEOX1.0.D	0.132	0.119	1145	-2.48	0.395	7.94795e-05	2	0.000117992	-0.367297	repressor	repressor	repressor	undetermined	2.0399e-17	repressor	repressor	repressor	undetermined
MEOX2.0.D	0.111	0.116	1431	-2.58	0.424	7.42612e-05	2	0.000110672	0.569985	activator	activator	activator	activator	8.13881e-41	activator	activator	activator	activator
MESP1.0.D	-0.327	0.314	10225	16.2	0.304	9.38497e-190	2	2.18698e-188	0.220466	activator	activator	activator	undetermined	7.77437e-102	activator	activator	activator	undetermined
MGAP.0.D	-0.128	0.11	1714	2.29	0.324	5.74322e-05	2	8.62605e-05	-0.0700052	undetermined	undetermined	undetermined	undetermined	0.00759327	undetermined	undetermined	undetermined	undetermined
MITF.0.A	0.197	0.192	3080	-4.4	0.247	8.49841e-19	2	2.23047e-18	0.013462	undetermined	undetermined	undetermined	undetermined	0.530992	undetermined	undetermined	undetermined	undetermined
MIXL1.0.D	0.0872	0.0804	1125	-1.45	0.338	0.0126286	1	0.0165723	-0.257592	repressor	repressor	undetermined	undetermined	5.69457e-07	repressor	repressor	undetermined	undetermined
MLX.0.D	0.197	0.199	1198	-3.01	0.244	1.10422e-09	2	2.09149e-09	-0.0219517	undetermined	undetermined	undetermined	undetermined	0.0143856	undetermined	undetermined	undetermined	undetermined
MLXPL.0.D	-0.193	0.196	5586	6.91	0.283	1.40759e-38	2	6.48164e-38	0.4642	activator	activator	activator	activator	1.07627e-83	activator	activator	activator	activator
MNX1.0.D	-0.467	0.364	4437	14.8	0.442	8.76622e-110	2	1.08729e-108	NA	not-expressed	not-expressed	not-expressed	not-expressed	NA	not-expressed	not-expressed	not-expressed	not-expressed
MSX1.0.D	0.0793	0.0638	1925	-2.06	0.391	0.000986253	1	0.00138652	-0.360683	repressor	repressor	repressor	undetermined	1.26919e-22	repressor	repressor	repressor	undetermined
MSX2.0.D	0.0182	0.0426	11715	-1.27	0.315	0.0236473	1	0.0302073	-0.451746	repressor	repressor	repressor	repressor	7.41046e-113	repressor	repressor	repressor	repressor
MTF1.0.C	-0.239	0.232	3204	5.83	0.225	1.01598e-34	2	4.02727e-34	-0.29453	repressor	repressor	repressor	undetermined	9.48895e-38	repressor	repressor	repressor	undetermined
MXI1.0.A	-0.119	0.123	9622	5.59	0.232	3.85945e-31	2	1.38043e-30	-0.730717	repressor	repressor	repressor	repressor	0.00000000000000000000000000000000000000000000000000000000000000000000000000000000000000000000000000000000000000000000000000000000000000000000000000000000000000000000000000000000000000000000000000000000000000000000000000000000000000000000000000000000000000000155774972768128	repressor	repressor	repressor	repressor
MXI1.1.A	-0.146	0.156	5531	5.33	0.245	4.8628e-27	2	1.58453e-26	-0.698604	repressor	repressor	repressor	repressor	2.27434e-122	repressor	repressor	repressor	repressor
MYB.0.A	-0.0602	0.0613	3410	1.49	0.271	0.00420697	1	0.00572595	0.227034	activator	activator	activator	undetermined	1.0713e-05	activator	activator	activator	undetermined
MYBA.0.D	-0.0416	0.0394	3830	1.13	0.203	0.0121411	1	0.0159872	0.20165	activator	activator	activator	undetermined	1.7649e-09	activator	activator	activator	undetermined
MYBB.0.D	-0.198	0.171	1598	3.46	0.272	3.26163e-11	2	6.60051e-11	0.0318208	undetermined	undetermined	undetermined	undetermined	0.27078	undetermined	undetermined	undetermined	undetermined
MYC.0.A	-0.0989	0.129	5037	3.5	0.226	1.80761e-13	2	4.05263e-13	0.264562	activator	activator	activator	undetermined	1.92627e-41	activator	activator	activator	undetermined
MYCN.0.A	-0.0643	0.0783	5980	2.49	0.237	3.14142e-07	1	5.30934e-07	0.544855	activator	activator	activator	activator	1.19823e-77	activator	activator	activator	activator
MYF6.0.C	0.0333	0.0937	28219	-3.02	0.244	9.72793e-10	1	1.84711e-09	0.458076	activator	activator	activator	activator	0.00000000000000000000000000000000000000000000000000000000000000000000000000000000000000000000000000000000000000000000000000000000000000000000000000000000000000000000000000000000000000000000000000000000000000000000000000000000000000000000000000000000000000000000155317236000708	activator	activator	activator	activator
MYNN.0.D	-0.113	0.0898	2712	2.76	0.344	2.52921e-06	1	4.09465e-06	-0.317665	repressor	repressor	repressor	undetermined	1.02623e-13	repressor	repressor	repressor	undetermined
MYOD1.0.A	-0.0961	0.115	15124	5.89	0.254	1.48758e-31	2	5.396e-31	-0.413241	repressor	repressor	repressor	repressor	5.30308e-198	repressor	repressor	repressor	repressor
MYOD1.1.A	-0.0491	0.119	11410	2.54	0.232	1.33928e-07	2	2.31961e-07	-0.384633	repressor	repressor	repressor	undetermined	5.96621e-118	repressor	repressor	repressor	undetermined
MYOG.0.B	-0.0612	0.118	14506	3.86	0.262	4.65902e-14	2	1.06314e-13	-0.589143	repressor	repressor	repressor	repressor	1.42733e-233	repressor	repressor	repressor	repressor
MZF1.0.B	-0.0764	0.0885	10547	3.81	0.248	1.99944e-14	1	4.6593e-14	-0.348982	repressor	repressor	repressor	undetermined	3.85153e-71	repressor	repressor	repressor	undetermined
NANOG.0.A	-0.0492	0.0638	3876	1.23	0.337	0.0341073	1	0.0429272	-0.151242	repressor	repressor	undetermined	undetermined	5.32559e-08	repressor	repressor	undetermined	undetermined
NANOG.1.B	-0.164	0.153	3002	3.95	0.287	1.66577e-13	2	3.74556e-13	0.241576	activator	activator	activator	undetermined	1.65709e-09	activator	activator	activator	undetermined
NDF1.0.A	-0.0374	0.11	5796	1.3	0.276	0.013342	2	0.017449	0.198924	activator	activator	undetermined	undetermined	1.53738e-20	activator	activator	undetermined	undetermined
NDF2.0.B	-0.0546	0.0951	5233	1.91	0.271	0.000243493	1	0.000353962	NA	not-expressed	not-expressed	not-expressed	not-expressed	NA	not-expressed	not-expressed	not-expressed	not-expressed
NF2L1.0.C	0.0562	0.0584	15929	-3.88	0.336	2.17693e-11	1	4.47609e-11	0.232347	activator	activator	activator	undetermined	4.75784e-47	activator	activator	activator	undetermined
NF2L2.0.A	0.231	0.2	4729	-7.87	0.32	5.3317e-44	2	2.90786e-43	-0.043389	undetermined	undetermined	undetermined	undetermined	0.0194303	undetermined	undetermined	undetermined	undetermined
NFAC1.0.B	-0.00679	0.0393	11463	0.274	0.32	0.628125	1	0.6635	-0.107802	repressor	undetermined	undetermined	undetermined	9.43438e-22	repressor	undetermined	undetermined	undetermined
NFAC1.1.B	0.011	0.0192	4655	-0.45	0.336	0.437558	1	0.477279	-0.15356	repressor	repressor	undetermined	undetermined	1.11231e-18	repressor	repressor	undetermined	undetermined
NFAC2.0.B	0.00936	0.0409	2463	-0.0972	0.336	0.86683	1	0.889977	0.192869	activator	activator	undetermined	undetermined	2.46453e-09	activator	activator	undetermined	undetermined
NFAC3.0.B	-0.0125	0.0114	4735	0.261	0.338	0.65348	1	0.688391	-0.210289	repressor	repressor	undetermined	undetermined	1.83475e-17	repressor	repressor	undetermined	undetermined
NFAC4.0.C	0.0124	0.0111	2960	-0.22	0.354	0.711561	1	0.744476	0.25283	activator	activator	activator	undetermined	3.3662e-16	activator	activator	activator	undetermined
NFAT5.0.D	-0.0523	0.0473	12232	2.5	0.251	6.03699e-07	1	1.00704e-06	0.0801467	activator	activator	undetermined	undetermined	8.25934e-06	activator	activator	undetermined	undetermined
NFE2.0.A	0.225	0.206	5632	-8.25	0.291	8.44591e-53	2	5.36769e-52	-0.00198186	undetermined	undetermined	undetermined	undetermined	0.249062	undetermined	undetermined	undetermined	undetermined
NFIA.0.C	0.267	0.256	9244	-12.2	0.291	3.02495e-113	2	3.87698e-112	-0.110786	repressor	undetermined	undetermined	undetermined	0.000413513	repressor	undetermined	undetermined	undetermined
NFIA.1.D	0.0993	0.151	19540	-6.51	0.261	3.42432e-37	2	1.49619e-36	-0.140055	repressor	repressor	undetermined	undetermined	3.81767e-11	repressor	repressor	undetermined	undetermined
NFIB.0.D	-0.0209	0.146	12325	1.82	0.281	0.000596169	2	0.000850564	-0.208381	repressor	repressor	undetermined	undetermined	1.11199e-82	repressor	repressor	undetermined	undetermined
NFIC.0.A	0.2	0.234	19344	-12	0.258	2.13469e-123	2	2.98468e-122	-0.279156	repressor	repressor	repressor	undetermined	1.3394e-136	repressor	repressor	repressor	undetermined
NFIC.1.A	0.0806	0.147	8130	-3.27	0.265	2.12244e-10	2	4.18502e-10	-0.163227	repressor	repressor	undetermined	undetermined	8.89649e-10	repressor	repressor	undetermined	undetermined
NFIL3.0.D	0.255	0.203	1355	-4.4	0.405	4.71398e-12	2	1.0014e-11	0.00302981	undetermined	undetermined	undetermined	undetermined	0.0264404	undetermined	undetermined	undetermined	undetermined
NFKB1.1.B	-0.0242	0.105	7237	1.1	0.257	0.0300196	2	0.0380941	-0.350221	repressor	repressor	repressor	undetermined	1.27572e-33	repressor	repressor	repressor	undetermined
NFKB2.0.B	-0.047	0.116	8818	2.41	0.242	9.6315e-07	2	1.59282e-06	-0.352984	repressor	repressor	repressor	undetermined	3.42949e-54	repressor	repressor	repressor	undetermined
NFYA.0.A	0.237	0.26	3610	-6.93	0.271	1.96706e-40	2	9.75918e-40	-0.0494003	undetermined	undetermined	undetermined	undetermined	0.0535498	undetermined	undetermined	undetermined	undetermined
NFYB.0.A	0.244	0.258	4350	-8.18	0.258	2.37748e-58	2	1.6471e-57	-0.0282338	undetermined	undetermined	undetermined	undetermined	0.590002	undetermined	undetermined	undetermined	undetermined
NFYC.0.A	0.251	0.269	3873	-7.68	0.272	4.407e-49	2	2.58701e-48	-0.0341328	undetermined	undetermined	undetermined	undetermined	0.0210787	undetermined	undetermined	undetermined	undetermined
NGN2.0.D	-0.073	0.133	7626	3.22	0.27	5.75887e-10	2	1.10438e-09	-0.207264	repressor	repressor	undetermined	undetermined	1.09768e-31	repressor	repressor	undetermined	undetermined
NKX21.0.A	-0.16	0.147	3596	4.03	0.265	4.93474e-15	2	1.17851e-14	NA	not-expressed	not-expressed	not-expressed	not-expressed	NA	not-expressed	not-expressed	not-expressed	not-expressed
NKX22.0.D	-0.174	0.164	4579	5.33	0.264	3.27318e-25	2	1.01495e-24	0.252946	activator	activator	activator	undetermined	1.80165e-28	activator	activator	activator	undetermined
NKX23.0.D	-0.00488	0.0515	2145	0.151	0.287	0.77805	1	0.808541	NA	not-expressed	not-expressed	not-expressed	not-expressed	NA	not-expressed	not-expressed	not-expressed	not-expressed
NKX25.0.B	-0.163	0.158	10945	8.01	0.255	1.15834e-56	2	7.81368e-56	0.368831	activator	activator	activator	activator	4.97629e-101	activator	activator	activator	activator
NKX28.0.C	-0.156	0.14	2731	3.62	0.272	3.89243e-12	2	8.31466e-12	NA	not-expressed	not-expressed	not-expressed	not-expressed	NA	not-expressed	not-expressed	not-expressed	not-expressed
NKX31.0.C	-0.00842	0.063	2935	-0.0851	0.359	0.887056	1	0.904703	-0.148261	repressor	repressor	undetermined	undetermined	1.68491e-07	repressor	repressor	undetermined	undetermined
NKX32.0.C	0.0445	0.0421	1751	-0.999	0.344	0.0885155	1	0.105696	0.0762003	activator	activator	undetermined	undetermined	5.20146e-06	activator	activator	undetermined	undetermined
NKX61.0.B	0.0352	0.037	2135	-0.941	0.408	0.140699	1	0.164935	0.517625	activator	activator	activator	activator	8.09445e-40	activator	activator	activator	activator
NKX61.1.B	0.0755	0.0685	16271	-5.35	0.378	3.26731e-18	1	8.40322e-18	0.367181	activator	activator	activator	activator	5.6203e-156	activator	activator	activator	activator
NKX62.0.D	0.105	0.0856	1087	-1.78	0.37	0.00343018	1	0.00469361	0.432955	activator	activator	activator	activator	5.97734e-10	activator	activator	activator	activator
NOBOX.0.C	0.102	0.0848	1450	-1.83	0.342	0.00175263	1	0.00242841	NA	not-expressed	not-expressed	not-expressed	not-expressed	NA	not-expressed	not-expressed	not-expressed	not-expressed
NOTO.0.D	0.188	0.17	1123	-3.63	0.373	2.78768e-09	2	5.2286e-09	NA	not-expressed	not-expressed	not-expressed	not-expressed	NA	not-expressed	not-expressed	not-expressed	not-expressed
NR0B1.0.D	-0.027	0.0535	11486	1.49	0.225	0.00168259	1	0.00233559	0.656832	activator	activator	activator	activator	1.38146e-221	activator	activator	activator	activator
NR1D1.0.B	-0.109	0.107	12128	5.8	0.257	2.61064e-30	2	9.20908e-30	-0.536779	repressor	repressor	repressor	repressor	3.74253e-117	repressor	repressor	repressor	repressor
NR1D1.1.D	0.12	0.109	1994	-2.76	0.323	1.19584e-06	2	1.96916e-06	0.441646	activator	activator	activator	activator	2.28636e-18	activator	activator	activator	activator
NR1H2.0.D	-0.288	0.246	2462	5.97	0.251	9.7463e-33	2	3.6383e-32	-0.269823	repressor	repressor	repressor	undetermined	4.63693e-05	repressor	repressor	repressor	undetermined
NR1H3.0.B	-0.208	0.187	6073	6.2	0.274	2.29809e-32	2	8.4963e-32	-0.50196	repressor	repressor	repressor	repressor	7.73009e-54	repressor	repressor	repressor	repressor
NR1H3.1.B	-0.149	0.151	5167	5.13	0.292	2.23424e-21	2	6.29352e-21	-0.282183	repressor	repressor	repressor	undetermined	1.64805e-09	repressor	repressor	repressor	undetermined
NR1H4.0.B	-0.142	0.146	14866	8.68	0.235	1.06884e-71	2	9.03225e-71	0.2174	activator	activator	activator	undetermined	2.7091e-201	activator	activator	activator	undetermined
NR1H4.1.B	-0.116	0.118	4187	3.5	0.268	1.37194e-11	2	2.85141e-11	0.0558913	activator	undetermined	undetermined	undetermined	0.00451883	activator	undetermined	undetermined	undetermined
NR1I2.0.C	-0.092	0.134	3105	2.47	0.306	8.0012e-06	2	1.26084e-05	NA	not-expressed	not-expressed	not-expressed	not-expressed	NA	not-expressed	not-expressed	not-expressed	not-expressed
NR1I2.1.D	-0.124	0.11	3436	3.03	0.285	1.38115e-08	2	2.48736e-08	NA	not-expressed	not-expressed	not-expressed	not-expressed	NA	not-expressed	not-expressed	not-expressed	not-expressed
NR1I3.0.C	-0.138	0.156	3644	3.94	0.268	2.72459e-14	2	6.25437e-14	NA	not-expressed	not-expressed	not-expressed	not-expressed	NA	not-expressed	not-expressed	not-expressed	not-expressed
NR1I3.1.D	-0.0463	0.0723	3748	1.23	0.325	0.0309618	1	0.0391606	NA	not-expressed	not-expressed	not-expressed	not-expressed	NA	not-expressed	not-expressed	not-expressed	not-expressed
NR2C1.0.C	-0.171	0.184	5721	6.65	0.245	3.76921e-41	2	1.89446e-40	0.309776	activator	activator	activator	undetermined	1.3747e-35	activator	activator	activator	undetermined
NR2C2.0.B	-0.151	0.15	4970	4.92	0.23	1.07919e-24	2	3.29324e-24	-0.228343	repressor	repressor	undetermined	undetermined	4.73855e-31	repressor	repressor	undetermined	undetermined
NR2E1.0.D	-0.0634	0.072	1981	1.39	0.32	0.0140026	1	0.01822	0.175472	activator	activator	undetermined	undetermined	1.11509e-06	activator	activator	undetermined	undetermined
NR2E3.0.C	-0.0692	0.0597	3367	1.68	0.317	0.00284629	1	0.00391556	NA	not-expressed	not-expressed	not-expressed	not-expressed	NA	not-expressed	not-expressed	not-expressed	not-expressed
NR2F6.0.D	-0.118	0.112	4384	3.33	0.251	2.99697e-11	2	6.08092e-11	0.190416	activator	activator	undetermined	undetermined	0.0088683	activator	activator	undetermined	undetermined
NR4A1.0.A	-0.0777	0.113	2947	2.01	0.269	0.000106436	2	0.000157403	-0.069012	undetermined	undetermined	undetermined	undetermined	0.603341	undetermined	undetermined	undetermined	undetermined
NR4A2.0.C	-0.0777	0.113	2947	2	0.27	0.0001186	2	0.000175055	-0.10625	repressor	undetermined	undetermined	undetermined	0.182749	undetermined	undetermined	undetermined	undetermined
NR4A3.0.D	-0.164	0.16	4781	5.52	0.268	1.51936e-26	2	4.9299e-26	-0.380537	repressor	repressor	repressor	undetermined	1.57638e-18	repressor	repressor	repressor	undetermined
NR5A2.0.B	-0.203	0.192	8081	8.65	0.266	3.93559e-63	2	2.91006e-62	0.216517	activator	activator	activator	undetermined	1.86989e-52	activator	activator	activator	undetermined
NR6A1.0.B	-0.321	0.277	3413	7.22	0.282	4.22671e-42	2	2.18144e-41	0.15289	activator	activator	undetermined	undetermined	1.88019e-06	activator	activator	undetermined	undetermined
NRF1.0.A	0.156	0.193	8237	-7.95	0.302	1.9724e-47	2	1.12353e-46	0.408229	activator	activator	activator	activator	1.47228e-23	activator	activator	activator	activator
NRL.0.D	0.0751	0.0993	3077	-2.07	0.244	2.78227e-05	1	4.24517e-05	-0.199666	repressor	repressor	undetermined	undetermined	8.27523e-07	repressor	repressor	undetermined	undetermined
OLIG1.0.D	-0.0241	0.0563	1621	0.275	0.403	0.664875	1	0.698483	-0.258773	repressor	repressor	undetermined	undetermined	7.50955e-09	repressor	repressor	undetermined	undetermined
OLIG2.0.B	-0.0238	0.109	11634	1.17	0.28	0.0270295	2	0.0344133	0.216961	activator	activator	activator	undetermined	7.00427e-37	activator	activator	activator	undetermined
OLIG2.1.B	-0.0541	0.0955	7089	2.1	0.271	5.4838e-05	1	8.26871e-05	0.205985	activator	activator	activator	undetermined	1.94045e-17	activator	activator	activator	undetermined
OLIG3.0.D	-0.0447	0.0524	1316	0.383	0.34	0.511284	1	0.549899	-0.120936	repressor	undetermined	undetermined	undetermined	0.000283766	repressor	undetermined	undetermined	undetermined
ONEC2.0.D	0.0189	0.0304	3775	-0.795	0.374	0.193613	1	0.223221	0.475426	activator	activator	activator	activator	1.17699e-48	activator	activator	activator	activator
ONEC3.0.D	-0.0573	0.0694	2140	1.34	0.385	0.0308032	1	0.0390242	-0.193502	repressor	repressor	undetermined	undetermined	2.19794e-12	repressor	repressor	undetermined	undetermined
OSR2.0.C	-0.0451	0.0722	18355	3.06	0.24	4.20562e-10	1	8.10556e-10	-0.486703	repressor	repressor	repressor	repressor	3.46232e-164	repressor	repressor	repressor	repressor
OTX1.0.D	0.296	0.241	4766	-9.71	0.35	1.5465e-60	2	1.10117e-59	-0.185502	repressor	repressor	undetermined	undetermined	1.32129e-08	repressor	repressor	undetermined	undetermined
OTX2.0.A	0.352	0.291	3954	-10.9	0.347	1.9229e-76	2	1.82556e-75	0.257209	activator	activator	activator	undetermined	8.00161e-22	activator	activator	activator	undetermined
OVOL1.0.C	-0.102	0.0987	1739	2.02	0.31	0.000285595	1	0.000412825	-0.0259267	undetermined	undetermined	undetermined	undetermined	0.708707	undetermined	undetermined	undetermined	undetermined
OVOL2.0.D	-0.0533	0.0528	522	0.627	0.291	0.245111	1	0.279659	-0.118201	repressor	undetermined	undetermined	undetermined	0.104559	undetermined	undetermined	undetermined	undetermined
OZF.0.C	-0.181	0.149	2762	4.15	0.357	3.76675e-12	2	8.09115e-12	-0.255475	repressor	repressor	undetermined	undetermined	2.90412e-15	repressor	repressor	undetermined	undetermined
P53.0.A	-0.213	0.196	4711	6.58	0.276	5.46179e-36	2	2.27033e-35	-0.0117068	undetermined	undetermined	undetermined	undetermined	0.00367708	undetermined	undetermined	undetermined	undetermined
P53.1.A	-0.167	0.158	6597	6.58	0.273	2.29435e-36	2	9.69427e-36	-0.017229	undetermined	undetermined	undetermined	undetermined	4.46422e-07	undetermined	undetermined	undetermined	undetermined
P5F1B.0.D	0.0361	0.0308	2760	-0.796	0.399	0.207611	1	0.238644	-0.189838	repressor	repressor	undetermined	undetermined	9.61475e-14	repressor	repressor	undetermined	undetermined
P63.0.A	-0.194	0.185	5404	6.84	0.27	1.42174e-39	2	6.83325e-39	0.470937	activator	activator	activator	activator	4.27372e-57	activator	activator	activator	activator
P63.1.A	-0.131	0.142	7795	5.65	0.27	1.54289e-27	2	5.0922e-27	0.421196	activator	activator	activator	activator	5.46328e-66	activator	activator	activator	activator
P73.0.A	-0.177	0.168	5203	6.01	0.28	6.78062e-30	2	2.35941e-29	0.461162	activator	activator	activator	activator	2.34562e-38	activator	activator	activator	activator
P73.1.A	-0.14	0.141	6135	5.32	0.28	8.83424e-24	2	2.62298e-23	0.469769	activator	activator	activator	activator	1.0541e-47	activator	activator	activator	activator
PATZ1.0.C	0.199	0.196	44911	-19.9	0.256	0.000000000000000000000000000000000000000000000000000000000000000000000000000000000000000000000000000000000000000000000000000000000000000000000000000000000000000000000000000000000000000000000000000000000000000000000000000000000000000000000000000000000000000000000000000000000000000000000000000000000000000000022250738585072	2	0.00000000000000000000000000000000000000000000000000000000000000000000000000000000000000000000000000000000000000000000000000000000000000000000000000000000000000000000000000000000000000000000000000000000000000000000000000000000000000000000000000000000000000000000000000000000000000000000000000000000000000000142590149766003	0.416196	activator	activator	activator	activator	0	activator	activator	activator	activator
PATZ1.1.C	0.0498	0.0516	29145	-3.94	0.254	5.37944e-15	1	1.28074e-14	0.56357	activator	activator	activator	activator	0	activator	activator	activator	activator
PAX1.0.D	-0.171	0.184	1153	2.84	0.265	3.45024e-08	2	6.12757e-08	0.250723	activator	activator	activator	undetermined	2.26969e-08	activator	activator	activator	undetermined
PAX2.0.D	-0.0751	0.0716	1308	1.3	0.292	0.016139	1	0.0207887	-0.0620922	undetermined	undetermined	undetermined	undetermined	0.081084	undetermined	undetermined	undetermined	undetermined
PAX3.0.D	-0.0786	0.0829	521	1.05	0.413	0.102289	1	0.121389	-0.235992	repressor	repressor	undetermined	undetermined	9.24709e-05	repressor	repressor	undetermined	undetermined
PAX4.0.D	0.213	0.183	1052	-4.09	0.387	4.87916e-11	2	9.77103e-11	NA	not-expressed	not-expressed	not-expressed	not-expressed	NA	not-expressed	not-expressed	not-expressed	not-expressed
PAX5.0.A	0.00844	0.0475	20860	-1.01	0.299	0.0647355	1	0.0790184	NA	not-expressed	not-expressed	not-expressed	not-expressed	NA	not-expressed	not-expressed	not-expressed	not-expressed
PAX6.0.C	-0.141	0.123	2209	2.9	0.305	1.51216e-07	2	2.61314e-07	-0.00361384	undetermined	undetermined	undetermined	undetermined	0.920625	undetermined	undetermined	undetermined	undetermined
PAX7.0.D	-0.0611	0.0621	726	0.981	0.403	0.122271	1	0.144212	-0.349286	repressor	repressor	repressor	undetermined	2.48187e-07	repressor	repressor	repressor	undetermined
PAX8.0.D	-0.0884	0.0804	1828	1.62	0.248	0.00114178	1	0.00160224	0.210142	activator	activator	activator	undetermined	0.0002665	activator	activator	activator	undetermined
PBX1.0.A	-0.149	0.135	4497	4.89	0.253	2.43337e-22	2	6.98232e-22	0.403804	activator	activator	activator	activator	3.12621e-28	activator	activator	activator	activator
PBX1.1.C	-0.16	0.14	1359	3.35	0.379	5.28094e-08	2	9.31432e-08	-0.258468	repressor	repressor	undetermined	undetermined	3.71478e-05	repressor	repressor	undetermined	undetermined
PBX2.0.C	-0.142	0.117	1473	2.53	0.317	7.00411e-06	2	1.10826e-05	0.0175667	undetermined	undetermined	undetermined	undetermined	0.889505	undetermined	undetermined	undetermined	undetermined
PBX3.0.A	-0.157	0.146	5418	5.44	0.266	5.20516e-26	2	1.6609e-25	-0.513701	repressor	repressor	repressor	repressor	4.60842e-61	repressor	repressor	repressor	repressor
PBX3.1.A	0.113	0.137	2203	-2.28	0.266	9.83678e-06	2	1.54693e-05	0.030998	undetermined	undetermined	undetermined	undetermined	0.0560457	undetermined	undetermined	undetermined	undetermined
PDX1.0.A	-0.137	0.114	1958	3.23	0.335	2.39704e-08	2	4.2868e-08	NA	not-expressed	not-expressed	not-expressed	not-expressed	NA	not-expressed	not-expressed	not-expressed	not-expressed
PDX1.1.A	0.104	0.0899	1715	-2.34	0.415	0.000280814	1	0.000406678	NA	not-expressed	not-expressed	not-expressed	not-expressed	NA	not-expressed	not-expressed	not-expressed	not-expressed
PEBB.0.C	-0.0228	0.0661	5334	0.5	0.299	0.360509	1	0.401203	-0.0689457	undetermined	undetermined	undetermined	undetermined	0.0358415	undetermined	undetermined	undetermined	undetermined
PHX2A.0.D	0.296	0.231	1261	-5.37	0.385	4.9491e-18	2	1.26022e-17	0.630665	activator	activator	activator	activator	1.99943e-27	activator	activator	activator	activator
PHX2B.0.D	0.311	0.243	1305	-5.82	0.416	1.82129e-19	2	4.94902e-19	0.672982	activator	activator	activator	activator	5.26786e-36	activator	activator	activator	activator
PIT1.0.C	0.0548	0.0451	2146	-1.22	0.387	0.0498649	1	0.061749	NA	not-expressed	not-expressed	not-expressed	not-expressed	NA	not-expressed	not-expressed	not-expressed	not-expressed
PITX1.0.D	0.324	0.266	2580	-8.35	0.326	1.96331e-48	2	1.1267e-47	-0.0680052	undetermined	undetermined	undetermined	undetermined	3.05405e-06	undetermined	undetermined	undetermined	undetermined
PITX2.0.D	0.0741	0.064	10952	-3.6	0.394	9.73532e-09	1	1.76985e-08	-0.136558	repressor	repressor	undetermined	undetermined	4.76563e-32	repressor	repressor	undetermined	undetermined
PITX3.0.D	0.394	0.319	2979	-10.5	0.426	3.12951e-58	2	2.14874e-57	-0.223999	repressor	repressor	undetermined	undetermined	2.53694e-16	repressor	repressor	undetermined	undetermined
PKNX1.0.B	-0.122	0.112	4689	4.11	0.28	8.02591e-15	2	1.89905e-14	0.446332	activator	activator	activator	activator	8.14652e-33	activator	activator	activator	activator
PLAG1.0.D	-0.00205	0.0203	24587	0.127	0.22	0.786572	1	0.816024	-0.421187	repressor	repressor	repressor	repressor	0	repressor	repressor	repressor	repressor
PLAL1.0.D	-0.15	0.162	13131	9.31	0.266	7.70336e-73	2	6.674e-72	-0.379124	repressor	repressor	repressor	undetermined	0.0000000000000000000000000000000000000000000000000000000000000000000000000000000000000000000000000000000000000000000000000000000000000000000000000000000000000000000000000000000000000000000000000000000000000000000000000000000000000000000000000000000000000000000538742664617559	repressor	repressor	repressor	undetermined
PO2F1.0.C	-0.747	0.609	4686	20.8	0.381	0.00000000000000000000000000000000000000000000000000000000000000000000000000000000000000000000000000000000000000000000000000000000000000000000000000000000000000000000000000000000000000000000000000000000000000000000000000000000000000000000000000000000623736790625374	3	0.000000000000000000000000000000000000000000000000000000000000000000000000000000000000000000000000000000000000000000000000000000000000000000000000000000000000000000000000000000000000000000000000000000000000000000000000000000000000000000000000000000199855663329547	-0.0619534	undetermined	undetermined	undetermined	undetermined	7.35839e-12	undetermined	undetermined	undetermined	undetermined
PO2F2.0.A	-0.0141	0.016	3302	0.411	0.337	0.478952	1	0.516569	-0.0779293	repressor	undetermined	undetermined	undetermined	0.000153964	repressor	undetermined	undetermined	undetermined
PO2F3.0.D	0.0439	0.0611	1765	-1.27	0.385	0.0406787	1	0.0508649	0.370681	activator	activator	activator	activator	1.01217e-24	activator	activator	activator	activator
PO3F1.0.C	0.0686	0.0711	2418	-1.35	0.33	0.018771	1	0.0240983	0.341382	activator	activator	activator	undetermined	6.73873e-27	activator	activator	activator	undetermined
PO3F2.0.A	-0.129	0.111	3205	2.98	0.314	1.04892e-07	2	1.82081e-07	0.00909302	undetermined	undetermined	undetermined	undetermined	0.259386	undetermined	undetermined	undetermined	undetermined
PO3F3.0.D	0.1	0.079	3290	-3.4	0.385	4.26298e-08	1	7.55352e-08	0.410342	activator	activator	activator	activator	3.75192e-93	activator	activator	activator	activator
PO3F4.0.D	0.095	0.0761	2598	-2.53	0.395	5.68496e-05	1	8.55525e-05	-0.421336	repressor	repressor	repressor	repressor	7.21229e-44	repressor	repressor	repressor	repressor
PO4F1.0.D	0.119	0.101	2006	-2.97	0.378	1.3605e-06	2	2.22601e-06	-0.2691	repressor	repressor	repressor	undetermined	3.99877e-19	repressor	repressor	repressor	undetermined
PO4F2.0.D	0.118	0.119	1750	-2.77	0.367	4.82108e-06	2	7.69173e-06	-0.123331	repressor	undetermined	undetermined	undetermined	3.80423e-07	repressor	undetermined	undetermined	undetermined
PO4F3.0.D	0.0833	0.0656	2115	-2.01	0.369	0.000936652	1	0.00132163	-0.198455	repressor	repressor	undetermined	undetermined	2.36222e-13	repressor	repressor	undetermined	undetermined
PO5F1.0.A	-0.0703	0.063	3506	1.93	0.356	0.00121776	1	0.00170265	NA	not-expressed	not-expressed	not-expressed	not-expressed	NA	not-expressed	not-expressed	not-expressed	not-expressed
PO5F1.1.A	-0.0332	0.0358	3882	1.1	0.346	0.061476	1	0.0752788	NA	not-expressed	not-expressed	not-expressed	not-expressed	NA	not-expressed	not-expressed	not-expressed	not-expressed
PO6F1.0.D	0.0583	0.0955	1324	-1.58	0.409	0.0134902	1	0.0176128	0.457287	activator	activator	activator	activator	2.44432e-17	activator	activator	activator	activator
PO6F2.0.D	0.185	0.158	1633	-3.66	0.34	3.45505e-10	2	6.69253e-10	-0.231581	repressor	repressor	undetermined	undetermined	2.79985e-10	repressor	repressor	undetermined	undetermined
PPARA.0.B	-0.139	0.154	6332	5.5	0.276	1.19813e-25	2	3.79161e-25	-0.0621719	undetermined	undetermined	undetermined	undetermined	9.85083e-07	undetermined	undetermined	undetermined	undetermined
PPARA.1.B	-0.109	0.115	5122	3.65	0.273	2.83387e-12	2	6.13872e-12	-0.032962	undetermined	undetermined	undetermined	undetermined	0.00660009	undetermined	undetermined	undetermined	undetermined
PPARD.0.D	-0.2	0.206	4818	6.69	0.256	6.52611e-40	2	3.15634e-39	-0.441318	repressor	repressor	repressor	repressor	1.86824e-33	repressor	repressor	repressor	repressor
PPARG.0.A	-0.155	0.155	9663	7.59	0.262	9.61483e-50	2	5.68754e-49	0.15876	activator	activator	undetermined	undetermined	4.72744e-38	activator	activator	undetermined	undetermined
PPARG.1.A	-0.157	0.15	5312	5.67	0.275	3.01139e-27	2	9.85429e-27	0.117825	activator	activator	undetermined	undetermined	1.91005e-13	activator	activator	undetermined	undetermined
PRD14.0.A	-0.167	0.154	2339	4	0.264	6.9719e-15	2	1.65475e-14	0.12745	activator	activator	undetermined	undetermined	0.093658	undetermined	undetermined	undetermined	undetermined
PRDM1.0.A	-0.00259	0.048	8052	0.445	0.284	0.403702	1	0.445238	-0.0499669	undetermined	undetermined	undetermined	undetermined	0.00147915	undetermined	undetermined	undetermined	undetermined
PRDM4.0.D	-0.156	0.14	4860	4.63	0.25	2.04432e-20	2	5.63471e-20	0.286233	activator	activator	activator	undetermined	2.56607e-29	activator	activator	activator	undetermined
PRDM6.0.C	0.0551	0.0447	18401	-3.65	0.351	7.23641e-10	1	1.38084e-09	-0.0253471	undetermined	undetermined	undetermined	undetermined	4.91064e-13	undetermined	undetermined	undetermined	undetermined
PRGR.0.A	-0.124	0.105	3846	3.04	0.285	1.23776e-08	2	2.23436e-08	-0.096874	repressor	undetermined	undetermined	undetermined	0.186399	undetermined	undetermined	undetermined	undetermined
PRGR.1.A	-0.13	0.116	5040	4.22	0.286	2.99889e-15	2	7.18425e-15	-0.0703505	undetermined	undetermined	undetermined	undetermined	0.455983	undetermined	undetermined	undetermined	undetermined
PROP1.0.D	0.114	0.0963	1472	-2.29	0.397	0.00027856	1	0.000404175	NA	not-expressed	not-expressed	not-expressed	not-expressed	NA	not-expressed	not-expressed	not-expressed	not-expressed
PROX1.0.D	0.00118	0.0238	21072	-0.0794	0.237	0.870442	1	0.891305	0.304758	activator	activator	activator	undetermined	0.000000000000000000000000000000000000000000000000000000000000000000000000000000000000000000000000000000000000000000000000000000000000000000000000000000000000000000000000000000000000000000000000000000000000000000000000000000000000000000000000000000000000000307894407505068	activator	activator	activator	undetermined
PRRX1.0.D	0.216	0.176	13140	-12.1	0.342	4.21262e-95	2	4.69493e-94	0.436318	activator	activator	activator	activator	2.03593e-121	activator	activator	activator	activator
PRRX2.0.C	0.0585	0.049	13380	-3.54	0.365	4.64404e-09	1	8.62624e-09	0.251118	activator	activator	activator	undetermined	6.76419e-113	activator	activator	activator	undetermined
PTF1A.0.B	-0.0544	0.094	19785	3.97	0.251	2.2968e-15	1	5.5368e-15	NA	not-expressed	not-expressed	not-expressed	not-expressed	NA	not-expressed	not-expressed	not-expressed	not-expressed
PTF1A.1.B	-0.0263	0.107	12641	1.59	0.268	0.00213091	2	0.00294725	NA	not-expressed	not-expressed	not-expressed	not-expressed	NA	not-expressed	not-expressed	not-expressed	not-expressed
PURA.0.D	0.0764	0.0766	31482	-6.59	0.246	2.76424e-40	1	1.36263e-39	-0.449152	repressor	repressor	repressor	repressor	0	repressor	repressor	repressor	repressor
RARA.0.A	-0.106	0.103	14541	6.03	0.304	7.70736e-28	2	2.56578e-27	-0.0115589	undetermined	undetermined	undetermined	undetermined	0.997959	undetermined	undetermined	undetermined	undetermined
RARA.1.A	-0.187	0.18	8296	8.49	0.269	3.16554e-60	2	2.2333e-59	0.00768109	undetermined	undetermined	undetermined	undetermined	1.39142e-07	undetermined	undetermined	undetermined	undetermined
RARA.2.A	-0.161	0.17	5174	5.78	0.255	2.45949e-30	2	8.71588e-30	-0.000460507	undetermined	undetermined	undetermined	undetermined	0.999783	undetermined	undetermined	undetermined	undetermined
RARB.0.D	-0.0978	0.0965	13100	5.14	0.342	1.50609e-18	1	3.89961e-18	-0.0501437	undetermined	undetermined	undetermined	undetermined	4.64083e-21	undetermined	undetermined	undetermined	undetermined
RARG.0.B	-0.213	0.205	7796	9.19	0.268	1.66224e-70	2	1.34554e-69	0.038411	undetermined	undetermined	undetermined	undetermined	1.5616e-06	undetermined	undetermined	undetermined	undetermined
RARG.1.B	-0.0719	0.0755	11580	3.43	0.346	5.50384e-09	1	1.01498e-08	0.0181159	undetermined	undetermined	undetermined	undetermined	6.56939e-05	undetermined	undetermined	undetermined	undetermined
RARG.2.D	-0.154	0.148	9056	7.21	0.279	2.01834e-42	2	1.05585e-41	0.0322934	undetermined	undetermined	undetermined	undetermined	2.09221e-05	undetermined	undetermined	undetermined	undetermined
RAX2.0.D	0.241	0.198	1448	-5.07	0.39	4.71991e-16	2	1.16708e-15	NA	not-expressed	not-expressed	not-expressed	not-expressed	NA	not-expressed	not-expressed	not-expressed	not-expressed
REL.0.B	-0.0388	0.0481	6231	1.32	0.269	0.0109259	1	0.0144485	-0.232073	repressor	repressor	undetermined	undetermined	2.38226e-11	repressor	repressor	undetermined	undetermined
RELB.0.C	0.000129	0.103	6376	0.0591	0.238	0.903578	2	0.91669	-0.379367	repressor	repressor	repressor	undetermined	5.55681e-31	repressor	repressor	repressor	undetermined
REST.0.A	-0.197	0.199	9712	9.14	0.236	5.75648e-79	2	5.60346e-78	-0.231815	repressor	repressor	undetermined	undetermined	6.31794e-94	repressor	repressor	undetermined	undetermined
RFX1.0.B	0.0447	0.0779	14698	-2.09	0.228	1.20311e-05	1	1.87666e-05	-0.0296924	undetermined	undetermined	undetermined	undetermined	0.0469947	undetermined	undetermined	undetermined	undetermined
RFX1.1.B	0.118	0.105	5821	-3.9	0.241	1.95277e-15	2	4.72228e-15	-0.0381163	undetermined	undetermined	undetermined	undetermined	0.00325761	undetermined	undetermined	undetermined	undetermined
RFX2.0.A	0.174	0.156	6067	-6.13	0.241	8.81021e-36	2	3.60375e-35	-0.097358	repressor	undetermined	undetermined	undetermined	0.00165856	repressor	undetermined	undetermined	undetermined
RFX2.1.A	0.0637	0.0544	7510	-2.16	0.284	5.05287e-05	1	7.64894e-05	-0.0931773	repressor	undetermined	undetermined	undetermined	0.000940801	repressor	undetermined	undetermined	undetermined
RFX3.0.B	0.168	0.15	3803	-4.85	0.269	8.66897e-21	2	2.398e-20	0.0133029	undetermined	undetermined	undetermined	undetermined	0.0398232	undetermined	undetermined	undetermined	undetermined
RFX4.0.D	0.195	0.173	4261	-5.86	0.249	7.62541e-32	2	2.79235e-31	-0.106068	repressor	undetermined	undetermined	undetermined	0.00385617	repressor	undetermined	undetermined	undetermined
RFX5.0.A	0.0174	0.0453	7464	-0.411	0.245	0.406344	1	0.447036	0.328079	activator	activator	activator	undetermined	4.02567e-33	activator	activator	activator	undetermined
RFX5.1.A	0.0888	0.0799	5170	-2.8	0.276	9.83703e-08	1	1.71147e-07	0.0589911	activator	undetermined	undetermined	undetermined	0.0755815	undetermined	undetermined	undetermined	undetermined
RHXF1.0.D	0.197	0.17	2727	-4.65	0.315	1.18011e-16	2	2.95605e-16	-0.0114505	undetermined	undetermined	undetermined	undetermined	0.963292	undetermined	undetermined	undetermined	undetermined
RORA.0.C	-0.141	0.157	6003	5.31	0.267	9.00744e-25	2	2.75965e-24	-0.287047	repressor	repressor	repressor	undetermined	1.54737e-40	repressor	repressor	repressor	undetermined
RORG.0.C	0.0934	0.104	2886	-2.55	0.287	1.93674e-06	2	3.14874e-06	0.01262	undetermined	undetermined	undetermined	undetermined	0.138933	undetermined	undetermined	undetermined	undetermined
RREB1.0.D	-0.0864	0.0846	22517	5.93	0.236	2.86225e-34	1	1.11729e-33	-0.0206795	undetermined	undetermined	undetermined	undetermined	0.999997	undetermined	undetermined	undetermined	undetermined
RUNX1.0.A	0.0219	0.0667	5097	-1.07	0.313	0.0558064	1	0.0686641	0.0963101	activator	activator	undetermined	undetermined	0.00287492	activator	activator	undetermined	undetermined
RUNX2.0.A	-0.138	0.126	7282	5.13	0.299	6.49144e-21	2	1.81524e-20	0.0415878	undetermined	undetermined	undetermined	undetermined	0.0342875	undetermined	undetermined	undetermined	undetermined
RUNX3.0.A	0.0261	0.0626	4790	-1.04	0.335	0.07236	1	0.0873546	-0.0266412	undetermined	undetermined	undetermined	undetermined	0.999956	undetermined	undetermined	undetermined	undetermined
RX.0.D	0.175	0.143	3591	-5.21	0.359	3.45553e-18	2	8.85768e-18	0.478282	activator	activator	activator	activator	1.13437e-38	activator	activator	activator	activator
RXRA.0.A	-0.0645	0.0708	23209	4.91	0.254	1.98861e-22	1	5.72749e-22	0.243168	activator	activator	activator	undetermined	1.22466e-165	activator	activator	activator	undetermined
RXRA.1.A	-0.126	0.125	7872	5.78	0.33	8.15869e-24	2	2.43179e-23	0.129178	activator	activator	undetermined	undetermined	1.23428e-13	activator	activator	undetermined	undetermined
RXRB.0.C	-0.0974	0.1	9131	4.82	0.297	9.20141e-19	2	2.40676e-18	0.102395	activator	activator	undetermined	undetermined	2.01203e-08	activator	activator	undetermined	undetermined
RXRG.0.B	-0.22	0.19	2959	4.82	0.24	7.66316e-23	2	2.23218e-22	0.0225581	undetermined	undetermined	undetermined	undetermined	0.111025	undetermined	undetermined	undetermined	undetermined
SALL4.0.B	0.0446	0.0579	29132	-3.46	0.239	1.46825e-12	1	3.20763e-12	0.262414	activator	activator	activator	undetermined	0.00000000000000000000000000000000000000000000000000000000000000000000000000000000000000000000000000000000000000000000000000000000000000000000000000000000000000000000000000000000000000000000000000000000000000000000000000000000000000000000000000000000000000000000170362130601851	activator	activator	activator	undetermined
SCRT1.0.D	-0.244	0.225	2347	5.23	0.26	1.10217e-24	2	3.35008e-24	NA	not-expressed	not-expressed	not-expressed	not-expressed	NA	not-expressed	not-expressed	not-expressed	not-expressed
SCRT2.0.D	-0.245	0.224	2039	4.76	0.248	1.19695e-21	2	3.39652e-21	-0.378697	repressor	repressor	repressor	undetermined	4.85721e-08	repressor	repressor	repressor	undetermined
SHOX.0.D	0.125	0.0997	1917	-3.01	0.345	2.98227e-07	1	5.05146e-07	-0.384782	repressor	repressor	repressor	undetermined	7.7656e-28	repressor	repressor	repressor	undetermined
SHOX2.0.D	0.145	0.121	1825	-3.51	0.388	1.75093e-08	2	3.14596e-08	0.305458	activator	activator	activator	undetermined	6.49717e-25	activator	activator	activator	undetermined
SIX1.0.A	0.143	0.152	2653	-4.3	0.31	1.13598e-14	2	2.67147e-14	-0.122644	repressor	undetermined	undetermined	undetermined	1.52242e-08	repressor	undetermined	undetermined	undetermined
SIX2.0.A	0.126	0.142	2984	-4.04	0.324	1.26982e-12	2	2.78202e-12	0.00472179	undetermined	undetermined	undetermined	undetermined	0.23676	undetermined	undetermined	undetermined	undetermined
SMAD1.0.D	-0.15	0.15	12595	8.18	0.275	7.43521e-55	2	4.8869e-54	0.0725578	activator	activator	undetermined	undetermined	2.23012e-42	activator	activator	undetermined	undetermined
SMAD2.0.A	-0.172	0.161	9192	7.83	0.27	2.59624e-51	2	1.58453e-50	0.355166	activator	activator	activator	undetermined	9.12515e-65	activator	activator	activator	undetermined
SMAD3.0.B	-0.103	0.101	21072	6.95	0.288	2.33245e-38	2	1.06133e-37	-0.0662915	undetermined	undetermined	undetermined	undetermined	8.65707e-53	undetermined	undetermined	undetermined	undetermined
SMAD4.0.B	-0.157	0.146	7530	6.06	0.282	3.65766e-30	2	1.28436e-29	0.258017	activator	activator	activator	undetermined	9.12208e-49	activator	activator	activator	undetermined
SMCA1.0.C	-0.137	0.118	5574	4.65	0.278	1.15252e-18	2	2.99421e-18	-0.0305049	undetermined	undetermined	undetermined	undetermined	0.6997	undetermined	undetermined	undetermined	undetermined
SMCA5.0.C	-0.887	0.723	6236	26.9	0.381	0.000000000000000000000000000000000000000000000000000000000000000000000000000000000000000000000000000000000000000000000000000000000000000000000000000000000000000000000000000000000000000000000000000000000000000000000000000000000000000000000000000000000000000000000000000000000000000000000000000000000000000000022250738585072	3	0.00000000000000000000000000000000000000000000000000000000000000000000000000000000000000000000000000000000000000000000000000000000000000000000000000000000000000000000000000000000000000000000000000000000000000000000000000000000000000000000000000000000000000000000000000000000000000000000000000000000000000000142590149766003	0.658959	activator	activator	activator	activator	2.39856e-190	activator	activator	activator	activator
SNAI1.0.C	-0.258	0.25	8783	11.8	0.25	3.85411e-123	2	5.29252e-122	0.237103	activator	activator	activator	undetermined	5.02995e-90	activator	activator	activator	undetermined
SNAI2.0.A	-0.321	0.308	8256	13.7	0.253	2.36506e-163	2	4.43593e-162	-0.330937	repressor	repressor	repressor	undetermined	3.59808e-83	repressor	repressor	repressor	undetermined
SOX1.0.D	-0.0697	0.058	1692	1.12	0.367	0.0644897	1	0.0788436	0.270578	activator	activator	activator	undetermined	2.35976e-11	activator	activator	activator	undetermined
SOX10.0.B	0.203	0.174	4430	-5.98	0.352	6.82187e-24	2	2.04125e-23	-0.0246314	undetermined	undetermined	undetermined	undetermined	0.00237373	undetermined	undetermined	undetermined	undetermined
SOX10.1.A	-0.027	0.0339	11359	0.967	0.263	0.0593494	1	0.0729069	0.00138107	undetermined	undetermined	undetermined	undetermined	0.523957	undetermined	undetermined	undetermined	undetermined
SOX11.0.D	-0.0402	0.0811	1706	0.509	0.335	0.379175	1	0.420758	-0.0151382	undetermined	undetermined	undetermined	undetermined	0.818893	undetermined	undetermined	undetermined	undetermined
SOX13.0.D	-0.0126	0.0501	4073	0.0888	0.287	0.868348	1	0.890346	-0.0621717	undetermined	undetermined	undetermined	undetermined	0.00787205	undetermined	undetermined	undetermined	undetermined
SOX15.0.D	0.0179	0.0434	14645	-1.53	0.286	0.0042239	1	0.00573883	-0.16619	repressor	repressor	undetermined	undetermined	3.64588e-37	repressor	repressor	undetermined	undetermined
SOX17.0.C	-0.0499	0.0465	3297	1.13	0.281	0.0330318	1	0.0416418	-0.0209453	undetermined	undetermined	undetermined	undetermined	0.053824	undetermined	undetermined	undetermined	undetermined
SOX18.0.D	-0.0351	0.0654	3112	0.758	0.29	0.159258	1	0.185279	0.0997377	activator	activator	undetermined	undetermined	0.00247565	activator	activator	undetermined	undetermined
SOX2.0.A	-0.0107	0.0469	8650	-0.00165	0.271	0.997471	1	0.997471	0.0163558	undetermined	undetermined	undetermined	undetermined	0.668105	undetermined	undetermined	undetermined	undetermined
SOX2.1.A	-0.0331	0.0282	3960	0.749	0.308	0.177143	1	0.205155	-0.137626	repressor	repressor	undetermined	undetermined	4.98327e-06	repressor	repressor	undetermined	undetermined
SOX21.0.D	-0.0344	0.0709	1664	0.397	0.359	0.507595	1	0.546695	-0.353835	repressor	repressor	repressor	undetermined	8.47823e-18	repressor	repressor	repressor	undetermined
SOX3.0.B	-0.052	0.0624	7174	1.31	0.25	0.00879298	1	0.0116986	0.104158	activator	activator	undetermined	undetermined	1.14028e-05	activator	activator	undetermined	undetermined
SOX4.0.B	-0.00225	0.068	7707	-0.417	0.267	0.419659	1	0.460368	0.0193709	undetermined	undetermined	undetermined	undetermined	0.209349	undetermined	undetermined	undetermined	undetermined
SOX5.0.C	-0.0345	0.0289	3538	0.833	0.384	0.178868	1	0.206842	-0.132029	repressor	repressor	undetermined	undetermined	3.67408e-20	repressor	repressor	undetermined	undetermined
SOX7.0.D	-0.0462	0.04	1638	0.856	0.346	0.145602	1	0.170164	-0.427887	repressor	repressor	repressor	repressor	1.86814e-15	repressor	repressor	repressor	repressor
SOX8.0.D	-0.093	0.0763	2131	1.88	0.325	0.00097467	1	0.00137275	-0.226782	repressor	repressor	undetermined	undetermined	4.96635e-07	repressor	repressor	undetermined	undetermined
SOX9.0.B	0.223	0.193	4997	-6.97	0.311	7.62195e-36	2	3.13437e-35	0.112078	activator	activator	undetermined	undetermined	5.61292e-29	activator	activator	undetermined	undetermined
SOX9.1.B	-0.0176	0.032	3300	0.222	0.338	0.702571	1	0.737077	0.0888708	activator	activator	undetermined	undetermined	2.13401e-12	activator	activator	undetermined	undetermined
SP1.0.A	0.229	0.23	38158	-22.5	0.269	0.000000000000000000000000000000000000000000000000000000000000000000000000000000000000000000000000000000000000000000000000000000000000000000000000000000000000000000000000000000000000000000000000000000000000000000000000000000000000000000000000000000000000000000000000000000000000000000000000000000000000000000022250738585072	2	0.00000000000000000000000000000000000000000000000000000000000000000000000000000000000000000000000000000000000000000000000000000000000000000000000000000000000000000000000000000000000000000000000000000000000000000000000000000000000000000000000000000000000000000000000000000000000000000000000000000000000000000142590149766003	0.261033	activator	activator	activator	undetermined	0.000000000000000000000000000000000000000000000000000000000000000000000000000000000000000000000000000000000000000000000000000000000000000000000000000000000000000000000000000000000000000000000000000000000000000000000000000000000000000000000000000000000000000000000000000000000000000503330919900214	activator	activator	activator	undetermined
SP1.1.A	0.222	0.228	28410	-19.6	0.288	0.000000000000000000000000000000000000000000000000000000000000000000000000000000000000000000000000000000000000000000000000000000000000000000000000000000000000000000000000000000000000000000000000000000000000000000000000000000000000000000000000000000000000000000000000000000000000000000000000000488386104018078	2	0.0000000000000000000000000000000000000000000000000000000000000000000000000000000000000000000000000000000000000000000000000000000000000000000000000000000000000000000000000000000000000000000000000000000000000000000000000000000000000000000000000000000000000000000000000000000000000000000000000208649396661057	0.282791	activator	activator	activator	undetermined	2.16548e-180	activator	activator	activator	undetermined
SP2.0.A	0.244	0.245	40310	-24.5	0.303	0.000000000000000000000000000000000000000000000000000000000000000000000000000000000000000000000000000000000000000000000000000000000000000000000000000000000000000000000000000000000000000000000000000000000000000000000000000000000000000000000000000000000000000000000000000000000000000000000000000000000000000000022250738585072	2	0.00000000000000000000000000000000000000000000000000000000000000000000000000000000000000000000000000000000000000000000000000000000000000000000000000000000000000000000000000000000000000000000000000000000000000000000000000000000000000000000000000000000000000000000000000000000000000000000000000000000000000000142590149766003	0.429192	activator	activator	activator	activator	0	activator	activator	activator	activator
SP2.1.B	0.218	0.219	30343	-18.8	0.255	0.00000000000000000000000000000000000000000000000000000000000000000000000000000000000000000000000000000000000000000000000000000000000000000000000000000000000000000000000000000000000000000000000000000000000000000000000000000000000000000000000000000000000000000000000000000000000000000000000000000000000000227063848094829	2	0.000000000000000000000000000000000000000000000000000000000000000000000000000000000000000000000000000000000000000000000000000000000000000000000000000000000000000000000000000000000000000000000000000000000000000000000000000000000000000000000000000000000000000000000000000000000000000000000000000000000000124722927989231	0.436627	activator	activator	activator	activator	1.47037e-203	activator	activator	activator	activator
SP3.0.B	0.242	0.241	40438	-23.9	0.268	0.000000000000000000000000000000000000000000000000000000000000000000000000000000000000000000000000000000000000000000000000000000000000000000000000000000000000000000000000000000000000000000000000000000000000000000000000000000000000000000000000000000000000000000000000000000000000000000000000000000000000000000022250738585072	2	0.00000000000000000000000000000000000000000000000000000000000000000000000000000000000000000000000000000000000000000000000000000000000000000000000000000000000000000000000000000000000000000000000000000000000000000000000000000000000000000000000000000000000000000000000000000000000000000000000000000000000000000142590149766003	0.160313	activator	activator	undetermined	undetermined	0.000000000000000000000000000000000000000000000000000000000000000000000000000000000000000000000000000000000000000000000000000000000000000000000000000000000000000000000000000000000000000000000000000000000000000000000000000000000000000000000000000000000000000000000000000117332069274484	activator	activator	undetermined	undetermined
SP4.0.A	0.2	0.2	37853	-19	0.255	0.000000000000000000000000000000000000000000000000000000000000000000000000000000000000000000000000000000000000000000000000000000000000000000000000000000000000000000000000000000000000000000000000000000000000000000000000000000000000000000000000000000000000000000000000000000000000000000000000000000000000000000022250738585072	2	0.00000000000000000000000000000000000000000000000000000000000000000000000000000000000000000000000000000000000000000000000000000000000000000000000000000000000000000000000000000000000000000000000000000000000000000000000000000000000000000000000000000000000000000000000000000000000000000000000000000000000000000142590149766003	0.414154	activator	activator	activator	activator	0	activator	activator	activator	activator
SP4.1.A	0.212	0.211	35874	-19.4	0.273	0.0000000000000000000000000000000000000000000000000000000000000000000000000000000000000000000000000000000000000000000000000000000000000000000000000000000000000000000000000000000000000000000000000000000000000000000000000000000000000000000000000000000000000000000000000000000000000000000000000000000000000935338734847962	2	0.00000000000000000000000000000000000000000000000000000000000000000000000000000000000000000000000000000000000000000000000000000000000000000000000000000000000000000000000000000000000000000000000000000000000000000000000000000000000000000000000000000000000000000000000000000000000000000000000000000000000479516991398722	0.422106	activator	activator	activator	activator	0.0000000000000000000000000000000000000000000000000000000000000000000000000000000000000000000000000000000000000000000000000000000000000000000000000000000000000000000000000000000000000000000000000000000000000000000000000000000000000000000000000000000000000000000000000000000000000000000000000805260895949501	activator	activator	activator	activator
SPDEF.0.D	-0.0146	0.0328	2281	0.259	0.26	0.611495	1	0.647713	-0.16705	repressor	repressor	undetermined	undetermined	0.00350553	repressor	repressor	undetermined	undetermined
SPI1.0.A	-0.0434	0.0418	11470	2.28	0.258	7.16438e-06	1	1.1313e-05	-0.185634	repressor	repressor	undetermined	undetermined	6.76695e-19	repressor	repressor	undetermined	undetermined
SPIB.0.A	-0.0499	0.0485	10141	2.52	0.28	1.91349e-06	1	3.11753e-06	NA	not-expressed	not-expressed	not-expressed	not-expressed	NA	not-expressed	not-expressed	not-expressed	not-expressed
SPIC.0.D	0.00351	0.0354	24488	-0.403	0.229	0.399706	1	0.44163	NA	not-expressed	not-expressed	not-expressed	not-expressed	NA	not-expressed	not-expressed	not-expressed	not-expressed
SPZ1.0.D	-0.0892	0.107	4209	3.02	0.218	9.92235e-11	2	1.97165e-10	NA	not-expressed	not-expressed	not-expressed	not-expressed	NA	not-expressed	not-expressed	not-expressed	not-expressed
SRBP1.0.A	-0.184	0.177	4913	6.27	0.264	2.99686e-34	2	1.16393e-33	-0.531239	repressor	repressor	repressor	repressor	5.12901e-44	repressor	repressor	repressor	repressor
SRBP2.0.B	-0.105	0.105	17418	7.02	0.248	3.99082e-45	2	2.1921e-44	-0.432892	repressor	repressor	repressor	repressor	0.00000000000000000000000000000000000000000000000000000000000000000000000000000000000000000000000000000000000000000000000000000000000000000000000000000000000000000000000000000000000000000000000000000000000000000000000000000000000000000000000000000000000000280189422154006	repressor	repressor	repressor	repressor
SRF.0.A	0.00626	0.0198	2869	-0.165	0.308	0.76623	1	0.798416	-0.18089	repressor	repressor	undetermined	undetermined	7.65555e-07	repressor	repressor	undetermined	undetermined
SRY.0.B	-0.0306	0.0287	10951	1.5	0.324	0.00840799	1	0.0112058	0.103259	activator	activator	undetermined	undetermined	1.01526e-24	activator	activator	undetermined	undetermined
STA5A.0.A	-0.0291	0.0502	5568	0.585	0.28	0.268923	1	0.305468	0.0798664	activator	activator	undetermined	undetermined	0.00385328	activator	activator	undetermined	undetermined
STA5B.0.A	-0.326	0.262	5358	9.36	0.344	2.47969e-57	2	1.68751e-56	-0.0162354	undetermined	undetermined	undetermined	undetermined	0.0249093	undetermined	undetermined	undetermined	undetermined
STAT1.0.A	0.0276	0.0454	6095	-1.09	0.259	0.0322105	1	0.040673	-0.115085	repressor	undetermined	undetermined	undetermined	0.0121912	repressor	undetermined	undetermined	undetermined
STAT1.1.A	0.00671	0.0361	19768	0.0396	0.337	0.945614	1	0.95305	0.231822	activator	activator	activator	undetermined	6.73525e-69	activator	activator	activator	undetermined
STAT2.0.A	-0.0393	0.0469	13462	2.53	0.362	2.6108e-05	1	3.99941e-05	0.116237	activator	activator	undetermined	undetermined	1.74248e-23	activator	activator	undetermined	undetermined
STAT3.0.A	0.0253	0.0249	6056	-0.821	0.263	0.109398	1	0.129343	-0.17236	repressor	repressor	undetermined	undetermined	5.67379e-05	repressor	repressor	undetermined	undetermined
STAT4.0.A	-0.0168	0.0733	5998	0.0905	0.266	0.860709	1	0.884873	-0.0593477	undetermined	undetermined	undetermined	undetermined	0.243275	undetermined	undetermined	undetermined	undetermined
STAT6.0.B	-0.177	0.148	5975	5.11	0.298	7.91384e-21	2	2.19702e-20	-0.0498623	undetermined	undetermined	undetermined	undetermined	0.00238758	undetermined	undetermined	undetermined	undetermined
STF1.0.B	-0.192	0.182	8522	8.29	0.275	2.72253e-56	2	1.82054e-55	NA	not-expressed	not-expressed	not-expressed	not-expressed	NA	not-expressed	not-expressed	not-expressed	not-expressed
SUH.0.A	-0.00646	0.0814	9270	0.484	0.245	0.32816	1	0.367433	-0.503996	repressor	repressor	repressor	repressor	1.09022e-70	repressor	repressor	repressor	repressor
TAF1.0.A	0.061	0.0718	22441	-4.82	0.231	1.14104e-23	1	3.37483e-23	0.00299331	undetermined	undetermined	undetermined	undetermined	2.45463e-05	undetermined	undetermined	undetermined	undetermined
TAL1.0.A	-0.16	0.146	3130	4.43	0.271	1.74242e-17	2	4.40763e-17	0.393027	activator	activator	activator	activator	1.43918e-15	activator	activator	activator	activator
TAL1.1.A	-0.0738	0.124	10317	3.51	0.269	1.30988e-11	2	2.73723e-11	0.499088	activator	activator	activator	activator	2.09939e-88	activator	activator	activator	activator
TBP.0.A	-0.676	0.526	2226	14.3	0.446	1.02048e-101	3	1.18902e-100	0.428056	activator	activator	activator	activator	1.20835e-12	activator	activator	activator	activator
TBR1.0.D	-0.169	0.147	2381	3.46	0.299	2.48969e-10	2	4.87168e-10	0.0106048	undetermined	undetermined	undetermined	undetermined	0.303361	undetermined	undetermined	undetermined	undetermined
TBX1.0.D	0.115	0.114	35271	-10.4	0.25	4.32809e-96	2	4.89456e-95	0.242714	activator	activator	activator	undetermined	0.000000000000000000000000000000000000000000000000000000000000000000000000000000000000000000000000000000000000000000000000000000000000000000000000000000000000000000000000000000000000000000000000000000000000000000000000000000000000000000000000000000000000000000856585996849108	activator	activator	activator	undetermined
TBX15.0.D	0.185	0.183	43322	-18.2	0.247	0.0000000000000000000000000000000000000000000000000000000000000000000000000000000000000000000000000000000000000000000000000000000000000000000000000000000000000000000000000000000000000000000000000000000000000000000000000000000000000000000000000000000000000000000000000000000000000000000000000000135523618038433	2	0.000000000000000000000000000000000000000000000000000000000000000000000000000000000000000000000000000000000000000000000000000000000000000000000000000000000000000000000000000000000000000000000000000000000000000000000000000000000000000000000000000000000000000000000000000000000000000000000000000613045072185619	-0.39103	repressor	repressor	repressor	undetermined	0	repressor	repressor	repressor	undetermined
TBX19.0.D	-0.176	0.153	1285	3.14	0.347	9.79628e-08	2	1.70824e-07	-0.142509	repressor	repressor	undetermined	undetermined	0.0073784	repressor	repressor	undetermined	undetermined
TBX2.0.D	-0.237	0.214	7435	10	0.312	1.11995e-71	2	9.36131e-71	0.031541	undetermined	undetermined	undetermined	undetermined	0.00544029	undetermined	undetermined	undetermined	undetermined
TBX20.0.D	-0.127	0.136	5723	4.63	0.27	5.08308e-19	2	1.34789e-18	-0.172931	repressor	repressor	undetermined	undetermined	2.12626e-24	repressor	repressor	undetermined	undetermined
TBX21.0.A	-0.194	0.185	9283	9.24	0.262	7.63144e-73	2	6.674e-72	0.21927	activator	activator	activator	undetermined	1.81545e-75	activator	activator	activator	undetermined
TBX3.0.C	-0.179	0.17	10724	9.06	0.291	2.65211e-63	2	1.98007e-62	-0.487285	repressor	repressor	repressor	repressor	4.0455e-84	repressor	repressor	repressor	repressor
TBX4.0.D	-0.231	0.206	2538	5.76	0.314	8.7486e-25	2	2.69107e-24	0.0370778	undetermined	undetermined	undetermined	undetermined	0.319392	undetermined	undetermined	undetermined	undetermined
TBX5.0.D	-0.328	0.296	5803	12.7	0.34	3.56571e-105	2	4.21851e-104	-0.181695	repressor	repressor	undetermined	undetermined	6.44464e-20	repressor	repressor	undetermined	undetermined
TCF7.0.A	-0.209	0.172	4696	6.22	0.308	3.7394e-29	2	1.27239e-28	0.0188114	undetermined	undetermined	undetermined	undetermined	0.482674	undetermined	undetermined	undetermined	undetermined
TEAD1.0.A	-0.034	0.0781	7176	1.52	0.313	0.00658993	1	0.00884408	-0.0128027	undetermined	undetermined	undetermined	undetermined	0.00102219	undetermined	undetermined	undetermined	undetermined
TEAD2.0.D	-0.0359	0.0754	7266	1.46	0.29	0.00670499	1	0.00898282	0.290317	activator	activator	activator	undetermined	2.97026e-20	activator	activator	activator	undetermined
TEAD3.0.D	-0.0384	0.0456	3099	0.911	0.324	0.109496	1	0.129343	0.0636468	activator	undetermined	undetermined	undetermined	8.55561e-06	activator	undetermined	undetermined	undetermined
TEAD4.0.A	-0.00196	0.0671	6689	-0.0329	0.295	0.951699	1	0.956675	0.220238	activator	activator	activator	undetermined	3.85877e-08	activator	activator	activator	undetermined
TEF.0.D	-0.0176	0.039	1652	0.193	0.332	0.737658	1	0.769687	0.445227	activator	activator	activator	activator	3.01061e-18	activator	activator	activator	activator
TF2LX.0.D	-0.309	0.258	2403	6.31	0.277	4.04894e-33	2	1.5414e-32	NA	not-expressed	not-expressed	not-expressed	not-expressed	NA	not-expressed	not-expressed	not-expressed	not-expressed
TF65.0.A	0.0371	0.093	5832	-1.28	0.269	0.0135895	1	0.0177124	-0.0355542	undetermined	undetermined	undetermined	undetermined	0.179574	undetermined	undetermined	undetermined	undetermined
TF7L1.0.B	-0.14	0.121	3732	3.92	0.317	3.34621e-12	2	7.20793e-12	0.131704	activator	activator	undetermined	undetermined	4.49398e-05	activator	activator	undetermined	undetermined
TF7L2.0.A	-0.161	0.144	3754	4.33	0.259	1.76645e-17	2	4.45376e-17	0.111077	activator	activator	undetermined	undetermined	0.000103603	activator	activator	undetermined	undetermined
TFAP4.0.A	-0.0581	0.1	8670	2.55	0.261	5.99519e-07	2	1.00224e-06	0.343042	activator	activator	activator	undetermined	1.12281e-51	activator	activator	activator	undetermined
TFCP2.0.D	-0.141	0.142	10507	7.23	0.251	3.29462e-47	2	1.86291e-46	0.528936	activator	activator	activator	activator	1.42504e-174	activator	activator	activator	activator
TFDP1.0.C	0.115	0.114	15670	-7.52	0.244	2.45847e-52	2	1.54964e-51	0.197604	activator	activator	undetermined	undetermined	4.904e-53	activator	activator	undetermined	undetermined
TFE2.0.A	-0.109	0.134	14486	6.59	0.258	1.71713e-38	2	7.85994e-38	0.49115	activator	activator	activator	activator	2.03848e-209	activator	activator	activator	activator
TFE3.0.B	0.209	0.207	2637	-4.26	0.23	6.52485e-19	2	1.71836e-18	0.152717	activator	activator	undetermined	undetermined	8.07466e-08	activator	activator	undetermined	undetermined
TFEB.0.C	0.179	0.19	2444	-3.86	0.265	6.46376e-14	2	1.46195e-13	-0.144281	repressor	repressor	undetermined	undetermined	4.00115e-05	repressor	repressor	undetermined	undetermined
TGIF1.0.A	-0.0632	0.0664	17868	3.66	0.269	1.70438e-12	1	3.71293e-12	0.273844	activator	activator	activator	undetermined	2.45685e-73	activator	activator	activator	undetermined
TGIF2.0.D	-0.184	0.165	3585	5.09	0.272	1.67767e-22	2	4.85011e-22	0.29349	activator	activator	activator	undetermined	9.51933e-09	activator	activator	activator	undetermined
THA.0.C	-0.125	0.119	10358	6.51	0.343	1.05309e-28	2	3.56753e-28	-0.22636	repressor	repressor	undetermined	undetermined	5.61482e-19	repressor	repressor	undetermined	undetermined
THA.1.D	-0.132	0.124	8283	6.13	0.346	1.98199e-25	2	6.19572e-25	-0.170412	repressor	repressor	undetermined	undetermined	1.02283e-09	repressor	repressor	undetermined	undetermined
THA11.0.B	0.0565	0.0679	6630	-2.09	0.239	1.91043e-05	1	2.95597e-05	-0.0119478	undetermined	undetermined	undetermined	undetermined	0.976778	undetermined	undetermined	undetermined	undetermined
THAP1.0.C	0.142	0.151	25017	-12.9	0.258	2.73224e-142	2	4.11979e-141	0.324064	activator	activator	activator	undetermined	0.000000000000000000000000000000000000000000000000000000000000000000000000000000000000000000000000000000000000000000000000000000000000000000000000000000000000000000000000000000000000000000000000000000000000000000000000000000000000000000000000000284989888132473	activator	activator	activator	undetermined
THB.0.C	-0.135	0.129	10142	6.68	0.334	6.68303e-31	2	2.37928e-30	-0.378249	repressor	repressor	repressor	undetermined	1.97053e-52	repressor	repressor	repressor	undetermined
THB.1.D	-0.189	0.176	6974	7.89	0.338	5.93323e-42	2	3.04177e-41	-0.403336	repressor	repressor	repressor	repressor	8.48387e-41	repressor	repressor	repressor	repressor
TLX1.0.D	0.075	0.112	5038	-2.44	0.276	3.40966e-06	2	5.47396e-06	NA	not-expressed	not-expressed	not-expressed	not-expressed	NA	not-expressed	not-expressed	not-expressed	not-expressed
TWST1.0.A	0.179	0.151	3576	-5.65	0.332	1.06388e-22	2	3.08725e-22	0.240709	activator	activator	activator	undetermined	6.62376e-14	activator	activator	activator	undetermined
TWST1.1.A	-0.0255	0.0879	4319	0.566	0.271	0.276924	1	0.313168	-0.227076	repressor	repressor	undetermined	undetermined	6.23943e-10	repressor	repressor	undetermined	undetermined
TYY1.0.A	0.183	0.262	3994	-6.51	0.283	1.96312e-34	2	7.74175e-34	0.0281779	undetermined	undetermined	undetermined	undetermined	2.82785e-13	undetermined	undetermined	undetermined	undetermined
TYY2.0.D	0.349	0.392	1747	-8.95	0.431	2.55656e-42	2	1.32837e-41	-0.0315269	undetermined	undetermined	undetermined	undetermined	2.47037e-05	undetermined	undetermined	undetermined	undetermined
UBIP1.0.D	0.152	0.143	59009	-17.2	0.24	0.00000000000000000000000000000000000000000000000000000000000000000000000000000000000000000000000000000000000000000000000000000000000000000000000000000000000000000000000000000000000000000000000000000000000000000000000000000000000000000000000000000000000000000000000000000485288440191929	2	0.000000000000000000000000000000000000000000000000000000000000000000000000000000000000000000000000000000000000000000000000000000000000000000000000000000000000000000000000000000000000000000000000000000000000000000000000000000000000000000000000000000000000000000000000000177708005003616	0.0159017	undetermined	undetermined	undetermined	undetermined	1.70901e-19	undetermined	undetermined	undetermined	undetermined
UNC4.0.D	0.232	0.182	1522	-4.91	0.378	1.39257e-15	2	3.38888e-15	0.637365	activator	activator	activator	activator	4.3038e-42	activator	activator	activator	activator
USF1.0.A	0.173	0.171	3617	-4.43	0.243	2.54748e-19	2	6.8497e-19	0.123692	activator	activator	undetermined	undetermined	0.462951	undetermined	undetermined	undetermined	undetermined
USF2.0.A	0.0594	0.0635	5975	-2	0.248	5.917e-05	1	8.86973e-05	-0.00259105	undetermined	undetermined	undetermined	undetermined	0.952193	undetermined	undetermined	undetermined	undetermined
VAX1.0.D	0.192	0.151	1422	-3.91	0.37	1.29293e-10	2	2.56254e-10	-0.600224	repressor	repressor	repressor	repressor	2.99381e-32	repressor	repressor	repressor	repressor
VAX2.0.D	0.167	0.139	1163	-3.15	0.361	1.58224e-07	2	2.72201e-07	0.0336847	undetermined	undetermined	undetermined	undetermined	0.436813	undetermined	undetermined	undetermined	undetermined
VDR.0.A	-0.228	0.219	7021	8.54	0.229	3.10668e-71	2	2.54153e-70	-0.55202	repressor	repressor	repressor	repressor	1.24175e-105	repressor	repressor	repressor	repressor
VDR.1.A	-0.186	0.178	6454	7.05	0.283	4.36759e-40	2	2.13928e-39	-0.458417	repressor	repressor	repressor	repressor	3.70557e-54	repressor	repressor	repressor	repressor
VENTX.0.D	0.118	0.122	1595	-2.68	0.373	1.14325e-05	2	1.79028e-05	-0.298494	repressor	repressor	repressor	undetermined	1.22008e-12	repressor	repressor	repressor	undetermined
VEZF1.0.C	0.187	0.176	47721	-18.5	0.252	0.0000000000000000000000000000000000000000000000000000000000000000000000000000000000000000000000000000000000000000000000000000000000000000000000000000000000000000000000000000000000000000000000000000000000000000000000000000000000000000000000000000000000000000000000000000000000000000000000000000000026296537088885	2	0.000000000000000000000000000000000000000000000000000000000000000000000000000000000000000000000000000000000000000000000000000000000000000000000000000000000000000000000000000000000000000000000000000000000000000000000000000000000000000000000000000000000000000000000000000000000000000000000000000000126387731383453	0.265628	activator	activator	activator	undetermined	0.0000000000000000000000000000000000000000000000000000000000000000000000000000000000000000000000000000000000000000000000000000000000000000000000000000000000000000000000000000000000000000000000000000000000000000000000000000000000000000000000000000000000000000254241193204953	activator	activator	activator	undetermined
VEZF1.1.C	0.103	0.0966	33948	-9.11	0.246	2.39033e-75	1	2.18829e-74	0.40781	activator	activator	activator	activator	0	activator	activator	activator	activator
VSX1.0.D	0.198	0.156	1597	-4.44	0.414	5.18068e-12	2	1.09449e-11	NA	not-expressed	not-expressed	not-expressed	not-expressed	NA	not-expressed	not-expressed	not-expressed	not-expressed
VSX2.0.D	0.209	0.202	1619	-4.39	0.323	1.12405e-14	2	2.65151e-14	0.281015	activator	activator	activator	undetermined	7.4717e-18	activator	activator	activator	undetermined
WT1.0.C	0.209	0.204	44040	-20.4	0.243	0.000000000000000000000000000000000000000000000000000000000000000000000000000000000000000000000000000000000000000000000000000000000000000000000000000000000000000000000000000000000000000000000000000000000000000000000000000000000000000000000000000000000000000000000000000000000000000000000000000000000000000000022250738585072	2	0.00000000000000000000000000000000000000000000000000000000000000000000000000000000000000000000000000000000000000000000000000000000000000000000000000000000000000000000000000000000000000000000000000000000000000000000000000000000000000000000000000000000000000000000000000000000000000000000000000000000000000000142590149766003	-0.405956	repressor	repressor	repressor	repressor	0	repressor	repressor	repressor	repressor
WT1.1.B	0.0258	0.0386	25080	-1.65	0.243	0.000816342	1	0.00115824	-0.541026	repressor	repressor	repressor	repressor	0	repressor	repressor	repressor	repressor
XBP1.0.D	-0.111	0.111	6177	4.18	0.219	4.17947e-19	2	1.11212e-18	-0.0487395	undetermined	undetermined	undetermined	undetermined	0.0936839	undetermined	undetermined	undetermined	undetermined
Z324A.0.C	-0.134	0.128	11944	6.36	0.253	1.20199e-36	2	5.13518e-36	0.400751	activator	activator	activator	activator	6.70554e-113	activator	activator	activator	activator
Z354A.0.C	-0.0842	0.0788	5008	2.88	0.345	9.42698e-07	1	1.56573e-06	-0.526527	repressor	repressor	repressor	repressor	3.80013e-66	repressor	repressor	repressor	repressor
ZBED1.0.D	-0.109	0.267	120	0.487	0.198	0.273757	2	0.3105	-0.0369264	undetermined	undetermined	undetermined	undetermined	0.0626405	undetermined	undetermined	undetermined	undetermined
ZBT14.0.C	0.0255	0.124	6520	-0.611	0.314	0.275547	2	0.312071	0.506752	activator	activator	activator	activator	5.83893e-59	activator	activator	activator	activator
ZBT17.0.A	0.171	0.162	44341	-16.7	0.247	0.000000000000000000000000000000000000000000000000000000000000000000000000000000000000000000000000000000000000000000000000000000000000000000000000000000000000000000000000000000000000000000000000000000000000000000000000000000000000000000000000000000155674149965437	2	0.00000000000000000000000000000000000000000000000000000000000000000000000000000000000000000000000000000000000000000000000000000000000000000000000000000000000000000000000000000000000000000000000000000000000000000000000000000000000000000000000000000478853685293685	-0.028956	undetermined	undetermined	undetermined	undetermined	1.2384e-105	undetermined	undetermined	undetermined	undetermined
ZBT18.0.C	-0.0939	0.107	7835	3.77	0.281	1.14422e-12	2	2.51401e-12	0.226512	activator	activator	activator	undetermined	2.40875e-32	activator	activator	activator	undetermined
ZBT48.0.C	-0.192	0.19	4299	6.07	0.257	4.89041e-33	2	1.85257e-32	0.648748	activator	activator	activator	activator	4.42531e-79	activator	activator	activator	activator
ZBT49.0.D	0.187	0.171	483	-1.87	0.285	0.000460342	2	0.000659223	-0.134032	repressor	repressor	undetermined	undetermined	0.0148112	repressor	repressor	undetermined	undetermined
ZBT7A.0.A	-0.267	0.271	7458	11.7	0.267	1.64251e-113	2	2.14083e-112	-0.488534	repressor	repressor	repressor	repressor	8.29575e-175	repressor	repressor	repressor	repressor
ZBT7B.0.D	0.0543	0.1	8746	-2.77	0.214	2.12598e-09	2	3.99725e-09	0.451555	activator	activator	activator	activator	1.17669e-70	activator	activator	activator	activator
ZBTB4.0.D	-0.177	0.177	7905	7.84	0.252	5.51997e-55	2	3.65936e-54	-0.122626	repressor	undetermined	undetermined	undetermined	6.65849e-45	repressor	undetermined	undetermined	undetermined
ZBTB4.1.D	-0.166	0.155	2632	3.79	0.221	7.5053e-16	2	1.84986e-15	-0.106519	repressor	undetermined	undetermined	undetermined	5.40668e-12	repressor	undetermined	undetermined	undetermined
ZBTB6.0.C	-0.126	0.127	11732	6.17	0.233	2.0603e-37	2	9.10558e-37	0.270887	activator	activator	activator	undetermined	7.36334e-126	activator	activator	activator	undetermined
ZEB1.0.A	-0.332	0.309	10746	16.6	0.265	3.91457e-228	2	1.11493e-226	0.496215	activator	activator	activator	activator	2.116e-111	activator	activator	activator	activator
ZEP1.0.D	-0.0489	0.0683	6102	1.75	0.261	0.000613779	1	0.000874067	0.0727653	activator	activator	undetermined	undetermined	0.0231013	activator	activator	undetermined	undetermined
ZEP2.0.D	-0.0649	0.0781	5154	2.27	0.244	4.31753e-06	1	6.90266e-06	-0.520554	repressor	repressor	repressor	repressor	1.14853e-50	repressor	repressor	repressor	repressor
ZF64A.0.D	0.0162	0.0253	25982	-1.58	0.241	0.00128879	1	0.0017987	0.400223	activator	activator	activator	activator	0.000000000000000000000000000000000000000000000000000000000000000000000000000000000000000000000000000000000000000000000000000000000000000000000000000000000000000000000000000000000000000000000000000000000000000000000000000000000000000000000000000000000000552671719657866	activator	activator	activator	activator
ZFHX3.0.D	0.0647	0.0819	1293	-1.5	0.394	0.0168622	1	0.021684	-0.224261	repressor	repressor	undetermined	undetermined	8.5579e-16	repressor	repressor	undetermined	undetermined
ZFP28.0.C	-0.0696	0.0587	13075	3.78	0.334	6.12665e-11	1	1.22374e-10	-0.062553	undetermined	undetermined	undetermined	undetermined	3.65612e-17	undetermined	undetermined	undetermined	undetermined
ZFP42.0.A	0.112	0.152	4465	-3.41	0.222	4.57631e-13	2	1.01417e-12	-0.0383371	undetermined	undetermined	undetermined	undetermined	0.281379	undetermined	undetermined	undetermined	undetermined
ZFP82.0.C	-0.16	0.141	10878	7.77	0.333	2.52106e-41	2	1.27546e-40	0.0443628	undetermined	undetermined	undetermined	undetermined	3.3344e-05	undetermined	undetermined	undetermined	undetermined
ZFX.0.A	-0.0236	0.0253	15955	1.52	0.255	0.00261206	1	0.00359977	0.33909	activator	activator	activator	undetermined	4.90026e-149	activator	activator	activator	undetermined
ZFX.1.A	0.0838	0.0843	33754	-7.68	0.256	4.87652e-52	1	3.02423e-51	0.247741	activator	activator	activator	undetermined	5.69363e-208	activator	activator	activator	undetermined
ZIC1.0.B	-0.185	0.185	10430	9.7	0.276	4.0514e-76	2	3.75364e-75	0.216404	activator	activator	activator	undetermined	4.90175e-83	activator	activator	activator	undetermined
ZIC2.0.D	-0.109	0.137	13896	6.63	0.259	8.52728e-39	2	3.99846e-38	0.359655	activator	activator	activator	undetermined	1.30661e-188	activator	activator	activator	undetermined
ZIC3.0.B	-0.108	0.134	15717	7	0.261	9.90313e-43	2	5.2161e-42	0.238249	activator	activator	activator	undetermined	4.06043e-165	activator	activator	activator	undetermined
ZIC4.0.D	-0.116	0.131	10200	6.39	0.247	7.81849e-38	2	3.51603e-37	0.160191	activator	activator	undetermined	undetermined	9.26562e-60	activator	activator	undetermined	undetermined
ZIM3.0.C	-0.0524	0.0459	6039	1.91	0.327	0.000837482	1	0.00118605	NA	not-expressed	not-expressed	not-expressed	not-expressed	NA	not-expressed	not-expressed	not-expressed	not-expressed
ZKSC1.0.B	-0.308	0.275	6315	11.5	0.278	1.82472e-105	2	2.19251e-104	-0.315436	repressor	repressor	repressor	undetermined	9.52835e-43	repressor	repressor	repressor	undetermined
ZKSC3.0.D	-0.24	0.195	1408	3	0.208	4.77026e-11	2	9.57789e-11	-0.258942	repressor	repressor	undetermined	undetermined	4.23337e-05	repressor	repressor	undetermined	undetermined
ZN121.0.C	0.0163	0.0597	19703	-2.02	0.321	0.000363409	1	0.000523336	-0.0216652	undetermined	undetermined	undetermined	undetermined	0.193967	undetermined	undetermined	undetermined	undetermined
ZN134.0.C	-0.163	0.152	4466	4.46	0.264	3.94854e-18	2	1.00878e-17	0.0304927	undetermined	undetermined	undetermined	undetermined	1.10318e-05	undetermined	undetermined	undetermined	undetermined
ZN134.1.C	-0.129	0.136	3838	3.71	0.238	2.85436e-14	2	6.53275e-14	0.0244838	undetermined	undetermined	undetermined	undetermined	0.00281986	undetermined	undetermined	undetermined	undetermined
ZN136.0.C	-0.0383	0.0934	2152	0.731	0.326	0.200443	1	0.230749	-0.298556	repressor	repressor	repressor	undetermined	2.14899e-09	repressor	repressor	repressor	undetermined
ZN140.0.C	-0.248	0.212	4162	6.51	0.239	1.86222e-40	2	9.29899e-40	0.101097	activator	activator	undetermined	undetermined	0.00324228	activator	activator	undetermined	undetermined
ZN143.0.A	0.035	0.0478	7712	-1.31	0.243	0.00787299	1	0.010511	0.317496	activator	activator	activator	undetermined	6.54886e-21	activator	activator	activator	undetermined
ZN148.0.D	0.189	0.185	38544	-17.5	0.235	0.00000000000000000000000000000000000000000000000000000000000000000000000000000000000000000000000000000000000000000000000000000000000000000000000000000000000000000000000000000000000000000000000000000000000000000000000000000000000000000000000000000000000000000000000000000000000000000000228911167172789	2	0.0000000000000000000000000000000000000000000000000000000000000000000000000000000000000000000000000000000000000000000000000000000000000000000000000000000000000000000000000000000000000000000000000000000000000000000000000000000000000000000000000000000000000000000000000000000000000000000880163437779373	-0.0418745	undetermined	undetermined	undetermined	undetermined	4.60701e-73	undetermined	undetermined	undetermined	undetermined
ZN214.0.C	-0.765	0.622	4209	18.5	0.346	4.07476e-217	3	1.1191e-215	0.151112	activator	activator	undetermined	undetermined	2.38946e-27	activator	activator	undetermined	undetermined
ZN219.0.D	0.0332	0.0426	21407	-2.37	0.21	2.31894e-07	1	3.95403e-07	0.274085	activator	activator	activator	undetermined	2.58606e-126	activator	activator	activator	undetermined
ZN232.0.D	-0.0688	0.0603	1243	1.29	0.412	0.0444581	1	0.0554105	-0.309306	repressor	repressor	repressor	undetermined	6.30413e-11	repressor	repressor	repressor	undetermined
ZN250.0.C	0.0063	0.123	2159	0.282	0.285	0.597337	2	0.633589	-0.00411477	undetermined	undetermined	undetermined	undetermined	0.139696	undetermined	undetermined	undetermined	undetermined
ZN257.0.C	-0.119	0.115	7062	4.67	0.26	5.25635e-20	2	1.43848e-19	NA	not-expressed	not-expressed	not-expressed	not-expressed	NA	not-expressed	not-expressed	not-expressed	not-expressed
ZN260.0.C	-0.389	0.315	2606	8.06	0.32	4.59974e-46	2	2.56319e-45	-0.0315475	undetermined	undetermined	undetermined	undetermined	1.40895e-07	undetermined	undetermined	undetermined	undetermined
ZN263.0.A	0.128	0.122	40033	-12.1	0.236	6.17751e-137	2	8.96322e-136	0.236021	activator	activator	activator	undetermined	7.26572e-226	activator	activator	activator	undetermined
ZN263.1.A	-0.00175	0.0264	21579	0.237	0.245	0.632072	1	0.666754	0.354424	activator	activator	activator	undetermined	3.09467e-222	activator	activator	activator	undetermined
ZN264.0.C	-0.0946	0.0871	2914	2.09	0.349	0.000403472	1	0.000579944	-0.07025	undetermined	undetermined	undetermined	undetermined	0.030404	undetermined	undetermined	undetermined	undetermined
ZN274.0.A	-0.213	0.183	3997	5.45	0.266	4.23399e-26	2	1.35664e-25	-0.11941	repressor	undetermined	undetermined	undetermined	0.00271518	repressor	undetermined	undetermined	undetermined
ZN281.0.A	0.176	0.171	38825	-16.2	0.244	6.72729e-236	2	1.98973e-234	0.299653	activator	activator	activator	undetermined	7.35802e-238	activator	activator	activator	undetermined
ZN282.0.D	-0.0423	0.04	2962	0.962	0.283	0.0705525	1	0.0854407	-0.015239	undetermined	undetermined	undetermined	undetermined	0.565091	undetermined	undetermined	undetermined	undetermined
ZN317.0.C	-0.64	0.514	3930	16.1	0.376	6.07175e-152	3	9.93441e-151	-0.151904	repressor	repressor	undetermined	undetermined	4.77412e-22	repressor	repressor	undetermined	undetermined
ZN320.0.C	-0.0912	0.0939	21819	6.7	0.239	9.48987e-43	1	5.03291e-42	0.684946	activator	activator	activator	activator	0	activator	activator	activator	activator
ZN322.0.B	-0.131	0.131	14044	7.21	0.229	2.68265e-51	2	1.62437e-50	-0.0780248	repressor	undetermined	undetermined	undetermined	1.51768e-43	repressor	undetermined	undetermined	undetermined
ZN329.0.C	-0.159	0.166	6052	6.18	0.251	5.84316e-35	2	2.32818e-34	-0.426399	repressor	repressor	repressor	repressor	1.49651e-71	repressor	repressor	repressor	repressor
ZN331.0.C	-0.101	0.113	14810	6.42	0.254	3.61291e-37	2	1.56967e-36	0.016103	undetermined	undetermined	undetermined	undetermined	0.0831923	undetermined	undetermined	undetermined	undetermined
ZN333.0.D	-0.136	0.111	768	1.55	0.308	0.00522368	2	0.00705978	-0.154542	repressor	repressor	undetermined	undetermined	0.000125457	repressor	repressor	undetermined	undetermined
ZN335.0.A	-0.111	0.119	14717	6.65	0.252	4.68871e-40	2	2.28204e-39	0.399441	activator	activator	activator	activator	1.12637e-186	activator	activator	activator	activator
ZN335.1.A	-0.0433	0.101	19823	2.37	0.256	2.8116e-06	2	4.53275e-06	0.227835	activator	activator	activator	undetermined	3.88209e-61	activator	activator	activator	undetermined
ZN341.0.C	0.145	0.139	43101	-13.9	0.23	1.06206e-184	2	2.3335e-183	0.301472	activator	activator	activator	undetermined	0.000000000000000000000000000000000000000000000000000000000000000000000000000000000000000000000000000000000000000000000000000000000000000000000000000000000000000000000000000000000000000000000000000000000000000000000000000000000000000000000000000000000000000000000000408943659364573	activator	activator	activator	undetermined
ZN341.1.C	-0.0813	0.0899	6986	3.28	0.27	2.74807e-10	1	5.35004e-10	0.4001	activator	activator	activator	activator	8.14069e-49	activator	activator	activator	activator
ZN350.0.C	-0.055	0.0721	3940	1.49	0.314	0.00783685	1	0.0104809	0.0230586	undetermined	undetermined	undetermined	undetermined	0.250838	undetermined	undetermined	undetermined	undetermined
ZN350.1.D	-0.114	0.121	10457	5.82	0.233	1.77809e-33	2	6.83676e-33	-0.000319882	undetermined	undetermined	undetermined	undetermined	9.48749e-06	undetermined	undetermined	undetermined	undetermined
ZN382.0.C	-0.151	0.14	2278	3.16	0.287	3.66684e-09	2	6.8276e-09	-0.0677144	undetermined	undetermined	undetermined	undetermined	0.141367	undetermined	undetermined	undetermined	undetermined
ZN384.0.C	0.00277	0.064	3293	-0.549	0.281	0.300359	1	0.338674	-0.0673366	undetermined	undetermined	undetermined	undetermined	0.00647362	undetermined	undetermined	undetermined	undetermined
ZN394.0.C	-0.0605	0.0548	10796	3.22	0.353	5.97272e-08	1	1.05103e-07	-0.013873	undetermined	undetermined	undetermined	undetermined	1.93351e-10	undetermined	undetermined	undetermined	undetermined
ZN394.1.D	-0.0821	0.0749	4108	2.37	0.317	2.56066e-05	1	3.93043e-05	0.0243242	undetermined	undetermined	undetermined	undetermined	0.852903	undetermined	undetermined	undetermined	undetermined
ZN410.0.D	-0.107	0.0915	1193	1.64	0.317	0.00358177	1	0.00489232	-0.0835005	repressor	undetermined	undetermined	undetermined	0.00420664	repressor	undetermined	undetermined	undetermined
ZN418.0.C	-0.464	0.373	7703	14.8	0.273	1.66865e-176	2	3.46808e-175	0.0822991	activator	activator	undetermined	undetermined	3.01034e-17	activator	activator	undetermined	undetermined
ZN418.1.D	-0.0434	0.0431	3326	1.05	0.298	0.0544234	1	0.0670699	-0.0484033	undetermined	undetermined	undetermined	undetermined	0.0214584	undetermined	undetermined	undetermined	undetermined
ZN423.0.D	-0.239	0.239	6179	9.43	0.245	6.38743e-81	2	6.46307e-80	0.528354	activator	activator	activator	activator	1.26581e-113	activator	activator	activator	activator
ZN436.0.C	-0.126	0.127	17000	7.96	0.231	1.31636e-61	2	9.5498e-61	-0.628054	repressor	repressor	repressor	repressor	0.0000000000000000000000000000000000000000000000000000000000000000000000000000000000000000000000000000000000000000000000000000000000000000000000000000000000000000000000000000000000000000000000000000000000000000000000000000000000000000000000000000000000000000000000000000000000000000000000000000000000883865991552903	repressor	repressor	repressor	repressor
ZN449.0.C	-0.119	0.127	9750	5.79	0.266	3.02801e-29	2	1.03491e-28	0.0898339	activator	activator	undetermined	undetermined	8.02434e-42	activator	activator	undetermined	undetermined
ZN467.0.C	0.183	0.174	47919	-18.1	0.246	0.00000000000000000000000000000000000000000000000000000000000000000000000000000000000000000000000000000000000000000000000000000000000000000000000000000000000000000000000000000000000000000000000000000000000000000000000000000000000000000000000000000000000000000000000000000000000000000000000000142562978512995	2	0.00000000000000000000000000000000000000000000000000000000000000000000000000000000000000000000000000000000000000000000000000000000000000000000000000000000000000000000000000000000000000000000000000000000000000000000000000000000000000000000000000000000000000000000000000000000000000000000000005770048972447	0.0119455	undetermined	undetermined	undetermined	undetermined	1.13001e-93	undetermined	undetermined	undetermined	undetermined
ZN490.0.C	-0.134	0.123	3596	3.71	0.308	2.30994e-11	2	4.72432e-11	0.0161943	undetermined	undetermined	undetermined	undetermined	0.868222	undetermined	undetermined	undetermined	undetermined
ZN502.0.C	-0.265	0.219	2845	5.67	0.267	5.15041e-28	2	1.72955e-27	0.0590345	activator	undetermined	undetermined	undetermined	0.459625	undetermined	undetermined	undetermined	undetermined
ZN524.0.D	-0.154	0.158	5227	5.42	0.208	1.43107e-32	2	5.31639e-32	-0.635399	repressor	repressor	repressor	repressor	2.88316e-70	repressor	repressor	repressor	repressor
ZN528.0.C	-0.163	0.145	7358	5.95	0.262	3.10173e-31	2	1.11459e-30	-0.0902389	repressor	undetermined	undetermined	undetermined	9.58972e-18	repressor	undetermined	undetermined	undetermined
ZN547.0.C	-0.648	0.518	5342	17.5	0.349	7.6131e-193	3	1.95149e-191	-0.667478	repressor	repressor	repressor	repressor	1.28472e-137	repressor	repressor	repressor	repressor
ZN549.0.C	-0.0714	0.106	4237	2.01	0.295	0.000214997	2	0.00031313	0.256006	activator	activator	activator	undetermined	6.59793e-09	activator	activator	activator	undetermined
ZN554.0.C	-0.115	0.13	10757	5.65	0.252	2.18654e-29	2	7.54013e-29	0.312712	activator	activator	activator	undetermined	9.84395e-88	activator	activator	activator	undetermined
ZN554.1.D	0.0282	0.116	9588	-1.1	0.271	0.0345972	2	0.0434017	0.29747	activator	activator	activator	undetermined	2.18413e-70	activator	activator	activator	undetermined
ZN563.0.C	-0.108	0.117	13800	6.23	0.248	6.57075e-36	2	2.71661e-35	-0.597689	repressor	repressor	repressor	repressor	0.0000000000000000000000000000000000000000000000000000000000000000000000000000000000000000000000000000000000000000000000000000000000000000000000000000000000000000000000000000000000000000000000000000000000000000000000000000000000000000000000000000000000000212245144615501	repressor	repressor	repressor	repressor
ZN563.1.C	-0.0376	0.0908	16169	2.62	0.257	2.36428e-07	1	4.02242e-07	-0.521807	repressor	repressor	repressor	repressor	1.2707e-201	repressor	repressor	repressor	repressor
ZN582.0.C	-1.05	0.852	5689	31	0.443	0.000000000000000000000000000000000000000000000000000000000000000000000000000000000000000000000000000000000000000000000000000000000000000000000000000000000000000000000000000000000000000000000000000000000000000000000000000000000000000000000000000000000000000000000000000000000000000000000000000000000000000000022250738585072	4	0.00000000000000000000000000000000000000000000000000000000000000000000000000000000000000000000000000000000000000000000000000000000000000000000000000000000000000000000000000000000000000000000000000000000000000000000000000000000000000000000000000000000000000000000000000000000000000000000000000000000000000000142590149766003	-0.0141466	undetermined	undetermined	undetermined	undetermined	0.282018	undetermined	undetermined	undetermined	undetermined
ZN586.0.C	-0.132	0.119	8854	5.51	0.258	2.04279e-27	2	6.71327e-27	0.0490866	undetermined	undetermined	undetermined	undetermined	9.67405e-09	undetermined	undetermined	undetermined	undetermined
ZN589.0.D	-0.0975	0.109	3215	2.77	0.259	5.24218e-08	2	9.26721e-08	-0.163618	repressor	repressor	undetermined	undetermined	3.10035e-14	repressor	repressor	undetermined	undetermined
ZN652.0.D	-0.0334	0.0462	2038	0.374	0.269	0.470848	1	0.510694	-0.0808205	repressor	undetermined	undetermined	undetermined	0.00642058	repressor	undetermined	undetermined	undetermined
ZN667.0.C	-0.155	0.149	8200	6.44	0.264	4.87484e-36	2	2.03737e-35	0.44818	activator	activator	activator	activator	1.33373e-79	activator	activator	activator	activator
ZN680.0.C	-0.132	0.12	4518	3.77	0.264	2.1786e-13	2	4.85607e-13	0.0975753	activator	activator	undetermined	undetermined	0.000406021	activator	activator	undetermined	undetermined
ZN708.0.C	-0.168	0.158	4877	5.18	0.248	2.43574e-25	2	7.58332e-25	0.412581	activator	activator	activator	activator	5.34131e-33	activator	activator	activator	activator
ZN708.1.D	-0.214	0.203	3545	5.95	0.26	1.83762e-31	2	6.63443e-31	0.496495	activator	activator	activator	activator	2.49454e-41	activator	activator	activator	activator
ZN713.0.D	-0.0269	0.0352	10661	1.47	0.338	0.0114559	1	0.0151107	0.143838	activator	activator	undetermined	undetermined	7.94389e-30	activator	activator	undetermined	undetermined
ZN740.0.D	-0.0713	0.084	13328	4.31	0.244	2.65382e-18	1	6.84829e-18	0.293403	activator	activator	activator	undetermined	1.93807e-201	activator	activator	activator	undetermined
ZN768.0.C	-0.199	0.18	17886	11.9	0.273	8.04396e-115	2	1.06652e-113	-0.349795	repressor	repressor	repressor	undetermined	4.08538e-148	repressor	repressor	repressor	undetermined
ZN770.0.C	0.153	0.145	43670	-15	0.266	5.76236e-186	2	1.30331e-184	0.267049	activator	activator	activator	undetermined	1.88489e-156	activator	activator	activator	undetermined
ZN770.1.C	0.0193	0.0771	29157	-2.05	0.269	7.73217e-05	1	0.00011501	0.305324	activator	activator	activator	undetermined	4.28452e-96	activator	activator	activator	undetermined
ZN784.0.D	-0.257	0.225	1931	5.12	0.251	1.62039e-24	2	4.90584e-24	0.0133332	undetermined	undetermined	undetermined	undetermined	0.236144	undetermined	undetermined	undetermined	undetermined
ZN816.0.C	-0.131	0.129	13312	7.41	0.254	6.18083e-49	2	3.6008e-48	0.394926	activator	activator	activator	activator	3.30116e-135	activator	activator	activator	activator
ZN816.1.C	-0.232	0.217	7401	9.57	0.268	2.67354e-76	2	2.50726e-75	0.415278	activator	activator	activator	activator	2.54357e-75	activator	activator	activator	activator
ZNF18.0.C	-0.217	0.199	3385	5.58	0.286	1.73415e-25	2	5.46541e-25	0.135368	activator	activator	undetermined	undetermined	2.60291e-12	activator	activator	undetermined	undetermined
ZNF41.0.C	-0.131	0.119	6960	4.65	0.267	2.27651e-19	2	6.14258e-19	0.0243947	undetermined	undetermined	undetermined	undetermined	0.667356	undetermined	undetermined	undetermined	undetermined
ZNF41.1.C	-0.308	0.261	5194	9.16	0.283	1.92009e-66	2	1.52221e-65	0.0118291	undetermined	undetermined	undetermined	undetermined	0.985343	undetermined	undetermined	undetermined	undetermined
ZNF76.0.C	-0.0221	0.0258	12747	1	0.266	0.0525115	1	0.0649217	0.471281	activator	activator	activator	activator	9.32129e-102	activator	activator	activator	activator
ZNF8.0.C	-0.402	0.327	1762	6.91	0.299	1.3207e-36	2	5.61113e-36	-0.130387	repressor	repressor	undetermined	undetermined	0.00507636	repressor	repressor	undetermined	undetermined
ZNF85.0.C	-0.386	0.341	4020	9.34	0.303	1.42156e-64	2	1.09318e-63	0.109589	activator	activator	undetermined	undetermined	0.00467029	activator	activator	undetermined	undetermined
ZNF85.1.C	0.0108	0.0684	2379	-0.463	0.308	0.40413	1	0.445238	-0.081915	repressor	undetermined	undetermined	undetermined	0.016026	repressor	undetermined	undetermined	undetermined
ZSC16.0.D	-0.14	0.138	2194	3.4	0.303	6.54488e-10	2	1.25199e-09	-0.0481751	undetermined	undetermined	undetermined	undetermined	0.191441	undetermined	undetermined	undetermined	undetermined
ZSC22.0.C	0.0605	0.0631	31053	-5.36	0.239	5.6977e-28	1	1.90501e-27	0.0272705	undetermined	undetermined	undetermined	undetermined	1.04702e-37	undetermined	undetermined	undetermined	undetermined
ZSC31.0.C	-0.12	0.125	12805	6.62	0.233	8.31357e-43	2	4.43968e-42	-0.0107809	undetermined	undetermined	undetermined	undetermined	4.34735e-07	undetermined	undetermined	undetermined	undetermined
ZSCA4.0.D	-0.385	0.344	4999	12.1	0.25	2.22472e-129	2	3.16817e-128	0.348215	activator	activator	activator	undetermined	1.68384e-54	activator	activator	activator	undetermined
