# Supplementary material for: Molecular Determinants of the Human Retinal Pigment Epithelium Cell Fate and Potential Pharmacogenomic Targets for Precision Medicine
Source: Int J Mol Sci. 2025 Jun 17;26(12):5817. doi: 10.3390/ijms26125817 (PMC12192794; doi:10.3390/ijms26125817)
Supplement: Supplementary file 1 [file ijms-26-05817-s001.zip › IntvsRPE.all.TF_vs_peak_distribution_April2025.xlsx]

## Sheet: IntvsRPE.all.TF_vs_peak_distrib
permutation	TF	Pos_l2FC	Mean_l2FC	Median_l2FC	Mode_l2FC	sd_l2FC	pvalue_raw	skewness_l2FC	T_statistic	TFBS_num	adj_pvalue	Diff_mean	Diff_median	Diff_mode	Diff_skew
0	AHR.0.B	0.486595	-0.0701	-0.0429	-3.87	1.12554	0.228	-0.097	1.20627	746	0.245	0.0499	-0.0245	-4.89	0.6
0	AIRE.0.C	0.540962	0.091	0.121	-4.95	1.30843	4.2e-10	-0.0512	6.28636	1538	6.02e-10	0.211	0.14	-5.97	0.646
0	ALX1.0.B	0.659712	0.493	0.46	-3.77	1.28265	1.34e-63	-0.0164	17.7137	1390	7.06e-63	0.613	0.479	-4.79	0.681
0	ALX3.0.D	0.656636	0.475	0.444	-3.77	1.30051	4.28e-55	-0.00372	16.3879	1296	1.9e-54	0.595	0.462	-4.79	0.694
0	ALX4.0.D	0.68065	0.567	0.535	-3.77	1.29545	5.11e-81	0.0602	20.2705	1478	4.14e-80	0.687	0.554	-4.79	0.758
0	ANDR.0.A	0.519347	0.0158	0.0569	-6.99	1.20674	3.01e-19	-0.162	8.992	6797	5.56e-19	0.136	0.0753	-8.01	0.536
0	ANDR.1.A	0.41867	-0.263	-0.218	-5.19	1.18596	1.5e-15	-0.114	-8.00258	4617	2.55e-15	-0.143	-0.199	-6.21	0.584
0	ANDR.2.A	0.489993	-0.0531	-0.022	-6.71	1.20669	4.03e-05	-0.144	4.10878	5796	4.98e-05	0.0669	-0.00357	-7.73	0.554
0	AP2A.0.A	0.403878	-0.267	-0.243	-0.483	1.07423	3.98e-50	-0.0836	-14.9316	13873	1.59e-49	-0.147	-0.225	-1.5	0.614
0	AP2B.0.B	0.490691	-0.0748	-0.021	-5.59	0.961651	9.42e-09	-0.291	5.74245	19228	1.3e-08	0.0452	-0.0026	-6.61	0.407
0	AP2C.0.A	0.417745	-0.237	-0.205	-5.21	1.0418	3.64e-45	-0.149	-14.1261	19792	1.26e-44	-0.117	-0.186	-6.23	0.549
0	AP2D.0.D	0.528576	-0.0163	0.0599	-3.49	0.971308	6.04e-39	-0.346	13.0718	19282	1.87e-38	0.104	0.0783	-4.51	0.351
0	ARI3A.0.D	0.63396	0.37	0.388	-7.71	1.2916	4.1e-139	-0.136	25.8835	4841	5.83e-138	0.49	0.406	-8.73	0.561
0	ARI5B.0.C	0.496719	-0.087	-0.0104	-6.9	1.30969	0.329	-0.248	0.976429	1524	0.348	0.033	0.00797	-7.92	0.449
0	ARNT.0.B	0.393831	-0.248	-0.264	-3.82	1.10427	1.99e-05	0.205	-4.28018	1394	2.48e-05	-0.128	-0.246	-4.84	0.902
0	ARNT2.0.D	0.419017	-0.222	-0.199	-4.7	1.01224	5.48e-23	-0.092	-9.88923	11064	1.11e-22	-0.102	-0.181	-5.72	0.605
0	ARX.0.D	0.637468	0.408	0.392	-3.77	1.22568	2.83e-59	0.0957	16.9267	1564	1.35e-58	0.528	0.41	-4.79	0.793
0	ASCL1.0.A	0.398573	-0.283	-0.256	-7.23	1.07533	1.03e-75	-0.103	-18.4722	18082	7.56e-75	-0.163	-0.237	-8.25	0.595
0	ASCL2.0.D	0.446736	-0.171	-0.142	-7.09	1.08868	9.63e-07	-0.126	-4.90084	12701	1.25e-06	-0.0508	-0.124	-8.11	0.571
0	ATF1.0.B	0.634973	0.243	0.324	-4.8	1.05165	4.92e-38	-0.445	13.2465	1504	1.48e-37	0.363	0.342	-5.82	0.252
0	ATF2.0.B	0.522792	-0.00193	0.0635	-7.48	1.12976	1.35e-09	-0.46	6.07655	3510	1.91e-09	0.118	0.0819	-8.5	0.237
0	ATF2.1.B	0.561028	0.101	0.177	-5.01	1.18541	8.54e-19	-0.231	8.92517	2335	1.55e-18	0.221	0.196	-6.03	0.467
0	ATF2.2.C	0.677749	0.348	0.405	-4.81	0.99251	1.91e-52	-0.553	16.0045	1173	8.07e-52	0.468	0.423	-5.83	0.144
0	ATF3.0.A	0.572435	0.0931	0.2	-4.81	1.10279	3.07e-17	-0.411	8.51788	1988	5.43e-17	0.213	0.218	-5.83	0.287
0	ATF4.0.A	0.563447	0.157	0.201	-7.15	1.23029	3.58e-24	-0.567	10.2636	2112	7.49e-24	0.277	0.219	-8.17	0.13
0	ATF6A.0.B	0.429311	-0.252	-0.192	-4.94	1.08406	1.08e-14	-0.254	-7.75455	4251	1.79e-14	-0.132	-0.173	-5.96	0.443
0	ATF7.0.D	0.667375	0.352	0.393	-4.81	0.968544	3.99e-45	-0.517	14.8572	941	1.38e-44	0.472	0.411	-5.83	0.18
0	ATOH1.0.B	0.442933	-0.164	-0.148	-4.35	1.10501	0.000203	-0.095	-3.71647	9629	0.000247	-0.0441	-0.13	-5.37	0.602
0	BACH1.0.A	0.502828	-0.0313	0.00746	-4.32	1.15268	1.85e-11	-0.105	6.72543	8311	2.81e-11	0.0887	0.0259	-5.34	0.593
0	BACH2.0.A	0.575229	0.156	0.218	-4.39	1.14632	1.67e-71	-0.203	18.0933	6015	1.14e-70	0.276	0.237	-5.41	0.494
0	BARH1.0.D	0.587332	0.24	0.257	-3.73	1.15537	1.4e-22	-0.00898	10.0045	1042	2.78e-22	0.36	0.275	-4.75	0.688
0	BARH2.0.D	0.563541	0.187	0.189	-3.73	1.21808	7.31e-17	-0.128	8.46998	1141	1.28e-16	0.307	0.207	-4.75	0.569
0	BARX1.0.D	0.591788	0.209	0.241	-6.08	1.2368	9.34e-39	-0.24	13.233	2533	2.86e-38	0.329	0.26	-7.1	0.458
0	BARX2.0.D	0.565697	0.207	0.198	-3.44	1.20721	6.41e-17	0.0755	8.50553	997	1.12e-16	0.327	0.217	-4.46	0.773
0	BATF.0.A	0.595037	0.279	0.284	-4.39	1.22287	5.04e-48	-0.00649	14.9163	2136	1.92e-47	0.399	0.303	-5.41	0.691
0	BATF.1.A	0.606726	0.247	0.312	-6.69	1.23293	2.05e-28	-0.513	11.288	1457	4.74e-28	0.367	0.33	-7.71	0.185
0	BATF3.0.B	0.541426	0.0834	0.109	-7.77	1.29231	3.11e-15	-0.374	7.93285	2595	5.24e-15	0.203	0.127	-8.79	0.323
0	BC11A.0.A	0.504408	-0.0147	0.012	-4.98	1.14726	6.11e-27	-0.109	10.7615	16106	1.37e-26	0.105	0.0304	-6	0.588
0	BCL6.0.A	0.484774	-0.0555	-0.0428	-3.49	1.16176	8.11e-05	-0.124	3.94379	5320	0.0001	0.0645	-0.0244	-4.51	0.574
0	BCL6B.0.D	0.445409	-0.217	-0.161	-7.76	1.25353	0.00197	-0.651	-3.09954	1612	0.00231	-0.0975	-0.143	-8.78	0.0464
0	BHA15.0.B	0.445692	-0.169	-0.144	-7.23	1.07401	1.79e-07	-0.149	-5.2217	15403	2.38e-07	-0.0492	-0.126	-8.25	0.548
0	BHE22.0.D	0.581933	0.159	0.247	-4.13	1.25521	1.77e-16	-0.245	8.33458	1428	3.05e-16	0.279	0.266	-5.15	0.452
0	BHE23.0.D	0.456836	-0.171	-0.113	-5.07	1.25077	0.0609	-0.256	-1.87528	2143	0.0677	-0.0511	-0.0948	-6.09	0.442
0	BHE40.0.A	0.478968	-0.125	-0.0483	-4.45	1.12061	0.84	-0.324	-0.202113	2520	0.851	-0.00457	-0.0299	-5.47	0.373
0	BHE41.0.D	0.409026	-0.271	-0.229	-7.08	1.07134	6.25e-35	-0.238	-12.3759	8464	1.72e-34	-0.151	-0.211	-8.1	0.459
0	BMAL1.0.A	0.464261	-0.167	-0.0925	-5.55	1.13969	0.00778	-0.244	-2.66263	4295	0.0089	-0.0474	-0.0741	-6.57	0.453
0	BPTF.0.D	0.477535	-0.122	-0.0536	-0.869	1.29425	0.907	-0.25	-0.116606	6766	0.912	-0.00189	-0.0352	-1.89	0.448
0	BRAC.0.A	0.447875	-0.138	-0.145	-4.37	1.17136	0.4	-0.0561	-0.841286	3271	0.418	-0.0175	-0.127	-5.39	0.641
0	BRAC.1.B	0.453013	-0.154	-0.127	-4.67	1.17491	0.0968	-0.0128	-1.66074	3501	0.106	-0.0336	-0.108	-5.69	0.684
0	BRCA1.0.D	0.423539	-0.369	-0.251	-0.869	1.44788	1.64e-24	-0.419	-10.2891	3662	3.44e-24	-0.249	-0.233	-1.89	0.278
0	BSH.0.D	0.582156	0.218	0.256	-7.65	1.31097	1.98e-20	-0.253	9.41169	1345	3.71e-20	0.338	0.274	-8.67	0.445
0	CDC5L.0.D	0.584667	0.227	0.295	-6.82	1.26271	2.01e-20	-0.432	9.43034	1187	3.75e-20	0.347	0.314	-7.84	0.266
0	CDX1.0.C	0.582536	0.19	0.241	-5.92	1.28564	1.82e-68	-0.139	17.7052	5646	1.1e-67	0.31	0.259	-6.94	0.559
0	CDX2.0.A	0.518052	0.00936	0.0433	-5.84	1.28565	7.76e-08	-0.287	5.38572	2936	1.04e-07	0.129	0.0617	-6.86	0.41
0	CEBPA.0.A	0.56871	0.175	0.188	-4.48	1.23576	3.12e-35	-0.142	12.5477	2838	8.69e-35	0.295	0.206	-5.5	0.555
0	CEBPB.0.A	0.573617	0.2	0.2	-4.48	1.26304	4.22e-33	-0.163	12.1651	2350	1.1e-32	0.32	0.218	-5.5	0.535
0	CEBPD.0.C	0.524797	0.0641	0.0727	-6.34	1.23013	2.88e-13	-0.207	7.3386	2460	4.61e-13	0.184	0.0911	-7.36	0.49
0	CEBPE.0.A	0.585761	0.148	0.195	-4.81	1.13953	8.88e-09	-0.233	5.83009	618	1.23e-08	0.268	0.214	-5.83	0.465
0	CEBPG.0.B	0.564516	0.146	0.212	-7.15	1.22215	3.24e-23	-0.543	10.0353	2170	6.62e-23	0.266	0.231	-8.17	0.154
0	CEBPZ.0.D	0.602024	0.134	0.264	-4.32	1.12439	4.9e-39	-0.391	13.2173	3558	1.52e-38	0.254	0.282	-5.34	0.307
0	CENPB.0.D	0.136624	-1.56	-1.67	-0.869	1.3985	2.23e-308	0.217	-57.1095	3140	3.42e-306	-1.44	-1.65	-1.89	0.915
0	CLOCK.0.C	0.393969	-0.338	-0.291	-4.44	1.1667	1.16e-45	-0.099	-14.2866	6201	4.1e-45	-0.218	-0.272	-5.46	0.598
0	COE1.0.A	0.395413	-0.283	-0.273	-4.65	1.06664	5.96e-58	-0.0155	-16.1075	12951	2.79e-57	-0.163	-0.255	-5.67	0.682
0	COT1.0.C	0.415391	-0.237	-0.207	-5.78	1.03205	8.75e-48	-0.116	-14.5457	20766	3.28e-47	-0.117	-0.188	-6.8	0.582
0	COT1.1.C	0.392565	-0.298	-0.28	-0.227	1.07224	5.28e-71	-0.073	-17.8941	13557	3.56e-70	-0.178	-0.261	-1.25	0.624
0	COT2.0.A	0.401366	-0.261	-0.236	-7.42	1.14066	1.02e-21	-0.0324	-9.60459	6443	2e-21	-0.141	-0.217	-8.44	0.665
0	COT2.1.A	0.386042	-0.308	-0.291	-5.78	1.07743	1.24e-66	-0.0444	-17.3336	11219	7.13e-66	-0.188	-0.272	-6.8	0.653
0	CPEB1.0.D	0.577723	0.202	0.214	-5.78	1.18853	4.03e-215	-0.0577	31.6732	15819	1.03e-213	0.322	0.232	-6.8	0.64
0	CR3L1.0.D	0.462969	-0.152	-0.102	-3.89	1.09725	0.129	-0.221	-1.51686	2849	0.141	-0.0317	-0.0832	-4.91	0.477
0	CR3L2.0.D	0.476371	-0.129	-0.073	-4.94	1.16936	0.754	-0.165	-0.313204	1587	0.769	-0.00927	-0.0546	-5.96	0.532
0	CREB1.0.A	0.635983	0.264	0.359	-4.79	1.07305	7.77e-33	-0.502	12.2921	1195	2.01e-32	0.384	0.378	-5.81	0.195
0	CREB3.0.D	0.470243	-0.127	-0.0846	-4.53	1.13848	0.844	5.59e-05	-0.197144	1193	0.851	-0.00654	-0.0662	-5.55	0.697
0	CREB5.0.D	0.654024	0.313	0.36	-4.8	1.03355	2.13e-39	-0.429	13.663	1081	6.71e-39	0.433	0.378	-5.82	0.268
0	CREM.0.C	0.590255	0.131	0.229	-4.05	1.0662	1.57e-26	-0.374	10.7957	2155	3.51e-26	0.251	0.248	-5.07	0.323
0	CRX.0.B	0.665911	0.488	0.496	-7.45	1.28097	3.77e-173	-0.136	29.4073	3969	6.58e-172	0.608	0.514	-8.47	0.562
0	CTCF.0.A	0.585739	0.124	0.196	-0.385	1.04872	2.98e-190	-0.458	29.6212	20504	5.88e-189	0.244	0.215	-1.4	0.239
0	CTCFL.0.A	0.584539	0.125	0.189	-2.07	0.999174	4.53e-224	-0.425	32.1708	22664	1.34e-222	0.245	0.208	-3.09	0.272
0	CUX1.0.C	0.450915	-0.18	-0.168	-3.88	1.13762	0.198	0.141	-1.28826	601	0.215	-0.06	-0.149	-4.9	0.839
0	CUX2.0.D	0.517544	0.0247	0.0403	-4.29	1.2296	3.31e-06	-0.0185	4.66665	1596	4.21e-06	0.145	0.0587	-5.31	0.679
0	CXXC1.0.D	0.454235	-0.162	-0.114	0.378	1.07605	0.0113	-0.311	-2.53412	4392	0.0129	-0.0422	-0.0958	-0.642	0.386
0	DBP.0.B	0.678947	0.545	0.551	-4.44	1.24702	1.01e-73	0.0175	19.3258	1330	7.03e-73	0.665	0.569	-5.46	0.715
0	DDIT3.0.D	0.577606	0.196	0.25	-5.53	1.22238	4.09e-32	-0.192	11.9792	2197	1.04e-31	0.316	0.268	-6.55	0.505
0	DLX1.0.D	0.644092	0.408	0.439	-4.95	1.24479	9.72e-76	0.0456	19.1659	2082	7.19e-75	0.528	0.458	-5.97	0.743
0	DLX2.0.D	0.609135	0.301	0.313	-5.07	1.27743	8.13e-65	-0.0216	17.4186	2868	4.43e-64	0.421	0.331	-6.09	0.676
0	DLX3.0.C	0.559719	0.176	0.162	-7.51	1.27705	3.83e-16	-0.385	8.24978	1281	6.59e-16	0.296	0.18	-8.53	0.312
0	DLX4.0.D	0.656939	0.467	0.445	-4.4	1.28344	1.62e-70	-0.015	18.5987	1679	1.06e-69	0.587	0.464	-5.42	0.682
0	DLX5.0.D	0.562208	0.154	0.167	-4.88	1.23009	8.8e-13	-0.0359	7.23449	1069	1.38e-12	0.274	0.185	-5.9	0.661
0	DLX6.0.D	0.641962	0.42	0.406	-4.42	1.26546	5.85e-68	0.0111	18.1442	1835	3.49e-67	0.54	0.425	-5.44	0.708
0	DMBX1.0.D	0.656044	0.471	0.469	-5.43	1.27129	1.82e-78	-0.00865	19.67	1820	1.4e-77	0.591	0.487	-6.45	0.689
0	DMRT1.0.D	0.507022	-0.0541	0.0134	-4.44	1.33076	0.0257	-0.165	2.2316	2065	0.0289	0.0659	0.0318	-5.46	0.532
0	DPRX.0.D	0.623681	0.324	0.3	-4.34	1.12678	2.31e-28	-0.0848	11.4486	853	5.33e-28	0.444	0.318	-5.36	0.613
0	DRGX.0.D	0.668808	0.54	0.511	-3.77	1.30453	7.2e-71	0.0535	18.8336	1401	4.82e-70	0.66	0.53	-4.79	0.751
0	DUX4.0.A	0.576923	0.199	0.221	-7.69	1.32012	2.69e-17	-0.369	8.57873	1274	4.77e-17	0.319	0.24	-8.71	0.329
0	DUXA.0.D	0.60441	0.286	0.273	-7.7	1.30563	2.03e-32	-0.185	12.1253	1542	5.21e-32	0.406	0.292	-8.72	0.513
0	E2F1.0.A	0.538	0.0235	0.0848	-7.05	0.938165	1.59e-61	-0.314	16.6031	14487	7.92e-61	0.144	0.103	-8.07	0.383
0	E2F2.0.B	0.501359	-0.0412	0.00297	-3.11	0.925794	0.00127	-0.0746	3.22866	1472	0.00151	0.0788	0.0214	-4.13	0.623
0	E2F3.0.A	0.484004	-0.0837	-0.0395	-4.78	1.02799	0.00181	-0.0896	3.11998	8721	0.00213	0.0363	-0.0211	-5.8	0.608
0	E2F4.0.A	0.587763	0.124	0.196	0.00784	0.924798	9.05e-203	-0.363	30.6365	17308	2.05e-201	0.244	0.214	-1.01	0.335
0	E2F4.1.A	0.493532	-0.0579	-0.0104	-5.77	0.953943	0.000135	-0.327	3.82015	3633	0.000165	0.0621	0.00799	-6.79	0.37
0	E2F5.0.B	0.56732	0.0817	0.147	-3.67	0.958399	1.03e-08	-0.332	5.78875	765	1.41e-08	0.202	0.165	-4.69	0.366
0	E2F6.0.A	0.498528	-0.0497	-0.00549	-7.05	0.996775	7.85e-21	-0.26	9.36681	23439	1.49e-20	0.0703	0.0129	-8.07	0.437
0	E2F7.0.B	0.538352	0.0295	0.088	-7.05	0.973119	9.41e-80	-0.301	18.9633	19634	7.39e-79	0.15	0.106	-8.07	0.396
0	E2F8.0.D	0.486697	-0.0669	-0.0413	-5.14	1.15255	0.016	-0.151	2.41073	2819	0.0181	0.0531	-0.0229	-6.16	0.547
0	E4F1.0.D	0.648551	0.236	0.318	-2.94	1.01579	1.98e-22	-0.415	10.0261	828	3.91e-22	0.356	0.336	-3.96	0.282
0	EGR1.0.A	0.541213	0.0377	0.102	-3.51	1.00853	3.8e-116	-0.333	22.9612	30609	4.43e-115	0.158	0.121	-4.53	0.365
0	EGR2.0.A	0.54475	0.0408	0.107	-6.79	1.03446	1.34e-136	-0.37	24.9262	38693	1.88e-135	0.161	0.125	-7.81	0.327
0	EGR2.1.A	0.534443	0.0197	0.0849	-6.85	1.01796	2.31e-91	-0.335	20.3071	31051	2.19e-90	0.14	0.103	-7.87	0.362
0	EGR3.0.D	0.407802	-0.287	-0.249	-4.96	1.13411	1.69e-27	-0.107	-10.9145	5819	3.82e-27	-0.167	-0.231	-5.98	0.59
0	EGR4.0.D	0.545538	0.037	0.112	-3.49	1.00412	2.54e-103	-0.334	21.6387	26066	2.67e-102	0.157	0.13	-4.51	0.363
0	EHF.0.B	0.475474	-0.166	-0.0727	-5.23	1.25557	0.00532	-0.301	-2.7876	6177	0.00612	-0.0457	-0.0543	-6.25	0.397
0	ELF1.0.A	0.549339	0.0435	0.153	-4.43	1.07327	5e-32	-0.3	11.8337	6506	1.27e-31	0.164	0.172	-5.45	0.397
0	ELF2.0.C	0.572107	0.0977	0.201	0.00784	1.05304	8.52e-54	-0.409	15.5737	6109	3.68e-53	0.218	0.219	-1.01	0.289
0	ELF3.0.A	0.470452	-0.202	-0.0907	-5.77	1.29153	6.71e-07	-0.345	-4.97393	6498	8.78e-07	-0.0818	-0.0723	-6.79	0.352
0	ELF5.0.A	0.469437	-0.118	-0.0805	-4.72	1.09214	0.841	-0.147	0.201042	12875	0.851	0.00208	-0.0621	-5.74	0.551
0	ELK1.0.B	0.629648	0.189	0.324	-5.17	1.02622	9.05e-74	-0.65	18.5157	3980	6.39e-73	0.309	0.343	-6.19	0.0478
0	ELK3.0.D	0.462737	-0.17	-0.0996	-0.869	1.13923	0.000384	-0.288	-3.55261	7058	0.000465	-0.05	-0.0812	-1.89	0.409
0	ELK4.0.A	0.646291	0.222	0.345	0.00784	1.00508	4.43e-96	-0.751	21.2962	4139	4.48e-95	0.342	0.363	-1.01	-0.0539
0	EMX1.0.D	0.611336	0.357	0.33	-4.15	1.25441	8.96e-38	0.00247	13.2816	1235	2.69e-37	0.477	0.348	-5.17	0.7
0	EMX2.0.D	0.620553	0.367	0.349	-4.02	1.23709	4.35e-41	0.0255	13.9087	1265	1.41e-40	0.487	0.367	-5.04	0.723
0	EOMES.0.D	0.426897	-0.231	-0.188	-3.42	1.13824	2.51e-08	-0.0287	-5.58492	3413	3.43e-08	-0.111	-0.169	-4.44	0.669
0	EPAS1.0.B	0.383133	-0.272	-0.292	-3.7	1.1177	0.000101	0.313	-3.90794	830	0.000124	-0.152	-0.273	-4.72	1.01
0	ERG.0.A	0.460219	-0.13	-0.096	-4.77	1.06096	0.267	-0.128	-1.10996	17257	0.284	-0.00988	-0.0776	-5.79	0.569
0	ERR1.0.A	0.381939	-0.303	-0.306	-4.47	1.11397	8.5e-35	0.073	-12.3737	6035	2.33e-34	-0.183	-0.287	-5.49	0.77
0	ERR2.0.A	0.384531	-0.297	-0.299	-4.4	1.10517	2.6e-30	0.075	-11.5025	5482	6.33e-30	-0.177	-0.28	-5.42	0.772
0	ERR3.0.B	0.415042	-0.324	-0.264	-6.54	1.30795	2.78e-18	-0.175	-8.76963	3231	4.99e-18	-0.204	-0.246	-7.56	0.523
0	ESR1.0.A	0.367385	-0.36	-0.362	-7.82	1.08886	4.84e-69	-0.093	-17.7286	7009	3e-68	-0.24	-0.344	-8.84	0.604
0	ESR1.1.A	0.370839	-0.335	-0.344	-4.47	1.09403	6.99e-67	0.0639	-17.402	8621	4.04e-66	-0.215	-0.326	-5.49	0.761
0	ESR2.0.A	0.376242	-0.333	-0.316	-7.42	1.04564	2.22e-77	-0.179	-18.757	9462	1.68e-76	-0.213	-0.298	-8.44	0.518
0	ESR2.1.A	0.426164	-0.211	-0.205	-5.77	1.13449	1.75e-20	-0.00113	-9.28572	15724	3.29e-20	-0.0909	-0.187	-6.79	0.696
0	ESX1.0.D	0.510174	0.0202	0.0283	-5.37	1.19484	1.7e-13	-0.0229	7.39306	4128	2.75e-13	0.14	0.0467	-6.39	0.674
0	ETS1.0.A	0.483355	-0.0892	-0.0467	-4.86	1.082	0.00425	-0.213	2.85919	11505	0.00493	0.0308	-0.0283	-5.88	0.484
0	ETS2.0.B	0.484398	-0.0673	-0.0391	-5.98	1.09416	3.1e-10	-0.0934	6.29576	21280	4.49e-10	0.0528	-0.0207	-7	0.604
0	ETV1.0.A	0.565669	0.0647	0.17	-5.86	1.03207	7.76e-39	-0.457	13.1185	5779	2.39e-38	0.185	0.188	-6.88	0.241
0	ETV2.0.B	0.476754	-0.0827	-0.0581	-4.77	1.08975	0.00047	-0.0699	3.49795	11916	0.000569	0.0373	-0.0397	-5.79	0.627
0	ETV3.0.D	0.492443	-0.0333	-0.0169	-4.43	1.18267	0.00103	-0.0394	3.286	2051	0.00123	0.0867	0.00154	-5.45	0.658
0	ETV4.0.B	0.450115	-0.158	-0.122	-4.77	1.0954	0.000604	-0.127	-3.43059	10875	0.000728	-0.0382	-0.103	-5.79	0.571
0	ETV5.0.C	0.471953	-0.0961	-0.0695	-5.98	1.08458	0.00487	-0.084	2.81564	20252	0.00561	0.0239	-0.0511	-7	0.613
0	ETV6.0.D	0.462366	-0.14	-0.0993	-7.33	1.12103	0.169	-0.2	-1.37411	6603	0.184	-0.0196	-0.0809	-8.35	0.497
0	ETV7.0.D	0.485186	-0.0735	-0.04	-3.49	1.10957	1.52e-10	-0.177	6.40478	31761	2.24e-10	0.0465	-0.0216	-4.51	0.52
0	EVI1.0.B	0.515727	0.0305	0.0386	-4.03	1.19086	1.06e-06	-0.117	4.90031	1526	1.37e-06	0.151	0.057	-5.05	0.58
0	FEV.0.B	0.499367	-0.0617	-0.000609	-5.62	1.02315	1.38e-05	-0.277	4.35022	6320	1.73e-05	0.0583	0.0178	-6.64	0.42
0	FEZF1.0.C	0.509567	-0.00771	0.0222	-5.34	1.1974	2.17e-11	-0.127	6.70705	5383	3.28e-11	0.112	0.0406	-6.36	0.57
0	FIGLA.0.D	0.377578	-0.353	-0.332	-3.92	1.12243	1.14e-25	0.0291	-10.5774	2667	2.49e-25	-0.233	-0.314	-4.94	0.726
0	FLI1.0.A	0.490622	-0.0611	-0.0249	-6.02	1.05715	1.18e-16	-0.165	8.28752	30496	2.05e-16	0.059	-0.00648	-7.04	0.532
0	FLI1.1.A	0.46424	-0.12	-0.0887	-5.59	1.06576	0.965	-0.14	0.0441636	17338	0.967	0.000394	-0.0703	-6.61	0.557
0	FOS.0.A	0.650173	0.371	0.389	-4.44	1.07836	1.12e-216	-0.183	32.7041	5497	2.97e-215	0.491	0.408	-5.46	0.514
0	FOSB.0.A	0.708751	0.526	0.534	-3.96	1.04209	1.1e-262	-0.133	37.2698	3794	5.29e-261	0.646	0.552	-4.98	0.564
0	FOSL1.0.A	0.663272	0.399	0.417	-4.44	1.05986	1.81e-267	-0.21	36.5433	5990	1.07e-265	0.519	0.435	-5.46	0.487
0	FOSL2.0.A	0.687588	0.472	0.484	-4.44	1.04832	6.14e-289	-0.182	38.5794	4955	6.74e-287	0.592	0.503	-5.46	0.516
0	FOXA1.0.A	0.542221	0.078	0.121	-4.6	1.23748	1.16e-16	-0.143	8.33701	2783	2.01e-16	0.198	0.14	-5.62	0.555
0	FOXA2.0.A	0.519068	0.0143	0.068	-5.37	1.21892	7.97e-09	-0.148	5.78561	2832	1.1e-08	0.134	0.0864	-6.39	0.55
0	FOXA3.0.B	0.528182	0.0239	0.0823	-4.61	1.22391	2.1e-09	-0.269	6.00963	2679	2.95e-09	0.144	0.101	-5.63	0.428
0	FOXB1.0.D	0.58685	0.231	0.262	-6.87	1.22442	2.72e-36	-0.136	12.8207	2038	7.89e-36	0.351	0.28	-7.89	0.561
0	FOXC1.0.C	0.55843	0.128	0.209	-4.08	1.23588	1.26e-20	-0.182	9.39942	2242	2.38e-20	0.248	0.227	-5.1	0.515
0	FOXC2.0.D	0.519919	-0.023	0.0485	-6.18	1.29417	1.5e-05	-0.33	4.33523	3439	1.87e-05	0.097	0.0669	-7.2	0.367
0	FOXD1.0.D	0.572727	0.15	0.189	-4.13	1.2457	2.12e-23	-0.152	10.0777	2200	4.34e-23	0.27	0.207	-5.15	0.545
0	FOXD2.0.D	0.633547	0.377	0.38	-4.55	1.24932	4.78e-95	0.0228	21.4143	2969	4.77e-94	0.497	0.398	-5.57	0.72
0	FOXD3.0.D	0.539326	0.0681	0.108	-7.56	1.24807	1e-28	-0.306	11.1746	5785	2.33e-28	0.188	0.126	-8.58	0.392
0	FOXF1.0.D	0.560194	0.144	0.175	-4.83	1.20616	2.74e-36	-0.0863	12.7148	3497	7.92e-36	0.264	0.194	-5.85	0.611
0	FOXF2.0.D	0.549104	0.0996	0.152	-4.55	1.25114	3.63e-21	-0.152	9.51021	3014	6.96e-21	0.22	0.17	-5.57	0.545
0	FOXG1.0.D	0.541581	0.112	0.123	-4.64	1.22064	7.2e-68	-0.0438	17.5302	9223	4.26e-67	0.232	0.142	-5.66	0.654
0	FOXH1.0.A	0.43315	-0.294	-0.221	-7.48	1.35616	1.52e-08	-0.349	-5.68251	1997	2.08e-08	-0.174	-0.203	-8.5	0.348
0	FOXI1.0.B	0.587097	0.0926	0.22	-4.31	1.16814	4.12e-23	-0.35	9.97582	3100	8.38e-23	0.213	0.238	-5.33	0.348
0	FOXJ2.0.C	0.520619	0.0423	0.0598	-4.86	1.19855	2.15e-25	-0.0817	10.4537	6329	4.63e-25	0.162	0.0782	-5.88	0.616
0	FOXJ3.0.A	0.544343	0.118	0.124	-5.42	1.18631	2.48e-73	-0.0316	18.2544	8998	1.72e-72	0.238	0.142	-6.44	0.666
0	FOXJ3.1.B	0.531918	0.0869	0.0934	-4.55	1.19812	1.34e-45	-0.00241	14.2593	7300	4.72e-45	0.207	0.112	-5.57	0.695
0	FOXK1.0.A	0.487242	-0.139	-0.0325	-3.49	1.36195	0.397	-0.587	-0.846701	3684	0.416	-0.0193	-0.0141	-4.51	0.111
0	FOXL1.0.D	0.550151	0.132	0.144	-4.67	1.2033	4.31e-74	-0.0479	18.3674	8305	3.07e-73	0.252	0.162	-5.69	0.649
0	FOXM1.0.A	0.484221	-0.12	-0.0452	-5	1.29753	0.98	-0.253	-0.0245286	4975	0.98	-0.00046	-0.0268	-6.02	0.444
0	FOXO1.0.A	0.504255	-0.0206	0.00793	-5.45	1.17029	1.28e-09	-0.0873	6.07971	5406	1.81e-09	0.0994	0.0263	-6.47	0.61
0	FOXO3.0.B	0.512293	0.0045	0.0336	-4.37	1.17295	1.91e-07	-0.111	5.22186	2481	2.54e-07	0.125	0.052	-5.39	0.586
0	FOXO4.0.C	0.53581	0.0979	0.103	-4.26	1.21736	9.61e-22	-0.0119	9.65189	2988	1.88e-21	0.218	0.122	-5.28	0.685
0	FOXO6.0.D	0.5448	0.0994	0.13	-5.29	1.22253	3.86e-10	-0.268	6.30904	1250	5.57e-10	0.219	0.149	-6.31	0.429
0	FOXP1.0.A	0.551095	0.133	0.142	-4.27	1.2463	1.45e-27	-0.0563	10.9822	3014	3.28e-27	0.253	0.16	-5.29	0.641
0	FOXP2.0.C	0.497813	0.0103	-0.00598	-4.2	1.16999	3.83e-08	0.0938	5.51469	2515	5.21e-08	0.13	0.0124	-5.22	0.791
0	FOXP3.0.D	0.573809	0.198	0.202	-4.11	1.25446	4.54e-36	0.019	12.7254	2581	1.3e-35	0.318	0.22	-5.13	0.716
0	FOXQ1.0.C	0.549649	0.152	0.154	-4.27	1.21068	1.09e-25	-0.0548	10.6018	2276	2.38e-25	0.272	0.173	-5.29	0.643
0	FUBP1.0.D	0.513779	0.0291	0.0389	-5.36	1.20021	1.24e-24	0.00423	10.2776	7330	2.63e-24	0.149	0.0573	-6.38	0.702
0	GABPA.0.A	0.601449	0.143	0.268	0.00784	1.01047	6.57e-81	-0.504	19.3029	5934	5.21e-80	0.263	0.286	-1.01	0.193
0	GATA1.0.A	0.449111	-0.18	-0.144	-4.52	1.15065	0.0043	-0.0812	-2.85717	3095	0.00498	-0.0601	-0.125	-5.54	0.616
0	GATA1.1.A	0.455212	-0.14	-0.106	-4.22	1.13916	0.335	0.00618	-0.965111	3137	0.352	-0.02	-0.0878	-5.24	0.703
0	GATA2.0.A	0.444805	-0.179	-0.149	-4.4	1.16121	0.00565	-0.0452	-2.76922	3080	0.00649	-0.0589	-0.131	-5.42	0.652
0	GATA2.1.A	0.458874	-0.119	-0.107	-4.22	1.15894	0.973	0.0793	0.0343066	3003	0.974	0.000737	-0.0885	-5.24	0.777
0	GATA3.0.A	0.518739	0.0465	0.0521	-4.28	1.22812	1.08e-12	0.055	7.15105	2855	1.69e-12	0.167	0.0705	-5.3	0.752
0	GATA4.0.A	0.464564	-0.0925	-0.0805	-4.06	1.18709	0.258	0.0828	1.13118	2441	0.275	0.0275	-0.0621	-5.08	0.78
0	GATA5.0.D	0.609116	0.269	0.278	-3.55	1.17392	3.13e-34	-0.119	12.5127	1448	8.51e-34	0.389	0.296	-4.57	0.578
0	GATA6.0.A	0.485595	-0.0442	-0.0322	-4.27	1.19759	0.00223	0.0203	3.06129	2395	0.00261	0.0758	-0.0138	-5.29	0.718
0	GBX1.0.D	0.639955	0.42	0.44	-4.31	1.28213	4.65e-64	-0.0348	17.5837	1772	2.5e-63	0.54	0.459	-5.33	0.663
0	GBX2.0.D	0.64017	0.423	0.439	-3.58	1.27045	1.89e-61	-0.00806	17.2335	1648	9.36e-61	0.543	0.457	-4.6	0.689
0	GCM1.0.D	0.450914	-0.187	-0.111	-4.09	1.21947	0.0137	-0.0633	-2.46761	2078	0.0155	-0.0667	-0.0927	-5.11	0.634
0	GCM2.0.D	0.355311	-0.344	-0.342	-3.88	1.02437	1.21e-12	0.00133	-7.18598	1092	1.89e-12	-0.224	-0.323	-4.9	0.699
0	GCR.0.A	0.449045	-0.173	-0.122	-5.33	1.16223	0.00654	-0.124	-2.72071	3719	0.0075	-0.0528	-0.104	-6.35	0.573
0	GCR.1.A	0.479503	-0.112	-0.0628	-7.49	1.2322	0.664	-0.24	0.434282	5147	0.68	0.00763	-0.0444	-8.51	0.457
0	GFI1.0.C	0.520802	0.0328	0.0506	-7.23	1.19196	2.52e-15	-0.0931	7.94217	3990	4.25e-15	0.153	0.069	-8.25	0.604
0	GFI1B.0.A	0.517723	0.0138	0.0375	-7.23	1.17836	4.91e-12	-0.148	6.92837	3865	7.6e-12	0.134	0.0559	-8.25	0.55
0	GLI1.0.D	0.357086	-0.382	-0.372	-7	1.06573	4.4e-117	-0.0178	-23.2451	10062	5.21e-116	-0.262	-0.354	-8.02	0.679
0	GLI2.0.D	0.358724	-0.392	-0.37	-4.25	1.11154	8.29e-53	-0.00176	-15.4918	4201	3.54e-52	-0.272	-0.351	-5.27	0.696
0	GLI3.0.B	0.375531	-0.351	-0.329	-5.46	1.10296	1.62e-49	-0.0703	-14.9274	5411	6.34e-49	-0.231	-0.31	-6.48	0.627
0	GLIS1.0.D	0.346122	-0.382	-0.389	-5.08	1.05036	7.84e-62	0.0491	-16.8064	4822	3.97e-61	-0.262	-0.371	-6.1	0.746
0	GLIS2.0.D	0.377132	-0.311	-0.289	-4.52	0.99803	6.67e-53	-0.0413	-15.4136	7154	2.87e-52	-0.191	-0.271	-5.54	0.656
0	GLIS3.0.D	0.35682	-0.353	-0.344	-6.69	1.02009	2.53e-82	-0.00692	-19.4036	7976	2.11e-81	-0.233	-0.326	-7.71	0.69
0	GMEB2.0.D	0.59322	0.195	0.22	-3.89	1.1457	3.65e-06	-0.0242	4.71948	295	4.64e-06	0.315	0.239	-4.91	0.673
0	GRHL1.0.D	0.474396	-0.082	-0.074	-4.29	1.16128	0.0726	-0.104	1.79583	3105	0.0801	0.038	-0.0556	-5.31	0.594
0	GRHL2.0.A	0.46344	-0.112	-0.113	-4.24	1.10024	0.757	-0.0727	0.309458	1901	0.77	0.00789	-0.0941	-5.26	0.625
0	GSC.0.D	0.636986	0.39	0.356	-7.46	1.20674	8.81e-69	-0.144	18.2375	1898	5.38e-68	0.51	0.374	-8.48	0.554
0	GSC2.0.D	0.493056	0.0141	-0.0226	-4.13	1.11594	3.79e-08	0.0572	5.5195	2160	5.16e-08	0.134	-0.00424	-5.15	0.755
0	GSX1.0.D	0.639976	0.402	0.426	-3.76	1.25868	9.52e-58	-0.0327	16.6515	1636	4.41e-57	0.522	0.444	-4.78	0.665
0	GSX2.0.D	0.63688	0.405	0.413	-4.25	1.24571	5.63e-70	0.0381	18.3991	1936	3.64e-69	0.525	0.431	-5.27	0.735
0	HAND1.0.D	0.429353	-0.213	-0.192	-6.16	1.14173	8.15e-12	-0.0756	-6.84498	7679	1.25e-11	-0.0928	-0.174	-7.18	0.622
0	HAND1.1.D	0.472617	-0.111	-0.0662	-7.11	1.04605	0.218	-0.222	1.23087	30073	0.235	0.00873	-0.0478	-8.13	0.475
0	HBP1.0.D	0.509215	-0.0315	0.0224	-7.81	1.35352	0.00472	-0.618	2.82882	1899	0.00544	0.0885	0.0408	-8.83	0.0788
0	HEN1.0.C	0.436962	-0.198	-0.153	-5.69	1.01215	3.77e-19	-0.157	-8.95089	16498	6.9e-19	-0.0781	-0.135	-6.71	0.54
0	HES1.0.D	0.429613	-0.22	-0.178	-4.76	1.03035	9.95e-13	-0.153	-7.14476	5896	1.56e-12	-0.0995	-0.16	-5.78	0.544
0	HES5.0.D	0.367565	-0.361	-0.309	-4.24	1.09555	5.27e-27	-0.0816	-10.8796	2522	1.18e-26	-0.241	-0.29	-5.26	0.616
0	HES7.0.D	0.383203	-0.33	-0.311	-4.76	1.10297	6.01e-34	-0.0808	-12.2407	4358	1.61e-33	-0.21	-0.293	-5.78	0.617
0	HESX1.0.D	0.442894	-0.19	-0.153	-5.37	1.11006	0.00127	-0.213	-3.22491	2723	0.00152	-0.0697	-0.135	-6.39	0.484
0	HEY1.0.D	0.406868	-0.283	-0.231	-5.54	1.10885	9.84e-15	-0.213	-7.77981	2883	1.63e-14	-0.163	-0.213	-6.56	0.484
0	HEY2.0.D	0.42437	-0.218	-0.189	-4.59	1.0549	2.6e-21	-0.126	-9.49156	11900	5.01e-21	-0.0984	-0.171	-5.61	0.571
0	HIC1.0.C	0.37532	-0.325	-0.312	-7.23	1.04386	3.14e-41	-0.0782	-13.5557	5073	1.03e-40	-0.205	-0.294	-8.25	0.619
0	HIC2.0.D	0.419698	-0.229	-0.22	-4.42	1.13651	4.51e-14	0.0675	-7.55958	6681	7.4e-14	-0.109	-0.202	-5.44	0.765
0	HIF1A.0.C	0.388268	-0.276	-0.273	-3.72	1.04931	6.88e-10	-0.00311	-6.20119	1790	9.81e-10	-0.156	-0.255	-4.74	0.694
0	HINFP.0.C	0.456	-0.252	-0.122	-5.74	1.12703	0.00145	-0.622	-3.19536	750	0.00172	-0.132	-0.104	-6.76	0.0754
0	HLF.0.C	0.669903	0.441	0.463	-6.9	1.22529	9.54e-36	-0.2	13.0895	824	2.7e-35	0.561	0.481	-7.92	0.497
0	HLTF.0.D	0.465503	-0.115	-0.0966	-4.96	1.1391	0.776	-0.0995	0.285092	4986	0.788	0.00472	-0.0782	-5.98	0.598
0	HMBX1.0.D	0.545759	0.0724	0.12	-3.75	1.19815	1.98e-06	-0.166	4.78661	896	2.54e-06	0.192	0.138	-4.77	0.532
0	HME1.0.D	0.627235	0.374	0.379	-4.31	1.24199	8.8e-48	0.0226	15.0534	1454	3.28e-47	0.494	0.398	-5.33	0.72
0	HME2.0.D	0.531792	0.126	0.0906	-3.83	1.2251	1.95e-10	-0.0411	6.42836	1038	2.86e-10	0.246	0.109	-4.85	0.656
0	HMGA1.0.D	0.543848	0.106	0.119	-7.43	1.21779	8.09e-148	-0.0628	26.014	24220	1.35e-146	0.226	0.137	-8.45	0.635
0	HMGA2.0.D	0.583551	0.184	0.239	-3.73	1.24981	3.74e-11	0.00367	6.71057	766	5.61e-11	0.304	0.257	-4.75	0.701
0	HMX1.0.D	0.60348	0.32	0.303	-5.34	1.273	1.08e-54	0.087	16.003	2184	4.74e-54	0.44	0.322	-6.36	0.784
0	HMX2.0.D	0.589492	0.244	0.257	-4.22	1.25322	5.94e-32	-0.0822	11.9981	1732	1.5e-31	0.364	0.275	-5.24	0.615
0	HMX3.0.D	0.596421	0.274	0.256	-4.38	1.26674	8.25e-32	-0.059	12.0049	1509	2.07e-31	0.394	0.274	-5.4	0.638
0	HNF1A.0.C	0.584883	0.252	0.228	-4.45	1.25277	4.51e-32	0.255	12.0324	1667	1.14e-31	0.372	0.246	-5.47	0.953
0	HNF1B.0.A	0.586506	0.265	0.233	-4.45	1.23281	9.74e-32	0.326	11.9917	1497	2.43e-31	0.385	0.252	-5.47	1.02
0	HNF1B.1.A	0.577687	0.23	0.178	-3.59	1.26391	6e-25	0.132	10.5032	1461	1.29e-24	0.35	0.197	-4.61	0.829
0	HNF4A.0.A	0.418595	-0.249	-0.235	-4.66	1.19611	3.15e-13	-0.048	-7.30651	4797	5.04e-13	-0.129	-0.217	-5.68	0.649
0	HNF4G.0.B	0.403043	-0.292	-0.263	-4.65	1.17522	1.59e-25	-0.0708	-10.4903	5389	3.44e-25	-0.172	-0.244	-5.67	0.627
0	HNF6.0.B	0.533651	0.0314	0.0658	-4.3	1.22193	2.6e-06	-0.052	4.71837	1471	3.32e-06	0.151	0.0842	-5.32	0.645
0	HOMEZ.0.D	0.552147	0.126	0.154	-4.35	1.25055	1.71e-05	-0.301	4.34304	489	2.13e-05	0.246	0.173	-5.37	0.397
0	HSF1.0.A	0.446874	-0.236	-0.17	-0.483	1.26713	4.19e-10	-0.46	-6.2584	4894	6.02e-10	-0.116	-0.151	-1.5	0.238
0	HSF1.1.A	0.476824	-0.101	-0.0639	-6.15	1.16341	0.229	-0.0725	1.2038	6084	0.245	0.0185	-0.0455	-7.17	0.625
0	HSF2.0.A	0.438276	-0.194	-0.172	-4.8	1.19903	0.00144	-0.104	-3.18921	2738	0.00171	-0.074	-0.154	-5.82	0.593
0	HSF4.0.D	0.442577	-0.225	-0.179	-4.47	1.23964	8.22e-06	-0.155	-4.46701	2856	1.04e-05	-0.105	-0.161	-5.49	0.542
0	HSFY1.0.D	0.517949	-0.205	0.0252	-6.92	1.40338	0.398	-1.1	-0.847061	195	0.416	-0.0852	0.0436	-7.94	-0.4
0	HTF4.0.A	0.401469	-0.287	-0.256	-4.65	1.08811	1.59e-69	-0.113	-17.6872	15797	1.01e-68	-0.167	-0.238	-5.67	0.584
0	HXA10.0.C	0.585384	0.223	0.213	-4.25	1.26221	5.63e-23	0.0311	10.0439	1382	1.13e-22	0.343	0.231	-5.27	0.728
0	HXA1.0.C	0.394728	-0.274	-0.258	-7.49	1.1245	2.43e-13	-0.0679	-7.35437	2997	3.9e-13	-0.154	-0.239	-8.51	0.629
0	HXA11.0.D	0.619776	0.323	0.335	-4.07	1.21881	4.19e-47	-0.0482	14.8548	1699	1.52e-46	0.443	0.353	-5.09	0.649
0	HXA13.0.C	0.406164	-0.503	-0.321	-0.869	1.56183	2.33e-38	-0.217	-13.1338	2920	7.08e-38	-0.383	-0.302	-1.89	0.481
0	HXA2.0.D	0.549524	0.177	0.153	-4.55	1.20916	5.94e-15	0.0531	7.91943	1050	9.96e-15	0.297	0.171	-5.57	0.75
0	HXA5.0.D	0.593798	0.263	0.25	-0.758	1.21896	6.82e-28	0.152	11.203	1290	1.55e-27	0.383	0.268	-1.78	0.849
0	HXA7.0.D	0.550964	0.112	0.105	-3.5	1.16539	1.17e-07	0.158	5.35029	726	1.57e-07	0.232	0.123	-4.52	0.855
0	HXA9.0.B	0.585042	0.221	0.255	-4.03	1.20759	1.96e-31	-0.0999	11.8806	1805	4.86e-31	0.341	0.273	-5.05	0.597
0	HXB1.0.D	0.394478	-0.279	-0.27	-7.49	1.11621	6.26e-13	-0.137	-7.22868	2644	9.89e-13	-0.159	-0.251	-8.51	0.56
0	HXB13.0.A	0.523028	0.00962	0.083	-6.92	1.26898	1.12e-05	-0.0661	4.40378	1889	1.41e-05	0.13	0.101	-7.94	0.631
0	HXB2.0.D	0.462527	-0.129	-0.123	-4.13	1.1945	0.681	-0.0298	-0.411534	2802	0.696	-0.00941	-0.104	-5.15	0.668
0	HXB3.0.D	0.629041	0.382	0.372	-4.05	1.2565	9.23e-64	0.0386	17.4719	1949	4.89e-63	0.502	0.391	-5.07	0.736
0	HXB4.0.B	0.519921	0.0451	0.0484	-3.88	1.20352	1.1e-11	-0.011	6.8224	2535	1.69e-11	0.165	0.0668	-4.9	0.686
0	HXB6.0.D	0.582244	0.189	0.197	-4.51	1.18783	3.53e-22	-0.0765	9.8397	1453	6.93e-22	0.309	0.216	-5.53	0.621
0	HXB7.0.C	0.564873	0.167	0.168	-4.51	1.1924	5.47e-17	0.176	8.49258	1264	9.6e-17	0.287	0.187	-5.53	0.873
0	HXB8.0.C	0.57554	0.199	0.198	-4.51	1.19211	2.15e-20	0.19	9.41316	1251	4.01e-20	0.319	0.217	-5.53	0.887
0	HXC10.0.D	0.62114	0.353	0.358	-4.53	1.20839	5.2e-146	0.0727	26.5612	4825	8.33e-145	0.473	0.376	-5.55	0.77
0	HXC11.0.D	0.564615	0.161	0.183	-4.84	1.21013	5.86e-09	-0.108	5.8989	650	8.15e-09	0.281	0.201	-5.86	0.589
0	HXC12.0.D	0.563712	0.204	0.189	-7.7	1.2614	1.38e-21	-0.00275	9.69426	1444	2.67e-21	0.324	0.207	-8.72	0.695
0	HXC13.0.D	0.53566	0.111	0.112	-3.88	1.19516	9.99e-07	0.0851	4.93797	659	1.3e-06	0.231	0.131	-4.9	0.782
0	HXC6.0.D	0.592736	0.236	0.248	-5.2	1.19091	4.79e-49	-0.107	15.0196	2588	1.86e-48	0.356	0.267	-6.22	0.591
0	HXC8.0.D	0.523444	0.0763	0.08	-7.8	1.25294	2.33e-08	-0.17	5.61987	1301	3.18e-08	0.196	0.0984	-8.82	0.527
0	HXC9.0.C	0.528027	0.0414	0.0855	-4.91	1.23453	2.84e-11	-0.144	6.68158	2676	4.27e-11	0.161	0.104	-5.93	0.554
0	HXD10.0.D	0.572294	0.19	0.205	-4.21	1.2618	8.55e-33	-0.0515	12.0944	2476	2.21e-32	0.31	0.223	-5.23	0.646
0	HXD11.0.D	0.581681	0.262	0.244	-4.53	1.26437	2.1e-41	0.124	13.7633	2118	6.95e-41	0.382	0.262	-5.55	0.821
0	HXD12.0.D	0.598202	0.261	0.259	-4.12	1.24292	8.24e-30	0.0401	11.5932	1446	1.98e-29	0.381	0.277	-5.14	0.737
0	HXD13.0.D	0.524787	0.0534	0.0652	-4.06	1.22115	3.92e-10	-0.0436	6.28769	1997	5.64e-10	0.173	0.0836	-5.08	0.654
0	HXD3.0.D	0.568513	0.252	0.186	-3.36	1.21694	1.44e-21	0.122	9.75222	1029	2.79e-21	0.372	0.204	-4.38	0.819
0	HXD4.0.D	0.537033	0.105	0.114	-4.84	1.28892	4.31e-28	-0.125	11.065	4145	9.83e-28	0.225	0.133	-5.86	0.573
0	HXD8.0.D	0.572011	0.166	0.204	-4.39	1.19044	3.73e-28	-0.0644	11.1495	2208	8.54e-28	0.286	0.223	-5.41	0.633
0	HXD9.0.D	0.584122	0.203	0.235	-7.44	1.29374	2.11e-81	-0.321	19.3612	6336	1.73e-80	0.323	0.253	-8.46	0.376
0	ID4.0.D	0.322557	-0.485	-0.455	-7.35	1.10513	1.93e-147	-0.102	-26.4081	6898	3.16e-146	-0.365	-0.436	-8.37	0.595
0	IKZF1.0.C	0.444694	-0.17	-0.151	-5.17	1.14313	0.000509	-0.0537	-3.47749	6681	0.000615	-0.0503	-0.133	-6.19	0.644
0	INSM1.0.C	0.413433	-0.248	-0.22	-6.36	1.05542	3.56e-28	-0.121	-11.0357	9201	8.18e-28	-0.128	-0.202	-7.38	0.576
0	IRF1.0.A	0.553487	0.12	0.143	-7.43	1.17535	1.15e-123	-0.0913	23.8102	15686	1.41e-122	0.24	0.161	-8.45	0.606
0	IRF2.0.A	0.549602	0.102	0.128	-7.43	1.17599	1.03e-70	-0.171	17.8971	9929	6.81e-70	0.222	0.147	-8.45	0.526
0	IRF3.0.B	0.538321	0.0688	0.0961	-6.31	1.14049	1.9e-131	-0.137	24.4732	28548	2.48e-130	0.189	0.114	-7.33	0.561
0	IRF4.0.A	0.504121	-0.0155	0.0101	-5.02	1.15958	4.42e-15	-0.083	7.85511	8250	7.43e-15	0.104	0.0285	-6.04	0.614
0	IRF5.0.D	0.536887	0.0654	0.0976	-5.16	1.1798	5.65e-48	-0.12	14.6207	9475	2.14e-47	0.185	0.116	-6.18	0.578
0	IRF7.0.C	0.523536	-0.00881	0.0629	-0.869	1.27814	1.48e-09	-0.365	6.0567	5056	2.09e-09	0.111	0.0813	-1.89	0.332
0	IRF8.0.B	0.525783	0.0307	0.0587	-7.43	1.15634	4.09e-34	-0.132	12.2166	9677	1.1e-33	0.151	0.0771	-8.45	0.565
0	IRF9.0.C	0.573675	0.143	0.188	-4.88	1.19768	3.14e-29	-0.149	11.3478	2735	7.46e-29	0.263	0.207	-5.9	0.548
0	IRX2.0.D	0.36348	-0.422	-0.39	-4.69	1.16939	7.66e-57	-0.0815	-16.119	4069	3.53e-56	-0.302	-0.371	-5.71	0.616
0	IRX3.0.D	0.565799	0.157	0.196	-4.14	1.23751	6.84e-16	-0.0933	8.17138	1345	1.17e-15	0.277	0.215	-5.16	0.604
0	ISL1.0.A	0.489567	-0.0678	-0.0251	-7.76	1.22142	0.0607	-0.443	1.87673	1965	0.0676	0.0522	-0.00665	-8.78	0.254
0	ISL2.0.D	0.552613	0.175	0.171	-4.38	1.20868	4.55e-19	0.0325	9.04968	1397	8.31e-19	0.295	0.189	-5.4	0.73
0	ISX.0.D	0.66001	0.472	0.464	-4.26	1.27169	3.02e-84	-0.0125	20.3986	1953	2.67e-83	0.592	0.483	-5.28	0.685
0	ITF2.0.C	0.418762	-0.233	-0.204	-7.09	1.07405	3.68e-36	-0.0894	-12.5758	17418	1.06e-35	-0.113	-0.186	-8.11	0.608
0	JDP2.0.D	0.656846	0.315	0.372	-3.56	1.00507	1.65e-44	-0.294	14.5956	1154	5.65e-44	0.435	0.391	-4.58	0.404
0	JUN.0.A	0.690387	0.477	0.497	-4.08	1.06057	1.56e-263	-0.192	36.8555	4525	8.01e-262	0.597	0.515	-5.1	0.506
0	JUNB.0.A	0.63277	0.318	0.358	-4.23	1.08898	5.32e-195	-0.18	30.7287	6274	1.1e-193	0.438	0.377	-5.25	0.517
0	JUND.0.A	0.663878	0.406	0.424	-4.08	1.04723	5.23e-264	-0.164	36.4007	5617	2.87e-262	0.526	0.443	-5.1	0.533
0	KAISO.0.A	0.584567	0.115	0.214	-4.11	0.984532	4.51e-24	-0.628	10.2524	1892	9.4e-24	0.235	0.233	-5.13	0.0692
0	KAISO.1.A	0.678322	0.359	0.459	-3.29	0.924672	6.69e-46	-0.449	15.0832	858	2.38e-45	0.479	0.478	-4.31	0.249
0	KAISO.2.A	0.473051	-0.103	-0.0786	-4.48	1.08945	0.331	-0.0482	0.971757	3989	0.349	0.0172	-0.0602	-5.5	0.649
0	KLF1.0.A	0.547675	0.0367	0.11	-7.05	1.00612	4.92e-115	-0.387	22.8485	30582	5.56e-114	0.157	0.128	-8.07	0.311
0	KLF12.0.C	0.571239	0.0894	0.178	-0.762	0.992005	2.37e-178	-0.386	28.6083	24839	4.24e-177	0.209	0.197	-1.78	0.311
0	KLF13.0.D	0.529536	0.00951	0.0647	0.00784	0.965493	1.15e-39	-0.28	13.2168	11359	3.69e-39	0.13	0.0831	-1.01	0.417
0	KLF14.0.D	0.560111	0.0675	0.148	-7.15	0.994173	2.63e-97	-0.397	21.0388	15097	2.69e-96	0.187	0.166	-8.17	0.301
0	KLF15.0.A	0.56771	0.0903	0.159	-0.869	1.04307	2.99e-251	-0.422	33.961	44602	1.1e-249	0.21	0.177	-1.89	0.275
0	KLF16.0.D	0.560477	0.0668	0.143	-0.488	1.02039	1.37e-190	-0.405	29.5254	39941	2.78e-189	0.187	0.161	-1.51	0.292
0	KLF3.0.B	0.569464	0.0893	0.166	-7.05	1.00418	6.81e-225	-0.412	32.1312	35407	2.1e-223	0.209	0.184	-8.07	0.285
0	KLF4.0.A	0.519686	-0.03	0.0498	-7.04	1.04355	2.38e-29	-0.355	11.2577	21792	5.71e-29	0.09	0.0682	-8.06	0.342
0	KLF5.0.A	0.517724	-0.0204	0.0407	0.337	1.02945	1.1e-46	-0.346	14.3605	31003	3.98e-46	0.0996	0.0591	-0.683	0.351
0	KLF6.0.A	0.563857	0.0721	0.151	-7.95	1.03234	1.46e-199	-0.519	30.2236	40301	3.12e-198	0.192	0.17	-8.97	0.179
0	KLF8.0.C	0.383002	-0.303	-0.286	-5.05	1.06339	5.01e-54	-0.0689	-15.5594	9107	2.18e-53	-0.183	-0.267	-6.07	0.628
0	KLF9.0.C	0.562873	0.0676	0.153	-0.483	0.994868	5.56e-141	-0.41	25.3741	24327	8.38e-140	0.188	0.171	-1.5	0.287
0	LBX2.0.D	0.616197	0.354	0.315	-3.65	1.26946	8.51e-34	0.0547	12.5153	1136	2.26e-33	0.474	0.333	-4.67	0.752
0	LEF1.0.A	0.516998	-0.00692	0.0443	-7.83	1.24509	4e-13	-0.507	7.26817	6795	6.36e-13	0.113	0.0627	-8.85	0.19
0	LHX2.0.A	0.621545	0.32	0.38	-4.09	1.26555	2.22e-45	-0.175	14.5355	1773	7.76e-45	0.44	0.398	-5.11	0.523
0	LHX3.0.C	0.637141	0.433	0.414	-4.05	1.27369	7.58e-63	0.0279	17.4564	1637	3.88e-62	0.553	0.433	-5.07	0.725
0	LHX4.0.D	0.633229	0.396	0.381	-4.05	1.27691	1.78e-43	0.0879	14.3518	1276	5.99e-43	0.516	0.4	-5.07	0.785
0	LHX6.0.D	0.566685	0.122	0.188	-3.68	1.15707	2.54e-18	-0.172	8.82105	1807	4.57e-18	0.242	0.207	-4.7	0.525
0	LHX8.0.D	0.609833	0.286	0.335	-7.38	1.34181	1.37e-25	-0.343	10.6848	1261	2.98e-25	0.406	0.354	-8.4	0.354
0	LHX9.0.D	0.650794	0.487	0.463	-4.04	1.28676	1.48e-83	0.075	20.3393	1890	1.28e-82	0.607	0.481	-5.06	0.772
0	LMX1A.0.D	0.651178	0.433	0.422	-4.93	1.26134	1.56e-113	0.139	23.6084	2970	1.74e-112	0.553	0.441	-5.95	0.836
0	LMX1B.0.D	0.643343	0.438	0.432	-4.04	1.2816	7.29e-95	0.15	21.542	2501	7.18e-94	0.558	0.45	-5.06	0.847
0	LYL1.0.A	0.438287	-0.188	-0.158	-7.08	1.10201	9.51e-12	-0.132	-6.81795	14057	1.46e-11	-0.0683	-0.139	-8.1	0.565
0	MAF.0.A	0.514472	-0.0237	0.0357	-5.08	1.20197	4.37e-08	-0.223	5.48312	4906	5.92e-08	0.0963	0.0541	-6.1	0.475
0	MAF.1.B	0.495092	-0.0559	-0.0176	-3.49	1.19452	9.25e-05	-0.16	3.91195	5603	0.000114	0.0641	0.000797	-4.51	0.538
0	MAFA.0.D	0.421964	-0.229	-0.191	-5.32	1.07233	1.18e-21	-0.16	-9.57733	9989	2.3e-21	-0.109	-0.172	-6.34	0.538
0	MAFB.0.B	0.508071	0.00035	0.0248	-4.38	1.17073	6.22e-12	-0.077	6.89063	4708	9.6e-12	0.12	0.0432	-5.4	0.62
0	MAFF.0.B	0.526253	0.0135	0.0763	-7.38	1.21367	2.92e-14	-0.276	7.62208	5028	4.8e-14	0.134	0.0947	-8.4	0.422
0	MAFF.1.B	0.501884	-0.0136	0.00286	-5.53	1.17052	3.23e-10	-0.104	6.29861	5043	4.67e-10	0.106	0.0213	-6.55	0.593
0	MAFG.0.A	0.549869	0.0784	0.144	-5.08	1.16329	8.14e-25	-0.196	10.3529	3830	1.74e-24	0.198	0.162	-6.1	0.501
0	MAFG.1.A	0.476005	-0.101	-0.0733	-5.53	1.20501	0.201	-0.101	1.27802	6668	0.218	0.0195	-0.0549	-6.55	0.597
0	MAFK.0.A	0.578506	0.161	0.217	-4.55	1.16541	3.53e-47	-0.221	14.6116	3815	1.29e-46	0.281	0.235	-5.57	0.476
0	MAFK.1.A	0.514348	0.00528	0.0453	-7.37	1.17071	1.44e-16	-0.108	8.28153	6377	2.49e-16	0.125	0.0637	-8.39	0.589
0	MAX.0.A	0.402781	-0.369	-0.288	-5.55	1.19672	9.06e-44	-0.312	-14.0046	4747	3.07e-43	-0.249	-0.269	-6.57	0.386
0	MAZ.0.A	0.571673	0.107	0.168	0.371	1.0364	5.97e-315	-0.355	38.0684	49579	4.59e-312	0.227	0.186	-0.649	0.342
0	MAZ.1.A	0.560818	0.0825	0.148	-6.94	1.01433	2.99e-205	-0.327	30.6759	34735	6.97e-204	0.202	0.167	-7.96	0.371
0	MBD2.0.B	0.541644	0.0212	0.0863	-4.91	0.894303	7.26e-51	-0.367	15.0567	10806	3.02e-50	0.141	0.105	-5.93	0.33
0	MCR.0.D	0.42623	-0.228	-0.194	-4.29	1.18109	2.15e-06	-0.0302	-4.74803	2745	2.76e-06	-0.108	-0.175	-5.31	0.667
0	MECP2.0.C	0.490886	-0.0758	-0.0212	-6.54	0.954278	4.92e-07	-0.304	5.0309	14429	6.48e-07	0.0442	-0.00282	-7.56	0.394
0	MEF2A.0.A	0.584763	0.183	0.216	-4.38	1.18275	9.98e-55	-0.141	15.8042	3964	4.41e-54	0.303	0.234	-5.4	0.556
0	MEF2B.0.A	0.571105	0.159	0.19	-4.62	1.18363	3.98e-47	-0.0706	14.5954	3973	1.45e-46	0.279	0.208	-5.64	0.627
0	MEF2C.0.A	0.590434	0.209	0.225	-4.2	1.16917	3.65e-63	-0.087	17.0672	3826	1.88e-62	0.329	0.244	-5.22	0.61
0	MEF2D.0.A	0.596765	0.233	0.246	-4	1.16918	7.81e-66	-0.0817	17.4834	3462	4.42e-65	0.353	0.264	-5.02	0.616
0	MEIS1.0.A	0.57662	0.191	0.21	-3.7	1.17166	7.56e-26	-0.0863	10.6868	1651	1.67e-25	0.311	0.228	-4.72	0.611
0	MEIS1.1.B	0.431529	-0.21	-0.182	-4.86	1.09163	2.4e-10	-0.121	-6.342	6375	3.49e-10	-0.0899	-0.164	-5.88	0.577
0	MEIS2.0.B	0.452836	-0.169	-0.133	-4	1.137	0.0131	-0.154	-2.48108	3509	0.0149	-0.0485	-0.114	-5.02	0.543
0	MEIS3.0.D	0.40033	-0.269	-0.261	-4.37	1.12624	8.36e-15	0.0462	-7.79238	3632	1.39e-14	-0.149	-0.242	-5.39	0.744
0	MEOX1.0.D	0.621834	0.344	0.34	-3.83	1.24981	8.46e-34	0.0122	12.5122	1145	2.26e-33	0.464	0.359	-4.85	0.71
0	MEOX2.0.D	0.624039	0.395	0.374	-5.91	1.28856	1.2e-47	0.0947	15.0396	1431	4.47e-47	0.515	0.392	-6.93	0.792
0	MESP1.0.D	0.323814	-0.482	-0.459	-7.35	1.06304	1.06e-221	-0.0733	-32.4158	10225	3.01e-220	-0.362	-0.441	-8.37	0.624
0	MGAP.0.D	0.467911	-0.077	-0.0946	-5.19	1.18362	0.136	-0.0389	1.49014	1714	0.149	0.043	-0.0762	-6.21	0.658
0	MITF.0.A	0.580195	0.129	0.215	-4.45	1.12346	4.16e-33	-0.332	12.1199	3080	1.09e-32	0.249	0.233	-5.47	0.365
0	MIXL1.0.D	0.564444	0.257	0.198	-3.79	1.24836	6.11e-23	0.117	10.0766	1125	1.23e-22	0.377	0.216	-4.81	0.814
0	MLX.0.D	0.570117	0.113	0.176	-4.05	1.10141	6.66e-13	-0.333	7.26374	1198	1.05e-12	0.233	0.195	-5.07	0.364
0	MLXPL.0.D	0.380057	-0.33	-0.284	-5.96	1.08334	5.03e-44	-0.153	-14.0238	5586	1.71e-43	-0.21	-0.265	-6.98	0.544
0	MNX1.0.D	0.482984	-0.231	-0.0456	-0.483	1.50912	1.45e-06	-0.382	-4.82391	4437	1.87e-06	-0.111	-0.0272	-1.5	0.315
0	MSX1.0.D	0.608312	0.323	0.317	-4.53	1.25617	2.27e-50	-0.00536	15.3546	1925	9.24e-50	0.443	0.335	-5.55	0.692
0	MSX2.0.D	0.57166	0.184	0.193	-7	1.25525	2.43e-134	-0.0274	24.933	11715	3.34e-133	0.304	0.212	-8.02	0.67
0	MTF1.0.C	0.380462	-0.347	-0.317	-0.483	1.07185	1.89e-31	-0.127	-11.7831	3204	4.69e-31	-0.227	-0.298	-1.5	0.57
0	MXI1.0.A	0.424236	-0.235	-0.197	-5.59	1.04174	1.43e-24	-0.186	-10.2538	9622	3.03e-24	-0.115	-0.179	-6.61	0.511
0	MXI1.1.A	0.410595	-0.281	-0.253	-5.55	1.1028	1.07e-25	-0.154	-10.5263	5531	2.35e-25	-0.161	-0.235	-6.57	0.543
0	MYB.0.A	0.463636	-0.123	-0.0818	-7.23	1.15326	0.9	-0.202	-0.125933	3410	0.906	-0.00253	-0.0634	-8.25	0.496
0	MYBA.0.D	0.469713	-0.134	-0.0741	-7.4	1.0595	0.433	-0.298	-0.784338	3830	0.451	-0.0137	-0.0557	-8.42	0.4
0	MYBB.0.D	0.438673	-0.204	-0.185	-4	1.12855	0.00327	-0.1	-2.94574	1598	0.0038	-0.0839	-0.166	-5.02	0.597
0	MYC.0.A	0.437165	-0.22	-0.188	-5.55	1.11722	6.46e-10	-0.129	-6.18956	5037	9.23e-10	-0.1	-0.169	-6.57	0.569
0	MYCN.0.A	0.439799	-0.189	-0.153	-5.54	1.06643	1.3e-06	-0.226	-4.84346	5980	1.69e-06	-0.0692	-0.135	-6.56	0.471
0	MYF6.0.C	0.484106	-0.0813	-0.0405	0.378	1.10774	3.22e-07	-0.199	5.11077	28219	4.25e-07	0.0387	-0.0221	-0.642	0.499
0	MYNN.0.D	0.542404	0.0565	0.123	-4.11	1.27089	1.1e-12	-0.289	7.14969	2712	1.72e-12	0.177	0.141	-5.13	0.408
0	MYOD1.0.A	0.424689	-0.226	-0.191	-5.82	1.06651	2.43e-29	-0.101	-11.2627	15124	5.81e-29	-0.106	-0.173	-6.84	0.596
0	MYOD1.1.A	0.445136	-0.165	-0.147	-4.64	1.09014	3.33e-05	-0.0255	-4.15068	11410	4.13e-05	-0.0451	-0.129	-5.66	0.672
0	MYOG.0.B	0.43968	-0.192	-0.159	-7.23	1.08242	1.02e-13	-0.135	-7.44393	14506	1.65e-13	-0.0724	-0.141	-8.25	0.562
0	MZF1.0.B	0.437186	-0.18	-0.152	-7.7	1.11168	1.39e-07	-0.232	-5.26923	10547	1.86e-07	-0.0603	-0.134	-8.72	0.466
0	NANOG.0.A	0.550568	0.0867	0.151	-5.11	1.23857	3.41e-24	-0.207	10.2112	3876	7.14e-24	0.207	0.17	-6.13	0.49
0	NANOG.1.B	0.421719	-0.221	-0.206	-4.36	1.13993	1.91e-06	-0.0182	-4.7718	3002	2.45e-06	-0.101	-0.188	-5.38	0.679
0	NDF1.0.A	0.454106	-0.134	-0.122	-4.22	1.12747	0.348	-0.0585	-0.937734	5796	0.366	-0.0143	-0.103	-5.24	0.639
0	NDF2.0.B	0.446971	-0.136	-0.136	-4.14	1.12102	0.33	-0.0336	-0.9751	5233	0.348	-0.0155	-0.117	-5.16	0.664
0	NF2L1.0.C	0.554774	0.13	0.154	0.923	1.22776	8.33e-126	-0.113	24.022	15929	1.03e-124	0.25	0.172	-0.0974	0.584
0	NF2L2.0.A	0.607317	0.227	0.318	-5.1	1.20462	6.27e-81	-0.35	19.393	4729	5.02e-80	0.347	0.337	-6.12	0.347
0	NFAC1.0.B	0.540871	0.0781	0.114	-7.7	1.2171	5.22e-61	-0.173	16.5589	11463	2.56e-60	0.198	0.133	-8.72	0.524
0	NFAC1.1.B	0.561976	0.134	0.17	-7.7	1.21683	2.42e-43	-0.266	13.935	4655	8.14e-43	0.254	0.188	-8.72	0.432
0	NFAC2.0.B	0.555014	0.134	0.171	-4.14	1.22784	8.03e-24	-0.119	10.164	2463	1.66e-23	0.254	0.189	-5.16	0.578
0	NFAC3.0.B	0.535797	0.0864	0.109	-4.24	1.23276	3.62e-29	-0.047	11.2798	4735	8.54e-29	0.206	0.127	-5.26	0.65
0	NFAC4.0.C	0.578716	0.177	0.214	-4.43	1.19942	4.2e-39	-0.136	13.2635	2960	1.31e-38	0.297	0.232	-5.45	0.561
0	NFAT5.0.D	0.478499	-0.0938	-0.0587	-6.48	1.13935	0.0169	-0.114	2.38982	12232	0.0191	0.0262	-0.0403	-7.5	0.583
0	NFE2.0.A	0.577592	0.158	0.222	-4.22	1.14696	4.08e-68	-0.221	17.6529	5632	2.45e-67	0.278	0.24	-5.24	0.476
0	NFIA.0.C	0.571506	0.175	0.186	-4.71	1.14337	4.01e-121	-0.0708	23.6938	9244	4.81e-120	0.295	0.204	-5.73	0.627
0	NFIA.1.D	0.512692	0.0329	0.0356	0.374	1.1965	6.17e-60	0.00138	16.3686	19540	2.98e-59	0.153	0.054	-0.646	0.699
0	NFIB.0.D	0.444219	-0.156	-0.152	-5.96	1.12257	0.000714	-0.0149	-3.38465	12325	0.000858	-0.0365	-0.133	-6.98	0.682
0	NFIC.0.A	0.531328	0.0813	0.0796	-4.45	1.13179	6.71e-111	0.0049	22.4767	19344	7.37e-110	0.201	0.098	-5.47	0.702
0	NFIC.1.A	0.508241	0.00219	0.0258	-7.51	1.1905	6.3e-19	-0.117	8.90542	8130	1.15e-18	0.122	0.0442	-8.53	0.58
0	NFIL3.0.D	0.659041	0.456	0.476	-7.75	1.35518	1.95e-50	-0.497	15.5614	1355	8.02e-50	0.576	0.494	-8.77	0.2
0	NFKB1.1.B	0.446041	-0.143	-0.139	-5.49	1.10412	0.0827	-0.0246	-1.73531	7237	0.091	-0.0234	-0.121	-6.51	0.673
0	NFKB2.0.B	0.435246	-0.17	-0.156	-5.65	1.07623	3.25e-05	-0.0146	-4.15704	8818	4.04e-05	-0.0501	-0.138	-6.67	0.683
0	NFYA.0.A	0.61662	0.171	0.286	-4.98	1.12811	1.02e-50	-0.396	15.1974	3610	4.2e-50	0.291	0.305	-6	0.302
0	NFYB.0.A	0.624598	0.162	0.307	-4.21	1.09815	7.15e-60	-0.505	16.5498	4350	3.43e-59	0.282	0.325	-5.23	0.193
0	NFYC.0.A	0.626646	0.176	0.312	-4.98	1.13093	1.53e-55	-0.425	15.9332	3873	6.83e-55	0.296	0.33	-6	0.272
0	NGN2.0.D	0.435877	-0.189	-0.167	-5.22	1.10983	2.17e-07	-0.0887	-5.18854	7626	2.87e-07	-0.0687	-0.149	-6.24	0.609
0	NKX21.0.A	0.430756	-0.228	-0.192	-4.94	1.16369	5.13e-08	-0.154	-5.45745	3596	6.93e-08	-0.108	-0.174	-5.96	0.543
0	NKX22.0.D	0.404674	-0.28	-0.234	-4.31	1.12857	1.02e-20	-0.109	-9.37524	4579	1.92e-20	-0.16	-0.215	-5.33	0.589
0	NKX23.0.D	0.508625	0.00739	0.0188	-4.65	1.17123	6.72e-07	0.0239	4.98367	2145	8.78e-07	0.127	0.0372	-5.67	0.721
0	NKX25.0.B	0.396894	-0.285	-0.268	-7.07	1.08992	5.08e-50	-0.145	-14.9307	10945	2.02e-49	-0.165	-0.25	-8.09	0.553
0	NKX28.0.C	0.443427	-0.155	-0.163	-4.1	1.19401	0.126	0.129	-1.52989	2731	0.138	-0.0354	-0.144	-5.12	0.827
0	NKX31.0.C	0.534923	0.109	0.0781	-3.84	1.21374	1.74e-23	0.0473	10.0683	2935	3.6e-23	0.229	0.0965	-4.86	0.745
0	NKX32.0.C	0.566533	0.214	0.187	-3.44	1.21771	4.25e-29	0.0389	11.3948	1751	9.96e-29	0.334	0.206	-4.46	0.736
0	NKX61.0.B	0.599063	0.285	0.287	-5.02	1.20975	2.27e-50	-0.0331	15.3087	2135	9.24e-50	0.405	0.305	-6.04	0.664
0	NKX61.1.B	0.581956	0.224	0.23	-7.82	1.2349	5.31e-235	-0.1	33.1479	16271	1.77e-233	0.344	0.248	-8.84	0.597
0	NKX62.0.D	0.576817	0.237	0.208	-4.03	1.18136	2.74e-22	0.073	9.92202	1087	5.42e-22	0.357	0.226	-5.05	0.77
0	NOBOX.0.C	0.595172	0.213	0.249	-4.72	1.26241	8.35e-23	-0.146	9.99383	1450	1.66e-22	0.333	0.268	-5.74	0.552
0	NOTO.0.D	0.626892	0.379	0.368	-3.56	1.26526	6.39e-37	0.0388	13.1573	1123	1.87e-36	0.499	0.386	-4.58	0.736
0	NR0B1.0.D	0.45821	-0.139	-0.101	-5.69	1.00829	0.0653	-0.173	-1.84335	11486	0.0723	-0.0187	-0.0825	-6.71	0.524
0	NR1D1.0.B	0.414825	-0.232	-0.216	-4.62	1.1052	1.15e-25	0.0241	-10.4917	12128	2.5e-25	-0.112	-0.198	-5.64	0.721
0	NR1D1.1.D	0.568205	0.236	0.193	-4.03	1.20296	9.28e-38	0.0893	13.1059	1994	2.78e-37	0.356	0.211	-5.05	0.787
0	NR1H2.0.D	0.408205	-0.304	-0.264	-4.47	1.2305	3.27e-13	-0.137	-7.321	2462	5.21e-13	-0.184	-0.245	-5.49	0.56
0	NR1H3.0.B	0.40112	-0.307	-0.254	-4.51	1.148	2.83e-34	-0.126	-12.2746	6073	7.71e-34	-0.187	-0.236	-5.53	0.571
0	NR1H3.1.B	0.427521	-0.199	-0.191	-7.42	1.18001	2.81e-06	-0.00991	-4.68927	5167	3.58e-06	-0.0789	-0.173	-8.44	0.687
0	NR1H4.0.B	0.415445	-0.247	-0.203	-5.06	0.988195	1.51e-45	-0.213	-14.1979	14866	5.31e-45	-0.127	-0.185	-6.08	0.485
0	NR1H4.1.B	0.453547	-0.174	-0.135	-3.88	1.15932	0.00318	-0.0204	-2.95096	4187	0.00371	-0.054	-0.117	-4.9	0.677
0	NR1I2.0.C	0.460548	-0.104	-0.114	-4.51	1.17865	0.469	-0.0347	0.724884	3105	0.486	0.0156	-0.0959	-5.53	0.663
0	NR1I2.1.D	0.479045	-0.0955	-0.0676	-6.86	1.21362	0.244	-0.135	1.16514	3436	0.261	0.0245	-0.0492	-7.88	0.562
0	NR1I3.0.C	0.429748	-0.187	-0.182	-4.51	1.13718	0.000529	0.00992	-3.4683	3644	0.000639	-0.0666	-0.163	-5.53	0.707
0	NR1I3.1.D	0.532818	0.0619	0.105	-7.83	1.24007	1.51e-18	-0.273	8.83201	3748	2.73e-18	0.182	0.123	-8.85	0.424
0	NR2C1.0.C	0.391365	-0.296	-0.287	-4.5	1.10304	2.03e-31	0.0341	-11.7222	5721	5e-31	-0.176	-0.268	-5.52	0.731
0	NR2C2.0.B	0.405634	-0.263	-0.247	-4.85	1.08386	2.31e-19	0.00996	-9.03045	4970	4.28e-19	-0.143	-0.229	-5.87	0.707
0	NR2E1.0.D	0.534074	0.0585	0.0893	-3.79	1.20201	7.35e-11	-0.0621	6.54796	1981	1.1e-10	0.179	0.108	-4.81	0.635
0	NR2E3.0.C	0.521236	0.0267	0.0486	-4.36	1.1934	2.65e-12	-0.075	7.01946	3367	4.12e-12	0.147	0.067	-5.38	0.622
0	NR2F6.0.D	0.453467	-0.14	-0.11	-4.4	1.15747	0.258	0.0115	-1.13095	4384	0.275	-0.0202	-0.0919	-5.42	0.709
0	NR4A1.0.A	0.468612	-0.105	-0.07	-7.42	1.20951	0.507	-0.0967	0.66315	2947	0.524	0.015	-0.0516	-8.44	0.601
0	NR4A2.0.C	0.468612	-0.105	-0.07	-7.42	1.20951	0.507	-0.0967	0.66315	2947	0.524	0.015	-0.0516	-8.44	0.601
0	NR4A3.0.D	0.413303	-0.228	-0.226	-7.43	1.1424	2.36e-10	-0.00598	-6.34834	4781	3.43e-10	-0.108	-0.208	-8.45	0.691
0	NR5A2.0.B	0.382131	-0.314	-0.309	-4.19	1.09661	1.19e-51	0.0094	-15.2106	8081	4.98e-51	-0.194	-0.291	-5.21	0.707
0	NR6A1.0.B	0.417521	-0.322	-0.237	-6.53	1.29034	3.32e-19	-0.186	-9.00804	3413	6.12e-19	-0.202	-0.219	-7.55	0.511
0	NRF1.0.A	0.582615	0.0958	0.213	-7.08	1.00421	4.91e-75	-0.546	18.4808	8237	3.56e-74	0.216	0.232	-8.1	0.151
0	NRL.0.D	0.507637	0.00469	0.02	-5.08	1.13017	1.94e-09	-0.0743	6.01988	3077	2.72e-09	0.125	0.0384	-6.1	0.623
0	OLIG1.0.D	0.568785	0.164	0.226	-4.19	1.25432	3.48e-19	-0.213	9.06244	1621	6.39e-19	0.284	0.244	-5.21	0.485
0	OLIG2.0.B	0.463555	-0.116	-0.093	-0.869	1.11608	0.714	-0.116	0.366957	11634	0.729	0.00404	-0.0746	-1.89	0.582
0	OLIG2.1.B	0.449852	-0.141	-0.137	-4.35	1.11543	0.121	-0.0829	-1.55122	7089	0.132	-0.0214	-0.119	-5.37	0.614
0	OLIG3.0.D	0.556231	0.0956	0.197	-4.36	1.23795	4.51e-10	-0.364	6.28174	1316	6.46e-10	0.216	0.215	-5.38	0.334
0	ONEC2.0.D	0.595762	0.23	0.27	-4.53	1.21247	1.65e-65	-0.154	17.408	3775	9.2e-65	0.35	0.289	-5.55	0.543
0	ONEC3.0.D	0.570093	0.175	0.183	-3.87	1.14975	5.44e-31	-0.0189	11.7532	2140	1.34e-30	0.295	0.202	-4.89	0.678
0	OSR2.0.C	0.443421	-0.172	-0.144	-5.96	1.06851	2.78e-09	-0.147	-5.94587	18355	3.9e-09	-0.0519	-0.125	-6.98	0.55
0	OTX1.0.D	0.610995	0.34	0.324	-5.19	1.22606	1.69e-133	0.0351	25.3223	4766	2.25e-132	0.46	0.343	-6.21	0.732
0	OTX2.0.A	0.635053	0.386	0.387	-4.47	1.19057	1.02e-140	-0.0293	26.2295	3954	1.51e-139	0.506	0.405	-5.49	0.668
0	OVOL1.0.C	0.500288	-0.0516	0.000931	-7.38	1.21865	0.0204	-0.317	2.3216	1739	0.023	0.0684	0.0193	-8.4	0.38
0	OVOL2.0.D	0.484674	-0.0623	-0.0464	-3.71	1.15482	0.255	-0.0691	1.13865	522	0.273	0.0577	-0.028	-4.73	0.628
0	OZF.0.C	0.53874	0.0158	0.133	-7.72	1.3603	2.19e-07	-0.523	5.19483	2762	2.9e-07	0.136	0.151	-8.74	0.174
0	P53.0.A	0.390151	-0.323	-0.29	-6.81	1.17573	1.22e-30	-0.0419	-11.5814	4711	2.98e-30	-0.203	-0.272	-7.83	0.655
0	P53.1.A	0.402152	-0.299	-0.266	-4.28	1.12551	2.16e-35	-0.0958	-12.4791	6597	6.05e-35	-0.179	-0.247	-5.3	0.601
0	P5F1B.0.D	0.61558	0.261	0.311	-4.41	1.22787	6.81e-56	-0.299	16.0947	2760	3.08e-55	0.381	0.33	-5.43	0.398
0	P63.0.A	0.394152	-0.32	-0.289	0.00784	1.13589	5.78e-36	-0.024	-12.6023	5404	1.65e-35	-0.2	-0.27	-1.01	0.673
0	P63.1.A	0.411674	-0.259	-0.239	-4.51	1.14989	1.08e-24	0.00503	-10.2889	7795	2.3e-24	-0.139	-0.221	-5.53	0.702
0	P73.0.A	0.401499	-0.296	-0.266	-6.76	1.15824	2.67e-26	-0.0512	-10.6625	5203	5.96e-26	-0.176	-0.247	-7.78	0.646
0	P73.1.A	0.411573	-0.268	-0.24	-4.31	1.13912	8.13e-23	-0.0529	-9.86745	6135	1.62e-22	-0.148	-0.222	-5.33	0.644
0	PATZ1.0.C	0.570306	0.0905	0.167	-0.483	1.04052	1.02e-253	-0.502	34.1286	44911	4.15e-252	0.211	0.186	-1.5	0.196
0	PATZ1.1.C	0.484543	-0.0747	-0.0412	-0.573	1.0347	2.05e-10	-0.198	6.35899	29145	2.99e-10	0.0453	-0.0228	-1.59	0.499
0	PAX1.0.D	0.404163	-0.229	-0.224	-4.13	1.15069	0.00142	0.00913	-3.19887	1153	0.00168	-0.109	-0.205	-5.15	0.706
0	PAX2.0.D	0.489297	-0.0462	-0.0216	-7.7	1.22126	0.0301	-0.0942	2.17132	1308	0.0336	0.0738	-0.00317	-8.72	0.603
0	PAX3.0.D	0.558541	0.138	0.146	-3.61	1.17098	7.33e-07	0.28	5.01315	521	9.57e-07	0.258	0.164	-4.63	0.977
0	PAX4.0.D	0.639734	0.418	0.409	-4.02	1.2394	3.79e-41	0.076	14.0244	1052	1.23e-40	0.538	0.427	-5.04	0.773
0	PAX5.0.A	0.46534	-0.128	-0.0838	-0.701	1.07576	0.343	-0.162	-0.947883	20860	0.361	-0.0079	-0.0654	-1.72	0.535
0	PAX6.0.C	0.487098	-0.111	-0.0348	-7.75	1.32567	0.756	-0.88	0.31059	2209	0.77	0.00884	-0.0164	-8.77	-0.182
0	PAX7.0.D	0.577135	0.176	0.181	-4.47	1.21121	1e-10	0.0629	6.56178	726	1.49e-10	0.296	0.199	-5.49	0.76
0	PAX8.0.D	0.458972	-0.139	-0.0929	-5.99	1.16251	0.485	-0.218	-0.698383	1828	0.502	-0.0192	-0.0745	-7.01	0.48
0	PBX1.0.A	0.424505	-0.247	-0.216	-4.75	1.09951	4.6e-14	-0.0824	-7.56468	4497	7.53e-14	-0.127	-0.198	-5.77	0.615
0	PBX1.1.C	0.503311	-0.0214	0.0139	-4.53	1.15509	0.00181	-0.136	3.12502	1359	0.00213	0.0986	0.0323	-5.55	0.562
0	PBX2.0.C	0.525458	-0.00964	0.0645	-7.05	1.23595	0.000681	-0.547	3.40428	1473	0.000819	0.11	0.0829	-8.07	0.151
0	PBX3.0.A	0.404577	-0.277	-0.252	-4.75	1.09492	1.63e-24	-0.0583	-10.2629	5418	3.44e-24	-0.157	-0.234	-5.77	0.639
0	PBX3.1.A	0.556514	0.0607	0.14	-3.83	1.12491	1.31e-13	-0.274	7.45007	2203	2.12e-13	0.181	0.159	-4.85	0.424
0	PDX1.0.A	0.489275	-0.0631	-0.0216	-4.51	1.12717	0.0272	-0.143	2.20966	1958	0.0306	0.0569	-0.00317	-5.53	0.554
0	PDX1.1.A	0.622741	0.365	0.346	-5.43	1.2993	5.26e-50	-0.00401	15.3496	1715	2.08e-49	0.485	0.364	-6.45	0.693
0	PEBB.0.C	0.499625	-0.0475	-0.00116	-7.42	1.19222	1.53e-05	-0.207	4.32767	5334	1.91e-05	0.0725	0.0172	-8.44	0.491
0	PHX2A.0.D	0.666138	0.524	0.496	-3.77	1.30354	2.12e-61	0.038	17.4553	1261	1.05e-60	0.644	0.515	-4.79	0.735
0	PHX2B.0.D	0.675862	0.564	0.537	-3.77	1.30567	2.94e-70	0.0209	18.8214	1305	1.91e-69	0.684	0.556	-4.79	0.718
0	PIT1.0.C	0.615098	0.283	0.332	-4.25	1.21911	1.37e-49	-0.147	15.1772	2146	5.37e-49	0.403	0.35	-5.27	0.55
0	PITX1.0.D	0.624031	0.37	0.375	-4.06	1.18084	2.76e-89	-0.00481	20.8005	2580	2.56e-88	0.49	0.394	-5.08	0.693
0	PITX2.0.D	0.4874	-0.0425	-0.0325	-7.38	1.185	8.37e-11	-0.0479	6.49902	10952	1.24e-10	0.0775	-0.0141	-8.4	0.649
0	PITX3.0.D	0.668009	0.509	0.486	-4.14	1.26046	1.89e-143	0.00283	26.8851	2979	2.91e-142	0.629	0.504	-5.16	0.7
0	PKNX1.0.B	0.422265	-0.229	-0.216	-4.75	1.0987	4.09e-11	-0.0808	-6.61499	4689	6.12e-11	-0.109	-0.198	-5.77	0.616
0	PLAG1.0.D	0.469557	-0.12	-0.0723	-5.52	1.0022	0.959	-0.218	-0.0512007	24587	0.963	-0.000379	-0.0539	-6.54	0.479
0	PLAL1.0.D	0.400883	-0.269	-0.235	-5.96	0.989357	3.88e-56	-0.18	-15.8399	13131	1.77e-55	-0.149	-0.217	-6.98	0.517
0	PO2F1.0.C	0.398634	-0.6	-0.403	-0.869	1.65073	4.77e-83	-0.326	-19.6793	4686	4.07e-82	-0.48	-0.385	-1.89	0.372
0	PO2F2.0.A	0.560569	0.102	0.145	-6.21	1.25986	4.48e-23	-0.233	9.96313	3302	9.08e-23	0.222	0.163	-7.23	0.465
0	PO2F3.0.D	0.597167	0.241	0.289	-4.25	1.21839	1.04e-33	-0.239	12.3499	1765	2.77e-33	0.361	0.307	-5.27	0.459
0	PO3F1.0.C	0.586849	0.174	0.227	-5.97	1.2391	4.69e-30	-0.462	11.539	2418	1.13e-29	0.294	0.245	-6.99	0.235
0	PO3F2.0.A	0.528237	-0.0356	0.0757	-7.74	1.43858	0.00102	-0.836	3.28734	3205	0.00122	0.0844	0.0941	-8.76	-0.139
0	PO3F3.0.D	0.654711	0.425	0.415	-5.74	1.21683	6.75e-130	-0.0314	25.3074	3290	8.65e-129	0.545	0.434	-6.76	0.666
0	PO3F4.0.D	0.638953	0.358	0.359	-4.15	1.21343	8.34e-82	-0.144	19.8229	2598	6.9e-81	0.478	0.378	-5.17	0.554
0	PO4F1.0.D	0.639581	0.373	0.355	-3.72	1.1959	2.21e-69	0.137	18.284	2006	1.38e-68	0.493	0.373	-4.74	0.834
0	PO4F2.0.D	0.604571	0.295	0.281	-4.29	1.24903	3.3e-41	-0.0295	13.7908	1750	1.07e-40	0.415	0.3	-5.31	0.668
0	PO4F3.0.D	0.618913	0.334	0.307	-4.03	1.208	1.07e-61	0.181	17.1073	2115	5.38e-61	0.454	0.325	-5.05	0.879
0	PO5F1.0.A	0.547347	0.067	0.134	-5.11	1.22602	9.67e-19	-0.275	8.88584	3506	1.75e-18	0.187	0.152	-6.13	0.423
0	PO5F1.1.A	0.563112	0.109	0.175	-6.19	1.24961	7.68e-29	-0.368	11.2282	3882	1.8e-28	0.229	0.193	-7.21	0.33
0	PO6F1.0.D	0.611782	0.261	0.325	-4.5	1.20146	3.64e-29	-0.126	11.4769	1324	8.55e-29	0.381	0.344	-5.52	0.572
0	PO6F2.0.D	0.614207	0.312	0.325	-4.3	1.2849	1.55e-39	-0.0141	13.5061	1633	4.92e-39	0.432	0.344	-5.32	0.683
0	PPARA.0.B	0.414403	-0.228	-0.23	-4.15	1.13821	3.16e-13	0.101	-7.301	6332	5.04e-13	-0.108	-0.212	-5.17	0.798
0	PPARA.1.B	0.448262	-0.162	-0.126	-7.42	1.16376	0.0117	-0.0345	-2.52272	5122	0.0133	-0.0421	-0.108	-8.44	0.663
0	PPARD.0.D	0.405147	-0.29	-0.257	-7.43	1.15371	2.55e-23	-0.0561	-9.99571	4818	5.22e-23	-0.17	-0.239	-8.45	0.641
0	PPARG.0.A	0.398324	-0.272	-0.263	-4.48	1.09608	4.12e-38	0.0462	-12.9523	9663	1.25e-37	-0.152	-0.245	-5.5	0.744
0	PPARG.1.A	0.416604	-0.244	-0.214	-0.184	1.12167	6.06e-15	-0.132	-7.82297	5312	1.01e-14	-0.124	-0.195	-1.2	0.565
0	PRD14.0.A	0.427961	-0.229	-0.204	-5.44	1.13377	4.96e-06	-0.13	-4.57667	2339	6.28e-06	-0.109	-0.185	-6.46	0.567
0	PRDM1.0.A	0.512295	0.000968	0.0304	-4.96	1.14994	1.53e-19	-0.11	9.06267	8052	2.83e-19	0.121	0.0488	-5.98	0.587
0	PRDM4.0.D	0.410288	-0.247	-0.229	-4.85	1.144	5.97e-14	-0.0761	-7.52885	4860	9.72e-14	-0.127	-0.21	-5.87	0.621
0	PRDM6.0.C	0.576056	0.173	0.205	-6.96	1.19467	4.54e-202	-0.0992	30.6074	18401	9.96e-201	0.293	0.223	-7.98	0.598
0	PRGR.0.A	0.4883	-0.0879	-0.0272	-5.19	1.20796	0.106	-0.174	1.61705	3846	0.116	0.0321	-0.00879	-6.21	0.524
0	PRGR.1.A	0.469246	-0.131	-0.0824	-7.5	1.22446	0.539	-0.353	-0.613662	5040	0.555	-0.0108	-0.064	-8.52	0.344
0	PROP1.0.D	0.622283	0.375	0.351	-4.99	1.28116	5.78e-46	0.0234	14.7263	1472	2.07e-45	0.495	0.369	-6.01	0.721
0	PROX1.0.D	0.470577	-0.111	-0.07	-6.96	1.00202	0.265	-0.217	1.11573	21072	0.281	0.00876	-0.0516	-7.98	0.481
0	PRRX1.0.D	0.605708	0.308	0.307	-5.8	1.25331	9.86e-289	-0.0446	37.059	13140	9.48e-287	0.428	0.326	-6.82	0.653
0	PRRX2.0.C	0.575112	0.213	0.222	-0.0212	1.25548	1.08e-180	-0.0553	29.0205	13380	1.98e-179	0.333	0.24	-1.04	0.642
0	PTF1A.0.B	0.445034	-0.186	-0.139	-7.23	1.07181	5.24e-15	-0.198	-7.82517	19785	8.79e-15	-0.0664	-0.121	-8.25	0.499
0	PTF1A.1.B	0.448303	-0.16	-0.142	-7.23	1.09581	0.000129	-0.142	-3.82862	12641	0.000158	-0.04	-0.123	-8.25	0.555
0	PURA.0.D	0.513341	-0.0355	0.0313	-0.385	1.03649	3.95e-34	-0.461	12.1882	31482	1.07e-33	0.0845	0.0497	-1.4	0.237
0	RARA.0.A	0.403892	-0.254	-0.243	-4.78	1.09222	2.86e-42	-0.037	-13.6567	14541	9.49e-42	-0.134	-0.225	-5.8	0.66
0	RARA.1.A	0.376567	-0.319	-0.313	-0.867	1.08749	2.76e-56	-0.0435	-15.9073	8296	1.26e-55	-0.199	-0.295	-1.89	0.654
0	RARA.2.A	0.404909	-0.272	-0.251	-7.31	1.126	5.39e-21	-0.0288	-9.43768	5174	1.03e-20	-0.152	-0.232	-8.33	0.669
0	RARB.0.D	0.408244	-0.259	-0.237	-5.05	1.1154	2.47e-40	-0.00665	-13.3296	13100	7.95e-40	-0.139	-0.219	-6.07	0.691
0	RARG.0.B	0.364674	-0.338	-0.359	-0.869	1.07625	2.09e-64	0.0491	-17.077	7796	1.13e-63	-0.218	-0.341	-1.89	0.746
0	RARG.1.B	0.425648	-0.225	-0.205	-4.85	1.11538	2.6e-21	-0.00726	-9.49249	11580	5.01e-21	-0.105	-0.187	-5.87	0.69
0	RARG.2.D	0.401612	-0.294	-0.266	-4.6	1.10121	4.37e-46	-0.0178	-14.318	9056	1.57e-45	-0.174	-0.248	-5.62	0.679
0	RAX2.0.D	0.660912	0.488	0.446	-4.02	1.24293	7.08e-69	0.0509	18.4924	1448	4.35e-68	0.608	0.464	-5.04	0.748
0	REL.0.B	0.469427	-0.094	-0.0918	-0.483	1.13103	0.0793	-0.111	1.75519	6231	0.0873	0.026	-0.0734	-1.5	0.586
0	RELB.0.C	0.455458	-0.111	-0.111	-4.14	1.11024	0.54	0.0603	0.613491	6376	0.555	0.00883	-0.0922	-5.16	0.758
0	REST.0.A	0.392916	-0.318	-0.276	-7.79	1.07363	1.68e-65	-0.158	-17.1969	9712	9.27e-65	-0.198	-0.258	-8.81	0.539
0	RFX1.0.B	0.506736	-0.0436	0.0178	-7.45	1.0002	3.61e-17	-0.302	8.43196	14698	6.36e-17	0.0764	0.0362	-8.47	0.395
0	RFX1.1.B	0.529978	0.0348	0.0762	-4.34	1.12872	5.33e-24	-0.0861	10.1431	5821	1.11e-23	0.155	0.0946	-5.36	0.611
0	RFX2.0.A	0.553816	0.0844	0.122	-4.08	1.05181	1.69e-47	-0.185	14.5864	6067	6.24e-47	0.204	0.14	-5.1	0.513
0	RFX2.1.A	0.501864	-0.032	0.00637	-4.88	1.12471	7.46e-11	-0.102	6.51916	7510	1.11e-10	0.088	0.0248	-5.9	0.596
0	RFX3.0.B	0.568236	0.121	0.157	-4.89	1.10145	3.57e-39	-0.221	13.2314	3803	1.11e-38	0.241	0.176	-5.91	0.476
0	RFX4.0.D	0.57287	0.132	0.17	-4.89	1.06555	3.93e-50	-0.166	15.0656	4261	1.58e-49	0.252	0.189	-5.91	0.531
0	RFX5.0.A	0.483387	-0.0883	-0.0491	-7.45	1.1085	0.0175	-0.101	2.37577	7464	0.0198	0.0317	-0.0307	-8.47	0.596
0	RFX5.1.A	0.516828	0.017	0.0364	-4.34	1.15191	9.92e-17	-0.0411	8.33105	5170	1.73e-16	0.137	0.0548	-5.36	0.656
0	RHXF1.0.D	0.576091	0.159	0.197	-7	1.19617	1.57e-32	-0.189	12.0246	2727	4.04e-32	0.279	0.215	-8.02	0.508
0	RORA.0.C	0.411794	-0.242	-0.227	-5.18	1.13617	1.02e-15	0.0808	-8.04336	6003	1.74e-15	-0.122	-0.209	-6.2	0.778
0	RORG.0.C	0.538115	0.097	0.119	-4.19	1.17604	3.12e-22	-0.0743	9.77245	2886	6.15e-22	0.217	0.137	-5.21	0.623
0	RREB1.0.D	0.435138	-0.195	-0.16	-6.92	1.06378	8.8e-21	-0.179	-9.35533	22517	1.67e-20	-0.075	-0.142	-7.94	0.518
0	RUNX1.0.A	0.527173	0.0301	0.0726	-7.42	1.19419	2.56e-18	-0.203	8.75935	5097	4.61e-18	0.15	0.091	-8.44	0.494
0	RUNX2.0.A	0.459489	-0.166	-0.117	-6.27	1.22927	0.00196	-0.159	-3.09746	7282	0.0023	-0.0461	-0.0989	-7.29	0.539
0	RUNX3.0.A	0.530689	0.047	0.0817	-7.42	1.20371	8.97e-21	-0.18	9.38712	4790	1.7e-20	0.167	0.1	-8.44	0.517
0	RX.0.D	0.618769	0.349	0.342	-4.34	1.20742	1.24e-108	0.0394	22.8697	3591	1.34e-107	0.469	0.361	-5.36	0.737
0	RXRA.0.A	0.43035	-0.197	-0.168	-0.869	1.04421	5e-23	-0.0952	-9.88807	23209	1.01e-22	-0.0772	-0.15	-1.89	0.602
0	RXRA.1.A	0.415142	-0.248	-0.226	-0.237	1.12335	5.71e-22	-0.0104	-9.65895	7872	1.12e-21	-0.128	-0.208	-1.26	0.687
0	RXRB.0.C	0.421093	-0.23	-0.22	-4.94	1.12318	6.85e-19	0.00818	-8.89341	9131	1.24e-18	-0.11	-0.201	-5.96	0.706
0	RXRG.0.B	0.419398	-0.248	-0.244	-7.51	1.24765	4.02e-08	-0.205	-5.50391	2959	5.45e-08	-0.128	-0.225	-8.53	0.492
0	SALL4.0.B	0.481017	-0.0817	-0.043	-7.05	1.02192	5.74e-08	-0.205	5.42754	29132	7.73e-08	0.0383	-0.0246	-8.07	0.492
0	SCRT1.0.D	0.411163	-0.303	-0.263	-5.06	1.16629	8.51e-14	-0.125	-7.50543	2347	1.38e-13	-0.183	-0.245	-6.08	0.573
0	SCRT2.0.D	0.409024	-0.298	-0.261	-5.06	1.15882	7.75e-12	-0.0819	-6.88177	2039	1.19e-11	-0.178	-0.242	-6.08	0.615
0	SHOX.0.D	0.631716	0.406	0.406	-4.04	1.27058	4.23e-67	0.0728	17.984	1917	2.47e-66	0.526	0.424	-5.06	0.77
0	SHOX2.0.D	0.635616	0.417	0.425	-4.04	1.25896	2.12e-67	0.0177	18.0649	1825	1.24e-66	0.537	0.443	-5.06	0.715
0	SIX1.0.A	0.579344	0.179	0.211	-5.24	1.16817	1.69e-37	-0.245	12.9884	2653	5.04e-37	0.299	0.229	-6.26	0.452
0	SIX2.0.A	0.563338	0.151	0.174	-4.77	1.14413	3.58e-36	-0.134	12.7168	2984	1.03e-35	0.271	0.192	-5.79	0.563
0	SMAD1.0.D	0.395713	-0.294	-0.27	-4.94	1.10369	6.12e-61	-0.056	-16.5375	12595	2.98e-60	-0.174	-0.252	-5.96	0.641
0	SMAD2.0.A	0.400457	-0.289	-0.257	-4.93	1.1289	2.52e-42	-0.0762	-13.6912	9192	8.4e-42	-0.169	-0.239	-5.95	0.621
0	SMAD3.0.B	0.410023	-0.254	-0.228	-7.86	1.08438	8.42e-58	-0.0937	-16.0579	21072	3.93e-57	-0.134	-0.209	-8.88	0.604
0	SMAD4.0.B	0.405578	-0.274	-0.253	-4.94	1.14156	2.74e-29	-0.0874	-11.2758	7530	6.53e-29	-0.154	-0.235	-5.96	0.61
0	SMCA1.0.C	0.491389	-0.0964	-0.0299	-4.16	1.29193	0.183	-0.245	1.3319	5574	0.199	0.0236	-0.0115	-5.18	0.452
0	SMCA5.0.C	0.311257	-0.847	-0.691	-0.869	1.52642	9.04e-272	-0.339	-36.917	6236	6.32e-270	-0.727	-0.673	-1.89	0.359
0	SNAI1.0.C	0.355573	-0.397	-0.38	-6.78	1.06631	8e-116	-0.137	-23.1578	8783	9.18e-115	-0.277	-0.362	-7.8	0.561
0	SNAI2.0.A	0.333576	-0.455	-0.432	-5.43	1.09295	1.88e-150	-0.0564	-26.5821	8256	3.22e-149	-0.335	-0.413	-6.45	0.641
0	SOX10.0.B	0.594582	0.276	0.294	-7.6	1.29465	2.22e-85	-0.366	19.9836	4430	1.99e-84	0.396	0.313	-8.62	0.332
0	SOX10.1.A	0.505502	-0.0369	0.0149	-5.58	1.15786	5.02e-13	-0.123	7.2316	11359	7.94e-13	0.0831	0.0333	-6.6	0.574
0	SOX1.0.D	0.554965	0.115	0.159	-6.58	1.31501	4.56e-13	-0.408	7.29378	1692	7.23e-13	0.235	0.177	-7.6	0.289
0	SOX11.0.D	0.542204	0.111	0.124	-4.23	1.21542	1.31e-14	-0.0766	7.77163	1706	2.16e-14	0.231	0.143	-5.25	0.621
0	SOX13.0.D	0.511908	0.0253	0.0314	-7.96	1.2084	6.19e-14	-0.0719	7.5285	4073	1.01e-13	0.145	0.0498	-8.98	0.625
0	SOX15.0.D	0.55029	0.102	0.128	-0.869	1.23837	4.7e-91	-0.123	20.3475	14645	4.41e-90	0.222	0.146	-1.89	0.574
0	SOX17.0.C	0.502578	-0.017	0.00535	-4.48	1.21531	1.7e-06	-0.022	4.79481	3297	2.18e-06	0.103	0.0237	-5.5	0.675
0	SOX18.0.D	0.518638	0.0219	0.0646	-4.87	1.21449	1.53e-10	-0.153	6.42279	3112	2.26e-10	0.142	0.083	-5.89	0.544
0	SOX2.0.A	0.511908	-0.00852	0.0333	-5.94	1.17734	3.4e-17	-0.0898	8.44682	8650	6e-17	0.111	0.0517	-6.96	0.607
0	SOX21.0.D	0.557692	0.144	0.164	-6.67	1.2135	3.48e-18	-0.155	8.79245	1664	6.23e-18	0.264	0.182	-7.69	0.542
0	SOX2.1.A	0.528283	0.0541	0.0752	-4.5	1.16866	5.83e-20	-0.128	9.19289	3960	1.08e-19	0.174	0.0936	-5.52	0.569
0	SOX3.0.B	0.477558	-0.0934	-0.0561	-4.46	1.16128	0.0617	-0.0743	1.86883	7174	0.0684	0.0266	-0.0377	-5.48	0.623
0	SOX4.0.B	0.508369	-0.0148	0.0234	-4.63	1.16259	2.31e-14	-0.014	7.64481	7707	3.8e-14	0.105	0.0418	-5.65	0.683
0	SOX5.0.C	0.577162	0.179	0.219	-4.42	1.22363	2.38e-45	-0.0497	14.3229	3538	8.29e-45	0.299	0.237	-5.44	0.648
0	SOX7.0.D	0.54823	0.124	0.132	-4.23	1.20329	6.87e-16	-0.137	8.15247	1638	1.17e-15	0.244	0.15	-5.25	0.56
0	SOX8.0.D	0.520882	0.0387	0.055	-7.6	1.22682	3.82e-09	-0.283	5.91543	2131	5.35e-09	0.159	0.0734	-8.62	0.415
0	SOX9.0.B	0.587553	0.247	0.256	-7.6	1.28989	1.39e-83	-0.19	19.7105	4997	1.22e-82	0.367	0.274	-8.62	0.507
0	SOX9.1.B	0.55303	0.0989	0.14	-4.47	1.23193	1.82e-23	-0.109	10.0545	3300	3.74e-23	0.219	0.158	-5.49	0.588
0	SP1.0.A	0.582054	0.112	0.196	-0.538	1.00761	3.91e-289	-0.441	36.4937	38158	5.01e-287	0.232	0.214	-1.56	0.257
0	SP1.1.A	0.588983	0.128	0.214	-0.483	0.986409	1.3e-275	-0.417	35.6844	28410	1e-273	0.248	0.233	-1.5	0.28
0	SP2.0.A	0.58834	0.123	0.208	-0.506	1.01025	2.23e-308	-0.424	38.8358	40310	3.42e-306	0.243	0.226	-1.53	0.273
0	SP2.1.B	0.577596	0.112	0.19	0.0267	1.00477	4.2e-247	-0.356	33.7392	30343	1.47e-245	0.232	0.209	-0.993	0.341
0	SP3.0.B	0.58628	0.126	0.205	-0.869	1.01121	2.23e-308	-0.411	39.3326	40438	3.42e-306	0.246	0.223	-1.89	0.286
0	SP4.0.A	0.568806	0.0888	0.162	-0.628	1.01604	1.8e-230	-0.388	32.5248	37853	5.76e-229	0.209	0.18	-1.65	0.31
0	SP4.1.A	0.572727	0.104	0.177	0.0112	1.01031	4.44e-258	-0.364	34.4584	35874	2.01e-256	0.224	0.196	-1.01	0.334
0	SPDEF.0.D	0.498027	-0.0752	-0.00375	-6.67	1.15248	0.0665	-0.21	1.83611	2281	0.0734	0.0448	0.0146	-7.69	0.487
0	SPI1.0.A	0.474019	-0.106	-0.0722	-4.98	1.12851	0.204	-0.0862	1.27107	11470	0.22	0.0142	-0.0538	-6	0.611
0	SPIB.0.A	0.473622	-0.108	-0.0721	-4.98	1.13373	0.312	-0.0972	1.01184	10141	0.331	0.012	-0.0537	-6	0.6
0	SPIC.0.D	0.460634	-0.124	-0.0969	-6.88	1.028	0.635	-0.153	-0.475055	24488	0.652	-0.00359	-0.0785	-7.9	0.544
0	SPZ1.0.D	0.428368	-0.209	-0.172	-4.09	1.03101	4.57e-08	-0.0976	-5.47621	4209	6.18e-08	-0.0894	-0.153	-5.11	0.6
0	SRBP1.0.A	0.391818	-0.308	-0.297	-4.43	1.10602	7.98e-31	-0.0194	-11.6144	4913	1.95e-30	-0.188	-0.279	-5.45	0.678
0	SRBP2.0.B	0.409174	-0.249	-0.22	-7.05	1.02693	2.61e-50	-0.128	-14.9476	17418	1.06e-49	-0.129	-0.202	-8.07	0.569
0	SRF.0.A	0.536772	0.0654	0.1	-6.97	1.19697	4.03e-16	-0.114	8.18312	2869	6.91e-16	0.185	0.119	-7.99	0.584
0	SRY.0.B	0.544699	0.0928	0.122	-6.88	1.19208	1.09e-69	-0.115	17.7494	10951	6.98e-69	0.213	0.14	-7.9	0.582
0	STA5A.0.A	0.516882	-0.00666	0.053	-5.77	1.23782	2.86e-11	-0.228	6.66582	5568	4.3e-11	0.113	0.0714	-6.79	0.469
0	STA5B.0.A	0.483389	-0.22	-0.0633	0.0871	1.4593	8.59e-07	-0.295	-4.9269	5358	1.12e-06	-0.0999	-0.0449	-0.933	0.402
0	STAT1.0.A	0.501559	-0.0246	0.00984	-4.57	1.17161	7.18e-10	-0.0675	6.17075	6095	1.02e-09	0.0954	0.0282	-5.59	0.63
0	STAT1.1.A	0.540469	0.0733	0.111	-7.42	1.20037	7.79e-95	-0.187	20.7406	19768	7.59e-94	0.193	0.129	-8.44	0.51
0	STAT2.0.A	0.53573	0.0489	0.0993	-7.42	1.21252	5.48e-52	-0.244	15.2228	13462	2.3e-51	0.169	0.118	-8.44	0.453
0	STAT3.0.A	0.510898	-0.0177	0.0374	-6.72	1.21438	1.97e-10	-0.202	6.37319	6056	2.89e-10	0.102	0.0558	-7.74	0.495
0	STAT4.0.A	0.51984	-0.0191	0.0572	-5.19	1.2597	1.56e-09	-0.221	6.04614	5998	2.21e-09	0.101	0.0756	-6.21	0.476
0	STAT6.0.B	0.473808	-0.158	-0.0837	-4.16	1.29994	0.0288	-0.287	-2.18623	5975	0.0323	-0.0377	-0.0653	-5.18	0.41
0	STF1.0.B	0.38383	-0.304	-0.299	-4.97	1.10356	1.28e-48	-0.0145	-14.7309	8522	4.92e-48	-0.184	-0.28	-5.99	0.683
0	SUH.0.A	0.451888	-0.129	-0.123	-4.9	1.09327	0.452	-0.0215	-0.75174	9270	0.47	-0.00899	-0.104	-5.92	0.676
0	TAF1.0.A	0.516822	-0.0277	0.0421	-4.97	1.00893	5.11e-33	-0.286	11.9815	22441	1.33e-32	0.0923	0.0605	-5.99	0.411
0	TAL1.0.A	0.434505	-0.225	-0.176	-4.42	1.1241	3.15e-07	-0.125	-5.12481	3130	4.16e-07	-0.105	-0.157	-5.44	0.573
0	TAL1.1.A	0.43501	-0.181	-0.17	-5.69	1.09875	1.21e-07	-0.0653	-5.29518	10317	1.62e-07	-0.0606	-0.152	-6.71	0.632
0	TBP.0.A	0.421833	-0.477	-0.292	-4.15	1.58157	1.39e-25	-0.27	-10.5825	2226	3.02e-25	-0.357	-0.274	-5.17	0.428
0	TBR1.0.D	0.466191	-0.145	-0.112	-4.82	1.19831	0.312	-0.0623	-1.01118	2381	0.331	-0.0251	-0.0936	-5.84	0.635
0	TBX1.0.D	0.527204	0.00387	0.0644	0.378	1.01704	6.73e-79	-0.335	18.8301	35271	5.23e-78	0.124	0.0828	-0.642	0.362
0	TBX15.0.D	0.559923	0.0716	0.141	-0.488	1.03104	2.98e-208	-0.368	30.8773	43322	7.16e-207	0.192	0.16	-1.51	0.33
0	TBX19.0.D	0.488716	-0.095	-0.0335	-4.02	1.22247	0.466	-0.0636	0.729441	1285	0.483	0.025	-0.0151	-5.04	0.634
0	TBX20.0.D	0.423379	-0.223	-0.192	-4.95	1.12707	2.09e-11	-0.027	-6.71167	5723	3.16e-11	-0.103	-0.173	-5.97	0.67
0	TBX2.0.D	0.385878	-0.331	-0.296	-4.52	1.13925	1.64e-52	-0.0684	-15.3537	7435	6.95e-52	-0.211	-0.278	-5.54	0.629
0	TBX21.0.A	0.382958	-0.328	-0.3	-4.75	1.10423	5.94e-66	-0.0552	-17.2655	9283	3.39e-65	-0.208	-0.282	-5.77	0.642
0	TBX3.0.C	0.390712	-0.313	-0.288	-5.06	1.09276	1.21e-65	-0.0641	-17.2052	10724	6.78e-65	-0.193	-0.269	-6.08	0.633
0	TBX4.0.D	0.405043	-0.272	-0.234	-7.32	1.17788	1.71e-10	-0.0533	-6.41057	2538	2.51e-10	-0.152	-0.216	-8.34	0.644
0	TBX5.0.D	0.348613	-0.431	-0.404	-4.4	1.13491	2.13e-88	-0.00323	-20.2393	5803	1.95e-87	-0.311	-0.385	-5.42	0.694
0	TCF7.0.A	0.475298	-0.144	-0.0709	-5.74	1.24986	0.192	-0.329	-1.30407	4696	0.209	-0.0243	-0.0525	-6.76	0.368
0	TEAD1.0.A	0.480769	-0.089	-0.0536	-7.46	1.16983	0.03	-0.181	2.17055	7176	0.0336	0.0311	-0.0352	-8.48	0.516
0	TEAD2.0.D	0.477016	-0.104	-0.0613	-7.46	1.15448	0.243	-0.15	1.16873	7266	0.26	0.0164	-0.0429	-8.48	0.548
0	TEAD3.0.D	0.534689	0.0665	0.093	-4.33	1.19558	1.8e-17	-0.0345	8.55357	3099	3.21e-17	0.186	0.111	-5.35	0.663
0	TEAD4.0.A	0.505008	-0.0218	0.00966	-7.46	1.16273	2.49e-11	-0.164	6.68383	6689	3.76e-11	0.0982	0.0281	-8.48	0.533
0	TEF.0.D	0.581719	0.202	0.248	-4.33	1.27218	8.86e-24	-0.0493	10.2065	1652	1.83e-23	0.322	0.267	-5.35	0.648
0	TF2LX.0.D	0.431544	-0.275	-0.184	-4.54	1.22573	1.07e-09	-0.289	-6.12164	2403	1.52e-09	-0.155	-0.166	-5.56	0.408
0	TF65.0.A	0.481139	-0.0526	-0.0483	-4.35	1.12205	8.98e-06	-0.0119	4.44379	5832	1.13e-05	0.0674	-0.0299	-5.37	0.685
0	TF7L1.0.B	0.470257	-0.11	-0.0792	-7.84	1.18412	0.617	-0.399	0.499469	3732	0.635	0.00986	-0.0608	-8.86	0.298
0	TF7L2.0.A	0.445125	-0.169	-0.131	-7.66	1.16396	0.0123	-0.408	-2.50535	3754	0.014	-0.0485	-0.113	-8.68	0.289
0	TFAP4.0.A	0.445329	-0.177	-0.164	-4.91	1.12179	6.81e-06	-0.0508	-4.50192	8670	8.61e-06	-0.0568	-0.146	-5.93	0.647
0	TFCP2.0.D	0.405634	-0.274	-0.25	-5.73	1.05929	3.53e-44	-0.0818	-13.9927	10507	1.21e-43	-0.154	-0.231	-6.75	0.616
0	TFDP1.0.C	0.534525	0.0244	0.08	-7.05	0.966998	3.36e-63	-0.262	16.8314	15670	1.74e-62	0.144	0.0984	-8.07	0.435
0	TFE2.0.A	0.41585	-0.245	-0.218	-7.08	1.09969	8.45e-37	-0.119	-12.6982	14486	2.46e-36	-0.125	-0.199	-8.1	0.578
0	TFE3.0.B	0.59727	0.168	0.269	-4.45	1.1311	5.55e-37	-0.328	12.8922	2637	1.63e-36	0.288	0.287	-5.47	0.369
0	TFEB.0.C	0.567512	0.0674	0.179	-4.45	1.1379	1.39e-15	-0.461	8.03682	2444	2.37e-15	0.187	0.197	-5.47	0.236
0	TGIF1.0.A	0.451086	-0.15	-0.128	-4.59	1.10412	0.000951	-0.0615	-3.30497	17868	0.00114	-0.03	-0.109	-5.61	0.636
0	TGIF2.0.D	0.428173	-0.232	-0.203	-4.55	1.13067	5.61e-09	-0.125	-5.84112	3585	7.82e-09	-0.112	-0.184	-5.57	0.572
0	THA.0.C	0.404711	-0.27	-0.241	-5.77	1.11069	1.49e-38	-0.0427	-13.0278	10358	4.54e-38	-0.15	-0.223	-6.79	0.655
0	THA11.0.B	0.51629	-0.0521	0.0448	-4.83	1.12301	2.04e-06	-0.323	4.75312	6630	2.61e-06	0.0679	0.0632	-5.85	0.374
0	THA.1.D	0.411928	-0.257	-0.236	-4.67	1.12202	2.81e-26	0.0071	-10.636	8283	6.25e-26	-0.137	-0.218	-5.69	0.704
0	THAP1.0.C	0.566934	0.0664	0.159	-0.869	0.981928	7.48e-145	-0.485	25.7228	25017	1.17e-143	0.186	0.178	-1.89	0.212
0	THB.0.C	0.395681	-0.285	-0.265	-4.62	1.08156	2.07e-47	-0.00358	-14.5231	10142	7.63e-47	-0.165	-0.246	-5.64	0.694
0	THB.1.D	0.385288	-0.335	-0.304	-4.62	1.09227	1.15e-55	-0.0446	-15.8378	6974	5.16e-55	-0.215	-0.286	-5.64	0.653
0	TLX1.0.D	0.499206	-0.0264	-0.00223	-4.46	1.17595	3.78e-08	-0.0159	5.50867	5038	5.15e-08	0.0936	0.0162	-5.48	0.681
0	TWST1.0.A	0.613535	0.28	0.311	-7.02	1.15904	7.93e-87	-0.329	20.2636	3576	7.18e-86	0.4	0.329	-8.04	0.369
0	TWST1.1.A	0.485066	-0.0663	-0.0412	-4.12	1.15389	0.00279	-0.0776	2.9916	4319	0.00326	0.0537	-0.0228	-5.14	0.62
0	TYY1.0.A	0.603655	0.099	0.284	-7.09	1.1242	6.42e-33	-0.745	12.0503	3994	1.67e-32	0.219	0.303	-8.11	-0.0475
0	TYY2.0.D	0.67945	0.253	0.412	-3.64	1.01815	7.63e-49	-0.885	15.1347	1747	2.95e-48	0.373	0.431	-4.66	-0.188
0	UBIP1.0.D	0.558288	0.0982	0.155	-0.869	1.19618	1.52e-271	-0.299	35.3018	59009	9.71e-270	0.218	0.174	-1.89	0.398
0	UNC4.0.D	0.660972	0.5	0.442	-3.77	1.24417	1.12e-74	0.128	19.3094	1522	8.05e-74	0.62	0.461	-4.79	0.825
0	USF1.0.A	0.564556	0.0778	0.155	-4.45	1.10264	9.08e-26	-0.316	10.5701	3617	2e-25	0.198	0.173	-5.47	0.381
0	USF2.0.A	0.502929	-0.0598	0.00718	-5.59	1.08907	3.67e-05	-0.276	4.12988	5975	4.55e-05	0.0602	0.0256	-6.61	0.421
0	VAX1.0.D	0.647679	0.434	0.415	-3.55	1.28295	2.6e-54	0.137	16.186	1422	1.14e-53	0.554	0.433	-4.57	0.834
0	VAX2.0.D	0.602752	0.322	0.279	-3.57	1.23387	3.58e-32	0.14	12.1653	1163	9.15e-32	0.442	0.297	-4.59	0.838
0	VDR.0.A	0.36633	-0.351	-0.335	-0.869	1.10987	2.57e-62	-0.028	-16.8026	7021	1.31e-61	-0.231	-0.316	-1.89	0.669
0	VDR.1.A	0.386582	-0.296	-0.3	-4.66	1.1295	2.48e-33	0.0591	-12.0892	6454	6.53e-33	-0.176	-0.282	-5.68	0.756
0	VENTX.0.D	0.590596	0.284	0.249	-3.76	1.26657	3.93e-35	0.124	12.6635	1595	1.09e-34	0.404	0.267	-4.78	0.821
0	VEZF1.0.C	0.563588	0.0885	0.15	-7.7	1.04488	3.65e-257	-0.371	34.3557	47721	1.56e-255	0.209	0.168	-8.72	0.326
0	VEZF1.1.C	0.511812	-0.0113	0.0269	-0.538	1.02748	7.24e-59	-0.228	16.194	33948	3.42e-58	0.109	0.0453	-1.56	0.47
0	VSX1.0.D	0.653726	0.465	0.465	-4.04	1.25456	1.72e-69	0.0272	18.4904	1597	1.08e-68	0.585	0.483	-5.06	0.725
0	VSX2.0.D	0.6084	0.311	0.302	-4.28	1.27274	1.27e-39	0.0121	13.525	1619	4.06e-39	0.431	0.32	-5.3	0.709
0	WT1.0.C	0.574909	0.104	0.176	-0.869	1.02774	3.31e-288	-0.386	36.4104	44040	2.83e-286	0.224	0.194	-1.89	0.311
0	WT1.1.B	0.473604	-0.0985	-0.061	-4.57	1.03542	0.00434	-0.152	2.85222	25080	0.00502	0.0215	-0.0426	-5.59	0.545
0	XBP1.0.D	0.42982	-0.23	-0.187	-5.05	1.04091	1.95e-15	-0.192	-7.96224	6177	3.3e-15	-0.11	-0.168	-6.07	0.506
0	Z324A.0.C	0.415188	-0.256	-0.228	-6.48	1.08405	1.85e-37	-0.137	-12.8245	11944	5.5e-37	-0.136	-0.21	-7.5	0.561
0	Z354A.0.C	0.578075	0.138	0.219	-7.76	1.39395	2.8e-37	-0.634	12.8563	5008	8.27e-37	0.258	0.237	-8.78	0.0631
0	ZBED1.0.D	0.45	-0.143	-0.0866	-3.26	0.996331	0.803	-0.624	-0.249995	120	0.815	-0.0228	-0.0682	-4.28	0.0737
0	ZBT14.0.C	0.527301	-0.00207	0.0611	-3.87	0.916603	7.65e-23	-0.325	9.86905	6520	1.53e-22	0.118	0.0795	-4.89	0.372
0	ZBT17.0.A	0.548026	0.0584	0.115	-0.483	1.03835	5.56e-182	-0.319	28.8318	44341	1.04e-180	0.178	0.134	-1.5	0.379
0	ZBT18.0.C	0.430504	-0.207	-0.18	-0.643	1.09131	1.41e-11	-0.0742	-6.76492	7835	2.16e-11	-0.0871	-0.162	-1.66	0.623
0	ZBT48.0.C	0.379158	-0.317	-0.313	-4.07	1.06474	8.36e-32	0.0447	-11.8217	4299	2.09e-31	-0.197	-0.294	-5.09	0.742
0	ZBT49.0.D	0.559006	0.174	0.15	-3.92	1.21407	1.66e-07	-0.00802	5.31121	483	2.21e-07	0.294	0.169	-4.94	0.689
0	ZBT7A.0.A	0.344596	-0.389	-0.366	-5.05	0.992709	5.4e-107	-0.0888	-22.2666	7458	5.76e-106	-0.269	-0.348	-6.07	0.608
0	ZBT7B.0.D	0.50949	-0.0439	0.0229	-7.45	1.0629	2.09e-10	-0.309	6.36037	8746	3.06e-10	0.0761	0.0413	-8.47	0.389
0	ZBTB4.0.D	0.387982	-0.302	-0.276	-4.59	1.05313	3.02e-48	-0.0802	-14.6773	7905	1.16e-47	-0.182	-0.258	-5.61	0.617
0	ZBTB4.1.D	0.416793	-0.261	-0.225	-7.45	1.10503	1.29e-10	-0.192	-6.4529	2632	1.91e-10	-0.141	-0.207	-8.47	0.506
0	ZBTB6.0.C	0.419877	-0.249	-0.21	-4.7	1.0597	9.67e-35	-0.141	-12.3253	11732	2.65e-34	-0.129	-0.191	-5.72	0.556
0	ZEB1.0.A	0.330542	-0.472	-0.444	-7.35	1.07897	8.89e-215	-0.11	-31.8486	10746	2.2e-213	-0.352	-0.425	-8.37	0.588
0	ZEP1.0.D	0.45395	-0.148	-0.126	-5.17	1.13847	0.0597	-0.084	-1.88308	6102	0.0666	-0.0283	-0.107	-6.19	0.613
0	ZEP2.0.D	0.440047	-0.187	-0.157	-4.46	1.0752	1.26e-05	-0.0951	-4.36994	5154	1.59e-05	-0.0675	-0.138	-5.48	0.602
0	ZF64A.0.D	0.488531	-0.0843	-0.024	-3.5	0.989194	6.64e-07	-0.328	4.9722	25982	8.72e-07	0.0357	-0.00561	-4.52	0.369
0	ZFHX3.0.D	0.629544	0.344	0.329	-5.8	1.265	4.29e-37	-0.164	13.1278	1293	1.26e-36	0.464	0.348	-6.82	0.533
0	ZFP28.0.C	0.514952	0.00438	0.0369	-0.869	1.2108	2.04e-28	-0.12	11.0773	13075	4.73e-28	0.124	0.0553	-1.89	0.577
0	ZFP42.0.A	0.563494	0.0646	0.184	-4.08	1.10692	3.12e-27	-0.35	10.8738	4465	7.05e-27	0.185	0.202	-5.1	0.347
0	ZFP82.0.C	0.504137	-0.062	0.0117	-0.483	1.32453	1.18e-05	-0.487	4.38321	10878	1.48e-05	0.058	0.0301	-1.5	0.211
0	ZFX.0.A	0.472266	-0.131	-0.0681	-7.57	1.02384	0.222	-0.308	-1.22203	15955	0.238	-0.0109	-0.0497	-8.59	0.389
0	ZFX.1.A	0.515702	-0.0364	0.0373	-3.5	1.02916	2.49e-35	-0.33	12.4114	33754	6.95e-35	0.0836	0.0557	-4.52	0.367
0	ZIC1.0.B	0.382454	-0.323	-0.302	-5.1	1.03412	5.55e-78	-0.0532	-18.8166	10430	4.23e-77	-0.203	-0.284	-6.12	0.644
0	ZIC2.0.D	0.416811	-0.251	-0.221	-7.08	1.08585	1.93e-39	-0.119	-13.1708	13896	6.12e-39	-0.131	-0.202	-8.1	0.579
0	ZIC3.0.B	0.413756	-0.256	-0.225	-7.08	1.07554	6.81e-48	-0.123	-14.5746	15717	2.57e-47	-0.136	-0.206	-8.1	0.574
0	ZIC4.0.D	0.422059	-0.218	-0.18	-5.19	0.996969	1.35e-20	-0.124	-9.31952	10200	2.54e-20	-0.0984	-0.162	-6.21	0.573
0	ZIM3.0.C	0.511012	0.00399	0.0314	-4.91	1.2109	1.16e-14	-0.127	7.73807	6039	1.91e-14	0.124	0.0498	-5.93	0.571
0	ZKSC1.0.B	0.367538	-0.362	-0.358	-4.73	1.13576	4.01e-59	0.0679	-16.3638	6315	1.9e-58	-0.242	-0.34	-5.75	0.765
0	ZKSC3.0.D	0.440341	-0.255	-0.194	-5.46	1.2991	0.000113	-0.166	-3.87096	1408	0.000139	-0.135	-0.176	-6.48	0.531
0	ZN121.0.C	0.457849	-0.14	-0.104	-7.31	1.1146	0.0257	-0.115	-2.23086	19703	0.0289	-0.0196	-0.0853	-8.33	0.582
0	ZN134.0.C	0.430139	-0.263	-0.208	-7.76	1.19396	6.95e-15	-0.446	-7.81018	4466	1.16e-14	-0.143	-0.189	-8.78	0.251
0	ZN134.1.C	0.437728	-0.225	-0.155	-5.01	1.13682	2.15e-08	-0.123	-5.6106	3838	2.94e-08	-0.105	-0.137	-6.03	0.574
0	ZN136.0.C	0.525558	0.0439	0.0928	-4.54	1.27473	3.94e-09	-0.14	5.9102	2152	5.5e-09	0.164	0.111	-5.56	0.558
0	ZN140.0.C	0.452186	-0.254	-0.141	-7.83	1.41451	1.94e-09	-0.658	-6.01573	4162	2.72e-09	-0.134	-0.122	-8.85	0.039
0	ZN143.0.A	0.49598	-0.0779	-0.0131	-4.53	1.11569	0.00147	-0.209	3.18086	7712	0.00174	0.0421	0.0053	-5.55	0.488
0	ZN148.0.D	0.560995	0.0824	0.146	-0.866	1.01602	3.07e-219	-0.344	31.7069	38544	8.44e-218	0.202	0.165	-1.89	0.354
0	ZN214.0.C	0.373961	-0.656	-0.436	-0.869	1.64544	1.78e-92	-0.327	-20.8907	4209	1.71e-91	-0.536	-0.418	-1.89	0.37
0	ZN219.0.D	0.481898	-0.088	-0.0415	-5.08	1.03382	6.19e-05	-0.19	4.00576	21407	7.65e-05	0.032	-0.0231	-6.1	0.508
0	ZN232.0.D	0.56959	0.166	0.203	-5.51	1.31818	5.59e-14	-0.234	7.6034	1243	9.13e-14	0.286	0.221	-6.53	0.463
0	ZN250.0.C	0.546086	0.0585	0.143	-5.4	1.27885	1.57e-10	-0.244	6.4282	2159	2.32e-10	0.179	0.161	-6.42	0.453
0	ZN257.0.C	0.427924	-0.214	-0.181	-7.39	1.12065	1.22e-11	-0.153	-6.78758	7062	1.86e-11	-0.094	-0.163	-8.41	0.544
0	ZN260.0.C	0.505372	-0.192	0.0195	-7.76	1.56643	0.0201	-0.882	-2.32579	2606	0.0227	-0.0719	0.0379	-8.78	-0.185
0	ZN263.0.A	0.532086	0.0149	0.0745	-3.5	1.02461	3.05e-100	-0.328	21.2831	40033	3.17e-99	0.135	0.0929	-4.52	0.37
0	ZN263.1.A	0.465499	-0.126	-0.0843	-3.5	1.02083	0.438	-0.181	-0.775088	21579	0.456	-0.00612	-0.0659	-4.52	0.516
0	ZN264.0.C	0.502745	-0.078	0.00775	-7.75	1.35134	0.0973	-0.694	1.65841	2914	0.107	0.042	0.0262	-8.77	0.00313
0	ZN274.0.A	0.460846	-0.199	-0.113	-7.76	1.33331	0.000244	-0.705	-3.67151	3997	0.000297	-0.0786	-0.0943	-8.78	-0.00766
0	ZN281.0.A	0.551243	0.067	0.124	-0.869	1.01908	7.28e-188	-0.302	29.3129	38825	1.4e-186	0.187	0.143	-1.89	0.395
0	ZN282.0.D	0.49291	-0.0472	-0.0215	-4.54	1.18969	0.00103	-0.0538	3.28497	2962	0.00123	0.0728	-0.00306	-5.56	0.644
0	ZN317.0.C	0.380407	-0.54	-0.389	-0.869	1.4987	2.84e-65	-0.18	-17.3688	3930	1.56e-64	-0.42	-0.37	-1.89	0.517
0	ZN320.0.C	0.423622	-0.215	-0.185	-6.37	1.00561	4.27e-34	-0.161	-12.1868	21819	1.15e-33	-0.0946	-0.166	-7.39	0.537
0	ZN322.0.B	0.41014	-0.25	-0.229	-5.29	1.08328	3.03e-39	-0.0221	-13.1361	14044	9.51e-39	-0.13	-0.21	-6.31	0.675
0	ZN329.0.C	0.405321	-0.283	-0.261	-6.73	1.10702	3.27e-28	-0.0817	-11.0629	6052	7.54e-28	-0.163	-0.243	-7.75	0.616
0	ZN331.0.C	0.417286	-0.238	-0.205	-7.83	1.0561	7.27e-36	-0.138	-12.526	14810	2.06e-35	-0.118	-0.187	-8.85	0.559
0	ZN333.0.D	0.528646	0.0227	0.0919	-7.64	1.38308	0.00448	-0.9	2.85058	768	0.00517	0.143	0.11	-8.66	-0.203
0	ZN335.0.A	0.416661	-0.239	-0.199	-4.98	1.05988	1.31e-35	-0.14	-12.4788	14717	3.7e-35	-0.119	-0.18	-6	0.557
0	ZN335.1.A	0.45987	-0.124	-0.107	-4.53	1.14771	0.654	-0.0064	-0.448548	19823	0.67	-0.00402	-0.0888	-5.55	0.691
0	ZN341.0.C	0.543444	0.0377	0.103	-0.624	1.04416	2.44e-139	-0.348	25.1733	43101	3.54e-138	0.158	0.121	-1.64	0.35
0	ZN341.1.C	0.432436	-0.206	-0.188	-4.44	1.09717	2.88e-10	-0.0391	-6.31291	6986	4.18e-10	-0.0862	-0.17	-5.46	0.658
0	ZN350.0.C	0.52665	0.0184	0.0654	-7.03	1.21426	2.46e-12	-0.121	7.02606	3940	3.84e-12	0.138	0.0838	-8.05	0.576
0	ZN350.1.D	0.413599	-0.232	-0.209	-5.6	1.03336	4.74e-25	-0.0268	-10.3588	10457	1.02e-24	-0.112	-0.19	-6.62	0.671
0	ZN382.0.C	0.454785	-0.167	-0.101	-6.93	1.19393	0.0623	-0.189	-1.86485	2278	0.0691	-0.0472	-0.083	-7.95	0.509
0	ZN384.0.C	0.515032	0.00694	0.0357	-7.76	1.23531	6.79e-09	-0.248	5.81035	3293	9.43e-09	0.127	0.0541	-8.78	0.45
0	ZN394.0.C	0.531123	0.0338	0.085	-7.75	1.26233	1.57e-33	-0.437	12.1018	10796	4.14e-33	0.154	0.103	-8.77	0.26
0	ZN394.1.D	0.520204	-0.0374	0.0572	-7.75	1.34957	0.000113	-0.879	3.8649	4108	0.000138	0.0827	0.0756	-8.77	-0.181
0	ZN410.0.D	0.497066	-0.00347	-0.0106	-5.33	1.27534	0.00173	-0.134	3.14017	1193	0.00204	0.117	0.00783	-6.35	0.563
0	ZN418.0.C	0.423731	-0.411	-0.26	-0.869	1.47102	1.56e-63	-0.447	-16.9683	7703	8.17e-63	-0.291	-0.242	-1.89	0.251
0	ZN418.1.D	0.519242	0.00177	0.0624	-6.79	1.21178	1.25e-08	-0.305	5.70619	3326	1.72e-08	0.122	0.0808	-7.81	0.392
0	ZN423.0.D	0.359929	-0.381	-0.366	-5.19	1.05522	1.47e-76	-0.0135	-18.7426	6179	1.1e-75	-0.261	-0.347	-6.21	0.684
0	ZN436.0.C	0.412882	-0.252	-0.225	-7.1	1.05201	7.35e-50	-0.125	-14.8795	17000	2.9e-49	-0.132	-0.207	-8.12	0.573
0	ZN449.0.C	0.409231	-0.256	-0.236	-7.72	1.07781	6.41e-32	-0.171	-11.792	9750	1.61e-31	-0.136	-0.218	-8.74	0.527
0	ZN467.0.C	0.56272	0.0862	0.147	-0.483	1.04617	7e-252	-0.36	33.9956	47919	2.69e-250	0.206	0.166	-1.5	0.337
0	ZN490.0.C	0.464961	-0.116	-0.0925	-5.5	1.22384	0.847	-0.0721	0.192801	3596	0.854	0.004	-0.0741	-6.52	0.625
0	ZN502.0.C	0.476274	-0.199	-0.0693	-7.75	1.4213	0.00356	-0.965	-2.91733	2845	0.00413	-0.0785	-0.0509	-8.77	-0.267
0	ZN524.0.D	0.399847	-0.266	-0.235	-5.41	0.990397	1.14e-24	-0.122	-10.2985	5227	2.43e-24	-0.146	-0.217	-6.43	0.576
0	ZN528.0.C	0.4243	-0.234	-0.199	-4.58	1.14498	1.75e-16	-0.0974	-8.25475	7358	3.02e-16	-0.114	-0.181	-5.6	0.6
0	ZN547.0.C	0.352677	-0.618	-0.465	-3.49	1.41296	7.79e-134	-0.238	-25.2844	5342	1.05e-132	-0.498	-0.447	-4.51	0.46
0	ZN549.0.C	0.460703	-0.137	-0.103	-5.85	1.15354	0.343	-0.102	-0.949273	4237	0.36	-0.0172	-0.0843	-6.87	0.596
0	ZN554.0.C	0.422237	-0.24	-0.213	-4.47	1.1087	4.58e-26	-0.0603	-10.5818	10757	1.01e-25	-0.12	-0.195	-5.49	0.637
0	ZN554.1.D	0.478515	-0.0959	-0.0549	-5.3	1.12541	0.046	-0.0898	1.99573	9588	0.0513	0.0241	-0.0365	-6.32	0.608
0	ZN563.0.C	0.423623	-0.232	-0.195	-7.63	1.06206	3.01e-30	-0.213	-11.4487	13800	7.29e-30	-0.112	-0.177	-8.65	0.484
0	ZN563.1.C	0.447276	-0.162	-0.134	-5.77	1.06563	4.56e-06	-0.0927	-4.58498	16169	5.79e-06	-0.0421	-0.116	-6.79	0.605
0	ZN582.0.C	0.294076	-0.969	-0.89	-0.869	1.58195	0	-0.156	-39.8384	5689	3.42e-306	-0.849	-0.872	-1.89	0.541
0	ZN586.0.C	0.440705	-0.185	-0.152	-4.82	1.17379	6.56e-07	-0.108	-4.97691	8854	8.63e-07	-0.0648	-0.133	-5.84	0.589
0	ZN589.0.D	0.426439	-0.225	-0.203	-4.09	1.07554	6.79e-08	-0.0891	-5.40827	3215	9.13e-08	-0.105	-0.185	-5.11	0.608
0	ZN652.0.D	0.494603	0.00019	-0.011	-3.35	1.10586	1.32e-06	0.142	4.85058	2038	1.71e-06	0.12	0.00736	-4.37	0.839
0	ZN667.0.C	0.411585	-0.269	-0.247	-0.385	1.13368	6.93e-30	-0.109	-11.394	8200	1.67e-29	-0.149	-0.229	-1.4	0.588
0	ZN680.0.C	0.461045	-0.143	-0.1	-5.7	1.2084	0.208	-0.0998	-1.2582	4518	0.225	-0.0231	-0.0816	-6.72	0.598
0	ZN708.0.C	0.412549	-0.263	-0.264	-7.75	1.13903	1.88e-17	-0.157	-8.52968	4877	3.35e-17	-0.143	-0.246	-8.77	0.54
0	ZN708.1.D	0.387024	-0.335	-0.316	-6.63	1.11027	3.19e-29	-0.175	-11.3154	3545	7.54e-29	-0.215	-0.298	-7.65	0.523
0	ZN713.0.D	0.522934	0.0452	0.0649	-4.9	1.17907	9.8e-43	-0.0454	13.7523	10661	3.28e-42	0.165	0.0833	-5.92	0.652
0	ZN740.0.D	0.428196	-0.191	-0.183	-6.79	1.03677	2.58e-13	-0.0623	-7.31995	13328	4.15e-13	-0.0712	-0.164	-7.81	0.635
0	ZN768.0.C	0.391983	-0.297	-0.278	-6.31	1.12241	1.41e-82	-0.0774	-19.3207	17886	1.19e-81	-0.177	-0.26	-7.33	0.62
0	ZN770.0.C	0.539547	0.0317	0.093	-0.869	1.04728	8.65e-130	-0.326	24.2787	43670	1.09e-128	0.152	0.111	-1.89	0.371
0	ZN770.1.C	0.464657	-0.126	-0.0903	-3.51	1.0717	0.416	-0.151	-0.812825	29157	0.434	-0.00594	-0.0719	-4.53	0.546
0	ZN784.0.D	0.394096	-0.299	-0.259	-4.49	1.10816	3.01e-12	0.0022	-7.02062	1931	4.66e-12	-0.179	-0.241	-5.51	0.7
0	ZN816.0.C	0.406851	-0.255	-0.231	-5.59	1.07058	2.5e-41	-0.0855	-13.4997	13312	8.23e-41	-0.135	-0.213	-6.61	0.612
0	ZN816.1.C	0.369004	-0.345	-0.333	-6.2	1.09252	6.66e-64	-0.0203	-17.016	7401	3.55e-63	-0.225	-0.314	-7.22	0.677
0	ZNF18.0.C	0.389069	-0.314	-0.27	-5.81	1.17778	7.16e-21	-0.101	-9.42924	3385	1.37e-20	-0.194	-0.252	-6.83	0.596
0	ZNF41.0.C	0.456034	-0.164	-0.117	-0.624	1.17545	0.00237	-0.141	-3.04048	6960	0.00277	-0.0443	-0.099	-1.64	0.556
0	ZNF41.1.C	0.433962	-0.303	-0.201	0.0912	1.36076	2.94e-21	-0.177	-9.50309	5194	5.66e-21	-0.183	-0.182	-0.929	0.52
0	ZNF76.0.C	0.458147	-0.153	-0.113	-0.744	1.08727	0.00152	-0.18	-3.17139	12747	0.0018	-0.0328	-0.095	-1.76	0.517
0	ZNF8.0.C	0.46084	-0.247	-0.115	-7.65	1.4433	0.000256	-0.733	-3.66379	1762	0.000311	-0.127	-0.0964	-8.67	-0.0354
0	ZNF85.0.C	0.476119	-0.288	-0.0671	-3.49	1.5608	1.91e-11	-0.654	-6.73132	4020	2.9e-11	-0.168	-0.0487	-4.51	0.0436
0	ZNF85.1.C	0.538882	0.054	0.105	-7.82	1.24584	1.97e-11	-0.359	6.73913	2379	2.99e-11	0.174	0.124	-8.84	0.339
0	ZSC16.0.D	0.468551	-0.115	-0.099	-4.22	1.17853	0.843	0.0466	0.197539	2194	0.851	0.00502	-0.0806	-5.24	0.744
0	ZSC22.0.C	0.499662	-0.0604	-0.00107	-4.75	1.03082	9.47e-18	-0.23	8.58298	31053	1.69e-17	0.0596	0.0173	-5.77	0.468
0	ZSC31.0.C	0.412807	-0.245	-0.215	-4.49	1.05725	4.13e-35	-0.0907	-12.391	12805	1.14e-34	-0.125	-0.197	-5.51	0.607
0	ZSCA4.0.D	0.369074	-0.444	-0.379	-7.13	1.21855	4.9e-73	-0.144	-18.3501	4999	3.36e-72	-0.324	-0.361	-8.15	0.553
