# Supplementary material for: Molecular Determinants of the Human Retinal Pigment Epithelium Cell Fate and Potential Pharmacogenomic Targets for Precision Medicine
Source: Int J Mol Sci. 2025 Jun 17;26(12):5817. doi: 10.3390/ijms26125817 (PMC12192794; doi:10.3390/ijms26125817)
Supplement: Supplementary file 1 [file ijms-26-05817-s001.zip › iPSCsvsInt.all.peaks_April2025.xlsx]

## Sheet: IPSvsInt.all.peaks
permutation	peakID	DESeq_baseMean	l2FC	DESeq_ldcSE	DESeq_stat	pval	pval_adj
0	chr10:41883085-41884052	2620	6.16	0.169	36.6	1.69e-292	8.73e-288
0	chr4:49657374-49657855	2210	6.49	0.18	36	2.47e-284	6.39e-280
0	chr21:10692372-10693075	2560	6.01	0.167	36	7.73e-284	1.33e-279
0	chr10:41873770-41876803	2200	5.98	0.167	35.9	3.12e-282	4.03e-278
0	chr4:49632614-49635632	2050	5.99	0.169	35.5	1.68e-275	1.74e-271
0	chr10:41858380-41861708	2750	5.82	0.164	35.4	7.05e-275	6.08e-271
0	chr17:26594455-26595133	1650	6.22	0.176	35.3	1.6e-273	1.18e-269
0	chr2:89836280-89841170	1870	5.93	0.168	35.3	5.99e-273	3.87e-269
0	chr10:41888654-41892451	1950	5.88	0.167	35.2	3.66e-272	2.1e-268
0	chr4:49094889-49099108	4150	5.94	0.17	35	1.13e-267	5.86e-264
0	chr2:89828577-89831108	1800	5.82	0.167	34.8	1.89e-265	8.9e-262
0	chr4:49091956-49093398	3220	5.72	0.165	34.6	8.49e-263	3.65e-259
0	chr1:143230184-143233648	2590	6.5	0.188	34.5	3.77e-261	1.5e-257
0	chr4:49102313-49104544	4820	5.95	0.174	34.3	3.33e-257	1.23e-253
0	chr4:50676249-50677543	1910	5.61	0.164	34.1	1.84e-255	6.35e-252
0	chr17:26884839-26885980	1210	6.45	0.189	34.1	1.35e-254	4.35e-251
0	chr17:21972224-21973186	2190	6.16	0.182	33.9	3.14e-252	9.55e-249
0	chr5:49666174-49667333	3160	5.51	0.163	33.8	5.46e-251	1.57e-247
0	chr10:41908928-41912149	1410	5.81	0.172	33.7	1.22e-249	3.31e-246
0	chr22:12691969-12694095	1730	6.55	0.194	33.7	7.8e-249	2.01e-245
0	chr17:23015858-23016731	1390	5.87	0.175	33.6	1.88e-247	4.62e-244
0	chr1:143251608-143256635	4010	5.87	0.176	33.4	9.25e-245	2.17e-241
0	chr20:31241568-31241973	1370	5.75	0.173	33.3	2.42e-243	5.45e-240
0	chr1:143192213-143195719	3530	6.18	0.187	33.1	2.3e-240	4.95e-237
0	chr1:143237396-143240509	1470	6.12	0.188	32.6	1.1e-233	2.28e-230
0	chr21:10415273-10419840	1390	6.15	0.189	32.6	6.55e-233	1.3e-229
0	chr10:42073234-42083994	2420	5.75	0.178	32.3	1.17e-228	2.23e-225
0	chr2:90380661-90392814	3290	5.89	0.183	32.2	3.27e-227	6.04e-224
0	chr2:90395412-90402245	2190	6.02	0.188	32	2.38e-225	4.24e-222
0	chr1:143200209-143203540	1580	6.26	0.196	32	2.7e-224	4.66e-221
0	chr13:16159534-16164669	942	6.6	0.207	31.9	1.98e-223	3.3e-220
0	chr1:143184640-143187827	1080	6.57	0.206	31.9	3.63e-223	5.68e-220
0	chr16:34592589-34595830	4720	6.18	0.194	31.9	3.53e-223	5.68e-220
0	chr21:9246193-9248904	1590	6.05	0.191	31.7	3.26e-220	4.83e-217
0	chr4:49136043-49142157	5690	5.65	0.178	31.7	3.27e-220	4.83e-217
0	chr16:34571721-34574236	2500	6.13	0.193	31.7	3.95e-220	5.67e-217
0	chr1:143262072-143264818	4760	6	0.19	31.5	2.99e-218	4.17e-215
0	chr20:31052037-31056028	969	5.83	0.186	31.3	5.32e-215	7.24e-212
0	chr16:34576130-34576697	1070	6.34	0.204	31.1	3.4e-212	4.51e-209
0	chr17:26603667-26604658	6140	5.79	0.187	31	1.14e-210	1.47e-207
0	chr4:49118485-49121164	6130	5.72	0.185	31	1.49e-210	1.88e-207
0	chr10:41903409-41906612	910	5.98	0.193	30.9	4.98e-210	6.13e-207
0	chr21:9818995-9821832	1020	6.24	0.203	30.8	9.53e-208	1.15e-204
0	chr22:11034416-11037856	918	6.16	0.201	30.7	1.51e-206	1.77e-203
0	chr10:41895489-41897027	859	6.08	0.198	30.7	2.02e-206	2.32e-203
0	chr20:28839216-28843099	891	5.82	0.19	30.6	2.69e-205	3.02e-202
0	chr1:2652203-2656008	2230	4.9	0.161	30.4	1.56e-203	1.71e-200
0	chr4:49640274-49643149	960	6.34	0.209	30.3	7.21e-202	7.76e-199
0	chr22:11054145-11057263	1080	6.04	0.201	30.1	1.6e-198	1.68e-195
0	chr20:31063838-31065248	885	5.7	0.191	29.9	3.62e-196	3.74e-193
0	chr16:34062671-34064906	997	5.9	0.198	29.8	1.13e-194	1.14e-191
0	chr20:31068067-31069534	870	5.62	0.19	29.6	5.12e-193	5.09e-190
0	chr21:10425534-10427995	924	6.21	0.21	29.6	1.81e-192	1.76e-189
0	chr22:11065980-11068596	1030	6.52	0.22	29.6	2.46e-192	2.35e-189
0	chr21:7257895-7261455	1400	6.4	0.217	29.6	4.68e-192	4.4e-189
0	chr10:133687132-133690347	6520	5.96	0.203	29.3	4.21e-189	3.89e-186
0	chr7:152402184-152407252	1280	4.94	0.17	29.1	5.62e-186	5.09e-183
0	chr17:26619157-26620320	7510	5.61	0.193	29.1	1.42e-185	1.26e-182
0	chr20:29118932-29124394	867	6.09	0.21	29	6.4e-185	5.6e-182
0	chr4:49107728-49110832	7590	5.53	0.193	28.7	5.69e-181	4.9e-178
0	chr21:10345495-10348278	882	6.55	0.23	28.5	1.66e-178	1.4e-175
0	chr21:10325535-10326398	1430	5.46	0.192	28.5	1.73e-178	1.44e-175
0	chr21:10750990-10755519	686	6.68	0.235	28.5	3.95e-178	3.24e-175
0	chr10:42070423-42071528	836	5.66	0.199	28.4	5.92e-178	4.78e-175
0	chr16:33336396-33339916	885	5.11	0.18	28.3	9.09e-177	7.23e-174
0	chr21:10430984-10432744	844	6.1	0.219	27.9	5.43e-171	4.25e-168
0	chr20:29408305-29411575	809	6.22	0.224	27.8	6.26e-170	4.83e-167
0	chr17:25389771-25390355	701	5.49	0.199	27.7	1.97e-168	1.5e-165
0	chr4:49510578-49514968	714	6.36	0.231	27.6	1.19e-167	8.88e-165
0	chr13:17169064-17172061	662	6.57	0.239	27.5	5.56e-167	4.1e-164
0	chr15:17080540-17083095	760	5.98	0.217	27.5	8.27e-167	6.02e-164
0	chr7:100957669-100958931	1520	4.5	0.164	27.4	1.11e-165	7.96e-163
0	chr20:31058323-31060803	728	5.26	0.193	27.3	5.5e-164	3.89e-161
0	chr16:46394457-46395098	6350	5.88	0.216	27.3	1.44e-163	1e-160
0	chr13:16132277-16136110	644	6.85	0.252	27.3	1.5e-163	1.04e-160
0	chr2:91562482-91567776	860	5.79	0.215	27	5.21e-160	3.54e-157
0	chr10:38526804-38529779	1040	5.25	0.195	26.9	1.28e-159	8.6e-157
0	chr4:190105625-190108915	775	6.2	0.233	26.6	1.21e-155	8.04e-153
0	chr21:10360341-10362342	578	5.94	0.226	26.3	1.2e-152	7.86e-150
0	chr7:56370555-56374631	1510	5.06	0.194	26.1	2.52e-150	1.63e-147
0	chr4:190177592-190180005	9480	5.92	0.227	26	1.54e-149	9.84e-147
0	chr14:19371814-19374920	682	6.08	0.235	25.9	8.88e-148	5.59e-145
0	chr14:19096160-19100234	659	5.95	0.231	25.8	7.99e-147	4.97e-144
0	chr1:123556032-123560422	769	4.97	0.193	25.8	2.45e-146	1.51e-143
0	chr14:16103226-16104513	661	6.28	0.244	25.7	3.48e-146	2.12e-143
0	chr20:28821329-28825405	534	6.17	0.242	25.5	9.91e-144	5.95e-141
0	chr22:12197257-12202474	533	6.49	0.255	25.5	2.35e-143	1.4e-140
0	chr4:49217125-49220117	568	6.18	0.243	25.5	6.7e-143	3.94e-140
0	chr4:49558894-49561318	659	6.32	0.252	25.1	3.04e-139	1.77e-136
0	chr13:17347014-17353156	527	6.06	0.242	25.1	1.72e-138	9.87e-136
0	chr22:18730116-18731335	4610	5.21	0.208	25	1.96e-138	1.12e-135
0	chr13:17860749-17864482	639	5.81	0.232	25	2.2e-138	1.24e-135
0	chr21:10365675-10368782	622	6.01	0.241	25	9.59e-138	5.33e-135
0	chr22:11813326-11817866	577	5.85	0.236	24.8	8.35e-136	4.59e-133
0	chr15:20340746-20342452	646	4.75	0.191	24.8	1.15e-135	6.27e-133
0	chr1:123923912-123928243	723	5	0.202	24.7	5.32e-135	2.86e-132
0	chr10:41898831-41899902	498	5.92	0.241	24.5	8.17e-133	4.35e-130
0	chr13:17401136-17403698	536	5.43	0.222	24.5	1.05e-132	5.51e-130
0	chr13:17927460-17936900	516	5.52	0.225	24.5	1.17e-132	6.12e-130
0	chr22:10780288-10782151	499	5.96	0.244	24.5	3.62e-132	1.87e-129
0	chr13:17530815-17540445	543	5.76	0.236	24.4	1.83e-131	9.35e-129
0	chr21:5251239-5254446	494	6.52	0.267	24.4	1.93e-131	9.78e-129
0	chr4:49129569-49131789	484	6.15	0.252	24.4	4.03e-131	2.02e-128
0	chr13:17373646-17377890	522	6.11	0.252	24.3	2.27e-130	1.13e-127
0	chr1:124511690-124514325	596	4.89	0.202	24.2	2.14e-129	1.05e-126
0	chr21:8838959-8844073	571	6.18	0.256	24.2	3.86e-129	1.88e-126
0	chr14:16096944-16099263	540	6.1	0.253	24.1	2.59e-128	1.25e-125
0	chr14:19387404-19390646	617	6.05	0.252	24	2.03e-127	9.72e-125
0	chr16:34096854-34099328	576	6.01	0.251	24	6.79e-127	3.22e-124
0	chr20:29496203-29501051	510	6.3	0.264	23.8	1.75e-125	8.22e-123
0	chr4:49575842-49580356	594	6.63	0.278	23.8	2.09e-125	9.71e-123
0	chr21:5235458-5238236	486	6.26	0.263	23.8	2.98e-125	1.37e-122
0	chr22:11029016-11030608	467	5.82	0.245	23.7	1.1e-124	5.02e-122
0	chr13:16148066-16150873	469	6.66	0.281	23.7	1.39e-124	6.31e-122
0	chr9:60524490-60528272	483	5.67	0.242	23.4	1.47e-121	6.62e-119
0	chr4:49650525-49652514	446	6.03	0.258	23.3	2.27e-120	1.01e-117
0	chr2:109199328-109199852	455	5.7	0.245	23.3	6.94e-120	3.06e-117
0	chr21:10383787-10386076	477	6.25	0.27	23.1	1.62e-118	7.07e-116
0	chr13:16141991-16144778	460	6.75	0.292	23.1	2.8e-118	1.22e-115
0	chr13:17738300-17743203	521	5.85	0.253	23.1	4.16e-118	1.79e-115
0	chr21:10334566-10337329	549	6.84	0.297	23	1.76e-117	7.51e-115
0	chr22:11369058-11371494	434	6.28	0.273	23	3.72e-117	1.57e-114
0	chr20:28804775-28809318	467	6.17	0.268	23	4.08e-117	1.71e-114
0	chr4:190110485-190113368	582	5.7	0.249	22.9	3.59e-116	1.5e-113
0	chr1:143245433-143247465	424	6.2	0.273	22.7	1.56e-114	6.46e-112
0	chr22:11928175-11931337	428	6.07	0.269	22.6	1.33e-112	5.46e-110
0	chr21:10269897-10274222	4540	4.68	0.209	22.4	4.71e-111	1.92e-108
0	chr4:49123351-49123925	439	5.98	0.268	22.3	3.59e-110	1.45e-107
0	chr13:16152539-16155284	406	6.41	0.288	22.2	1.77e-109	7.11e-107
0	chr13:17240597-17247308	405	6.46	0.291	22.2	2.52e-109	1e-106
0	chr20:31185302-31186886	425	5.41	0.245	22.1	1.59e-108	6.26e-106
0	chr21:7955995-7957743	485	6.21	0.281	22.1	2.51e-108	9.84e-106
0	chr16:34085148-34086087	438	6.38	0.289	22.1	2.57e-108	9.98e-106
0	chr14:106342618-106345218	432	5.71	0.26	22	3.57e-107	1.38e-104
0	chr20:28888160-28890272	396	5.93	0.272	21.8	1.01e-105	3.86e-103
0	chr17:25074251-25074720	400	5.74	0.263	21.8	2.63e-105	9.91e-103
0	chr21:10718596-10720958	479	6.27	0.288	21.8	2.62e-105	9.91e-103
0	chr19:37292609-37296891	648	3.97	0.183	21.7	4.49e-104	1.68e-101
0	chr21:8809777-8815891	431	6.07	0.281	21.6	6.26e-104	2.33e-101
0	chr21:10353161-10355618	475	6.57	0.306	21.4	7.18e-102	2.65e-99
0	chr20:31074873-31075890	406	5.31	0.249	21.3	5.83e-101	2.14e-98
0	chr20:29262032-29263967	375	5.93	0.28	21.2	1.41e-99	5.12e-97
0	chr9:63804219-63809329	378	5.63	0.267	21.1	7.19e-99	2.6e-96
0	chr22:10775330-10776515	411	6.25	0.296	21.1	7.55e-99	2.71e-96
0	chr1:124711752-124715680	523	4.66	0.222	21.1	1.93e-98	6.89e-96
0	chr20:30812011-30816611	991	3.79	0.181	20.9	4.58e-97	1.62e-94
0	chr16:34581404-34588324	11600	5.37	0.258	20.8	2.17e-96	7.62e-94
0	chr21:9015628-9019155	441	5.53	0.266	20.8	4.49e-96	1.57e-93
0	chr14:19359634-19363037	463	6.37	0.31	20.5	1.2e-93	4.17e-91
0	chr20:28562585-28565840	505	4.26	0.208	20.5	3.45e-93	1.19e-90
0	chr13:16111258-16115239	351	6.54	0.32	20.5	4.11e-93	1.41e-90
0	chr20:29874221-29879275	872	3.89	0.19	20.4	8.27e-93	2.81e-90
0	chr1:124376291-124377533	1140	3.66	0.179	20.4	1.22e-92	4.11e-90
0	chr6:170398553-170400291	666	4.44	0.218	20.4	2.83e-92	9.5e-90
0	chr15:70060794-70063763	439	4.54	0.224	20.3	2.32e-91	7.72e-89
0	chr10:41914550-41915105	372	5.88	0.291	20.2	6.01e-91	1.99e-88
0	chr1:124236158-124240199	995	3.44	0.171	20.1	1.15e-89	3.78e-87
0	chr13:17704229-17708494	356	5.43	0.271	20	2.63e-89	8.6e-87
0	chr4:131742614-131744724	557	4.11	0.206	20	1.09e-88	3.53e-86
0	chr22:12175213-12178778	451	5.11	0.257	19.9	5.92e-88	1.91e-85
0	chr1:146985069-146990127	606	3.88	0.195	19.9	8.04e-88	2.58e-85
0	chr4:49149155-49149852	14800	4.93	0.249	19.8	1.31e-87	4.18e-85
0	chr6:157310410-157314345	1580	3.48	0.176	19.8	1.4e-87	4.43e-85
0	chr22:11017093-11020987	355	5.78	0.291	19.8	1.42e-87	4.46e-85
0	chr20:31105988-31106881	353	5.64	0.286	19.7	2.25e-86	7.03e-84
0	chr21:10402088-10403227	362	6.18	0.314	19.7	2.86e-86	8.91e-84
0	chr1:123146055-123150541	635	3.57	0.181	19.7	5.14e-86	1.59e-83
0	chr13:17718341-17724469	361	5.04	0.258	19.5	8.34e-85	2.57e-82
0	chr8:85658709-85663917	505	4.15	0.213	19.5	1.17e-84	3.56e-82
0	chr14:19677536-19680261	336	5.58	0.286	19.5	1.28e-84	3.9e-82
0	chr1:122888865-122890886	389	4.84	0.248	19.5	1.36e-84	4.12e-82
0	chr13:17516053-17519807	352	5.3	0.272	19.5	2.12e-84	6.36e-82
0	chr13:17792890-17796855	335	5.59	0.288	19.4	4.03e-84	1.2e-81
0	chr14:18667278-18669816	345	6.09	0.314	19.4	4.41e-84	1.31e-81
0	chr19:34391289-34392655	751	3.63	0.187	19.4	4.81e-84	1.42e-81
0	chr21:10439777-10441176	319	5.84	0.301	19.4	1.15e-83	3.38e-81
0	chr13:17654152-17657601	356	5.08	0.263	19.4	1.63e-83	4.77e-81
0	chr10:42066563-42067676	340	5.42	0.28	19.3	3.09e-83	8.97e-81
0	chr13:17231204-17235615	367	5.74	0.298	19.3	1.27e-82	3.66e-80
0	chr22:10771373-10773411	321	5.67	0.295	19.3	1.29e-82	3.7e-80
0	chr4:131749690-131751656	685	3.8	0.197	19.2	1.96e-82	5.6e-80
0	chr20:30635143-30637658	371	4.74	0.247	19.2	2.54e-82	7.21e-80
0	chr1:124602784-124604196	493	3.98	0.208	19.1	1.76e-81	4.98e-79
0	chr13:17582458-17585584	336	5.45	0.285	19.1	2.54e-81	7.13e-79
0	chr22:12189993-12192315	318	6.5	0.34	19.1	2.68e-81	7.49e-79
0	chr21:9879956-9884015	409	6.57	0.344	19.1	2.98e-81	8.29e-79
0	chr14:19486048-19488974	403	5.52	0.291	19	3.24e-80	8.95e-78
0	chr21:10330899-10331798	400	6.98	0.368	18.9	5.11e-80	1.4e-77
0	chr4:49263814-49266708	345	5.22	0.276	18.9	7.38e-80	2.02e-77
0	chr21:8225571-8230800	2360	3.53	0.187	18.9	1.82e-79	4.94e-77
0	chr4:49270743-49273396	331	5.13	0.273	18.8	1.46e-78	3.96e-76
0	chr4:49226578-49229402	309	5.54	0.296	18.7	2.13e-78	5.73e-76
0	chr5:49599561-49602922	15100	4.69	0.25	18.7	2.41e-78	6.46e-76
0	chr20:30828414-30830486	347	5.49	0.294	18.7	8.74e-78	2.33e-75
0	chr13:16122184-16123467	313	6.31	0.338	18.7	1.07e-77	2.82e-75
0	chr10:132363445-132364843	629	3.75	0.201	18.6	1.53e-77	4.04e-75
0	chr13:17749559-17757649	321	5.39	0.289	18.6	1.58e-77	4.16e-75
0	chr3:90797452-90802093	368	4.75	0.255	18.6	2.87e-77	7.48e-75
0	chr1:143212482-143223048	14800	5.1	0.275	18.6	5.7e-77	1.48e-74
0	chr14:105616037-105617753	414	4.99	0.269	18.6	6.12e-77	1.58e-74
0	chr22:11924136-11926795	329	6.51	0.352	18.5	2.97e-76	7.64e-74
0	chr22:15918554-15922129	296	5.97	0.324	18.4	9.18e-76	2.35e-73
0	chr20:61270-62976	367	4.89	0.266	18.4	1.14e-75	2.9e-73
0	chr19:50133593-50137359	558	3.62	0.197	18.4	2.73e-75	6.91e-73
0	chr9:40905103-40907767	387	4.73	0.258	18.3	3.57e-75	9e-73
0	chr4:15599-19224	307	5.43	0.296	18.3	5.67e-75	1.42e-72
0	chr21:8233995-8237364	2120	3.02	0.166	18.1	1.37e-73	3.41e-71
0	chr16:46398325-46401567	17400	5.19	0.287	18.1	2.68e-73	6.66e-71
0	chr13:16764167-16770625	298	5.74	0.318	18.1	6.59e-73	1.63e-70
0	chr14:19433991-19437481	350	6.2	0.343	18.1	7.31e-73	1.8e-70
0	chr1:123175901-123178268	567	3.54	0.197	17.9	7.18e-72	1.76e-69
0	chr13:17194112-17198436	306	5	0.28	17.9	1.8e-71	4.4e-69
0	chr14:106348049-106350124	406	4.95	0.279	17.8	1.48e-70	3.58e-68
0	chr13:18011755-18016309	294	5.37	0.303	17.7	3.33e-70	8.05e-68
0	chr3:75704497-75707136	325	4.69	0.265	17.7	4.77e-70	1.15e-67
0	chr13:17079217-17080781	284	6.08	0.344	17.7	6.43e-70	1.54e-67
0	chr1:143206371-143207188	273	5.76	0.327	17.6	1.97e-69	4.7e-67
0	chr1:124530064-124535334	696	3.12	0.178	17.6	3.13e-69	7.43e-67
0	chr13:17604835-17608361	269	5.93	0.337	17.6	3.35e-69	7.9e-67
0	chr21:10456577-10458365	282	5.78	0.33	17.5	1.57e-68	3.7e-66
0	chr1:124452712-124455202	905	3.09	0.177	17.5	2.48e-68	5.79e-66
0	chr13:17948318-17950636	311	5.36	0.307	17.4	4.13e-68	9.61e-66
0	chr20:28897777-28898841	271	5.57	0.321	17.4	1.47e-67	3.41e-65
0	chr13:16513481-16516483	281	5.71	0.329	17.4	1.56e-67	3.6e-65
0	chr13:17413174-17415771	262	6.11	0.352	17.3	2.15e-67	4.93e-65
0	chr1:124737080-124743182	1390	2.67	0.154	17.3	4.96e-67	1.13e-64
0	chr14:106327471-106329653	278	5.28	0.306	17.3	6.55e-67	1.49e-64
0	chr6:370359-372363	399	4.71	0.273	17.3	6.74e-67	1.53e-64
0	chr22:11322768-11325827	266	6.43	0.373	17.3	8.54e-67	1.93e-64
0	chr22:10722696-10723957	275	5.79	0.336	17.3	9.99e-67	2.24e-64
0	chr10:41869415-41870602	277	5.34	0.31	17.2	2.05e-66	4.59e-64
0	chr9:64012695-64015195	272	5.52	0.321	17.2	2.41e-66	5.37e-64
0	chr1:124727224-124733276	866	3.12	0.181	17.2	3.13e-66	6.95e-64
0	chr13:16638405-16642184	267	5.52	0.321	17.2	3.75e-66	8.28e-64
0	chr1:123748475-123751612	345	4.32	0.252	17.2	4.61e-66	1.01e-63
0	chr13:17252200-17253187	265	5.99	0.35	17.1	1.31e-65	2.86e-63
0	chr1:122523080-122530625	581	3.55	0.207	17.1	1.42e-65	3.1e-63
0	chr16:34161735-34163838	279	5.94	0.348	17.1	1.57e-65	3.41e-63
0	chr7:100998622-101001461	376	4.08	0.239	17.1	2.13e-65	4.6e-63
0	chr10:132821340-132824299	320	5.41	0.317	17.1	2.37e-65	5.11e-63
0	chr17:26779235-26783098	260	6.2	0.363	17.1	2.75e-65	5.9e-63
0	chr21:10464820-10465980	312	5.9	0.346	17.1	3.18e-65	6.79e-63
0	chr1:124745502-124751223	512	3.37	0.198	17	6.65e-65	1.41e-62
0	chr1:124096970-124100396	612	3.2	0.189	17	1.2e-64	2.54e-62
0	chr13:16017158-16019529	251	5.77	0.344	16.8	3.14e-63	6.62e-61
0	chr1:144102912-144104906	539	3.52	0.21	16.8	4.27e-63	8.97e-61
0	chr13:16007600-16011056	248	6.21	0.37	16.8	4.33e-63	9.05e-61
0	chr3:75685002-75689441	416	3.71	0.221	16.8	5.12e-63	1.07e-60
0	chr22:11627743-11630219	247	5.91	0.353	16.7	7.77e-63	1.61e-60
0	chr21:10118925-10121882	289	6.52	0.395	16.5	2.85e-61	5.89e-59
0	chr1:123118303-123120740	628	2.96	0.179	16.5	2.92e-61	6e-59
0	chr14:19288822-19292223	264	5.56	0.337	16.5	6.6e-61	1.35e-58
0	chr21:9095990-9100362	263	5.76	0.35	16.5	7.02e-61	1.43e-58
0	chr8:85653825-85657369	332	4.19	0.255	16.4	9.2e-61	1.87e-58
0	chr1:123692059-123692755	1250	2.84	0.173	16.4	1.65e-60	3.35e-58
0	chr17:21665304-21671397	952	3.02	0.184	16.4	3.43e-60	6.93e-58
0	chr1:123882684-123885784	440	3.83	0.235	16.3	1.03e-59	2.07e-57
0	chr20:30833917-30836459	254	5.69	0.35	16.3	1.36e-59	2.72e-57
0	chr20:47894718-47896176	365	4.03	0.247	16.3	1.66e-59	3.31e-57
0	chr13:17066297-17068196	251	5.2	0.32	16.3	1.95e-59	3.87e-57
0	chr21:8703622-8706480	244	6.41	0.396	16.2	7.08e-59	1.4e-56
0	chr1:124668128-124673355	359	3.86	0.239	16.2	8.09e-59	1.6e-56
0	chr20:31157391-31158456	242	5.49	0.341	16.1	2.56e-58	5.03e-56
0	chr1:124756842-124757959	656	3.07	0.191	16.1	3.45e-58	6.74e-56
0	chr21:10446139-10448184	248	5.1	0.318	16	1.03e-57	2.01e-55
0	chr20:30867494-30869462	245	5.39	0.337	16	1.6e-57	3.1e-55
0	chr13:17866920-17872222	234	5.49	0.344	15.9	3.45e-57	6.66e-55
0	chr17:66798558-66799474	271	4.96	0.311	15.9	3.44e-57	6.66e-55
0	chr1:124304631-124307636	327	4.07	0.255	15.9	4.17e-57	8.01e-55
0	chr5:50014017-50021981	312	4.61	0.29	15.9	4.72e-57	9.04e-55
0	chr3:75668807-75672716	6500	3.01	0.19	15.9	7.06e-57	1.35e-54
0	chr13:17304024-17305666	235	5.99	0.377	15.9	7.95e-57	1.51e-54
0	chr9:41232382-41236094	427	3.67	0.231	15.9	1.13e-56	2.13e-54
0	chr2:91597578-91599562	243	5.68	0.358	15.9	1.35e-56	2.54e-54
0	chr17:21848590-21851070	279	5.9	0.373	15.8	1.96e-56	3.68e-54
0	chr13:17678772-17683711	233	5.42	0.342	15.8	2.11e-56	3.94e-54
0	chr20:29055943-29060272	267	4.64	0.294	15.8	4.24e-56	7.91e-54
0	chr21:7925454-7927340	222	6.19	0.394	15.7	1.49e-55	2.77e-53
0	chr22:10764173-10766816	250	5.47	0.35	15.7	3.14e-55	5.81e-53
0	chr13:18211709-18213141	17400	4.21	0.269	15.6	3.56e-55	6.57e-53
0	chr11:1016623-1019351	465	3.19	0.204	15.6	5.2e-55	9.57e-53
0	chr1:124622357-124623570	258	5.12	0.329	15.6	1.28e-54	2.34e-52
0	chr5:49630732-49631330	1020	2.47	0.159	15.6	1.29e-54	2.36e-52
0	chr16:1018858-1020475	309	4.07	0.262	15.5	1.95e-54	3.54e-52
0	chr1:123549409-123551771	949	2.8	0.181	15.5	4.38e-54	7.94e-52
0	chr22:11942065-11944262	220	5.78	0.374	15.5	6.81e-54	1.23e-51
0	chr4:49709299-49711868	7890	3.9	0.252	15.4	8.71e-54	1.57e-51
0	chr1:124211185-124224885	524	2.94	0.192	15.3	6.98e-53	1.25e-50
0	chr13:16126245-16128626	216	5.85	0.383	15.3	8.8e-53	1.57e-50
0	chr13:16229054-16232607	221	6.32	0.414	15.3	1.45e-52	2.59e-50
0	chr8:85773417-85776832	328	3.79	0.249	15.2	2.82e-52	5.01e-50
0	chr21:8796227-8800619	222	5.4	0.355	15.2	3.87e-52	6.86e-50
0	chr4:52824282-52826027	367	3.81	0.251	15.2	4.01e-52	7.07e-50
0	chr7:1536547-1539114	500	2.98	0.197	15.1	8.56e-52	1.5e-49
0	chr1:124776773-124778671	1110	2.36	0.157	15.1	1.87e-51	3.28e-49
0	chr17:26571470-26573520	210	5.78	0.383	15.1	2.06e-51	3.6e-49
0	chr21:10801255-10802985	217	6.72	0.446	15.1	2.2e-51	3.82e-49
0	chr22:10686050-10688971	216	6.23	0.413	15.1	2.46e-51	4.26e-49
0	chr13:17640767-17645373	227	5	0.332	15.1	2.82e-51	4.87e-49
0	chr20:64503-66505	271	4.66	0.309	15.1	3.2e-51	5.51e-49
0	chr8:85647340-85651988	350	3.55	0.237	15	8.42e-51	1.44e-48
0	chr13:17977777-17981905	208	5.71	0.382	15	1.39e-50	2.38e-48
0	chr21:7915882-7917994	206	5.95	0.398	14.9	1.85e-50	3.15e-48
0	chr17:314679-317047	325	3.83	0.257	14.9	2.2e-50	3.74e-48
0	chr1:123510779-123512429	215	5.37	0.36	14.9	3.38e-50	5.72e-48
0	chr10:41563965-41567783	225	5.16	0.347	14.9	6.36e-50	1.07e-47
0	chr2:89610493-89612358	235	4.92	0.332	14.8	9.96e-50	1.68e-47
0	chr2:91572785-91574133	222	5.21	0.352	14.8	1.3e-49	2.19e-47
0	chr13:16485702-16487140	234	4.97	0.336	14.8	1.67e-49	2.78e-47
0	chr22:10713523-10714549	225	5.72	0.387	14.8	1.71e-49	2.85e-47
0	chr10:41574565-41577236	219	4.97	0.338	14.7	4.1e-49	6.81e-47
0	chr21:13984645-13987496	260	4.49	0.305	14.7	5.89e-49	9.75e-47
0	chr4:49321359-49323177	245	5.05	0.344	14.7	8.06e-49	1.33e-46
0	chr1:124761775-124763788	282	4	0.273	14.7	1.24e-48	2.04e-46
0	chr21:9365391-9366362	236	5.86	0.4	14.7	1.32e-48	2.16e-46
0	chr6:60239508-60241727	264	4.19	0.286	14.6	1.55e-48	2.53e-46
0	chr10:38736697-38738864	231	5.06	0.347	14.6	4.98e-48	8.11e-46
0	chr20:28785120-28786454	199	5.68	0.39	14.6	5.17e-48	8.4e-46
0	chr1:5670717-5672704	256	4.23	0.291	14.6	5.82e-48	9.43e-46
0	chr13:17354639-17360268	218	5.41	0.374	14.5	1.52e-47	2.46e-45
0	chr1:123780668-123784308	438	3.24	0.225	14.4	5.13e-47	8.26e-45
0	chr1:123101095-123101782	689	2.5	0.175	14.3	1.42e-46	2.27e-44
0	chr22:11973369-11975940	200	5.36	0.374	14.3	1.42e-46	2.27e-44
0	chr13:17309015-17312148	210	5.08	0.354	14.3	1.47e-46	2.34e-44
0	chr16:952766-953988	327	3.5	0.245	14.3	1.75e-46	2.78e-44
0	chr13:16239358-16241296	198	6.64	0.464	14.3	1.85e-46	2.93e-44
0	chr5:50042315-50046542	219	4.71	0.329	14.3	2.13e-46	3.36e-44
0	chr1:123524429-123524941	289	3.89	0.272	14.3	2.49e-46	3.92e-44
0	chr21:9837997-9839730	199	5.95	0.417	14.3	3.03e-46	4.75e-44
0	chr20:30849068-30851637	327	3.95	0.276	14.3	3.27e-46	5.12e-44
0	chr1:123792406-123798738	601	2.85	0.2	14.3	4.32e-46	6.75e-44
0	chr2:90293817-90296526	268	4.02	0.282	14.2	4.92e-46	7.66e-44
0	chr19:37279857-37282363	273	3.91	0.275	14.2	8.49e-46	1.32e-43
0	chr14:19344585-19347683	249	4.73	0.334	14.1	1.89e-45	2.93e-43
0	chr4:9268073-9272595	246	4.49	0.318	14.1	2.65e-45	4.09e-43
0	chr14:106354811-106356478	215	6.14	0.435	14.1	3.3e-45	5.08e-43
0	chr14:106679703-106684618	207	5.19	0.368	14.1	3.53e-45	5.41e-43
0	chr1:124318089-124320986	278	3.82	0.272	14.1	5.42e-45	8.29e-43
0	chr14:19180277-19182919	197	5.18	0.368	14.1	5.67e-45	8.64e-43
0	chr22:10783683-10784484	194	5.48	0.39	14.1	6.38e-45	9.69e-43
0	chr1:123199546-123204611	327	3.5	0.25	14	8.83e-45	1.34e-42
0	chr1:124516842-124520261	626	2.63	0.187	14	1.24e-44	1.87e-42
0	chr22:12489146-12492044	198	5.33	0.38	14	1.29e-44	1.95e-42
0	chr13:17986439-17992876	203	5.49	0.393	14	2.41e-44	3.62e-42
0	chr13:17385498-17389967	190	5.41	0.387	14	2.63e-44	3.95e-42
0	chr16:46386332-46391330	24900	4.74	0.34	14	2.74e-44	4.09e-42
0	chr3:195784378-195786205	225	4.49	0.323	13.9	3.97e-44	5.92e-42
0	chr22:11328912-11331303	194	5.33	0.383	13.9	5.21e-44	7.73e-42
0	chr4:188505161-188508789	406	3.23	0.233	13.9	8.27e-44	1.22e-41
0	chr1:124334280-124344635	427	2.98	0.215	13.8	1.62e-43	2.39e-41
0	chr13:18021382-18024622	198	4.92	0.356	13.8	2.24e-43	3.3e-41
0	chr13:16250361-16253458	217	5.1	0.371	13.8	4.05e-43	5.94e-41
0	chr15:17000294-17001273	181	5.66	0.412	13.8	4.85e-43	7.1e-41
0	chr21:10730643-10732017	186	5.57	0.407	13.7	1.32e-42	1.93e-40
0	chr4:190079812-190082954	252	3.92	0.288	13.6	2.14e-42	3.12e-40
0	chr22:11341453-11342413	204	6.27	0.461	13.6	3.48e-42	5.05e-40
0	chr1:124123404-124126745	467	2.91	0.215	13.5	1.07e-41	1.55e-39
0	chr8:85740889-85748157	277	3.75	0.277	13.5	1.13e-41	1.64e-39
0	chr8:57208226-57211853	353	3.14	0.232	13.5	1.16e-41	1.67e-39
0	chr1:122922556-122923121	520	2.67	0.197	13.5	1.26e-41	1.81e-39
0	chr1:124437066-124440064	263	3.9	0.289	13.5	1.55e-41	2.21e-39
0	chr8:138691284-138693680	227	4.49	0.334	13.4	4.94e-41	7.05e-39
0	chr21:10736518-10738316	184	5.33	0.398	13.4	6.32e-41	9e-39
0	chr21:5243542-5245286	172	6.18	0.461	13.4	6.73e-41	9.55e-39
0	chr1:122910377-122913699	303	3.53	0.265	13.4	1.05e-40	1.49e-38
0	chr4:9248160-9250437	208	4.4	0.33	13.3	1.25e-40	1.76e-38
0	chr22:12208574-12211436	185	5.73	0.43	13.3	1.42e-40	2e-38
0	chr14:18609645-18613087	172	6.03	0.452	13.3	1.81e-40	2.53e-38
0	chr17:26936786-26940895	1530	5.64	0.424	13.3	2.32e-40	3.25e-38
0	chr13:17920273-17922968	183	5.52	0.416	13.3	2.48e-40	3.46e-38
0	chr21:9038287-9040283	193	4.9	0.37	13.3	4.14e-40	5.77e-38
0	chr1:248752654-248754562	231	4.25	0.321	13.2	5.72e-40	7.95e-38
0	chr3:75697683-75699569	222	4.18	0.316	13.2	6.83e-40	9.46e-38
0	chr22:11352594-11354238	200	6.05	0.458	13.2	7.6e-40	1.05e-37
0	chr15:20293425-20295119	204	4.67	0.353	13.2	8.05e-40	1.11e-37
0	chr1:123028914-123036225	362	3.03	0.23	13.2	1.09e-39	1.5e-37
0	chr1:124766631-124769097	630	2.71	0.205	13.2	1.13e-39	1.55e-37
0	chr16:33507366-33510362	210	5.46	0.415	13.2	1.23e-39	1.68e-37
0	chr5:34179029-34183281	1030	2.24	0.17	13.1	1.74e-39	2.37e-37
0	chr21:8405466-8415336	734	2.51	0.191	13.1	2.01e-39	2.73e-37
0	chr1:124128656-124134193	431	3.08	0.235	13.1	2.18e-39	2.95e-37
0	chr17:26578174-26583651	175	5.31	0.405	13.1	2.73e-39	3.69e-37
0	chr20:28729967-28732328	166	6.1	0.466	13.1	3.32e-39	4.48e-37
0	chr1:124474782-124477192	637	2.43	0.186	13.1	3.35e-39	4.51e-37
0	chr6:60230204-60233373	234	3.93	0.301	13.1	4.45e-39	5.97e-37
0	chr1:3134118-3137297	396	2.87	0.22	13.1	5.82e-39	7.8e-37
0	chr1:226815013-226817378	240	3.85	0.295	13	6.43e-39	8.59e-37
0	chr1:124612280-124615217	346	3.11	0.239	13	7.01e-39	9.33e-37
0	chr21:10797980-10799219	166	5.78	0.443	13	7.69e-39	1.02e-36
0	chr16:21509961-21513401	438	2.7	0.208	13	1.21e-38	1.61e-36
0	chr22:18386967-18387673	302	3.54	0.273	13	1.63e-38	2.16e-36
0	chr2:91443365-91444973	195	4.46	0.344	13	2.32e-38	3.05e-36
0	chr1:27560501-27562049	329	3.13	0.242	12.9	2.4e-38	3.16e-36
0	chr13:113544928-113549349	409	2.77	0.214	12.9	2.42e-38	3.18e-36
0	chr20:29084511-29086134	169	5.33	0.412	12.9	2.94e-38	3.84e-36
0	chr4:49313796-49315013	184	4.71	0.365	12.9	3.58e-38	4.67e-36
0	chr13:16756999-16758145	167	5.63	0.437	12.9	4.79e-38	6.24e-36
0	chr20:29070652-29074343	190	4.56	0.354	12.9	4.81e-38	6.25e-36
0	chr9:62814267-62816861	360	3.2	0.249	12.9	4.94e-38	6.4e-36
0	chr1:122932179-122937108	491	2.64	0.205	12.9	7.27e-38	9.39e-36
0	chr7:76996960-76998924	337	3.25	0.253	12.9	7.29e-38	9.39e-36
0	chr4:6926874-6930367	355	2.96	0.23	12.9	8.57e-38	1.1e-35
0	chr9:65422618-65424292	188	4.81	0.375	12.8	9.35e-38	1.2e-35
0	chr1:125178879-125183072	27400	4.74	0.37	12.8	1.07e-37	1.37e-35
0	chr20:30823601-30825152	212	4.37	0.341	12.8	1.3e-37	1.66e-35
0	chr21:10795189-10796494	159	5.94	0.465	12.8	2.1e-37	2.67e-35
0	chr22:10753586-10754412	167	5.39	0.423	12.7	3.62e-37	4.6e-35
0	chr6:351349-354423	396	2.76	0.217	12.7	5.64e-37	7.14e-35
0	chr22:12721973-12725946	172	4.86	0.385	12.6	1.34e-36	1.69e-34
0	chr13:17316796-17319983	166	5.12	0.406	12.6	1.48e-36	1.86e-34
0	chr1:124204817-124208692	411	2.7	0.214	12.6	1.62e-36	2.03e-34
0	chr20:30419170-30425018	365	2.88	0.228	12.6	1.72e-36	2.16e-34
0	chr13:18004285-18008121	176	4.68	0.372	12.6	2.53e-36	3.16e-34
0	chr1:2903989-2906896	259	3.57	0.284	12.6	3.35e-36	4.18e-34
0	chr1:124166860-124169822	266	3.96	0.316	12.6	3.81e-36	4.75e-34
0	chr14:16401211-16403983	158	6.15	0.49	12.6	3.94e-36	4.9e-34
0	chr21:9815764-9816893	164	5.14	0.41	12.5	4.4e-36	5.45e-34
0	chr18:107169-112399	27100	4.47	0.357	12.5	5.34e-36	6.6e-34
0	chr14:16137748-16140387	168	5.49	0.439	12.5	5.82e-36	7.18e-34
0	chr20:28870829-28872545	172	5.14	0.411	12.5	5.99e-36	7.37e-34
0	chr10:41527754-41532084	175	4.67	0.373	12.5	6.69e-36	8.21e-34
0	chr22:11298236-11299088	174	5.55	0.444	12.5	8.25e-36	1.01e-33
0	chr20:28638313-28641091	192	4.75	0.381	12.5	9.81e-36	1.2e-33
0	chr14:19893299-19895805	165	5.27	0.423	12.5	1.21e-35	1.47e-33
0	chr7:58091332-58093612	160	5.35	0.43	12.5	1.23e-35	1.49e-33
0	chr1:124267965-124271719	337	3.05	0.246	12.4	1.93e-35	2.34e-33
0	chr13:17058820-17062833	165	5.1	0.411	12.4	2.16e-35	2.62e-33
0	chr22:15859925-15862559	153	5.93	0.477	12.4	2.23e-35	2.7e-33
0	chr13:17691797-17695729	165	5.07	0.409	12.4	2.66e-35	3.2e-33
0	chr13:17439499-17441700	159	6.39	0.516	12.4	2.89e-35	3.47e-33
0	chr22:11360829-11362785	168	5.48	0.442	12.4	3.02e-35	3.62e-33
0	chr6:34071427-34073572	242	3.69	0.298	12.4	3.04e-35	3.64e-33
0	chr9:65400822-65403028	188	5.36	0.433	12.4	4.04e-35	4.81e-33
0	chr11:69496679-69497700	244	3.55	0.288	12.3	5.23e-35	6.22e-33
0	chr1:121773388-121776081	368	2.93	0.238	12.3	5.43e-35	6.45e-33
0	chr20:29326249-29327138	204	4.64	0.376	12.3	5.52e-35	6.54e-33
0	chr13:17213807-17218260	152	5.65	0.458	12.3	5.57e-35	6.59e-33
0	chr21:9958265-9959788	152	5.84	0.474	12.3	7.35e-35	8.67e-33
0	chr21:9862274-9864438	156	5.4	0.439	12.3	7.77e-35	9.15e-33
0	chr17:21855960-21858934	159	5.05	0.41	12.3	7.81e-35	9.17e-33
0	chr14:19105337-19107187	157	5.18	0.422	12.3	9.88e-35	1.16e-32
0	chr1:183229-184621	281	3.28	0.267	12.3	1.02e-34	1.19e-32
0	chr7:63013720-63016000	213	4	0.326	12.3	1.22e-34	1.42e-32
0	chr12:132381076-132384131	255	3.44	0.281	12.3	1.38e-34	1.6e-32
0	chr2:91420789-91424599	168	4.83	0.394	12.3	1.46e-34	1.69e-32
0	chr21:10478075-10480684	160	5.25	0.429	12.2	1.88e-34	2.18e-32
0	chr13:16246365-16247888	149	6.23	0.51	12.2	2.43e-34	2.81e-32
0	chr19:8766830-8768206	186	4.26	0.348	12.2	2.47e-34	2.85e-32
0	chr18:14172081-14174967	300	3.13	0.256	12.2	2.71e-34	3.12e-32
0	chr21:5216745-5218560	155	5.44	0.446	12.2	3.04e-34	3.5e-32
0	chr1:124061776-124065172	287	3.24	0.266	12.2	3.24e-34	3.71e-32
0	chr6:347821-349403	236	3.58	0.294	12.2	3.89e-34	4.45e-32
0	chr9:41632054-41635558	246	3.64	0.299	12.2	3.9e-34	4.45e-32
0	chr16:36100309-36101503	157	5.06	0.416	12.2	5.05e-34	5.75e-32
0	chr1:152213855-152216566	202	4.31	0.355	12.2	5.27e-34	5.99e-32
0	chr13:16842874-16844292	163	5.42	0.446	12.1	5.89e-34	6.68e-32
0	chr1:123502729-123509126	364	2.76	0.227	12.1	6.15e-34	6.95e-32
0	chr1:3197504-3199397	223	3.69	0.304	12.1	6.82e-34	7.69e-32
0	chr15:20142335-20144782	173	4.7	0.387	12.1	7.01e-34	7.9e-32
0	chr10:42086310-42088087	152	5.51	0.455	12.1	9.74e-34	1.09e-31
0	chr22:12219542-12222134	154	5.11	0.423	12.1	1.46e-33	1.64e-31
0	chr13:17728100-17733702	152	5.3	0.439	12.1	1.53e-33	1.71e-31
0	chr16:32285713-32287994	180	5.08	0.422	12	2.35e-33	2.63e-31
0	chr5:17525247-17530404	578	2.3	0.192	12	3.46e-33	3.85e-31
0	chr15:20301392-20304471	738	5.65	0.471	12	3.85e-33	4.28e-31
0	chr3:90824587-90825870	166	4.57	0.382	12	5.65e-33	6.27e-31
0	chr14:18623567-18625241	145	5.61	0.469	12	6.4e-33	7.08e-31
0	chr10:42263019-42264962	153	5.04	0.422	11.9	6.74e-33	7.44e-31
0	chr10:131176470-131178604	217	3.84	0.322	11.9	7.52e-33	8.28e-31
0	chr22:12814447-12817665	147	5.34	0.447	11.9	8.89e-33	9.77e-31
0	chr4:49179539-49182312	163	4.79	0.404	11.9	1.84e-32	2.02e-30
0	chr1:124702232-124707299	480	2.52	0.213	11.9	1.89e-32	2.06e-30
0	chr21:9851007-9852635	161	5.12	0.432	11.9	2.05e-32	2.24e-30
0	chr13:17995226-17998768	155	4.93	0.418	11.8	4.2e-32	4.57e-30
0	chr18:12086216-12089398	340	2.86	0.243	11.8	6.26e-32	6.81e-30
0	chr5:49657662-49661838	27900	4.1	0.349	11.8	6.68e-32	7.25e-30
0	chr13:16775830-16779823	161	4.57	0.389	11.7	7.48e-32	8.1e-30
0	chr1:124004902-124010133	302	2.97	0.253	11.7	8.47e-32	9.16e-30
0	chr4:49573386-49574125	144	6.46	0.551	11.7	8.59e-32	9.27e-30
0	chr13:17092150-17096584	144	5.4	0.46	11.7	9.12e-32	9.82e-30
0	chr17:81064402-81067628	373	2.76	0.235	11.7	1.06e-31	1.14e-29
0	chr20:30876726-30879290	169	4.35	0.372	11.7	1.08e-31	1.16e-29
0	chr12:37532921-37535689	150	5.17	0.441	11.7	1.24e-31	1.33e-29
0	chr13:16698812-16700828	151	4.91	0.42	11.7	1.26e-31	1.35e-29
0	chr1:124383536-124391977	292	3.04	0.26	11.7	1.37e-31	1.46e-29
0	chr2:91437767-91439842	151	4.86	0.415	11.7	1.39e-31	1.48e-29
0	chr4:50661961-50664809	174	4.5	0.385	11.7	1.67e-31	1.77e-29
0	chr4:40749-41523	147	5.38	0.461	11.7	2e-31	2.12e-29
0	chr22:15664699-15666898	142	5.23	0.451	11.6	3.95e-31	4.17e-29
0	chr22:12608860-12610474	137	5.78	0.499	11.6	4.37e-31	4.61e-29
0	chr14:101364528-101366073	243	3.37	0.291	11.6	6.25e-31	6.58e-29
0	chr1:234776693-234780548	492	2.25	0.195	11.6	7.04e-31	7.39e-29
0	chr9:63799496-63801445	163	4.56	0.394	11.6	7.06e-31	7.39e-29
0	chr20:29513073-29515982	138	5.59	0.484	11.5	7.97e-31	8.34e-29
0	chr2:217248362-217250869	277	3.06	0.266	11.5	1.09e-30	1.13e-28
0	chr9:40998371-41000602	230	3.74	0.325	11.5	1.13e-30	1.18e-28
0	chr16:35841267-35844517	140	5.45	0.475	11.5	1.41e-30	1.46e-28
0	chr21:10655544-10656408	145	5.24	0.455	11.5	1.42e-30	1.47e-28
0	chr22:15685584-15687345	153	5.2	0.452	11.5	1.46e-30	1.52e-28
0	chr18:79618605-79620630	181	4.16	0.362	11.5	1.76e-30	1.82e-28
0	chr4:190067803-190072508	181	4	0.349	11.5	1.97e-30	2.03e-28
0	chr21:7323757-7326849	135	5.83	0.509	11.5	1.98e-30	2.04e-28
0	chr7:59758707-59759672	144	5.27	0.46	11.5	2.15e-30	2.21e-28
0	chr1:124028969-124032685	338	3.24	0.282	11.5	2.2e-30	2.26e-28
0	chr4:49126615-49127103	137	5.62	0.49	11.5	2.25e-30	2.3e-28
0	chr9:60673523-60675140	144	4.96	0.435	11.4	3.98e-30	4.07e-28
0	chr21:45420234-45421722	246	3.39	0.297	11.4	4.42e-30	4.51e-28
0	chr12:35614590-35615151	171	4.13	0.363	11.4	6.33e-30	6.43e-28
0	chr1:123441801-123447618	318	2.85	0.251	11.4	7.15e-30	7.26e-28
0	chr10:38911674-38913385	158	4.69	0.413	11.3	7.58e-30	7.68e-28
0	chr13:17407875-17411489	138	5.11	0.451	11.3	8.28e-30	8.37e-28
0	chr18:20920590-20924075	191	4.01	0.354	11.3	9.54e-30	9.63e-28
0	chr1:123047346-123051601	230	3.32	0.294	11.3	1.47e-29	1.48e-27
0	chr3:11609652-11616569	544	2.1	0.186	11.3	1.56e-29	1.57e-27
0	chr1:932075-936236	490	2.25	0.2	11.3	1.73e-29	1.73e-27
0	chr21:9823930-9824641	160	4.43	0.393	11.3	1.72e-29	1.73e-27
0	chr20:28772090-28775125	156	4.4	0.39	11.3	1.76e-29	1.76e-27
0	chr21:9656112-9657998	132	5.88	0.522	11.3	2.03e-29	2.03e-27
0	chr18:15488512-15490430	151	4.64	0.412	11.3	2.14e-29	2.13e-27
0	chr19:36268774-36278305	307	2.79	0.248	11.3	2.23e-29	2.22e-27
0	chr22:18733687-18734189	195	3.93	0.35	11.2	2.77e-29	2.74e-27
0	chr13:17222103-17222719	137	5.08	0.454	11.2	4.64e-29	4.6e-27
0	chr18:14251649-14253463	149	4.85	0.434	11.2	5.22e-29	5.15e-27
0	chr8:141758084-141759643	199	3.6	0.322	11.2	5.42e-29	5.35e-27
0	chr5:17592148-17599337	546	2.14	0.191	11.2	6.05e-29	5.95e-27
0	chr21:45874865-45877753	305	2.77	0.248	11.2	6.36e-29	6.25e-27
0	chr2:91462412-91463753	165	4.41	0.396	11.2	6.48e-29	6.35e-27
0	chr10:71527266-71530391	394	2.41	0.217	11.1	7.44e-29	7.28e-27
0	chr1:125079098-125081277	142	4.96	0.445	11.1	8.47e-29	8.27e-27
0	chr16:34119412-34122277	151	5.53	0.496	11.1	8.58e-29	8.37e-27
0	chr22:12547458-12550277	134	5.88	0.529	11.1	9.01e-29	8.77e-27
0	chr1:124685707-124690643	379	2.58	0.232	11.1	1.09e-28	1.06e-26
0	chr21:10606737-10608668	138	5.86	0.527	11.1	1.18e-28	1.14e-26
0	chr1:124781980-124784340	275	2.93	0.264	11.1	1.23e-28	1.19e-26
0	chr20:30628652-30629704	176	3.99	0.359	11.1	1.25e-28	1.21e-26
0	chr5:21478533-21486502	1660	1.78	0.16	11.1	1.32e-28	1.27e-26
0	chr13:18200796-18203042	143	5.54	0.5	11.1	1.35e-28	1.3e-26
0	chr22:15713337-15714706	131	5.33	0.481	11.1	1.57e-28	1.51e-26
0	chr17:4474614-4477932	306	2.75	0.248	11.1	1.71e-28	1.64e-26
0	chr20:30927529-30930193	134	5.06	0.458	11.1	1.76e-28	1.69e-26
0	chr3:90880250-90883150	175	3.9	0.353	11.1	1.98e-28	1.89e-26
0	chr1:122777246-122778777	358	2.55	0.23	11.1	2.03e-28	1.94e-26
0	chr21:9090778-9093302	128	5.57	0.503	11.1	2.05e-28	1.95e-26
0	chr17:3002765-3004885	202	3.53	0.319	11.1	2.1e-28	2e-26
0	chr11:134822013-134825731	240	3.25	0.294	11.1	2.18e-28	2.07e-26
0	chr10:41516011-41517555	143	4.77	0.432	11	2.42e-28	2.29e-26
0	chr2:90248698-90251258	214	3.67	0.333	11	2.68e-28	2.53e-26
0	chr6:311824-315485	324	2.79	0.253	11	2.93e-28	2.76e-26
0	chr17:77675555-77677616	233	3.23	0.294	11	3.72e-28	3.5e-26
0	chr9:63859005-63861530	148	4.45	0.405	11	5.25e-28	4.93e-26
0	chr1:122666514-122670266	376	2.44	0.223	10.9	6.93e-28	6.5e-26
0	chr19:27373636-27375582	143	4.77	0.437	10.9	9.01e-28	8.43e-26
0	chr5:49989220-49992195	136	4.84	0.443	10.9	9.71e-28	9.07e-26
0	chr10:122507958-122510025	203	3.48	0.319	10.9	1.07e-27	9.94e-26
0	chr14:19239602-19241031	150	4.67	0.429	10.9	1.21e-27	1.13e-25
0	chr22:10758755-10759762	138	4.78	0.439	10.9	1.42e-27	1.32e-25
0	chr3:90868652-90869748	141	4.7	0.432	10.9	1.43e-27	1.33e-25
0	chr1:124083263-124086313	600	2.04	0.188	10.9	1.67e-27	1.55e-25
0	chr9:65384254-65385836	139	4.71	0.434	10.8	2.02e-27	1.87e-25
0	chr14:106408433-106411017	135	5.09	0.469	10.8	2.26e-27	2.08e-25
0	chr8:101051284-101052711	269	2.89	0.266	10.8	2.3e-27	2.12e-25
0	chr5:181044970-181046669	165	4.14	0.382	10.8	2.49e-27	2.29e-25
0	chr5:34189505-34193529	2030	1.8	0.166	10.8	2.86e-27	2.62e-25
0	chr14:106851922-106854464	129	5.22	0.483	10.8	3.01e-27	2.76e-25
0	chr13:17938609-17940979	139	5.5	0.509	10.8	3.13e-27	2.86e-25
0	chr16:1025258-1027274	264	3	0.277	10.8	3.53e-27	3.22e-25
0	chr21:10787336-10789148	125	5.36	0.498	10.8	4.6e-27	4.19e-25
0	chr4:7295724-7299904	371	2.41	0.224	10.8	5.45e-27	4.96e-25
0	chr1:124309667-124312085	151	4.41	0.41	10.7	6.21e-27	5.64e-25
0	chr13:16117875-16119267	128	5.53	0.515	10.7	7.14e-27	6.47e-25
0	chr7:56493582-56496013	138	5.62	0.524	10.7	8.33e-27	7.54e-25
0	chr17:22977308-22978437	124	5.3	0.495	10.7	8.41e-27	7.6e-25
0	chr1:123527829-123529231	537	2.12	0.197	10.7	8.78e-27	7.91e-25
0	chr15:20384933-20387225	180	3.66	0.342	10.7	9.14e-27	8.23e-25
0	chr2:91908517-91911091	134	4.78	0.447	10.7	1.02e-26	9.2e-25
0	chr16:1181898-1184023	292	2.82	0.263	10.7	1.04e-26	9.3e-25
0	chr4:8620473-8621511	217	3.25	0.304	10.7	1.21e-26	1.09e-24
0	chr14:18928860-18931131	120	5.7	0.534	10.7	1.24e-26	1.1e-24
0	chr14:104383002-104386283	305	2.66	0.249	10.7	1.33e-26	1.19e-24
0	chr13:18246773-18248969	134	4.89	0.458	10.7	1.36e-26	1.21e-24
0	chr14:106165121-106167538	134	4.89	0.458	10.7	1.36e-26	1.21e-24
0	chr4:50566671-50567437	128	4.96	0.464	10.7	1.38e-26	1.23e-24
0	chr5:49974262-49976615	126	5.08	0.476	10.7	1.45e-26	1.29e-24
0	chr1:124544574-124547092	284	2.78	0.26	10.7	1.47e-26	1.3e-24
0	chr1:25017619-25023013	441	2.39	0.225	10.7	1.68e-26	1.49e-24
0	chr1:122842398-122844015	711	1.99	0.187	10.7	1.73e-26	1.52e-24
0	chr21:8655086-8656245	125	6.05	0.568	10.6	1.85e-26	1.63e-24
0	chr13:111971564-111977238	506	2.04	0.192	10.6	2.36e-26	2.08e-24
0	chr22:15854173-15855044	125	5.36	0.505	10.6	2.63e-26	2.31e-24
0	chr5:3323613-3326724	404	2.54	0.239	10.6	2.64e-26	2.31e-24
0	chr1:122643692-122645647	197	3.45	0.326	10.6	2.8e-26	2.44e-24
0	chr7:1862464-1866212	392	2.36	0.223	10.6	3.42e-26	2.99e-24
0	chr21:9031839-9032658	153	4.67	0.441	10.6	3.59e-26	3.13e-24
0	chr21:9948867-9950077	128	4.98	0.472	10.5	5.27e-26	4.58e-24
0	chr2:91502694-91503783	174	3.69	0.35	10.5	5.6e-26	4.86e-24
0	chr10:38918977-38920242	702	5.9	0.559	10.5	5.65e-26	4.89e-24
0	chr3:195483139-195483835	191	3.45	0.327	10.5	5.66e-26	4.89e-24
0	chr1:248847995-248851928	355	2.54	0.241	10.5	6.59e-26	5.69e-24
0	chr13:17206735-17209761	126	4.93	0.469	10.5	7.16e-26	6.17e-24
0	chr13:16137892-16138722	124	5.34	0.509	10.5	8.27e-26	7.12e-24
0	chr14:94936046-94938283	249	2.93	0.279	10.5	8.41e-26	7.23e-24
0	chr22:10961147-10963017	146	4.91	0.468	10.5	1.09e-25	9.36e-24
0	chr20:28620433-28621883	141	4.55	0.435	10.5	1.16e-25	9.96e-24
0	chr12:124542865-124546451	494	2.04	0.195	10.5	1.25e-25	1.07e-23
0	chr21:7235445-7237789	126	5.29	0.505	10.5	1.33e-25	1.13e-23
0	chr12:124517553-124519372	425	2.21	0.211	10.5	1.44e-25	1.22e-23
0	chr13:17104165-17105554	118	5.73	0.548	10.5	1.45e-25	1.24e-23
0	chr16:86772145-86773565	187	3.46	0.331	10.4	1.66e-25	1.41e-23
0	chr10:76111913-76115621	354	2.39	0.229	10.4	1.85e-25	1.57e-23
0	chr13:17485202-17489230	128	4.72	0.453	10.4	2.17e-25	1.84e-23
0	chr20:29394954-29396359	146	4.62	0.444	10.4	2.24e-25	1.89e-23
0	chr5:2111695-2114028	198	3.33	0.32	10.4	2.45e-25	2.07e-23
0	chr1:124118525-124119676	173	3.65	0.351	10.4	2.57e-25	2.16e-23
0	chr14:19160525-19163123	457	5.78	0.556	10.4	2.72e-25	2.29e-23
0	chr13:16848663-16850236	120	5.21	0.502	10.4	2.98e-25	2.5e-23
0	chr4:9368152-9369000	144	4.22	0.406	10.4	3.09e-25	2.59e-23
0	chr14:19327557-19329703	119	5.4	0.52	10.4	3.21e-25	2.69e-23
0	chr21:10813146-10814282	124	4.84	0.467	10.4	3.49e-25	2.92e-23
0	chr11:134912586-134916081	247	2.91	0.28	10.4	3.65e-25	3.05e-23
0	chr2:91480294-91481996	133	4.58	0.442	10.4	3.78e-25	3.15e-23
0	chr22:12053255-12055722	129	4.62	0.446	10.4	3.78e-25	3.15e-23
0	chr16:87860687-87862498	224	3.06	0.296	10.4	3.82e-25	3.17e-23
0	chr21:9902654-9904548	122	4.96	0.479	10.4	3.87e-25	3.21e-23
0	chr21:13036944-13038319	120	5.58	0.539	10.4	3.88e-25	3.21e-23
0	chr2:87351263-87354335	309	2.63	0.254	10.4	3.91e-25	3.23e-23
0	chr13:16867042-16868429	118	5.25	0.508	10.3	4.39e-25	3.63e-23
0	chr21:8782677-8783888	117	6.04	0.584	10.3	4.64e-25	3.83e-23
0	chr12:56298-57892	327	2.73	0.264	10.3	5.08e-25	4.18e-23
0	chr1:123194941-123195886	412	2.27	0.22	10.3	5.81e-25	4.78e-23
0	chr20:29891413-29893514	119	5.09	0.494	10.3	6.2e-25	5.08e-23
0	chr12:126650578-126656738	259	2.86	0.278	10.3	6.37e-25	5.22e-23
0	chr9:42385462-42389100	324	2.71	0.263	10.3	7.89e-25	6.45e-23
0	chr12:52191051-52195417	361	2.45	0.239	10.3	8.05e-25	6.57e-23
0	chr14:19668391-19669305	141	4.28	0.416	10.3	8.14e-25	6.63e-23
0	chr5:175021013-175023004	155	3.91	0.38	10.3	8.26e-25	6.72e-23
0	chr22:11936758-11938175	117	5.3	0.516	10.3	8.99e-25	7.3e-23
0	chr12:45215-48431	354	2.58	0.251	10.3	9.4e-25	7.62e-23
0	chr19:24894141-24895747	133	4.41	0.43	10.3	1.04e-24	8.4e-23
0	chr13:16333905-16339286	122	5.36	0.523	10.3	1.14e-24	9.2e-23
0	chr9:134365324-134368426	348	2.46	0.24	10.2	1.23e-24	9.92e-23
0	chr9:67722632-67727033	384	2.24	0.218	10.2	1.3e-24	1.05e-22
0	chr13:17030322-17035103	123	4.85	0.474	10.2	1.42e-24	1.14e-22
0	chr22:18890487-18893023	198	3.6	0.353	10.2	1.78e-24	1.43e-22
0	chr5:47296306-47299352	191	3.33	0.326	10.2	1.99e-24	1.6e-22
0	chr4:189495887-189498157	246	3.11	0.305	10.2	2.02e-24	1.62e-22
0	chr20:28830265-28831595	114	5.35	0.525	10.2	2.2e-24	1.76e-22
0	chr15:77525429-77529080	423	2.21	0.217	10.2	2.48e-24	1.98e-22
0	chr14:104159151-104160784	207	3.24	0.318	10.2	2.54e-24	2.02e-22
0	chr1:232427748-232432243	317	2.58	0.254	10.2	2.86e-24	2.28e-22
0	chr1:121771496-121771883	145	4.1	0.403	10.2	2.95e-24	2.35e-22
0	chr1:2756529-2757065	146	3.99	0.393	10.1	3.35e-24	2.66e-22
0	chr6:170221151-170225567	405	2.16	0.213	10.1	3.36e-24	2.67e-22
0	chr22:47927859-47929972	145	4.02	0.396	10.1	3.41e-24	2.7e-22
0	chr1:124721102-124722964	218	3.05	0.301	10.1	3.74e-24	2.96e-22
0	chr11:2750215-2753063	250	2.81	0.277	10.1	3.82e-24	3.01e-22
0	chr18:12013167-12016128	189	3.38	0.333	10.1	3.84e-24	3.02e-22
0	chr21:8757087-8760472	577	6.43	0.636	10.1	4.54e-24	3.57e-22
0	chr12:75379-78548	433	2.44	0.241	10.1	5.49e-24	4.31e-22
0	chr1:124770788-124771195	257	2.75	0.273	10.1	6.54e-24	5.13e-22
0	chr20:29883660-29885821	214	3.07	0.304	10.1	6.65e-24	5.21e-22
0	chr17:606542-608087	163	3.7	0.367	10.1	6.71e-24	5.24e-22
0	chr19:1360498-1362593	184	3.39	0.336	10.1	7.19e-24	5.61e-22
0	chr19:38035404-38038171	274	2.64	0.262	10.1	7.84e-24	6.11e-22
0	chr9:62825925-62828479	214	3.04	0.303	10	9.99e-24	7.77e-22
0	chr5:47133787-47137942	127	4.52	0.45	10	1.14e-23	8.89e-22
0	chr7:62273929-62275285	117	4.97	0.496	10	1.23e-23	9.56e-22
0	chr1:124177167-124183084	431	2.19	0.219	10	1.3e-23	1e-21
0	chr4:131735011-131737641	184	3.35	0.335	10	1.3e-23	1e-21
0	chr13:18171991-18174336	115	5.01	0.501	10	1.37e-23	1.06e-21
0	chr2:94213831-94217745	752	5.1	0.51	10	1.54e-23	1.19e-21
0	chr6:367218-367726	133	4.64	0.464	9.99	1.76e-23	1.35e-21
0	chr1:124554519-124557295	330	2.43	0.244	9.98	1.78e-23	1.37e-21
0	chr9:60652620-60655726	121	4.68	0.471	9.94	2.92e-23	2.25e-21
0	chr1:228780904-228782916	201	3.13	0.316	9.93	3.21e-23	2.46e-21
0	chr1:53145482-53146937	228	2.96	0.298	9.92	3.47e-23	2.65e-21
0	chr7:2018217-2021417	261	2.67	0.269	9.92	3.46e-23	2.65e-21
0	chr16:1270243-1272503	183	3.43	0.346	9.92	3.49e-23	2.67e-21
0	chr13:18039926-18044985	115	4.9	0.494	9.91	3.61e-23	2.75e-21
0	chr19:3457311-3460198	453	2.03	0.205	9.91	3.79e-23	2.88e-21
0	chr10:42279804-42282115	121	4.6	0.465	9.88	5.14e-23	3.9e-21
0	chr1:248777414-248779061	128	4.64	0.47	9.88	5.21e-23	3.96e-21
0	chr16:1158594-1160487	288	2.52	0.255	9.88	5.22e-23	3.96e-21
0	chr13:17118824-17120433	120	4.59	0.465	9.87	5.52e-23	4.18e-21
0	chr2:3178998-3181177	356	2.28	0.231	9.87	5.61e-23	4.24e-21
0	chr20:20354877-20357837	137	4.3	0.436	9.86	6.24e-23	4.71e-21
0	chr15:20373349-20376062	169	3.54	0.359	9.85	6.76e-23	5.09e-21
0	chr4:49534001-49535920	113	4.97	0.504	9.85	6.82e-23	5.13e-21
0	chr21:8685994-8687549	112	5.07	0.515	9.84	7.94e-23	5.96e-21
0	chr17:81093828-81097970	545	1.85	0.188	9.83	8.07e-23	6.05e-21
0	chr2:95931995-95933370	150	3.79	0.386	9.83	8.3e-23	6.21e-21
0	chr12:35126197-35129495	126	4.39	0.447	9.82	9.27e-23	6.93e-21
0	chr1:123817731-123821737	207	3.03	0.309	9.81	1.01e-22	7.5e-21
0	chr2:91547424-91548930	122	4.82	0.492	9.8	1.12e-22	8.34e-21
0	chr22:11688640-11692558	115	5.31	0.543	9.78	1.35e-22	1e-20
0	chr16:85460200-85464397	702	1.67	0.171	9.77	1.54e-22	1.14e-20
0	chr17:34577968-34582236	834	1.61	0.165	9.77	1.53e-22	1.14e-20
0	chr20:29094134-29095914	123	4.74	0.485	9.77	1.53e-22	1.14e-20
0	chr21:10574796-10576234	115	4.88	0.5	9.77	1.57e-22	1.17e-20
0	chr9:79255120-79259073	372	2.18	0.224	9.76	1.71e-22	1.26e-20
0	chr4:1770483-1771765	251	2.74	0.281	9.74	2.01e-22	1.48e-20
0	chr16:27779057-27781321	280	2.52	0.259	9.73	2.18e-22	1.61e-20
0	chr22:10953277-10954805	115	4.87	0.502	9.71	2.6e-22	1.92e-20
0	chr20:29416587-29419591	116	4.73	0.489	9.68	3.59e-22	2.64e-20
0	chr18:79581855-79583134	153	3.77	0.39	9.67	3.98e-22	2.92e-20
0	chr18:15527629-15529968	113	4.78	0.495	9.66	4.46e-22	3.27e-20
0	chr13:17590472-17592922	116	4.6	0.476	9.66	4.54e-22	3.32e-20
0	chr10:124149029-124154192	432	1.99	0.206	9.66	4.66e-22	3.41e-20
0	chr20:28745667-28748710	117	4.86	0.503	9.65	4.85e-22	3.54e-20
0	chr20:28511340-28513830	140	3.85	0.399	9.64	5.19e-22	3.78e-20
0	chr17:38464176-38465729	220	3.05	0.316	9.63	5.71e-22	4.16e-20
0	chr13:17382812-17384064	110	5.16	0.535	9.63	5.73e-22	4.17e-20
0	chr22:12583797-12585111	113	4.95	0.514	9.63	5.8e-22	4.21e-20
0	chr21:14057124-14059549	282	2.55	0.265	9.62	6.35e-22	4.6e-20
0	chr1:124630720-124632477	421	2.06	0.214	9.62	6.55e-22	4.74e-20
0	chr18:78547284-78549824	205	3.47	0.361	9.62	6.75e-22	4.88e-20
0	chr17:28515527-28517563	148	3.75	0.39	9.62	6.77e-22	4.89e-20
0	chr13:16466766-16468263	106	5.18	0.539	9.61	7.34e-22	5.29e-20
0	chr5:50006958-50008477	145	3.85	0.401	9.6	7.7e-22	5.54e-20
0	chr13:17339664-17340271	107	5.12	0.534	9.59	8.81e-22	6.33e-20
0	chr2:95950226-95952368	155	3.85	0.402	9.59	8.94e-22	6.41e-20
0	chr1:124195423-124197258	324	2.3	0.241	9.58	9.7e-22	6.95e-20
0	chr1:37726075-37727499	188	3.19	0.334	9.56	1.14e-21	8.12e-20
0	chr16:82043067-82045939	225	2.83	0.296	9.56	1.17e-21	8.37e-20
0	chr16:36105094-36107135	111	4.86	0.508	9.55	1.25e-21	8.89e-20
0	chr22:46416077-46417614	194	3.07	0.321	9.55	1.25e-21	8.92e-20
0	chr9:41251174-41252595	145	4.11	0.43	9.55	1.26e-21	8.97e-20
0	chr7:62380460-62382414	116	4.82	0.505	9.55	1.36e-21	9.64e-20
0	chr17:21989133-21991776	118	4.48	0.47	9.54	1.5e-21	1.06e-19
0	chr22:12528670-12531795	109	4.9	0.514	9.54	1.49e-21	1.06e-19
0	chr22:16441142-16444729	115	4.57	0.48	9.53	1.59e-21	1.13e-19
0	chr19:27392182-27393179	109	5.06	0.531	9.53	1.61e-21	1.14e-19
0	chr11:2834996-2838864	417	2.01	0.211	9.53	1.63e-21	1.15e-19
0	chr13:16237123-16237844	102	5.47	0.574	9.52	1.69e-21	1.19e-19
0	chr1:123944116-123948297	236	2.8	0.294	9.51	1.89e-21	1.33e-19
0	chr11:64086569-64093507	490	1.85	0.194	9.51	1.89e-21	1.33e-19
0	chr17:22992656-22994125	111	4.83	0.509	9.5	2.06e-21	1.44e-19
0	chr1:123679061-123679783	318	2.29	0.241	9.49	2.21e-21	1.55e-19
0	chr15:82472731-82475850	310	2.59	0.273	9.49	2.35e-21	1.65e-19
0	chr8:26647603-26651497	235	2.78	0.293	9.49	2.42e-21	1.69e-19
0	chr5:49828190-49831063	134	4.03	0.425	9.48	2.49e-21	1.74e-19
0	chr8:1285623-1288443	188	3.14	0.332	9.48	2.56e-21	1.78e-19
0	chr13:18028379-18031750	118	4.62	0.488	9.47	2.81e-21	1.96e-19
0	chr6:323348-325277	312	2.38	0.252	9.44	3.6e-21	2.5e-19
0	chr11:11415680-11417149	195	3.01	0.319	9.44	3.74e-21	2.6e-19
0	chr2:94191477-94193451	129	4	0.425	9.43	3.98e-21	2.76e-19
0	chr17:22391361-22393070	121	4.48	0.476	9.42	4.41e-21	3.06e-19
0	chr1:53524742-53527818	355	2.15	0.229	9.42	4.63e-21	3.2e-19
0	chr13:17711872-17714079	104	5.24	0.557	9.41	4.94e-21	3.41e-19
0	chr13:17902224-17906223	102	5.34	0.568	9.41	5.14e-21	3.54e-19
0	chr18:13379265-13383985	332	2.21	0.235	9.41	5.14e-21	3.54e-19
0	chr22:16401638-16403926	129	4.36	0.463	9.41	5.19e-21	3.57e-19
0	chr10:38959414-38962615	132	4.01	0.428	9.38	6.34e-21	4.35e-19
0	chr8:45928146-45929424	116	4.42	0.471	9.38	6.48e-21	4.45e-19
0	chr9:63851194-63852931	103	5.19	0.555	9.36	8.26e-21	5.66e-19
0	chr22:11701689-11703839	119	4.49	0.48	9.35	8.94e-21	6.12e-19
0	chr22:10928706-10930089	110	4.77	0.511	9.35	9.07e-21	6.2e-19
0	chr15:17059726-17061457	103	5.34	0.572	9.34	9.96e-21	6.8e-19
0	chr21:46192298-46195017	202	2.91	0.312	9.33	1.08e-20	7.37e-19
0	chr21:8847973-8850367	103	5.03	0.54	9.32	1.16e-20	7.92e-19
0	chr9:130920956-130924674	333	2.3	0.247	9.32	1.17e-20	7.96e-19
0	chr22:47003388-47005983	180	3.68	0.395	9.32	1.2e-20	8.17e-19
0	chr1:122728393-122735276	310	2.3	0.247	9.32	1.21e-20	8.2e-19
0	chr13:17942846-17946335	110	4.58	0.492	9.31	1.24e-20	8.4e-19
0	chr13:16255146-16255857	107	4.9	0.526	9.31	1.26e-20	8.51e-19
0	chr1:3264985-3266728	210	2.9	0.312	9.3	1.43e-20	9.64e-19
0	chr1:22207626-22210649	334	2.18	0.235	9.29	1.5e-20	1.01e-18
0	chr14:19833841-19835531	102	5.74	0.618	9.29	1.52e-20	1.02e-18
0	chr11:132055194-132060090	404	2.21	0.238	9.28	1.63e-20	1.09e-18
0	chr17:21781012-21783082	126	3.98	0.429	9.28	1.71e-20	1.15e-18
0	chr11:2776841-2782061	364	2.31	0.249	9.27	1.82e-20	1.22e-18
0	chr9:63787566-63788453	110	4.55	0.491	9.27	1.92e-20	1.28e-18
0	chr17:83098567-83100418	355	2.11	0.228	9.26	2.01e-20	1.35e-18
0	chr20:29079021-29080626	198	2.97	0.321	9.26	2.03e-20	1.36e-18
0	chr1:122553420-122554088	206	3.01	0.325	9.26	2.05e-20	1.37e-18
0	chr7:57487609-57488694	114	4.83	0.522	9.26	2.1e-20	1.4e-18
0	chr1:124362838-124371934	305	2.35	0.254	9.24	2.38e-20	1.58e-18
0	chr20:29065120-29066096	104	4.8	0.52	9.24	2.47e-20	1.65e-18
0	chr2:128986021-128989282	232	2.65	0.287	9.23	2.68e-20	1.78e-18
0	chr1:124054488-124056148	196	2.92	0.316	9.22	2.95e-20	1.95e-18
0	chr16:88448076-88448966	169	3.21	0.349	9.22	3.1e-20	2.05e-18
0	chr15:31101058-31102710	232	2.64	0.287	9.2	3.44e-20	2.28e-18
0	chr1:124328047-124331504	235	2.62	0.285	9.2	3.69e-20	2.44e-18
0	chr22:11460742-11462708	95.9	6.06	0.658	9.2	3.7e-20	2.44e-18
0	chr17:26768926-26771398	107	4.62	0.503	9.19	3.84e-20	2.53e-18
0	chr15:19563485-19564469	103	5.26	0.572	9.19	3.95e-20	2.6e-18
0	chr22:12776690-12778807	114	4.54	0.494	9.18	4.13e-20	2.72e-18
0	chr9:137368404-137371398	286	2.37	0.258	9.18	4.42e-20	2.9e-18
0	chr4:49234295-49236544	425	5.82	0.635	9.18	4.48e-20	2.94e-18
0	chr13:17258412-17260310	112	4.74	0.517	9.17	4.54e-20	2.98e-18
0	chr2:234024908-234027194	184	3.29	0.359	9.17	4.66e-20	3.05e-18
0	chr17:22869713-22872981	97	6.11	0.667	9.17	4.82e-20	3.15e-18
0	chr11:61761580-61765373	332	2.17	0.236	9.16	5.08e-20	3.31e-18
0	chr1:124570340-124576122	295	2.3	0.251	9.16	5.34e-20	3.48e-18
0	chr5:139658671-139661662	437	1.87	0.204	9.16	5.41e-20	3.52e-18
0	chr16:35531845-35533431	99.3	5.95	0.65	9.15	5.86e-20	3.81e-18
0	chr15:23398952-23403158	154	3.42	0.374	9.14	5.98e-20	3.88e-18
0	chr21:45329112-45333976	433	1.88	0.206	9.14	5.99e-20	3.88e-18
0	chr8:1887189-1890660	226	3.05	0.333	9.14	6.2e-20	4.02e-18
0	chr1:123162128-123167123	277	2.39	0.261	9.14	6.25e-20	4.04e-18
0	chr14:106591234-106593240	119	4.37	0.478	9.14	6.32e-20	4.08e-18
0	chr22:20243605-20247230	450	1.84	0.202	9.14	6.36e-20	4.1e-18
0	chr20:64130505-64133197	181	3.03	0.332	9.13	6.9e-20	4.44e-18
0	chr22:11584256-11584732	96.7	5.24	0.575	9.13	6.99e-20	4.5e-18
0	chr10:71233911-71236866	303	2.29	0.251	9.12	7.26e-20	4.66e-18
0	chr20:29792322-29793410	103	4.95	0.543	9.11	7.92e-20	5.08e-18
0	chr16:36334954-36337110	96.5	5.32	0.584	9.11	8.11e-20	5.2e-18
0	chr2:241894914-241896780	242	2.62	0.288	9.09	1.01e-19	6.47e-18
0	chr10:42090725-42094500	102	4.83	0.532	9.08	1.08e-19	6.88e-18
0	chr6:170129275-170130693	202	3.41	0.375	9.08	1.09e-19	6.96e-18
0	chr1:121764744-121768835	209	3.13	0.345	9.07	1.15e-19	7.34e-18
0	chr14:106366035-106367242	101	4.91	0.542	9.06	1.27e-19	8.08e-18
0	chr1:2430220-2433184	281	2.48	0.274	9.06	1.31e-19	8.32e-18
0	chr12:51835962-51839615	470	2.15	0.237	9.05	1.43e-19	9.11e-18
0	chr1:124280793-124285184	337	2.35	0.26	9.04	1.55e-19	9.86e-18
0	chr7:57139757-57142110	97.8	5.16	0.571	9.04	1.61e-19	1.02e-17
0	chr7:63925577-63928160	112	4.38	0.485	9.03	1.68e-19	1.06e-17
0	chr1:190025-192185	227	2.77	0.307	9.01	2e-19	1.27e-17
0	chr5:138953208-138956008	263	2.42	0.269	9.01	2.1e-19	1.33e-17
0	chr9:93204737-93207701	305	2.38	0.265	9.01	2.12e-19	1.34e-17
0	chr1:124638439-124646439	256	2.57	0.286	9	2.2e-19	1.39e-17
0	chr13:17158487-17160211	119	4.07	0.452	9	2.23e-19	1.4e-17
0	chr17:21697250-21698406	129	3.83	0.425	8.99	2.42e-19	1.52e-17
0	chr7:154573736-154576295	202	3.14	0.349	8.99	2.45e-19	1.53e-17
0	chr9:43479533-43482514	98.9	4.88	0.543	8.99	2.44e-19	1.53e-17
0	chr22:15936681-15938961	96.4	5.16	0.574	8.99	2.46e-19	1.54e-17
0	chr6:14499610-14501585	204	2.79	0.311	8.98	2.59e-19	1.62e-17
0	chr11:64067242-64072162	312	2.25	0.251	8.98	2.64e-19	1.65e-17
0	chr11:134117867-134120987	266	2.38	0.265	8.98	2.64e-19	1.65e-17
0	chr14:104422137-104424913	239	2.54	0.283	8.98	2.68e-19	1.67e-17
0	chr7:158920020-158922232	153	3.31	0.369	8.97	2.97e-19	1.85e-17
0	chr20:28782147-28782843	98.9	4.88	0.544	8.97	3.06e-19	1.9e-17
0	chr5:49622196-49623838	113	4.21	0.469	8.97	3.07e-19	1.91e-17
0	chr1:123055232-123059103	321	2.41	0.269	8.96	3.11e-19	1.93e-17
0	chr7:57237564-57239085	105	4.85	0.541	8.96	3.37e-19	2.09e-17
0	chr10:40615160-40617398	150	3.57	0.399	8.95	3.66e-19	2.26e-17
0	chr13:16573379-16574936	105	4.49	0.502	8.95	3.67e-19	2.26e-17
0	chr2:35931409-35934025	193	2.85	0.319	8.95	3.65e-19	2.26e-17
0	chr6:169368872-169372861	339	2.33	0.26	8.95	3.68e-19	2.27e-17
0	chr12:3989995-3991039	134	3.83	0.428	8.94	3.72e-19	2.29e-17
0	chr20:62633810-62636821	285	2.28	0.255	8.94	3.86e-19	2.37e-17
0	chr17:43467813-43469330	155	3.26	0.365	8.94	4.07e-19	2.5e-17
0	chr16:34000953-34003356	95.6	5.29	0.593	8.92	4.76e-19	2.92e-17
0	chr1:13224685-13226376	115	4.27	0.479	8.91	4.92e-19	3.01e-17
0	chr13:16428407-16430002	96.8	4.98	0.559	8.91	5.19e-19	3.18e-17
0	chr22:15738463-15739256	98.4	5.08	0.57	8.91	5.23e-19	3.2e-17
0	chr18:15513227-15515662	90.9	5.67	0.637	8.9	5.59e-19	3.41e-17
0	chr4:49200326-49202351	118	4.21	0.473	8.9	5.68e-19	3.46e-17
0	chr15:20055368-20057295	95.7	4.97	0.558	8.89	5.86e-19	3.57e-17
0	chr15:69664710-69668596	314	2.2	0.247	8.89	6.11e-19	3.71e-17
0	chr2:91944231-91946338	99.1	4.75	0.535	8.89	6.11e-19	3.71e-17
0	chr2:238485293-238487042	142	3.9	0.44	8.87	7.16e-19	4.35e-17
0	chr1:123697653-123701359	159	3.2	0.36	8.87	7.27e-19	4.41e-17
0	chr1:123856294-123857747	317	2.2	0.248	8.87	7.46e-19	4.51e-17
0	chr2:89850464-89852139	101	4.62	0.521	8.87	7.46e-19	4.51e-17
0	chr4:3387339-3391040	447	1.82	0.206	8.87	7.49e-19	4.52e-17
0	chr3:72288725-72291977	259	2.39	0.269	8.87	7.6e-19	4.59e-17
0	chr13:16956775-16961532	99.5	4.72	0.532	8.86	7.8e-19	4.7e-17
0	chr1:10714386-10717361	322	2.16	0.244	8.86	7.93e-19	4.77e-17
0	chr10:40556219-40557654	186	2.9	0.327	8.86	7.98e-19	4.8e-17
0	chr10:133055312-133058553	228	2.56	0.289	8.85	8.67e-19	5.21e-17
0	chr13:17809405-17812805	90.9	5.41	0.612	8.84	9.74e-19	5.85e-17
0	chr1:173860894-173863457	325	-2.39	0.27	-8.83	1.06e-18	6.36e-17
0	chr22:11828972-11830022	102	4.85	0.549	8.83	1.07e-18	6.38e-17
0	chr22:15542121-15544071	93.2	5.08	0.576	8.82	1.1e-18	6.56e-17
0	chr9:94919661-94923981	346	2.2	0.249	8.82	1.14e-18	6.8e-17
0	chr12:108832749-108834875	182	3.06	0.347	8.82	1.17e-18	7e-17
0	chr1:3104155-3106540	422	1.89	0.215	8.81	1.22e-18	7.27e-17
0	chr14:19007485-19009166	96.1	4.92	0.559	8.81	1.29e-18	7.69e-17
0	chr12:34897573-34899736	91	5.64	0.641	8.8	1.33e-18	7.92e-17
0	chr7:69259266-69261035	130	3.71	0.422	8.8	1.33e-18	7.92e-17
0	chr2:89818088-89819343	89.7	5.79	0.658	8.8	1.36e-18	8.07e-17
0	chr1:22915075-22920416	316	2.14	0.243	8.8	1.39e-18	8.24e-17
0	chr1:3312673-3315880	343	2.03	0.231	8.79	1.46e-18	8.65e-17
0	chr6:169865558-169868512	209	2.83	0.323	8.77	1.71e-18	1.01e-16
0	chr4:151687370-151691611	319	2.1	0.24	8.77	1.73e-18	1.02e-16
0	chr12:35780250-35782598	95.4	4.82	0.55	8.76	1.96e-18	1.16e-16
0	chr11:117511382-117513411	321	2.22	0.254	8.75	2.06e-18	1.21e-16
0	chr19:6216424-6219311	457	1.76	0.201	8.74	2.25e-18	1.33e-16
0	chr13:17664103-17667489	106	4.28	0.49	8.74	2.28e-18	1.34e-16
0	chr17:25186152-25187200	111	5.02	0.574	8.74	2.3e-18	1.35e-16
0	chr2:94287034-94289041	108	4.2	0.48	8.74	2.34e-18	1.37e-16
0	chr19:18648815-18652181	323	2.09	0.239	8.73	2.47e-18	1.45e-16
0	chr1:54272408-54275278	529	1.66	0.191	8.73	2.49e-18	1.46e-16
0	chr17:22388906-22389715	95.5	4.94	0.566	8.72	2.74e-18	1.6e-16
0	chr8:391467-393956	179	2.93	0.336	8.72	2.74e-18	1.6e-16
0	chr11:134531760-134533104	187	2.82	0.324	8.72	2.82e-18	1.64e-16
0	chr11:49960015-49961890	92.2	5.12	0.588	8.72	2.84e-18	1.65e-16
0	chr13:16723993-16728374	108	4.3	0.494	8.72	2.89e-18	1.68e-16
0	chr7:601597-604512	252	2.38	0.273	8.71	2.94e-18	1.71e-16
0	chr11:134521249-134522888	166	3.05	0.351	8.71	2.96e-18	1.72e-16
0	chr21:43332151-43334122	328	2.08	0.239	8.71	3.13e-18	1.82e-16
0	chr1:30251164-30252907	133	3.52	0.405	8.69	3.69e-18	2.13e-16
0	chr5:49839651-49844271	99.8	4.49	0.518	8.67	4.23e-18	2.45e-16
0	chr7:158147531-158148942	123	3.71	0.428	8.67	4.35e-18	2.52e-16
0	chr20:29455366-29458814	91.5	5.15	0.594	8.66	4.68e-18	2.7e-16
0	chr6:258057-259396	127	3.63	0.419	8.66	4.9e-18	2.82e-16
0	chr1:124426235-124433428	266	2.29	0.266	8.64	5.6e-18	3.23e-16
0	chr17:19703510-19707729	401	1.84	0.213	8.64	5.64e-18	3.24e-16
0	chr22:16352753-16354775	103	4.31	0.499	8.64	5.69e-18	3.27e-16
0	chr9:41229378-41230644	1040	5.36	0.621	8.64	5.7e-18	3.28e-16
0	chr1:124591106-124595161	194	2.74	0.317	8.63	5.91e-18	3.39e-16
0	chr5:49917166-49917871	96	4.68	0.543	8.63	6.33e-18	3.62e-16
0	chr15:67926563-67928212	164	3.03	0.352	8.61	7.26e-18	4.16e-16
0	chr2:91485176-91487121	155	3.25	0.378	8.6	7.83e-18	4.47e-16
0	chr9:61982930-61985351	171	3.07	0.357	8.6	7.82e-18	4.47e-16
0	chr20:58596657-58598350	163	3.09	0.359	8.6	7.85e-18	4.48e-16
0	chr22:16527229-16529623	347	5.41	0.63	8.59	9.06e-18	5.16e-16
0	chr17:245006-247540	185	3.09	0.36	8.58	9.53e-18	5.42e-16
0	chr22:22297285-22299187	480	1.69	0.197	8.57	1.01e-17	5.72e-16
0	chr1:15948049-15952684	396	1.84	0.214	8.57	1.03e-17	5.87e-16
0	chr21:8659733-8660743	91.3	5.63	0.657	8.56	1.11e-17	6.32e-16
0	chr2:128473052-128474767	210	2.59	0.303	8.56	1.15e-17	6.53e-16
0	chr1:227917048-227917726	150	3.17	0.37	8.55	1.2e-17	6.78e-16
0	chr14:19070721-19072703	87.4	5.55	0.65	8.55	1.28e-17	7.23e-16
0	chr2:95938781-95942843	174	2.91	0.341	8.54	1.33e-17	7.49e-16
0	chr1:125166920-125168043	97.2	4.49	0.526	8.53	1.41e-17	7.93e-16
0	chr22:11787922-11790993	99.5	4.93	0.578	8.53	1.47e-17	8.29e-16
0	chr21:41664003-41665870	201	2.65	0.311	8.53	1.51e-17	8.52e-16
0	chr17:22822940-22826184	85.6	5.55	0.651	8.52	1.56e-17	8.78e-16
0	chr12:65960873-65963272	240	2.39	0.281	8.52	1.67e-17	9.34e-16
0	chr7:159202573-159203685	123	3.66	0.43	8.52	1.66e-17	9.34e-16
0	chr1:6275759-6278724	305	2.1	0.247	8.51	1.69e-17	9.49e-16
0	chr1:3322103-3323939	197	2.93	0.344	8.51	1.71e-17	9.6e-16
0	chr20:16187980-16189396	164	3.34	0.393	8.5	1.82e-17	1.02e-15
0	chr20:29338106-29338978	94.4	4.59	0.54	8.5	1.89e-17	1.06e-15
0	chr5:17517660-17523370	347	1.99	0.235	8.47	2.37e-17	1.32e-15
0	chr20:29246063-29248061	95.6	4.55	0.537	8.47	2.56e-17	1.42e-15
0	chr20:6735706-6737653	188	2.75	0.324	8.46	2.59e-17	1.44e-15
0	chr5:47114506-47116037	112	3.89	0.461	8.45	2.93e-17	1.63e-15
0	chr10:40428768-40429864	96.4	4.46	0.528	8.44	3.15e-17	1.75e-15
0	chr1:124416219-124419382	171	3	0.356	8.44	3.16e-17	1.76e-15
0	chr5:179317931-179320300	229	2.43	0.288	8.44	3.22e-17	1.79e-15
0	chr22:12561197-12561838	86.8	6.19	0.734	8.43	3.32e-17	1.84e-15
0	chr21:10668137-10669039	91.9	4.68	0.555	8.43	3.59e-17	1.99e-15
0	chr17:22753658-22755466	89.2	5.1	0.606	8.42	3.9e-17	2.15e-15
0	chr11:995830-997146	166	2.92	0.347	8.41	3.94e-17	2.18e-15
0	chr1:122786079-122788677	164	3.05	0.363	8.41	4.14e-17	2.28e-15
0	chr10:38728475-38730573	102	4.16	0.496	8.4	4.37e-17	2.4e-15
0	chr22:12278720-12280485	99.6	4.86	0.579	8.4	4.59e-17	2.53e-15
0	chr9:136303136-136307201	302	2.1	0.25	8.39	4.68e-17	2.57e-15
0	chr3:90776892-90779487	96.1	4.41	0.526	8.39	5.01e-17	2.75e-15
0	chr1:123351039-123358580	233	2.39	0.286	8.38	5.29e-17	2.9e-15
0	chr10:133121995-133125187	313	2.05	0.245	8.38	5.31e-17	2.91e-15
0	chr11:64406012-64410790	336	1.98	0.237	8.37	5.59e-17	3.06e-15
0	chr22:18236660-18238331	173	3.02	0.361	8.37	5.81e-17	3.18e-15
0	chr22:48699077-48700263	131	3.52	0.421	8.37	5.81e-17	3.18e-15
0	chr10:133176763-133178185	121	3.78	0.452	8.36	6.25e-17	3.41e-15
0	chr1:123535131-123537182	133	3.4	0.407	8.35	6.56e-17	3.57e-15
0	chr15:96746282-96747576	153	3.04	0.365	8.35	6.7e-17	3.65e-15
0	chr13:17542979-17546657	101	4.25	0.509	8.35	6.8e-17	3.7e-15
0	chr1:124250619-124252149	136	3.37	0.403	8.35	6.92e-17	3.76e-15
0	chr9:134706428-134708065	171	2.87	0.344	8.35	7e-17	3.8e-15
0	chr6:38176711-38180150	304	2.07	0.248	8.34	7.19e-17	3.9e-15
0	chr2:120544315-120547083	233	2.39	0.286	8.34	7.21e-17	3.91e-15
0	chr15:100470038-100472988	128	3.47	0.416	8.33	7.82e-17	4.23e-15
0	chr6:170163581-170165829	191	2.68	0.322	8.33	7.83e-17	4.23e-15
0	chr13:18001918-18002731	91.4	4.6	0.552	8.33	8.35e-17	4.51e-15
0	chr1:16604929-16607062	199	2.64	0.317	8.32	8.48e-17	4.58e-15
0	chr22:12028015-12030164	91.7	4.85	0.582	8.32	8.81e-17	4.75e-15
0	chr1:152311090-152312909	96.8	4.45	0.536	8.3	1.01e-16	5.45e-15
0	chr13:16896767-16898146	86.5	5.52	0.665	8.3	1.07e-16	5.74e-15
0	chr17:22668487-22670559	85.3	4.98	0.6	8.3	1.08e-16	5.78e-15
0	chr13:17955872-17960070	109	3.88	0.468	8.29	1.09e-16	5.86e-15
0	chr10:131747936-131752357	404	1.76	0.212	8.28	1.22e-16	6.52e-15
0	chr22:11567689-11570119	301	6.06	0.733	8.27	1.36e-16	7.26e-15
0	chr5:49763337-49764946	115	3.76	0.454	8.27	1.36e-16	7.28e-15
0	chr13:17084073-17085704	99.2	4.3	0.52	8.27	1.38e-16	7.39e-15
0	chr12:35306364-35310052	102	4.18	0.506	8.26	1.41e-16	7.53e-15
0	chr22:15879927-15881144	92.1	4.65	0.562	8.26	1.43e-16	7.61e-15
0	chr7:561544-563887	200	2.56	0.311	8.26	1.47e-16	7.85e-15
0	chr1:43066861-43070007	438	1.69	0.204	8.25	1.53e-16	8.16e-15
0	chr3:140466634-140468024	139	3.21	0.389	8.25	1.54e-16	8.17e-15
0	chr2:71617924-71620405	283	2.2	0.267	8.24	1.71e-16	9.06e-15
0	chr10:103676111-103679725	376	1.84	0.223	8.24	1.72e-16	9.14e-15
0	chr18:10234584-10235760	107	3.9	0.474	8.23	1.81e-16	9.61e-15
0	chr21:8007772-8009549	80.9	5.54	0.674	8.23	1.9e-16	1e-14
0	chr2:240249343-240251808	269	2.18	0.265	8.22	2.01e-16	1.06e-14
0	chr7:157737229-157739207	267	2.18	0.265	8.22	2.01e-16	1.06e-14
0	chr1:206923712-206925851	232	2.36	0.287	8.22	2.03e-16	1.07e-14
0	chr19:13054282-13056314	296	2.21	0.269	8.22	2.1e-16	1.11e-14
0	chr4:189843428-189847051	281	2.38	0.29	8.21	2.13e-16	1.12e-14
0	chr16:79436797-79439086	337	1.95	0.237	8.21	2.17e-16	1.14e-14
0	chr12:89344965-89347532	343	-2.06	0.251	-8.21	2.21e-16	1.16e-14
0	chr2:91981373-91984503	413	5.81	0.708	8.21	2.22e-16	1.16e-14
0	chr3:11129916-11133142	185	2.66	0.324	8.21	2.2e-16	1.16e-14
0	chr7:1638269-1642729	303	2.05	0.249	8.21	2.21e-16	1.16e-14
0	chr20:63260557-63262164	225	2.39	0.291	8.21	2.24e-16	1.17e-14
0	chr5:175096540-175098355	136	3.25	0.396	8.21	2.26e-16	1.18e-14
0	chr11:114197180-114198973	171	2.8	0.342	8.2	2.49e-16	1.3e-14
0	chr20:53140997-53143509	148	3.05	0.372	8.19	2.55e-16	1.33e-14
0	chr12:5522612-5525669	174	2.76	0.337	8.19	2.61e-16	1.36e-14
0	chr22:49901386-49902700	125	3.51	0.429	8.19	2.67e-16	1.39e-14
0	chr1:25646926-25651303	194	2.6	0.317	8.18	2.95e-16	1.53e-14
0	chr11:69286253-69287639	198	2.55	0.312	8.17	2.99e-16	1.56e-14
0	chr13:17817312-17821405	96.7	4.25	0.521	8.17	3.12e-16	1.62e-14
0	chr17:36918161-36921899	445	1.67	0.204	8.16	3.34e-16	1.73e-14
0	chr13:16672841-16675085	80.6	5.28	0.647	8.16	3.37e-16	1.75e-14
0	chr2:146539672-146542086	296	-2.37	0.291	-8.15	3.61e-16	1.87e-14
0	chr3:91367158-91369219	83.2	5.01	0.614	8.15	3.67e-16	1.9e-14
0	chr13:114034141-114036918	299	2.03	0.249	8.14	3.88e-16	2e-14
0	chr2:92271655-92275561	90.1	4.67	0.573	8.14	3.93e-16	2.03e-14
0	chr1:10676849-10680236	481	1.6	0.196	8.13	4.35e-16	2.24e-14
0	chr7:156265200-156266764	120	3.5	0.431	8.13	4.42e-16	2.28e-14
0	chr2:92487155-92491658	102	4.09	0.504	8.12	4.53e-16	2.33e-14
0	chr11:50163553-50164638	88.3	4.7	0.578	8.12	4.56e-16	2.34e-14
0	chr17:488987-492803	615	1.48	0.182	8.12	4.56e-16	2.34e-14
0	chr9:40927135-40928995	347	5.23	0.644	8.11	4.88e-16	2.51e-14
0	chr14:18331976-18334070	79.2	5.5	0.678	8.11	4.97e-16	2.55e-14
0	chr5:166073622-166076008	281	-2.29	0.282	-8.11	4.99e-16	2.56e-14
0	chr21:35047037-35049017	208	2.46	0.303	8.11	5.11e-16	2.62e-14
0	chr10:41583595-41584660	86.9	4.62	0.569	8.11	5.15e-16	2.63e-14
0	chr17:81385272-81388760	429	1.67	0.206	8.1	5.39e-16	2.75e-14
0	chr19:37284961-37290128	184	2.65	0.327	8.1	5.4e-16	2.76e-14
0	chr19:3670524-3673870	320	2	0.247	8.1	5.43e-16	2.77e-14
0	chr20:62437147-62441594	264	2.16	0.267	8.08	6.38e-16	3.25e-14
0	chr4:131099292-131102716	136	3.22	0.399	8.08	6.72e-16	3.42e-14
0	chr2:88777565-88779172	99.6	4.09	0.507	8.07	7.14e-16	3.63e-14
0	chr13:17896577-17899387	89.8	4.53	0.562	8.07	7.18e-16	3.65e-14
0	chr20:61628521-61629786	153	2.95	0.365	8.06	7.39e-16	3.75e-14
0	chr3:91204901-91209134	94.4	4.21	0.522	8.06	7.52e-16	3.81e-14
0	chr13:17023799-17027764	84.6	4.77	0.592	8.06	7.62e-16	3.86e-14
0	chr11:2802252-2807574	339	1.87	0.233	8.05	8.36e-16	4.23e-14
0	chr1:124597148-124598023	87.5	4.55	0.566	8.05	8.53e-16	4.31e-14
0	chr10:3482079-3487256	401	1.75	0.218	8.04	8.81e-16	4.45e-14
0	chr9:91117421-91119941	280	2.07	0.257	8.04	8.86e-16	4.47e-14
0	chr22:12166217-12168147	90.3	4.38	0.545	8.03	9.47e-16	4.77e-14
0	chr16:85649954-85653111	339	1.99	0.248	8.03	9.77e-16	4.92e-14
0	chr17:26879153-26879782	108	4.06	0.505	8.03	9.79e-16	4.92e-14
0	chr18:14501360-14503636	118	3.82	0.476	8.03	9.78e-16	4.92e-14
0	chr1:248440409-248441876	99.6	3.99	0.497	8.03	9.86e-16	4.95e-14
0	chr17:1946004-1948456	226	2.39	0.297	8.03	9.97e-16	5e-14
0	chr4:49295571-49297478	95.7	4.52	0.564	8.03	1e-15	5.03e-14
0	chr11:69398926-69401346	180	2.66	0.332	8.02	1.02e-15	5.08e-14
0	chr4:189978429-189980442	216	2.38	0.297	8.02	1.07e-15	5.36e-14
0	chr1:124170701-124173684	351	1.85	0.231	8.02	1.09e-15	5.44e-14
0	chr1:16945719-16948664	323	1.97	0.246	8.01	1.11e-15	5.55e-14
0	chr10:76190516-76191940	152	2.96	0.37	8.01	1.17e-15	5.83e-14
0	chr14:19126393-19127884	78.6	5.34	0.667	8.01	1.18e-15	5.87e-14
0	chr1:19389792-19393842	268	2.11	0.263	8.01	1.19e-15	5.93e-14
0	chr14:19202427-19204198	84	5.01	0.626	8	1.22e-15	6.07e-14
0	chr22:10964398-10965457	87.2	4.6	0.576	8	1.28e-15	6.37e-14
0	chr22:12622269-12623358	77	5.45	0.682	8	1.29e-15	6.38e-14
0	chr1:123212101-123213959	224	2.39	0.299	7.99	1.32e-15	6.56e-14
0	chr12:5922084-5925781	244	2.29	0.287	7.98	1.41e-15	6.96e-14
0	chr1:210651981-210655478	276	2.23	0.279	7.98	1.42e-15	7.04e-14
0	chr14:101586732-101588751	194	2.57	0.321	7.98	1.45e-15	7.19e-14
0	chr11:134570880-134574791	256	2.2	0.276	7.98	1.46e-15	7.22e-14
0	chr2:109472513-109473979	188	2.67	0.335	7.98	1.47e-15	7.23e-14
0	chr7:150003186-150004149	135	3.49	0.438	7.98	1.51e-15	7.42e-14
0	chr14:74571723-74575513	318	1.94	0.243	7.97	1.53e-15	7.54e-14
0	chr1:123755209-123756087	232	2.46	0.309	7.97	1.55e-15	7.64e-14
0	chr1:16715649-16718755	364	1.8	0.225	7.97	1.57e-15	7.69e-14
0	chr17:10126057-10128400	265	2.16	0.271	7.97	1.6e-15	7.85e-14
0	chr7:57495261-57496654	85.9	4.52	0.568	7.96	1.69e-15	8.29e-14
0	chr17:534791-536055	124	3.34	0.42	7.96	1.77e-15	8.68e-14
0	chr11:125379986-125383288	282	2.05	0.258	7.94	1.98e-15	9.71e-14
0	chr13:111953947-111958192	264	2.21	0.278	7.94	1.99e-15	9.71e-14
0	chr15:67103778-67109897	327	1.89	0.238	7.94	2e-15	9.75e-14
0	chr13:17264930-17268056	88.1	4.4	0.555	7.93	2.23e-15	1.09e-13
0	chr19:39154472-39158661	332	1.86	0.235	7.93	2.24e-15	1.09e-13
0	chr3:90902977-90906371	99.5	3.94	0.497	7.93	2.28e-15	1.11e-13
0	chr13:30842626-30847699	300	2.28	0.288	7.92	2.36e-15	1.15e-13
0	chr17:22890997-22892242	83.5	4.79	0.605	7.91	2.57e-15	1.25e-13
0	chr1:123261243-123262836	304	1.95	0.246	7.91	2.6e-15	1.26e-13
0	chr17:17738109-17741981	437	1.61	0.204	7.91	2.59e-15	1.26e-13
0	chr4:35101706-35103316	140	3.04	0.385	7.91	2.61e-15	1.26e-13
0	chr2:241545769-241547626	202	2.44	0.309	7.9	2.71e-15	1.31e-13
0	chr17:36760670-36763796	243	2.29	0.29	7.9	2.77e-15	1.34e-13
0	chr5:173497811-173500008	267	2.23	0.283	7.89	2.98e-15	1.44e-13
0	chr7:1095846-1096990	140	3.03	0.385	7.88	3.16e-15	1.53e-13
0	chr12:132568425-132572432	306	2.29	0.291	7.88	3.27e-15	1.58e-13
0	chr5:133496720-133500161	168	2.7	0.343	7.88	3.35e-15	1.62e-13
0	chr13:44396232-44397876	218	2.36	0.3	7.87	3.47e-15	1.67e-13
0	chr10:75378733-75381126	188	2.73	0.347	7.87	3.67e-15	1.76e-13
0	chr22:15782322-15785573	87.6	4.42	0.562	7.87	3.66e-15	1.76e-13
0	chr6:167651022-167653393	278	2.21	0.282	7.85	4.01e-15	1.92e-13
0	chr1:204274760-204281326	349	2.06	0.262	7.85	4.1e-15	1.96e-13
0	chr9:138179578-138181261	93.9	4.1	0.522	7.85	4.08e-15	1.96e-13
0	chr5:124790180-124792041	137	3.16	0.403	7.85	4.11e-15	1.97e-13
0	chr14:19497864-19499852	80.1	4.92	0.627	7.85	4.27e-15	2.04e-13
0	chr13:16663320-16666966	103	3.86	0.492	7.84	4.45e-15	2.12e-13
0	chr18:48987209-48992053	327	1.85	0.236	7.84	4.43e-15	2.12e-13
0	chr14:104283315-104284465	173	2.65	0.339	7.83	4.83e-15	2.3e-13
0	chr1:16764833-16769584	392	1.7	0.217	7.83	4.88e-15	2.33e-13
0	chr7:158109078-158111623	192	2.49	0.318	7.83	5.04e-15	2.4e-13
0	chr9:133655390-133659409	353	1.8	0.23	7.83	5.04e-15	2.4e-13
0	chr18:15546576-15549779	77.6	4.98	0.637	7.82	5.12e-15	2.44e-13
0	chr14:106575006-106576070	74.5	6.14	0.785	7.82	5.23e-15	2.48e-13
0	chr7:62507474-62510044	81.3	4.85	0.621	7.81	5.59e-15	2.65e-13
0	chr5:170495334-170498798	243	2.19	0.281	7.81	5.83e-15	2.76e-13
0	chr17:26612354-26612817	90.7	4.31	0.552	7.8	6.08e-15	2.88e-13
0	chr10:41265120-41267612	122	3.4	0.436	7.8	6.2e-15	2.93e-13
0	chr4:190099605-190100667	76.4	5.16	0.661	7.8	6.38e-15	3.02e-13
0	chr1:122709790-122710924	110	3.61	0.463	7.79	6.54e-15	3.09e-13
0	chr20:29344060-29345224	77.3	4.96	0.637	7.79	6.55e-15	3.09e-13
0	chr1:122702121-122703618	96.5	4.18	0.537	7.79	6.57e-15	3.1e-13
0	chr7:158430314-158433205	229	2.32	0.298	7.79	6.61e-15	3.11e-13
0	chr15:26086108-26088427	132	3.13	0.402	7.79	6.68e-15	3.14e-13
0	chr1:10671280-10672199	156	2.9	0.372	7.79	6.72e-15	3.16e-13
0	chr6:2373675-2377017	164	2.77	0.356	7.79	6.85e-15	3.22e-13
0	chr4:189835722-189837198	108	3.91	0.503	7.78	7.04e-15	3.31e-13
0	chr21:10108057-10111671	87.7	4.53	0.583	7.78	7.2e-15	3.38e-13
0	chr11:67700410-67701793	125	3.25	0.418	7.78	7.37e-15	3.45e-13
0	chr1:123106920-123109055	205	2.38	0.306	7.78	7.45e-15	3.48e-13
0	chr20:29631214-29633475	84.4	4.47	0.575	7.77	7.61e-15	3.56e-13
0	chr2:16392680-16395870	276	2.16	0.278	7.77	7.76e-15	3.63e-13
0	chr11:94234010-94239297	1800	1.18	0.152	7.77	7.79e-15	3.64e-13
0	chr3:91152036-91152578	78	4.87	0.628	7.76	8.19e-15	3.81e-13
0	chr6:1244546-1246621	150	2.92	0.376	7.76	8.17e-15	3.81e-13
0	chr8:85807036-85811969	133	3.14	0.405	7.76	8.43e-15	3.92e-13
0	chr17:33810696-33812360	162	2.72	0.35	7.76	8.61e-15	4e-13
0	chr13:16931813-16935480	78.7	4.8	0.619	7.76	8.65e-15	4.02e-13
0	chr16:35591146-35592228	79.1	5.09	0.657	7.76	8.83e-15	4.1e-13
0	chr10:42171589-42172784	81.6	4.56	0.588	7.75	9.03e-15	4.19e-13
0	chr13:16964271-16967591	85.3	4.37	0.564	7.74	9.61e-15	4.45e-13
0	chr2:92299434-92302995	95.3	3.99	0.516	7.73	1.04e-14	4.83e-13
0	chr10:129241979-129244502	131	3.1	0.401	7.73	1.05e-14	4.86e-13
0	chr4:49251080-49252239	105	3.79	0.491	7.73	1.07e-14	4.94e-13
0	chr17:73533786-73537539	324	1.89	0.245	7.73	1.11e-14	5.1e-13
0	chr1:123397359-123400012	195	2.44	0.316	7.72	1.16e-14	5.34e-13
0	chr13:91355300-91359920	362	-1.89	0.245	-7.72	1.2e-14	5.52e-13
0	chr10:103818449-103825808	400	1.67	0.216	7.7	1.32e-14	6.09e-13
0	chr19:1154740-1156957	204	2.36	0.306	7.7	1.33e-14	6.1e-13
0	chr9:89253424-89254431	122	3.37	0.438	7.7	1.36e-14	6.26e-13
0	chr1:230848978-230851770	220	2.35	0.305	7.7	1.38e-14	6.33e-13
0	chr2:2748587-2750336	150	2.88	0.375	7.7	1.41e-14	6.45e-13
0	chr9:43652108-43652592	94.7	4.07	0.529	7.69	1.43e-14	6.57e-13
0	chr20:44135321-44138337	241	2.23	0.29	7.69	1.44e-14	6.6e-13
0	chr20:59254239-59256325	123	3.23	0.42	7.69	1.48e-14	6.75e-13
0	chr14:106791209-106792809	94.5	4.05	0.528	7.68	1.54e-14	7.02e-13
0	chr1:18723818-18727409	294	1.92	0.25	7.68	1.57e-14	7.17e-13
0	chr1:939751-943029	594	1.39	0.181	7.68	1.62e-14	7.38e-13
0	chr15:19899660-19901914	88.9	4.13	0.538	7.68	1.62e-14	7.38e-13
0	chr9:43686622-43690764	81.6	4.48	0.584	7.67	1.73e-14	7.87e-13
0	chr10:16985729-16987738	260	2.07	0.269	7.67	1.73e-14	7.88e-13
0	chr5:50142452-50145065	115	3.51	0.457	7.67	1.77e-14	8.05e-13
0	chr9:40912919-40916215	508	5.1	0.666	7.66	1.79e-14	8.14e-13
0	chr10:40891915-40893971	134	3.02	0.394	7.66	1.83e-14	8.31e-13
0	chr7:4798224-4804402	386	1.67	0.218	7.66	1.83e-14	8.31e-13
0	chr7:409243-412246	232	2.19	0.286	7.66	1.88e-14	8.52e-13
0	chr12:124679608-124685654	338	1.78	0.232	7.66	1.89e-14	8.55e-13
0	chr8:11641136-11644290	443	1.56	0.203	7.66	1.91e-14	8.65e-13
0	chr10:42152046-42153846	98.1	3.89	0.509	7.65	2.07e-14	9.35e-13
0	chr1:789680-791648	105	3.58	0.468	7.64	2.21e-14	1e-12
0	chr6:121434677-121439067	395	-1.76	0.231	-7.64	2.24e-14	1.01e-12
0	chr9:136326164-136329127	473	1.54	0.202	7.63	2.32e-14	1.05e-12
0	chr22:11314735-11315229	84.7	4.75	0.622	7.63	2.42e-14	1.09e-12
0	chr14:104205989-104207208	178	2.53	0.332	7.62	2.47e-14	1.11e-12
0	chr10:28897054-28898245	131	3.05	0.4	7.62	2.5e-14	1.12e-12
0	chr16:88938907-88942602	494	1.47	0.193	7.62	2.48e-14	1.12e-12
0	chr4:9243535-9245136	87.2	4.15	0.545	7.62	2.54e-14	1.14e-12
0	chr2:92634347-92638233	104	3.6	0.472	7.62	2.57e-14	1.15e-12
0	chr2:37773201-37774445	127	3.13	0.41	7.62	2.58e-14	1.16e-12
0	chr7:62265916-62267737	87.5	4.34	0.571	7.61	2.81e-14	1.26e-12
0	chr20:28546992-28550117	109	3.51	0.462	7.6	2.87e-14	1.28e-12
0	chr1:7297706-7304038	397	1.63	0.214	7.6	2.92e-14	1.31e-12
0	chr16:88769388-88771408	460	1.58	0.208	7.6	2.93e-14	1.31e-12
0	chr19:24331125-24333152	90	4.03	0.531	7.6	3.04e-14	1.36e-12
0	chr2:10264412-10268329	253	2.06	0.271	7.59	3.29e-14	1.46e-12
0	chr12:35427776-35430696	77.9	4.61	0.608	7.59	3.29e-14	1.47e-12
0	chr12:123519090-123520164	131	3.04	0.401	7.58	3.39e-14	1.51e-12
0	chr2:17103946-17108056	258	2.24	0.296	7.58	3.39e-14	1.51e-12
0	chr10:3125216-3128514	263	2.14	0.282	7.58	3.48e-14	1.55e-12
0	chr14:19083317-19085165	77	4.93	0.651	7.58	3.54e-14	1.57e-12
0	chr11:55518035-55520673	75.2	4.81	0.635	7.57	3.6e-14	1.6e-12
0	chr21:10555244-10556739	78.4	4.77	0.63	7.57	3.66e-14	1.62e-12
0	chr9:38991770-38994747	168	2.61	0.344	7.57	3.67e-14	1.62e-12
0	chr22:27134127-27135945	157	2.74	0.362	7.57	3.82e-14	1.69e-12
0	chr15:41943835-41945830	152	2.75	0.363	7.56	3.88e-14	1.71e-12
0	chr1:14942650-14947312	369	1.68	0.222	7.56	3.9e-14	1.72e-12
0	chr7:26186430-26189327	258	-2.25	0.297	-7.56	3.9e-14	1.72e-12
0	chr13:17006105-17008315	85.4	4.25	0.561	7.56	3.95e-14	1.74e-12
0	chr19:718427-721163	320	1.8	0.239	7.56	4.08e-14	1.8e-12
0	chr20:30383869-30385053	128	3.07	0.406	7.56	4.12e-14	1.81e-12
0	chr17:73510531-73511631	135	2.98	0.395	7.56	4.15e-14	1.82e-12
0	chr22:17671757-17673255	109	3.46	0.458	7.56	4.16e-14	1.83e-12
0	chr2:94591267-94592372	89.4	4.5	0.595	7.56	4.19e-14	1.84e-12
0	chr5:76168674-76169756	105	3.67	0.486	7.55	4.51e-14	1.98e-12
0	chr9:60607110-60611086	79.9	4.44	0.588	7.54	4.53e-14	1.99e-12
0	chr4:140286604-140288949	150	2.99	0.397	7.54	4.65e-14	2.04e-12
0	chr9:60518780-60519999	80.6	4.4	0.583	7.54	4.67e-14	2.04e-12
0	chr17:23186867-23190499	87.5	4.18	0.554	7.54	4.74e-14	2.07e-12
0	chr10:42156603-42158478	88.6	4.03	0.535	7.54	4.8e-14	2.1e-12
0	chr14:100044380-100046212	159	2.71	0.36	7.53	5.18e-14	2.26e-12
0	chr11:54625591-54627160	75.8	4.72	0.627	7.53	5.23e-14	2.28e-12
0	chr11:75464912-75468872	278	1.97	0.262	7.52	5.38e-14	2.34e-12
0	chr21:10622038-10623001	70.7	5.27	0.701	7.52	5.4e-14	2.35e-12
0	chr9:123540513-123543178	157	2.68	0.356	7.52	5.5e-14	2.39e-12
0	chr8:142210139-142214122	325	1.78	0.237	7.52	5.56e-14	2.42e-12
0	chr13:18809507-18811051	94.5	4	0.533	7.51	5.72e-14	2.48e-12
0	chr3:109354600-109357550	335	-1.91	0.255	-7.51	5.74e-14	2.49e-12
0	chr10:39997520-40002086	102	3.6	0.479	7.51	5.8e-14	2.51e-12
0	chr8:1010828-1013339	178	2.57	0.342	7.51	6e-14	2.6e-12
0	chr15:101378348-101383022	307	1.86	0.248	7.51	6.04e-14	2.61e-12
0	chr9:123566153-123569263	165	2.6	0.346	7.51	6.02e-14	2.61e-12
0	chr1:56910886-56912583	143	2.83	0.377	7.5	6.21e-14	2.68e-12
0	chr14:18963089-18966334	72	5.04	0.672	7.5	6.29e-14	2.71e-12
0	chr2:234980584-234984291	378	1.64	0.219	7.5	6.28e-14	2.71e-12
0	chr10:13970339-13975099	356	1.81	0.242	7.5	6.36e-14	2.74e-12
0	chr9:40884065-40885933	136	3.44	0.459	7.5	6.6e-14	2.84e-12
0	chr1:2697383-2697929	93.7	3.83	0.511	7.49	6.75e-14	2.9e-12
0	chr2:97167412-97169068	127	3.13	0.417	7.49	6.74e-14	2.9e-12
0	chr21:9354497-9355916	74.9	4.72	0.63	7.49	7.15e-14	3.07e-12
0	chr5:155480275-155481458	131	3.15	0.421	7.48	7.17e-14	3.07e-12
0	chr6:134445415-134447050	181	2.44	0.326	7.48	7.17e-14	3.07e-12
0	chr15:74282210-74283946	170	2.56	0.342	7.48	7.55e-14	3.23e-12
0	chr13:18316926-18318430	74.3	4.87	0.651	7.48	7.57e-14	3.24e-12
0	chr14:106334801-106335939	93.3	3.84	0.514	7.47	7.74e-14	3.31e-12
0	chr9:90841214-90843498	140	3	0.401	7.47	7.79e-14	3.33e-12
0	chr1:226661918-226665165	249	2.04	0.273	7.47	8.18e-14	3.49e-12
0	chr13:17874292-17875712	82.5	4.24	0.568	7.47	8.2e-14	3.5e-12
0	chr16:77842688-77844077	134	3.08	0.413	7.47	8.21e-14	3.5e-12
0	chr9:806316-810224	302	2.17	0.291	7.47	8.26e-14	3.52e-12
0	chr11:119891095-119892929	190	2.37	0.318	7.46	8.34e-14	3.55e-12
0	chr20:19993109-19998706	276	1.93	0.258	7.46	8.5e-14	3.62e-12
0	chr9:93286554-93290869	282	1.9	0.255	7.46	8.53e-14	3.62e-12
0	chr13:17878978-17880457	92.3	4.06	0.545	7.46	8.62e-14	3.66e-12
0	chr10:40019543-40020740	149	2.74	0.367	7.46	8.78e-14	3.72e-12
0	chr14:106530525-106531701	78.4	4.68	0.628	7.46	8.79e-14	3.72e-12
0	chr7:220028-223747	313	1.93	0.259	7.46	8.76e-14	3.72e-12
0	chr9:19889-23750	191	2.4	0.322	7.46	8.86e-14	3.75e-12
0	chr4:52549-55025	305	1.85	0.248	7.46	8.98e-14	3.8e-12
0	chr9:114172975-114177139	286	1.94	0.261	7.45	9.19e-14	3.88e-12
0	chr13:16999690-17002341	82	4.24	0.569	7.45	9.35e-14	3.95e-12
0	chr12:78568130-78569275	116	3.31	0.445	7.45	9.67e-14	4.08e-12
0	chr16:88089958-88093059	286	1.95	0.262	7.44	1.03e-13	4.34e-12
0	chr11:2433480-2434493	105	3.47	0.467	7.43	1.07e-13	4.49e-12
0	chr5:179265094-179267656	293	1.88	0.253	7.43	1.07e-13	4.51e-12
0	chr8:141146396-141148492	145	2.81	0.379	7.43	1.07e-13	4.52e-12
0	chr20:29111464-29112300	97	3.8	0.511	7.43	1.09e-13	4.57e-12
0	chr12:6839483-6841446	274	2.06	0.277	7.43	1.11e-13	4.65e-12
0	chr10:41502800-41506150	71.9	4.94	0.666	7.43	1.11e-13	4.66e-12
0	chr4:189504356-189505925	132	2.97	0.4	7.43	1.12e-13	4.7e-12
0	chr22:11376445-11377677	69.2	5.24	0.706	7.42	1.15e-13	4.82e-12
0	chr6:12576704-12578044	135	2.9	0.39	7.42	1.18e-13	4.95e-12
0	chr3:49170947-49174769	634	1.32	0.178	7.42	1.21e-13	5.05e-12
0	chr1:123665103-123671438	208	2.25	0.304	7.41	1.22e-13	5.09e-12
0	chr13:17272547-17274868	69.1	5.23	0.706	7.41	1.25e-13	5.2e-12
0	chr22:22647883-22653415	273	1.96	0.264	7.41	1.26e-13	5.25e-12
0	chr2:238406087-238409726	218	2.19	0.295	7.41	1.26e-13	5.26e-12
0	chr1:123430629-123433754	175	2.53	0.342	7.41	1.3e-13	5.43e-12
0	chr2:46071799-46074572	187	2.58	0.348	7.41	1.31e-13	5.44e-12
0	chr1:2311204-2315725	707	1.26	0.17	7.4	1.38e-13	5.74e-12
0	chr21:8004816-8005903	72.6	5.16	0.698	7.4	1.39e-13	5.76e-12
0	chr3:110588444-110590023	129	3	0.405	7.4	1.4e-13	5.83e-12
0	chr20:41373633-41376033	172	2.5	0.338	7.39	1.48e-13	6.14e-12
0	chr14:92986548-92991188	259	2.09	0.282	7.39	1.5e-13	6.19e-12
0	chr19:22133637-22135958	78.7	4.53	0.613	7.39	1.5e-13	6.19e-12
0	chr3:13040277-13045289	358	1.66	0.225	7.37	1.65e-13	6.81e-12
0	chr1:117045969-117049722	150	2.83	0.383	7.37	1.69e-13	6.97e-12
0	chr13:17798585-17802480	75	4.69	0.636	7.37	1.71e-13	7.05e-12
0	chr17:73584289-73590439	380	1.61	0.219	7.37	1.75e-13	7.23e-12
0	chr21:31784646-31785325	105	3.51	0.476	7.37	1.76e-13	7.26e-12
0	chr8:138792880-138795770	105	3.42	0.464	7.36	1.79e-13	7.36e-12
0	chr7:25669304-25671619	157	2.63	0.357	7.36	1.79e-13	7.37e-12
0	chr11:52320596-52321340	70	4.99	0.678	7.36	1.81e-13	7.43e-12
0	chr10:130371499-130373828	150	2.69	0.366	7.36	1.81e-13	7.45e-12
0	chr10:12727050-12728598	123	3.07	0.418	7.36	1.86e-13	7.63e-12
0	chr19:20969673-20971972	103	3.5	0.476	7.35	1.95e-13	8.01e-12
0	chr22:11337661-11338498	78.3	4.33	0.59	7.35	2e-13	8.2e-12
0	chr14:31261637-31264764	186	2.41	0.328	7.35	2.03e-13	8.29e-12
0	chr18:79352112-79359382	295	1.9	0.259	7.35	2.02e-13	8.29e-12
0	chr4:50073780-50074613	83.8	4.13	0.563	7.35	2.03e-13	8.31e-12
0	chr1:25770208-25773082	233	2.08	0.284	7.35	2.05e-13	8.37e-12
0	chr16:32832629-32834723	72.4	4.73	0.644	7.34	2.07e-13	8.45e-12
0	chr14:104223223-104226507	312	1.78	0.242	7.34	2.09e-13	8.54e-12
0	chr3:90811581-90814284	84.4	4.11	0.56	7.33	2.24e-13	9.15e-12
0	chr11:76160732-76162252	181	2.51	0.342	7.33	2.3e-13	9.36e-12
0	chr2:91878856-91879838	68.8	5.09	0.694	7.33	2.3e-13	9.36e-12
0	chr20:29800179-29800755	68.8	5.09	0.694	7.33	2.3e-13	9.36e-12
0	chr10:109933705-109936179	267	-2.1	0.287	-7.33	2.31e-13	9.41e-12
0	chr3:13636307-13640052	250	2.01	0.274	7.33	2.32e-13	9.44e-12
0	chr20:61733845-61734889	128	2.97	0.406	7.33	2.34e-13	9.49e-12
0	chr9:60680353-60683082	82	4.16	0.568	7.33	2.34e-13	9.5e-12
0	chr8:141723897-141727870	302	1.83	0.25	7.32	2.43e-13	9.84e-12
0	chr12:104668368-104672273	303	1.8	0.245	7.32	2.46e-13	9.98e-12
0	chr14:74954035-74956828	506	1.45	0.198	7.32	2.56e-13	1.04e-11
0	chr13:17778915-17781780	77.1	4.37	0.597	7.31	2.61e-13	1.05e-11
0	chr1:123168622-123174248	159	2.61	0.357	7.31	2.73e-13	1.1e-11
0	chr1:39212396-39215594	284	1.86	0.255	7.31	2.74e-13	1.11e-11
0	chr1:1288453-1294289	431	1.5	0.206	7.3	2.84e-13	1.14e-11
0	chr16:86958495-86960860	162	2.77	0.38	7.3	2.9e-13	1.17e-11
0	chr15:101306752-101310040	253	1.98	0.272	7.3	2.93e-13	1.18e-11
0	chr22:12627829-12628545	70	4.87	0.668	7.3	2.93e-13	1.18e-11
0	chr22:48717505-48720414	226	2.15	0.294	7.29	2.99e-13	1.2e-11
0	chr13:16882305-16884660	77.7	4.31	0.591	7.29	3.02e-13	1.21e-11
0	chr15:79204775-79205646	117	3.13	0.429	7.29	3.1e-13	1.25e-11
0	chr8:94639035-94643188	549	-1.48	0.203	-7.29	3.14e-13	1.26e-11
0	chr3:55683401-55684639	118	3.11	0.427	7.28	3.27e-13	1.31e-11
0	chr2:239789023-239792928	212	2.28	0.313	7.28	3.33e-13	1.33e-11
0	chr7:2495048-2500739	579	1.32	0.182	7.28	3.35e-13	1.34e-11
0	chr14:104573930-104574858	135	2.85	0.391	7.28	3.37e-13	1.35e-11
0	chr22:45905352-45906723	156	2.61	0.359	7.27	3.49e-13	1.39e-11
0	chr12:105522237-105524671	168	2.62	0.36	7.27	3.54e-13	1.41e-11
0	chr13:17885149-17886028	67.1	5.53	0.761	7.27	3.7e-13	1.48e-11
0	chr16:14364006-14364995	159	2.83	0.389	7.27	3.72e-13	1.48e-11
0	chr15:20356250-20358902	330	1.75	0.241	7.26	3.84e-13	1.53e-11
0	chr20:29436602-29438517	71.3	4.89	0.673	7.26	3.85e-13	1.53e-11
0	chr21:8417746-8421669	1400	3	0.414	7.26	3.95e-13	1.57e-11
0	chr1:234781490-234786124	474	1.47	0.204	7.24	4.38e-13	1.74e-11
0	chr12:34906904-34910333	85.9	3.99	0.551	7.24	4.37e-13	1.74e-11
0	chr14:19219412-19221248	69.8	4.86	0.671	7.24	4.42e-13	1.76e-11
0	chr8:142338144-142341768	255	2.16	0.298	7.24	4.53e-13	1.79e-11
0	chr19:708406-710931	370	1.6	0.221	7.24	4.57e-13	1.81e-11
0	chr21:9572191-9573243	66.7	5.3	0.732	7.24	4.56e-13	1.81e-11
0	chr13:17292244-17292670	77.5	4.3	0.594	7.24	4.64e-13	1.83e-11
0	chr15:101357498-101359849	202	2.27	0.314	7.23	4.78e-13	1.89e-11
0	chr5:88671424-88676285	509	-1.46	0.202	-7.22	5.11e-13	2.02e-11
0	chr7:61410232-61412129	73.6	4.61	0.638	7.22	5.16e-13	2.04e-11
0	chr10:133574834-133576496	83.1	3.99	0.553	7.22	5.18e-13	2.05e-11
0	chr11:70616781-70619784	223	2.26	0.313	7.22	5.39e-13	2.12e-11
0	chr17:81049818-81053413	300	1.84	0.255	7.22	5.37e-13	2.12e-11
0	chr9:136563387-136568354	421	1.52	0.21	7.22	5.39e-13	2.12e-11
0	chr4:555051-555684	109	3.35	0.464	7.21	5.47e-13	2.15e-11
0	chr2:92560696-92566716	67.9	5.08	0.704	7.21	5.51e-13	2.16e-11
0	chr9:44652354-44653064	76.6	4.29	0.595	7.21	5.72e-13	2.24e-11
0	chr1:998399-1001975	678	1.24	0.172	7.2	6.06e-13	2.38e-11
0	chr1:22826238-22829636	341	1.68	0.234	7.2	6.08e-13	2.38e-11
0	chr1:223029285-223031841	268	-2.09	0.291	-7.2	6.08e-13	2.38e-11
0	chr12:130713803-130717852	572	1.46	0.203	7.2	6.08e-13	2.38e-11
0	chr7:68165372-68168058	121	3.28	0.456	7.2	6.07e-13	2.38e-11
0	chr19:24905052-24906948	89.8	3.76	0.522	7.2	6.13e-13	2.4e-11
0	chr16:86788734-86792144	254	1.94	0.27	7.2	6.21e-13	2.42e-11
0	chr8:64368725-64371497	389	-1.71	0.238	-7.19	6.29e-13	2.45e-11
0	chr7:915209-916864	150	2.65	0.368	7.19	6.49e-13	2.53e-11
0	chr17:1940819-1943002	185	2.34	0.326	7.19	6.53e-13	2.54e-11
0	chr4:64180-65567	93.7	3.7	0.515	7.19	6.57e-13	2.56e-11
0	chr9:129399919-129404098	436	1.47	0.205	7.19	6.63e-13	2.58e-11
0	chr14:97142019-97145245	140	2.73	0.38	7.19	6.68e-13	2.6e-11
0	chr7:2128554-2129973	162	2.5	0.348	7.18	6.91e-13	2.68e-11
0	chr3:90521814-90524327	113	3.15	0.439	7.18	7e-13	2.72e-11
0	chr5:6829985-6831316	100	3.72	0.518	7.18	7.14e-13	2.77e-11
0	chr7:1973174-1975076	152	2.6	0.363	7.18	7.21e-13	2.8e-11
0	chr20:30697295-30700253	122	3.01	0.419	7.17	7.4e-13	2.87e-11
0	chr13:17570985-17572874	65.9	5.14	0.717	7.17	7.64e-13	2.96e-11
0	chr19:3357756-3361509	389	1.63	0.228	7.15	8.5e-13	3.29e-11
0	chr17:74430050-74434001	847	1.17	0.163	7.15	8.57e-13	3.31e-11
0	chr16:33711117-33713639	311	6.46	0.903	7.15	8.61e-13	3.33e-11
0	chr10:86346025-86350043	320	1.7	0.238	7.14	9.21e-13	3.55e-11
0	chr17:8696524-8699037	312	1.87	0.263	7.14	9.24e-13	3.56e-11
0	chr8:37326172-37331109	317	1.71	0.24	7.14	9.3e-13	3.58e-11
0	chr11:50183265-50184243	66.5	5.28	0.74	7.14	9.4e-13	3.62e-11
0	chr1:124404481-124408507	231	2.07	0.291	7.14	9.68e-13	3.72e-11
0	chr1:202622760-202627567	424	1.48	0.207	7.13	9.91e-13	3.81e-11
0	chr13:17183531-17186253	77.4	4.18	0.586	7.13	9.94e-13	3.82e-11
0	chr5:124126949-124128407	145	2.67	0.375	7.13	1.01e-12	3.87e-11
0	chr2:240411506-240413342	147	2.64	0.371	7.13	1.02e-12	3.91e-11
0	chr1:16629935-16631703	269	1.92	0.269	7.13	1.04e-12	3.97e-11
0	chr17:6068844-6071770	470	1.41	0.198	7.13	1.04e-12	3.97e-11
0	chr8:634537-637752	249	1.97	0.276	7.12	1.04e-12	3.99e-11
0	chr10:77527024-77532365	343	1.64	0.231	7.12	1.06e-12	4.07e-11
0	chr11:134464042-134466934	318	1.78	0.251	7.12	1.07e-12	4.09e-11
0	chr7:191656-194890	710	1.22	0.172	7.12	1.07e-12	4.09e-11
0	chr17:21680542-21682596	240	2.11	0.297	7.12	1.09e-12	4.16e-11
0	chr10:40065634-40067471	109	3.32	0.466	7.12	1.1e-12	4.18e-11
0	chr12:44307164-44308409	122	3	0.422	7.11	1.12e-12	4.27e-11
0	chr9:137354182-137355553	88.6	3.73	0.524	7.11	1.13e-12	4.29e-11
0	chr4:190058842-190059865	90	3.94	0.554	7.11	1.15e-12	4.39e-11
0	chr6:104952988-104959533	606	-1.35	0.19	-7.11	1.17e-12	4.43e-11
0	chr20:61369876-61372594	204	2.16	0.305	7.11	1.18e-12	4.48e-11
0	chr7:44256006-44258336	190	2.37	0.334	7.1	1.21e-12	4.58e-11
0	chr14:19508523-19509160	66.9	5.29	0.745	7.1	1.23e-12	4.66e-11
0	chr2:43083074-43088861	349	1.62	0.229	7.1	1.24e-12	4.72e-11
0	chr20:40847951-40849269	132	2.84	0.4	7.1	1.26e-12	4.77e-11
0	chr1:110170829-110171632	102	3.54	0.499	7.1	1.27e-12	4.8e-11
0	chr11:37906063-37909023	188	2.44	0.344	7.1	1.29e-12	4.86e-11
0	chr15:70263253-70266906	255	1.93	0.272	7.1	1.29e-12	4.87e-11
0	chr6:166005428-166009269	471	1.41	0.199	7.09	1.3e-12	4.89e-11
0	chr6:32534695-32537070	125	2.93	0.413	7.09	1.31e-12	4.93e-11
0	chr9:41616089-41619348	105	3.29	0.463	7.09	1.31e-12	4.93e-11
0	chr4:3710367-3711659	175	2.36	0.332	7.09	1.33e-12	5e-11
0	chr13:17634332-17636813	84.2	4	0.564	7.09	1.33e-12	5.02e-11
0	chr22:50299230-50302855	450	1.45	0.204	7.09	1.35e-12	5.08e-11
0	chr14:19013317-19015428	75.1	4.5	0.636	7.09	1.36e-12	5.12e-11
0	chr5:114360402-114364027	728	-1.35	0.191	-7.09	1.36e-12	5.13e-11
0	chr10:133158636-133161692	546	1.45	0.204	7.08	1.42e-12	5.34e-11
0	chr4:18689563-18692397	264	-2.04	0.289	-7.08	1.42e-12	5.34e-11
0	chr16:35207643-35208711	70.9	4.5	0.636	7.08	1.43e-12	5.35e-11
0	chr18:10209719-10210803	108	3.27	0.462	7.08	1.43e-12	5.36e-11
0	chr16:86988292-86989765	135	2.83	0.399	7.08	1.44e-12	5.4e-11
0	chr20:43797782-43799533	127	2.86	0.404	7.08	1.45e-12	5.43e-11
0	chr1:124560316-124562586	270	1.86	0.263	7.08	1.46e-12	5.48e-11
0	chr10:41524632-41525320	95.3	3.56	0.504	7.07	1.51e-12	5.65e-11
0	chr13:16821166-16823155	82.9	3.9	0.551	7.07	1.51e-12	5.65e-11
0	chr10:12720003-12721434	104	3.34	0.473	7.07	1.53e-12	5.71e-11
0	chr6:114340565-114344197	577	-1.38	0.195	-7.07	1.58e-12	5.91e-11
0	chr7:234102-236064	161	2.48	0.351	7.06	1.65e-12	6.13e-11
0	chr2:239221485-239228206	363	1.64	0.233	7.06	1.67e-12	6.21e-11
0	chr13:16470228-16470917	64.5	5.27	0.747	7.06	1.71e-12	6.37e-11
0	chr16:88879810-88882035	269	1.85	0.262	7.06	1.71e-12	6.37e-11
0	chr5:174623508-174626889	210	2.25	0.319	7.05	1.73e-12	6.43e-11
0	chr10:5513408-5515213	199	2.18	0.309	7.05	1.74e-12	6.46e-11
0	chr1:122869642-122874728	152	2.55	0.361	7.05	1.75e-12	6.48e-11
0	chr11:56704616-56706733	221	2.29	0.324	7.05	1.77e-12	6.57e-11
0	chr15:101405931-101411114	324	1.67	0.237	7.05	1.78e-12	6.58e-11
0	chr6:167433019-167435403	125	2.88	0.409	7.04	1.87e-12	6.92e-11
0	chr4:4403168-4408618	294	1.76	0.25	7.04	1.88e-12	6.96e-11
0	chr1:125092970-125094627	71	4.86	0.691	7.04	1.89e-12	6.98e-11
0	chr1:123618587-123624737	156	2.52	0.358	7.04	1.95e-12	7.19e-11
0	chr15:27490829-27492787	202	2.18	0.31	7.04	1.97e-12	7.29e-11
0	chr5:168426234-168427349	135	2.73	0.388	7.03	2.01e-12	7.42e-11
0	chr12:114868619-114871102	166	2.42	0.344	7.03	2.02e-12	7.46e-11
0	chr7:30893305-30896400	240	2.08	0.296	7.03	2.06e-12	7.57e-11
0	chr1:42165247-42167626	180	2.3	0.327	7.03	2.09e-12	7.7e-11
0	chr19:43324477-43326030	104	3.31	0.472	7.02	2.22e-12	8.15e-11
0	chr22:15747863-15749150	65	5.09	0.726	7.01	2.35e-12	8.63e-11
0	chr18:15476253-15480203	62.2	5.54	0.791	7	2.48e-12	9.09e-11
0	chr22:49087170-49087946	97.9	3.42	0.489	7	2.5e-12	9.16e-11
0	chr1:3422952-3425704	248	1.92	0.275	7	2.53e-12	9.29e-11
0	chr11:115083758-115085062	175	2.46	0.351	7	2.54e-12	9.29e-11
0	chr20:62549469-62551745	338	1.64	0.234	7	2.54e-12	9.32e-11
0	chr7:8441073-8444576	417	-1.55	0.222	-7	2.56e-12	9.36e-11
0	chr15:20408382-20409705	107	3.46	0.494	7	2.61e-12	9.56e-11
0	chr20:50283645-50287024	259	2.01	0.288	7	2.62e-12	9.58e-11
0	chr18:15506538-15508034	68.6	5.04	0.72	7	2.65e-12	9.67e-11
0	chr1:22222029-22222822	106	3.23	0.461	7	2.65e-12	9.68e-11
0	chr15:74825669-74828023	334	1.77	0.253	6.99	2.65e-12	9.68e-11
0	chr14:18424842-18426348	67.3	4.68	0.669	6.99	2.66e-12	9.71e-11
0	chr1:204195188-204199187	291	1.8	0.258	6.99	2.76e-12	1.01e-10
0	chr2:2940736-2941976	143	2.86	0.41	6.99	2.8e-12	1.02e-10
0	chr9:41245608-41246555	73.2	4.27	0.611	6.98	2.86e-12	1.04e-10
0	chr7:132231942-132233044	130	2.83	0.406	6.98	2.92e-12	1.06e-10
0	chr3:165192247-165197222	504	-1.43	0.204	-6.98	2.96e-12	1.08e-10
0	chr1:1358083-1362450	391	1.5	0.215	6.98	3.03e-12	1.1e-10
0	chr6:127514661-127519873	730	-1.24	0.177	-6.98	3.04e-12	1.1e-10
0	chr3:198167051-198170654	252	1.9	0.273	6.98	3.06e-12	1.11e-10
0	chr13:16557070-16559424	70.7	4.48	0.642	6.97	3.08e-12	1.12e-10
0	chr4:3659873-3662571	239	1.95	0.279	6.97	3.11e-12	1.12e-10
0	chr1:3169965-3171325	199	2.19	0.314	6.97	3.22e-12	1.16e-10
0	chr1:211619205-211623222	187	2.24	0.322	6.97	3.22e-12	1.16e-10
0	chr11:11038282-11039436	136	2.77	0.397	6.97	3.23e-12	1.16e-10
0	chr22:21324585-21326728	173	2.57	0.369	6.97	3.25e-12	1.17e-10
0	chr3:92431760-92433084	74.2	4.21	0.604	6.96	3.29e-12	1.19e-10
0	chr2:604666-605455	103	3.59	0.516	6.96	3.34e-12	1.2e-10
0	chr18:58555884-58557168	148	2.62	0.376	6.96	3.35e-12	1.21e-10
0	chr2:240308885-240309788	99.8	3.32	0.477	6.96	3.47e-12	1.25e-10
0	chr2:234211664-234213471	126	2.83	0.407	6.96	3.49e-12	1.26e-10
0	chr3:90616312-90617238	105	3.2	0.46	6.95	3.53e-12	1.27e-10
0	chr15:28454491-28457703	402	1.53	0.22	6.95	3.62e-12	1.3e-10
0	chr1:202204541-202206123	150	2.88	0.414	6.95	3.7e-12	1.33e-10
0	chr1:233139032-233143837	260	1.9	0.274	6.94	3.81e-12	1.36e-10
0	chr12:142748-146223	329	1.95	0.28	6.94	3.8e-12	1.36e-10
0	chr2:71007932-71009698	119	2.95	0.425	6.94	3.84e-12	1.37e-10
0	chr20:32474724-32476998	366	1.57	0.227	6.94	3.93e-12	1.41e-10
0	chr17:23107030-23110540	61.2	5.51	0.794	6.94	4.04e-12	1.44e-10
0	chr10:78754242-78757271	289	1.75	0.253	6.93	4.07e-12	1.45e-10
0	chr17:4497246-4500278	528	1.33	0.192	6.93	4.07e-12	1.45e-10
0	chr11:2824835-2828170	296	1.79	0.258	6.93	4.09e-12	1.46e-10
0	chr3:91189960-91193434	97	3.47	0.501	6.93	4.14e-12	1.48e-10
0	chr4:7427062-7431405	343	1.76	0.254	6.93	4.19e-12	1.49e-10
0	chr16:86391024-86392659	122	2.91	0.42	6.93	4.28e-12	1.52e-10
0	chr9:130857828-130861102	196	2.2	0.317	6.93	4.27e-12	1.52e-10
0	chr5:4414085-4416950	207	2.3	0.332	6.93	4.3e-12	1.53e-10
0	chr17:17766257-17767704	175	2.37	0.342	6.92	4.37e-12	1.55e-10
0	chr10:38833893-38835937	81.8	4.03	0.582	6.92	4.39e-12	1.56e-10
0	chr11:119716252-119718322	265	1.84	0.265	6.92	4.48e-12	1.59e-10
0	chr5:553858-558127	254	1.87	0.27	6.92	4.48e-12	1.59e-10
0	chr16:86806275-86807626	179	2.27	0.328	6.92	4.52e-12	1.6e-10
0	chr11:27717133-27723245	720	-1.22	0.177	-6.92	4.56e-12	1.61e-10
0	chr12:129613599-129614984	103	3.23	0.467	6.92	4.6e-12	1.63e-10
0	chr16:33827023-33828075	61.1	5.5	0.795	6.92	4.64e-12	1.64e-10
0	chr6:35086655-35091012	248	1.93	0.279	6.91	4.71e-12	1.66e-10
0	chr1:227885767-227888670	468	1.42	0.206	6.91	4.91e-12	1.73e-10
0	chr4:3604775-3609511	248	1.97	0.285	6.91	4.89e-12	1.73e-10
0	chr3:25154969-25157438	268	-1.97	0.285	-6.91	4.94e-12	1.74e-10
0	chr9:63823026-63825040	984	5.81	0.842	6.91	4.98e-12	1.75e-10
0	chr17:22854944-22855879	62.6	5.34	0.773	6.91	5e-12	1.76e-10
0	chr1:14923106-14925505	379	1.51	0.219	6.9	5.02e-12	1.77e-10
0	chr10:42232449-42235356	425	5.23	0.758	6.91	5.02e-12	1.77e-10
0	chr13:110954895-110956132	130	2.74	0.397	6.9	5.04e-12	1.77e-10
0	chr22:45531890-45534055	140	2.67	0.387	6.9	5.07e-12	1.78e-10
0	chr8:12564757-12568741	299	1.82	0.263	6.9	5.09e-12	1.79e-10
0	chr13:114142819-114147031	313	1.78	0.258	6.9	5.28e-12	1.85e-10
0	chr11:120061548-120063083	196	2.19	0.317	6.9	5.34e-12	1.87e-10
0	chr12:34992191-34996070	67.1	4.59	0.666	6.89	5.44e-12	1.91e-10
0	chr12:52200494-52204201	363	1.62	0.235	6.89	5.46e-12	1.91e-10
0	chr9:136048611-136053200	746	1.16	0.169	6.89	5.46e-12	1.91e-10
0	chr1:26168927-26171935	445	1.39	0.202	6.89	5.64e-12	1.97e-10
0	chr22:19842001-19846644	284	1.75	0.254	6.89	5.63e-12	1.97e-10
0	chr4:189490054-189491983	152	2.52	0.366	6.89	5.62e-12	1.97e-10
0	chr10:123870104-123871187	115	3.12	0.453	6.89	5.7e-12	1.99e-10
0	chr1:123674382-123674862	78	4.17	0.606	6.88	6.01e-12	2.09e-10
0	chr1:16638146-16639533	262	1.86	0.271	6.88	6.08e-12	2.12e-10
0	chr7:110371497-110374932	231	1.96	0.286	6.87	6.22e-12	2.17e-10
0	chr5:90667234-90668922	170	-2.56	0.372	-6.87	6.26e-12	2.18e-10
0	chr14:19001103-19003316	71.2	4.27	0.621	6.87	6.45e-12	2.24e-10
0	chr20:36454556-36455890	212	2.06	0.299	6.87	6.56e-12	2.28e-10
0	chr18:18380138-18382472	83.9	3.7	0.539	6.87	6.61e-12	2.3e-10
0	chr2:5144142-5146111	108	3.11	0.454	6.86	6.75e-12	2.34e-10
0	chr3:90561697-90563758	90.6	3.5	0.51	6.86	6.9e-12	2.39e-10
0	chr13:17852404-17853138	63.4	5.04	0.735	6.86	7.11e-12	2.46e-10
0	chr15:27360688-27362242	90.4	3.52	0.514	6.85	7.42e-12	2.57e-10
0	chr5:106978061-106983843	376	-1.6	0.233	-6.85	7.45e-12	2.58e-10
0	chr10:6977772-6980848	202	2.15	0.315	6.84	7.79e-12	2.69e-10
0	chr11:61752216-61755317	394	1.47	0.215	6.84	7.79e-12	2.69e-10
0	chr11:62545083-62547530	672	1.24	0.182	6.84	7.83e-12	2.7e-10
0	chr11:134584060-134585446	166	2.52	0.369	6.84	7.81e-12	2.7e-10
0	chr3:46930689-46936144	292	1.71	0.25	6.84	7.85e-12	2.71e-10
0	chr18:62323421-62326256	445	-1.48	0.217	-6.84	7.94e-12	2.74e-10
0	chr11:54417730-54419140	59.5	5.68	0.831	6.84	8.05e-12	2.77e-10
0	chr17:21400608-21402730	197	2.13	0.311	6.83	8.23e-12	2.83e-10
0	chr8:34027187-34029385	132	2.73	0.399	6.83	8.27e-12	2.84e-10
0	chr22:27202241-27203598	195	2.13	0.312	6.83	8.3e-12	2.85e-10
0	chr13:16889295-16893856	66.3	4.55	0.666	6.83	8.54e-12	2.93e-10
0	chr3:32868267-32871406	327	-1.72	0.252	-6.83	8.54e-12	2.93e-10
0	chr15:20224532-20225317	65.3	5.08	0.744	6.83	8.57e-12	2.94e-10
0	chr21:44613329-44618926	291	1.78	0.261	6.83	8.66e-12	2.97e-10
0	chr3:13208208-13212177	255	2.02	0.296	6.82	8.83e-12	3.03e-10
0	chr10:38753933-38756509	77.1	3.93	0.576	6.82	8.95e-12	3.07e-10
0	chr7:131604164-131606698	311	-1.78	0.261	-6.82	9.01e-12	3.08e-10
0	chr5:2861884-2865279	167	2.36	0.346	6.82	9.14e-12	3.13e-10
0	chr22:12540959-12542341	65.2	4.62	0.677	6.82	9.36e-12	3.2e-10
0	chr17:81427889-81430538	258	1.92	0.282	6.82	9.42e-12	3.22e-10
0	chr7:1692014-1695292	349	1.56	0.229	6.81	9.55e-12	3.26e-10
0	chr5:21490894-21492749	325	1.67	0.245	6.81	9.6e-12	3.27e-10
0	chr17:81418986-81420436	248	1.94	0.284	6.81	9.64e-12	3.28e-10
0	chr6:170146035-170148510	247	1.99	0.292	6.81	9.63e-12	3.28e-10
0	chr13:50333969-50335692	117	2.94	0.431	6.81	9.67e-12	3.29e-10
0	chr1:17212290-17215506	267	1.83	0.269	6.81	9.71e-12	3.3e-10
0	chr13:17552078-17556358	75.5	4.02	0.59	6.81	9.76e-12	3.32e-10
0	chr1:13246221-13248152	83.9	3.66	0.538	6.81	9.8e-12	3.33e-10
0	chr6:98036470-98042114	380	-1.59	0.233	-6.81	9.91e-12	3.36e-10
0	chr1:226490396-226498814	354	1.58	0.231	6.81	9.94e-12	3.37e-10
0	chr3:160448944-160451042	433	-1.49	0.219	-6.81	1.01e-11	3.42e-10
0	chr10:124125562-124128754	224	2.13	0.313	6.8	1.02e-11	3.45e-10
0	chr19:417023-418651	298	1.73	0.254	6.8	1.03e-11	3.48e-10
0	chr2:240791827-240793802	256	1.86	0.274	6.8	1.03e-11	3.49e-10
0	chr3:197352612-197355728	258	1.88	0.276	6.8	1.03e-11	3.49e-10
0	chr15:78625696-78627507	146	2.51	0.369	6.8	1.04e-11	3.52e-10
0	chr10:40068816-40073444	68.1	4.41	0.648	6.8	1.05e-11	3.53e-10
0	chr16:77966455-77968496	218	-2.17	0.32	-6.79	1.1e-11	3.7e-10
0	chr7:21168598-21170639	252	-1.98	0.292	-6.79	1.1e-11	3.71e-10
0	chr7:156060787-156062408	96	3.37	0.497	6.79	1.12e-11	3.77e-10
0	chr21:10145069-10147826	62.4	5.01	0.738	6.79	1.13e-11	3.81e-10
0	chr11:45157934-45159499	184	2.2	0.324	6.78	1.16e-11	3.91e-10
0	chr4:3701361-3704719	287	1.72	0.254	6.78	1.16e-11	3.91e-10
0	chr9:88113324-88115374	153	2.56	0.377	6.78	1.17e-11	3.93e-10
0	chr22:15849381-15850264	61.2	5.13	0.756	6.78	1.21e-11	4.05e-10
0	chr11:50411951-50413370	92.9	3.75	0.554	6.78	1.21e-11	4.06e-10
0	chr6:31169660-31173559	411	-1.51	0.223	-6.78	1.21e-11	4.07e-10
0	chr10:78768066-78769908	175	2.37	0.35	6.78	1.22e-11	4.09e-10
0	chr9:37985025-37987692	205	2.22	0.328	6.77	1.26e-11	4.23e-10
0	chr11:70551469-70553450	186	2.23	0.329	6.77	1.28e-11	4.27e-10
0	chr6:39886276-39888294	130	2.77	0.409	6.77	1.28e-11	4.28e-10
0	chr9:86674687-86676918	150	2.54	0.375	6.77	1.28e-11	4.28e-10
0	chr3:113231887-113235308	269	1.85	0.274	6.77	1.31e-11	4.39e-10
0	chr2:220508484-220510459	166	2.31	0.342	6.77	1.32e-11	4.4e-10
0	chr9:80061773-80067356	289	1.76	0.259	6.77	1.32e-11	4.41e-10
0	chr2:2846788-2850720	474	1.41	0.209	6.76	1.34e-11	4.47e-10
0	chr11:112928017-112929656	126	2.81	0.416	6.76	1.35e-11	4.5e-10
0	chr12:121523631-121525168	181	2.22	0.328	6.76	1.35e-11	4.5e-10
0	chr5:175918600-175922320	217	2.21	0.327	6.76	1.36e-11	4.51e-10
0	chr7:92762974-92764666	183	-2.42	0.357	-6.76	1.35e-11	4.51e-10
0	chr16:19393135-19394343	110	3.05	0.451	6.76	1.38e-11	4.6e-10
0	chr8:666581-668948	145	2.63	0.39	6.76	1.39e-11	4.63e-10
0	chr3:120676396-120679272	269	-2.01	0.298	-6.76	1.41e-11	4.7e-10
0	chr5:1865829-1869876	282	1.72	0.255	6.76	1.42e-11	4.71e-10
0	chr3:90848977-90851045	97	3.57	0.529	6.75	1.43e-11	4.75e-10
0	chr4:51809375-51813111	96.7	3.46	0.512	6.75	1.45e-11	4.79e-10
0	chr9:63900014-63900913	67	4.86	0.72	6.75	1.44e-11	4.79e-10
0	chr13:23615329-23618057	173	2.28	0.337	6.75	1.45e-11	4.8e-10
0	chr3:198100023-198102630	106	3.07	0.455	6.75	1.46e-11	4.83e-10
0	chr11:71203856-71207703	252	1.83	0.271	6.75	1.51e-11	4.97e-10
0	chr14:19339279-19340414	68.4	4.41	0.654	6.75	1.51e-11	4.97e-10
0	chr21:46597620-46599813	146	2.54	0.376	6.75	1.5e-11	4.97e-10
0	chr1:124259999-124262513	211	2.14	0.317	6.75	1.53e-11	5.05e-10
0	chr1:124490601-124494234	170	2.31	0.342	6.74	1.55e-11	5.1e-10
0	chr3:83500451-83502994	129	2.72	0.404	6.74	1.6e-11	5.27e-10
0	chr17:40457839-40459115	192	2.14	0.318	6.74	1.62e-11	5.33e-10
0	chr17:7884997-7889271	649	1.18	0.175	6.73	1.67e-11	5.48e-10
0	chr1:124502355-124509198	284	1.72	0.256	6.73	1.7e-11	5.61e-10
0	chr4:50491670-50492869	67.7	4.32	0.643	6.73	1.74e-11	5.71e-10
0	chr7:107854-108693	86.4	3.69	0.549	6.73	1.75e-11	5.74e-10
0	chr18:15492449-15493689	72.8	4.04	0.601	6.73	1.75e-11	5.75e-10
0	chr22:47918311-47919658	106	3.07	0.456	6.72	1.79e-11	5.87e-10
0	chr6:1136107-1137201	103	3.11	0.463	6.72	1.8e-11	5.91e-10
0	chr12:121535430-121538753	761	1.26	0.187	6.72	1.85e-11	6.07e-10
0	chr13:16576594-16577548	71.7	4.09	0.608	6.72	1.87e-11	6.12e-10
0	chr1:122518058-122520722	180	2.2	0.327	6.71	1.91e-11	6.23e-10
0	chr1:124154986-124158130	197	2.09	0.311	6.71	1.91e-11	6.23e-10
0	chr1:248496381-248499443	98.6	3.34	0.498	6.71	1.9e-11	6.23e-10
0	chr13:16874452-16876671	71	4.39	0.654	6.71	1.95e-11	6.37e-10
0	chr1:2473667-2474883	192	2.25	0.335	6.71	1.96e-11	6.39e-10
0	chr1:33970275-33973612	227	1.92	0.287	6.7	2.05e-11	6.69e-10
0	chr16:15025310-15030004	304	1.65	0.246	6.7	2.09e-11	6.8e-10
0	chr1:29584607-29585850	137	2.71	0.405	6.7	2.11e-11	6.89e-10
0	chr18:59897358-59900997	567	-1.28	0.191	-6.7	2.12e-11	6.9e-10
0	chr5:150112018-150115883	285	1.81	0.271	6.7	2.15e-11	7e-10
0	chr20:64090121-64093282	266	1.8	0.269	6.69	2.16e-11	7.02e-10
0	chr3:90673392-90675247	114	3.02	0.45	6.69	2.16e-11	7.02e-10
0	chr14:99573874-99576298	372	1.48	0.221	6.69	2.18e-11	7.08e-10
0	chr1:40765300-40766781	99.1	3.19	0.476	6.69	2.22e-11	7.22e-10
0	chr20:29836028-29836747	66.7	4.45	0.665	6.69	2.24e-11	7.27e-10
0	chr2:42895329-42896167	114	2.89	0.432	6.69	2.29e-11	7.41e-10
0	chr15:98001160-98003495	161	2.8	0.418	6.68	2.36e-11	7.64e-10
0	chr3:90874079-90876324	83	3.75	0.561	6.68	2.4e-11	7.78e-10
0	chr10:677828-681229	207	2.05	0.307	6.67	2.48e-11	8.01e-10
0	chr4:113291932-113293952	260	-1.98	0.296	-6.67	2.48e-11	8.01e-10
0	chr16:85219870-85222517	312	1.61	0.242	6.67	2.51e-11	8.1e-10
0	chr19:42279696-42285322	1030	1.12	0.168	6.67	2.51e-11	8.1e-10
0	chr18:15551315-15553105	64.5	4.51	0.676	6.67	2.54e-11	8.19e-10
0	chr2:294855-296761	117	2.86	0.429	6.67	2.55e-11	8.24e-10
0	chr12:37455325-37457130	81.2	3.95	0.593	6.67	2.63e-11	8.46e-10
0	chr1:40308515-40310080	139	2.53	0.379	6.67	2.64e-11	8.49e-10
0	chr9:92974054-92978514	237	1.87	0.28	6.66	2.68e-11	8.61e-10
0	chr1:16643369-16648279	1250	1.03	0.154	6.66	2.72e-11	8.76e-10
0	chr1:75677643-75678966	157	-2.6	0.391	-6.66	2.74e-11	8.81e-10
0	chr9:124657868-124661340	355	1.56	0.235	6.66	2.74e-11	8.81e-10
0	chr11:39340008-39342714	149	2.75	0.414	6.66	2.77e-11	8.9e-10
0	chr2:241770421-241772327	316	1.7	0.255	6.66	2.78e-11	8.91e-10
0	chr1:123907077-123911729	229	1.94	0.292	6.66	2.78e-11	8.92e-10
0	chr13:113774791-113779142	245	1.92	0.288	6.66	2.83e-11	9.07e-10
0	chr22:41560284-41563027	367	1.58	0.238	6.66	2.83e-11	9.07e-10
0	chr1:123732087-123736247	158	2.47	0.371	6.65	2.85e-11	9.11e-10
0	chr13:17827609-17828349	71.3	4.08	0.614	6.65	2.92e-11	9.34e-10
0	chr10:43282505-43286830	250	1.81	0.272	6.65	2.92e-11	9.35e-10
0	chr18:15722527-15723934	61.7	4.98	0.749	6.65	2.98e-11	9.52e-10
0	chr5:91380074-91385001	783	-1.16	0.174	-6.65	2.98e-11	9.53e-10
0	chr16:85912070-85914538	198	2.07	0.311	6.65	2.99e-11	9.56e-10
0	chr9:133688956-133690539	144	2.47	0.372	6.64	3.04e-11	9.7e-10
0	chr1:123233626-123235546	147	2.65	0.398	6.64	3.07e-11	9.79e-10
0	chr1:16779863-16781967	159	2.38	0.358	6.64	3.14e-11	1e-09
0	chr8:98078115-98079205	129	2.65	0.399	6.64	3.19e-11	1.02e-09
0	chr10:4661576-4663868	152	2.41	0.363	6.63	3.33e-11	1.06e-09
0	chr13:17325003-17327632	77.6	4.11	0.619	6.63	3.34e-11	1.06e-09
0	chr22:11264733-11267413	60.7	4.95	0.747	6.63	3.35e-11	1.06e-09
0	chr10:40284805-40290420	105	3.06	0.461	6.63	3.38e-11	1.07e-09
0	chr11:970117-971762	125	2.69	0.407	6.63	3.47e-11	1.1e-09
0	chr9:83964083-83967454	263	-1.91	0.289	-6.63	3.46e-11	1.1e-09
0	chr10:43043262-43046920	306	1.63	0.246	6.62	3.5e-11	1.11e-09
0	chr4:92270590-92280146	524	-1.32	0.2	-6.62	3.52e-11	1.11e-09
0	chr10:86283294-86285977	185	2.13	0.322	6.62	3.64e-11	1.15e-09
0	chr10:42160955-42161689	58.3	5.05	0.763	6.62	3.65e-11	1.16e-09
0	chr17:40090654-40092456	226	1.92	0.29	6.62	3.71e-11	1.17e-09
0	chr22:12573047-12575293	59	4.92	0.744	6.61	3.76e-11	1.19e-09
0	chr1:234723229-234727537	598	1.19	0.179	6.61	3.79e-11	1.2e-09
0	chr6:170151467-170154047	315	1.59	0.24	6.61	3.8e-11	1.2e-09
0	chr10:39575616-39578136	84.1	3.54	0.536	6.61	3.93e-11	1.24e-09
0	chr16:1013466-1015207	165	2.28	0.345	6.61	3.92e-11	1.24e-09
0	chr17:22841512-22842044	57.6	5.19	0.786	6.61	3.92e-11	1.24e-09
0	chr1:54297993-54299883	249	1.9	0.288	6.6	4.03e-11	1.27e-09
0	chr13:34653346-34654863	130	2.62	0.396	6.6	4.05e-11	1.27e-09
0	chr15:66802106-66803944	224	1.91	0.289	6.6	4.02e-11	1.27e-09
0	chr15:70032756-70037158	259	1.82	0.276	6.6	4.06e-11	1.28e-09
0	chr19:55484338-55489456	569	1.21	0.184	6.6	4.17e-11	1.31e-09
0	chr16:81678645-81680679	147	2.43	0.369	6.6	4.22e-11	1.32e-09
0	chr11:134724105-134726145	193	2.18	0.33	6.6	4.23e-11	1.33e-09
0	chr21:42258510-42262994	260	1.76	0.266	6.6	4.23e-11	1.33e-09
0	chr6:29517878-29521065	120	2.76	0.419	6.59	4.25e-11	1.33e-09
0	chr1:123333773-123335343	173	2.2	0.334	6.59	4.27e-11	1.34e-09
0	chr14:18889401-18890643	59.6	4.8	0.729	6.59	4.34e-11	1.36e-09
0	chr21:9344957-9346377	62.5	4.53	0.688	6.58	4.55e-11	1.42e-09
0	chr9:89777519-89780360	164	2.26	0.344	6.58	4.6e-11	1.44e-09
0	chr5:50001092-50002511	72.7	3.97	0.603	6.58	4.65e-11	1.45e-09
0	chr7:20783352-20788178	644	-1.21	0.185	-6.58	4.79e-11	1.49e-09
0	chr1:47854476-47860414	228	1.88	0.286	6.58	4.83e-11	1.51e-09
0	chr10:132834940-132838382	272	1.72	0.261	6.58	4.85e-11	1.51e-09
0	chr14:19283933-19285228	64.5	4.48	0.681	6.58	4.85e-11	1.51e-09
0	chr11:1665737-1667634	117	2.84	0.433	6.57	4.87e-11	1.52e-09
0	chr2:6652387-6654446	158	2.31	0.351	6.57	4.93e-11	1.53e-09
0	chr10:79178022-79180398	352	1.5	0.229	6.57	4.99e-11	1.55e-09
0	chr12:128118665-128121307	114	3.07	0.468	6.57	4.99e-11	1.55e-09
0	chr7:62255213-62256808	65.8	4.28	0.651	6.57	5.17e-11	1.61e-09
0	chr9:135735336-135738446	289	1.65	0.252	6.56	5.22e-11	1.62e-09
0	chr5:82272457-82275437	284	-1.79	0.273	-6.56	5.28e-11	1.64e-09
0	chr22:20203209-20206767	337	1.56	0.238	6.56	5.35e-11	1.66e-09
0	chr6:110328047-110332796	288	1.68	0.256	6.56	5.47e-11	1.69e-09
0	chr5:2887812-2889286	117	2.79	0.425	6.56	5.48e-11	1.7e-09
0	chr9:90903944-90905353	118	2.79	0.427	6.55	5.87e-11	1.82e-09
0	chr14:106802505-106803653	64.9	4.48	0.686	6.54	6.18e-11	1.91e-09
0	chr17:61395681-61400887	818	1.13	0.172	6.54	6.26e-11	1.93e-09
0	chr19:30081371-30083631	121	2.74	0.419	6.54	6.23e-11	1.93e-09
0	chr19:3053601-3057626	409	1.38	0.211	6.54	6.29e-11	1.94e-09
0	chr21:9971913-9972658	60.6	4.94	0.756	6.54	6.27e-11	1.94e-09
0	chr7:138167535-138171155	281	-1.79	0.274	-6.53	6.38e-11	1.97e-09
0	chr3:195491120-195492995	102	3.4	0.52	6.53	6.49e-11	2e-09
0	chr17:21980379-21981105	76	3.77	0.578	6.53	6.65e-11	2.05e-09
0	chr1:910101-913648	245	1.81	0.278	6.53	6.7e-11	2.06e-09
0	chr17:36388358-36390217	130	2.64	0.404	6.53	6.7e-11	2.06e-09
0	chr22:42282169-42284252	364	1.46	0.225	6.52	6.87e-11	2.11e-09
0	chr1:22788380-22795292	358	1.47	0.225	6.52	6.97e-11	2.14e-09
0	chr1:62194302-62199369	404	-1.46	0.224	-6.52	7e-11	2.15e-09
0	chr19:54847031-54848279	86.3	3.42	0.525	6.52	6.99e-11	2.15e-09
0	chr13:16264735-16267039	59.4	4.82	0.739	6.52	7.16e-11	2.2e-09
0	chr6:39430464-39432835	159	2.28	0.35	6.52	7.2e-11	2.21e-09
0	chr7:123527304-123528581	174	-2.42	0.372	-6.52	7.23e-11	2.22e-09
0	chr12:162201-164720	255	1.81	0.278	6.51	7.51e-11	2.3e-09
0	chr6:169411733-169413320	81	3.8	0.584	6.51	7.6e-11	2.33e-09
0	chr2:1766377-1774337	522	1.25	0.191	6.51	7.67e-11	2.35e-09
0	chr2:92617267-92619937	67.7	4.1	0.631	6.51	7.74e-11	2.37e-09
0	chr4:6441663-6443516	121	2.71	0.416	6.5	7.81e-11	2.39e-09
0	chr10:29150073-29152036	144	2.44	0.375	6.5	7.99e-11	2.44e-09
0	chr17:81422716-81423742	190	2.07	0.319	6.5	8.03e-11	2.45e-09
0	chr20:61331587-61334028	163	2.26	0.347	6.5	8.05e-11	2.46e-09
0	chr5:175032309-175033307	89.6	3.31	0.509	6.5	8.09e-11	2.46e-09
0	chr13:114015237-114016290	133	2.66	0.41	6.5	8.19e-11	2.49e-09
0	chr16:87821899-87825693	425	1.4	0.216	6.5	8.19e-11	2.49e-09
0	chr1:27592427-27595166	533	1.29	0.199	6.5	8.26e-11	2.51e-09
0	chr1:16111852-16116790	477	1.27	0.196	6.49	8.45e-11	2.57e-09
0	chr10:40595524-40596815	89	3.36	0.518	6.49	8.53e-11	2.59e-09
0	chr20:62353785-62356770	284	1.67	0.258	6.49	8.53e-11	2.59e-09
0	chr6:40585394-40588600	637	1.15	0.177	6.49	8.62e-11	2.62e-09
0	chr9:126546456-126549939	163	2.27	0.35	6.49	8.65e-11	2.62e-09
0	chr18:15713528-15714914	54.5	5.79	0.893	6.49	8.79e-11	2.67e-09
0	chr7:60993126-60994201	61.8	4.54	0.7	6.49	8.82e-11	2.67e-09
0	chr1:44637265-44638637	145	2.42	0.373	6.48	9.19e-11	2.78e-09
0	chr10:132624374-132628411	311	1.63	0.251	6.48	9.18e-11	2.78e-09
0	chr1:122378468-122380172	54.8	5.52	0.852	6.48	9.44e-11	2.86e-09
0	chr1:16580982-16586115	230	1.86	0.288	6.47	9.65e-11	2.92e-09
0	chr8:144273106-144274973	236	1.89	0.291	6.47	9.7e-11	2.93e-09
0	chr11:64876211-64879647	677	1.15	0.178	6.47	9.76e-11	2.94e-09
0	chr22:26461102-26464718	229	1.85	0.286	6.47	9.73e-11	2.94e-09
0	chr3:133452447-133456239	209	1.94	0.299	6.47	9.73e-11	2.94e-09
0	chr2:231713614-231716049	390	-1.51	0.233	-6.47	1.01e-10	3.05e-09
0	chr10:76643754-76646115	117	2.86	0.442	6.46	1.02e-10	3.08e-09
0	chr10:39967503-39968563	151	2.35	0.364	6.46	1.06e-10	3.2e-09
0	chr6:43950136-43954789	321	1.54	0.239	6.46	1.08e-10	3.24e-09
0	chr12:130644886-130646422	162	2.27	0.351	6.45	1.09e-10	3.26e-09
0	chr16:49019013-49023373	297	1.61	0.249	6.45	1.09e-10	3.27e-09
0	chr22:46453506-46455532	146	2.39	0.371	6.45	1.09e-10	3.29e-09
0	chr12:35323738-35325183	60.2	4.56	0.707	6.45	1.1e-10	3.3e-09
0	chrEBV:7371-9491	369	-1.53	0.238	-6.45	1.1e-10	3.3e-09
0	chr11:890421-895178	349	1.49	0.23	6.45	1.1e-10	3.31e-09
0	chr7:20795382-20800175	492	-1.35	0.209	-6.45	1.11e-10	3.33e-09
0	chr7:62237680-62239598	63.5	4.29	0.666	6.45	1.12e-10	3.37e-09
0	chr20:49850222-49854604	274	1.74	0.27	6.45	1.15e-10	3.44e-09
0	chr9:94971518-94976015	240	1.79	0.278	6.45	1.15e-10	3.44e-09
0	chr17:22955369-22958971	64.3	4.43	0.688	6.44	1.19e-10	3.57e-09
0	chr20:47124756-47128195	199	1.99	0.308	6.44	1.19e-10	3.57e-09
0	chr2:46046391-46050529	149	2.36	0.367	6.44	1.21e-10	3.61e-09
0	chr5:1098890-1102707	504	1.24	0.192	6.43	1.24e-10	3.71e-09
0	chr20:64315703-64317870	246	1.8	0.28	6.43	1.29e-10	3.85e-09
0	chr17:74340480-74344991	307	1.57	0.244	6.43	1.3e-10	3.87e-09
0	chr1:53061557-53063934	468	1.31	0.204	6.43	1.31e-10	3.9e-09
0	chr5:46624955-46625817	75.3	3.69	0.574	6.43	1.31e-10	3.9e-09
0	chr10:120978644-120982686	476	1.27	0.197	6.43	1.32e-10	3.92e-09
0	chr10:102310487-102314009	213	1.91	0.297	6.42	1.32e-10	3.93e-09
0	chr19:18768139-18772010	256	1.81	0.281	6.42	1.33e-10	3.96e-09
0	chr16:20899283-20901902	637	1.13	0.176	6.42	1.36e-10	4.04e-09
0	chr8:1234142-1235558	92.2	3.56	0.554	6.42	1.36e-10	4.04e-09
0	chr22:11547507-11548103	54.8	5.29	0.824	6.42	1.38e-10	4.1e-09
0	chr1:248360924-248362504	83	3.57	0.556	6.42	1.39e-10	4.12e-09
0	chr2:175574532-175577227	213	1.92	0.299	6.41	1.41e-10	4.19e-09
0	chr1:123209080-123209988	151	2.36	0.368	6.41	1.44e-10	4.27e-09
0	chr1:3542982-3545663	295	1.61	0.251	6.41	1.45e-10	4.3e-09
0	chr4:113978578-113980849	312	-1.66	0.258	-6.41	1.45e-10	4.3e-09
0	chr17:50592822-50595362	287	1.62	0.252	6.41	1.49e-10	4.42e-09
0	chr16:88922409-88926639	348	1.6	0.249	6.41	1.5e-10	4.43e-09
0	chr21:5327325-5329782	60.8	4.47	0.698	6.41	1.5e-10	4.43e-09
0	chr7:158386971-158389043	176	2.38	0.372	6.4	1.51e-10	4.46e-09
0	chr17:67016453-67020699	254	1.74	0.271	6.4	1.51e-10	4.47e-09
0	chr20:62485321-62487724	207	2.04	0.318	6.4	1.54e-10	4.54e-09
0	chr16:77895849-77900997	262	1.85	0.29	6.4	1.57e-10	4.62e-09
0	chr4:173073240-173075493	219	-2.01	0.314	-6.4	1.6e-10	4.71e-09
0	chr2:161278662-161282516	308	1.59	0.248	6.4	1.6e-10	4.72e-09
0	chr1:203151956-203154713	286	1.62	0.254	6.39	1.64e-10	4.83e-09
0	chr11:119699400-119701567	144	2.37	0.372	6.39	1.64e-10	4.83e-09
0	chr21:9317544-9318762	60.3	4.67	0.73	6.39	1.65e-10	4.84e-09
0	chr21:44282924-44286446	333	1.49	0.233	6.39	1.67e-10	4.89e-09
0	chr11:64034566-64037477	395	1.4	0.219	6.39	1.67e-10	4.9e-09
0	chr3:3437704-3439833	152	2.29	0.359	6.39	1.68e-10	4.92e-09
0	chr15:19640097-19641912	59	4.68	0.733	6.39	1.71e-10	5.02e-09
0	chr2:15842781-15846902	292	1.6	0.251	6.38	1.72e-10	5.02e-09
0	chr2:47069299-47072780	422	1.35	0.211	6.38	1.72e-10	5.02e-09
0	chr7:13988873-13992135	709	-1.13	0.177	-6.38	1.75e-10	5.13e-09
0	chr3:126849744-126852880	380	1.41	0.221	6.38	1.82e-10	5.31e-09
0	chr1:171219492-171221081	228	-1.96	0.307	-6.38	1.82e-10	5.32e-09
0	chr11:70624183-70629378	278	1.64	0.258	6.37	1.84e-10	5.38e-09
0	chr17:80891853-80893010	98.6	3.03	0.475	6.37	1.85e-10	5.41e-09
0	chr8:132954412-132956479	129	2.71	0.425	6.37	1.88e-10	5.48e-09
0	chr5:46433494-46434980	77.6	3.59	0.563	6.37	1.88e-10	5.5e-09
0	chr15:71598346-71601881	182	2.15	0.338	6.37	1.89e-10	5.51e-09
0	chr2:92602272-92606233	64.4	4.25	0.668	6.37	1.95e-10	5.68e-09
0	chr1:236148435-236151215	243	1.78	0.28	6.36	2e-10	5.81e-09
0	chr9:66065567-66070998	207	1.92	0.302	6.36	2.04e-10	5.95e-09
0	chr22:49425342-49427365	107	2.85	0.448	6.36	2.07e-10	6.03e-09
0	chr1:123303819-123306137	176	2.12	0.334	6.35	2.12e-10	6.15e-09
0	chr1:123772936-123778661	134	2.47	0.388	6.35	2.12e-10	6.16e-09
0	chr13:99978518-99982182	629	-1.21	0.19	-6.35	2.14e-10	6.21e-09
0	chr19:18743219-18745580	185	2.04	0.321	6.35	2.16e-10	6.28e-09
0	chr11:115710626-115711557	99.2	3.07	0.484	6.35	2.21e-10	6.42e-09
0	chr17:23035429-23038156	57.7	4.61	0.727	6.35	2.22e-10	6.43e-09
0	chr5:50004289-50004751	80.5	3.48	0.548	6.34	2.23e-10	6.46e-09
0	chr1:38567617-38570494	168	2.22	0.351	6.34	2.25e-10	6.52e-09
0	chr1:228976628-228980961	244	1.79	0.283	6.34	2.25e-10	6.52e-09
0	chr1:55382066-55385423	160	2.23	0.352	6.34	2.28e-10	6.58e-09
0	chr1:2321535-2323468	283	1.91	0.302	6.34	2.28e-10	6.6e-09
0	chr11:1128251-1130058	178	2.11	0.333	6.34	2.28e-10	6.6e-09
0	chr15:20065623-20067714	68.6	3.97	0.626	6.34	2.32e-10	6.71e-09
0	chr12:123041681-123044146	201	1.95	0.308	6.34	2.35e-10	6.77e-09
0	chr5:175841107-175844022	228	1.81	0.286	6.34	2.36e-10	6.8e-09
0	chr4:9214393-9217042	97	3.04	0.48	6.34	2.37e-10	6.83e-09
0	chr20:50027588-50032705	252	1.74	0.275	6.33	2.4e-10	6.92e-09
0	chr3:4824366-4827485	270	1.7	0.268	6.33	2.47e-10	7.1e-09
0	chr16:33000643-33002327	52.5	5.46	0.862	6.33	2.47e-10	7.12e-09
0	chr6:99424772-99426845	342	-1.55	0.245	-6.33	2.48e-10	7.12e-09
0	chr13:16878529-16880246	61.2	4.3	0.68	6.32	2.57e-10	7.39e-09
0	chr3:90940490-90943744	63.2	4.2	0.665	6.32	2.59e-10	7.45e-09
0	chr13:16919935-16921526	57.8	4.72	0.746	6.32	2.6e-10	7.47e-09
0	chr13:99987172-99992026	534	-1.24	0.196	-6.32	2.61e-10	7.5e-09
0	chr1:27567029-27572516	935	1.01	0.16	6.32	2.69e-10	7.72e-09
0	chr16:1125264-1127350	196	2.06	0.327	6.31	2.72e-10	7.81e-09
0	chr1:30088898-30089864	89.2	3.27	0.518	6.31	2.85e-10	8.17e-09
0	chr19:22543033-22544096	52.6	5.7	0.903	6.31	2.87e-10	8.21e-09
0	chr9:35516292-35519529	289	1.59	0.252	6.31	2.87e-10	8.21e-09
0	chr6:34553623-34556695	221	1.86	0.295	6.3	2.9e-10	8.29e-09
0	chr2:16123627-16129076	252	1.71	0.271	6.3	2.93e-10	8.37e-09
0	chr9:129435737-129438728	430	1.36	0.215	6.3	2.94e-10	8.41e-09
0	chr1:122893678-122897378	174	2.09	0.332	6.3	2.96e-10	8.46e-09
0	chr5:163502752-163506405	524	-1.37	0.217	-6.3	2.97e-10	8.48e-09
0	chr3:147377360-147378900	191	-2.18	0.345	-6.3	3.04e-10	8.67e-09
0	chr7:57740347-57742026	54.8	5.08	0.807	6.3	3.04e-10	8.68e-09
0	chr8:8443873-8445566	133	2.46	0.39	6.3	3.05e-10	8.71e-09
0	chr4:154741397-154745443	507	-1.29	0.205	-6.3	3.07e-10	8.73e-09
0	chr5:83471106-83476234	898	-1.07	0.169	-6.3	3.07e-10	8.73e-09
0	chr2:241589550-241591532	151	2.31	0.367	6.29	3.1e-10	8.83e-09
0	chr22:19872930-19875272	215	1.87	0.298	6.29	3.18e-10	9.03e-09
0	chr2:239263868-239268234	314	1.53	0.244	6.29	3.18e-10	9.05e-09
0	chr8:10652215-10655399	232	1.98	0.315	6.29	3.19e-10	9.05e-09
0	chr9:95089567-95093540	316	1.51	0.24	6.29	3.24e-10	9.18e-09
0	chr12:94614079-94617418	259	1.7	0.27	6.29	3.27e-10	9.29e-09
0	chr9:97087106-97090529	235	1.85	0.295	6.28	3.34e-10	9.47e-09
0	chr1:16587524-16589703	141	2.56	0.408	6.28	3.38e-10	9.56e-09
0	chr11:115720702-115721544	78.7	3.48	0.553	6.28	3.38e-10	9.56e-09
0	chr17:24150763-24151667	57.9	4.5	0.718	6.28	3.46e-10	9.8e-09
0	chr11:116071776-116074853	245	1.74	0.278	6.28	3.48e-10	9.84e-09
0	chr19:27355136-27355735	63.3	4.17	0.665	6.27	3.5e-10	9.9e-09
0	chr5:137235167-137237849	136	2.42	0.386	6.27	3.5e-10	9.9e-09
0	chr2:238895093-238897854	243	1.77	0.282	6.27	3.53e-10	9.97e-09
0	chr16:54401549-54404894	161	2.22	0.354	6.27	3.62e-10	1.02e-08
0	chr19:13861629-13866092	400	1.38	0.22	6.27	3.64e-10	1.03e-08
0	chr12:2171477-2172964	125	2.53	0.404	6.27	3.67e-10	1.04e-08
0	chr13:99656008-99662281	383	-1.49	0.237	-6.27	3.68e-10	1.04e-08
0	chr2:233163450-233169567	312	1.51	0.241	6.27	3.73e-10	1.05e-08
0	chr13:17505694-17511822	61.4	4.23	0.675	6.26	3.8e-10	1.07e-08
0	chr3:32779917-32782478	435	-1.37	0.219	-6.26	3.78e-10	1.07e-08
0	chr9:37996434-38000983	292	1.65	0.264	6.26	3.84e-10	1.08e-08
0	chr19:38691974-38694095	217	1.85	0.296	6.26	3.93e-10	1.1e-08
0	chr2:239327800-239331505	263	1.66	0.266	6.26	3.93e-10	1.1e-08
0	chr13:44253919-44256926	187	2.04	0.326	6.26	3.95e-10	1.11e-08
0	chr9:99038517-99041543	193	2.02	0.323	6.26	3.94e-10	1.11e-08
0	chr12:123075230-123076451	213	1.94	0.311	6.25	3.98e-10	1.12e-08
0	chr7:73869255-73872146	294	1.58	0.253	6.25	3.98e-10	1.12e-08
0	chr21:44626092-44629195	179	2.18	0.349	6.25	4.04e-10	1.13e-08
0	chr4:3674627-3679647	285	1.58	0.254	6.25	4.07e-10	1.14e-08
0	chr11:8354365-8357343	257	1.71	0.273	6.25	4.15e-10	1.16e-08
0	chr21:46169404-46170751	107	2.86	0.458	6.25	4.14e-10	1.16e-08
0	chr1:2503669-2507775	323	1.48	0.237	6.25	4.19e-10	1.17e-08
0	chr3:13232864-13235789	209	1.88	0.301	6.25	4.2e-10	1.17e-08
0	chr1:123074429-123081548	261	1.67	0.267	6.25	4.23e-10	1.18e-08
0	chr11:115643261-115644263	114	2.7	0.433	6.25	4.23e-10	1.18e-08
0	chr22:18607853-18612426	330	1.62	0.259	6.24	4.24e-10	1.18e-08
0	chr18:79038671-79039606	90.7	3.32	0.531	6.24	4.26e-10	1.19e-08
0	chr6:17417180-17419307	230	1.78	0.286	6.24	4.28e-10	1.19e-08
0	chr13:73765361-73768294	263	-1.76	0.282	-6.24	4.32e-10	1.2e-08
0	chr2:92828414-92831760	73.9	3.61	0.578	6.24	4.29e-10	1.2e-08
0	chr12:111179981-111182109	168	2.13	0.342	6.24	4.36e-10	1.21e-08
0	chr19:334498-336467	137	2.73	0.437	6.24	4.38e-10	1.22e-08
0	chr20:29694167-29696174	65.2	4.12	0.661	6.24	4.42e-10	1.23e-08
0	chr13:17788868-17790719	52.3	5.23	0.839	6.24	4.48e-10	1.24e-08
0	chr1:122950467-122953175	129	2.48	0.397	6.24	4.49e-10	1.25e-08
0	chr1:2330887-2331481	88.1	3.18	0.51	6.23	4.57e-10	1.27e-08
0	chr4:123504993-123507085	317	-1.61	0.259	-6.23	4.6e-10	1.28e-08
0	chr5:81145725-81148394	171	2.08	0.335	6.23	4.7e-10	1.3e-08
0	chr16:85572774-85575368	229	1.85	0.297	6.23	4.72e-10	1.31e-08
0	chr2:217642784-217645558	201	1.94	0.312	6.23	4.72e-10	1.31e-08
0	chr12:109605252-109607394	257	1.67	0.268	6.23	4.77e-10	1.32e-08
0	chr18:6561417-6562304	126	2.53	0.407	6.23	4.76e-10	1.32e-08
0	chr1:21585010-21587702	212	1.86	0.299	6.22	4.88e-10	1.35e-08
0	chr10:44333500-44336744	149	2.33	0.374	6.22	4.88e-10	1.35e-08
0	chr14:18616490-18617844	66.9	3.88	0.624	6.22	4.94e-10	1.36e-08
0	chr9:78856447-78859597	216	1.85	0.297	6.22	4.99e-10	1.38e-08
0	chr10:71059147-71060717	129	2.47	0.397	6.22	5.05e-10	1.39e-08
0	chr19:34644560-34647224	110	3.06	0.492	6.22	5.02e-10	1.39e-08
0	chr6:168659583-168660048	91.7	3.23	0.52	6.22	5.07e-10	1.4e-08
0	chr7:11191604-11194294	249	-1.9	0.305	-6.22	5.07e-10	1.4e-08
0	chr11:10657470-10659780	189	1.97	0.318	6.21	5.14e-10	1.41e-08
0	chr12:126114831-126115781	82.8	3.33	0.536	6.21	5.15e-10	1.42e-08
0	chr12:1579780-1581421	131	2.45	0.395	6.21	5.41e-10	1.49e-08
0	chr17:69447837-69452040	333	-1.55	0.25	-6.2	5.58e-10	1.53e-08
0	chr1:123634944-123637697	188	1.97	0.318	6.2	5.62e-10	1.54e-08
0	chr11:55544061-55545455	54	4.89	0.788	6.2	5.66e-10	1.55e-08
0	chr17:80023476-80026691	264	1.66	0.268	6.2	5.64e-10	1.55e-08
0	chr11:119623798-119627635	373	1.37	0.22	6.2	5.69e-10	1.56e-08
0	chr17:3924806-3927874	206	2	0.323	6.2	5.73e-10	1.57e-08
0	chr22:23383449-23386554	285	1.57	0.254	6.2	5.76e-10	1.58e-08
0	chr18:15330626-15331753	69.9	3.99	0.644	6.19	5.9e-10	1.62e-08
0	chr1:56929402-56934956	270	1.68	0.272	6.19	6.04e-10	1.65e-08
0	chr10:71665301-71667821	221	1.81	0.292	6.19	6.1e-10	1.67e-08
0	chr15:64806850-64811610	529	-1.22	0.197	-6.19	6.1e-10	1.67e-08
0	chr22:19820825-19824133	230	1.78	0.288	6.19	6.09e-10	1.67e-08
0	chr10:14403503-14405416	109	2.75	0.445	6.19	6.21e-10	1.69e-08
0	chr12:3261889-3264938	230	1.8	0.291	6.18	6.22e-10	1.7e-08
0	chr1:2758519-2759640	75.6	3.51	0.568	6.18	6.41e-10	1.75e-08
0	chr1:123626742-123631148	162	2.15	0.348	6.18	6.45e-10	1.76e-08
0	chr16:65771839-65774002	209	-2.06	0.333	-6.18	6.45e-10	1.76e-08
0	chr3:90613066-90614609	89.3	3.14	0.508	6.18	6.46e-10	1.76e-08
0	chr1:245693850-245695277	120	2.78	0.45	6.18	6.49e-10	1.77e-08
0	chr10:38936532-38937967	53.2	4.87	0.788	6.18	6.49e-10	1.77e-08
0	chr17:42061764-42064009	243	1.7	0.276	6.17	6.69e-10	1.82e-08
0	chr13:113000958-113002658	292	1.54	0.25	6.17	6.86e-10	1.86e-08
0	chr3:29474906-29476929	159	-2.43	0.395	-6.17	6.84e-10	1.86e-08
0	chr11:1731442-1734022	164	2.33	0.378	6.17	6.89e-10	1.87e-08
0	chr11:2575101-2578082	230	1.82	0.296	6.17	6.96e-10	1.89e-08
0	chr6:40775074-40777810	136	2.38	0.385	6.17	6.95e-10	1.89e-08
0	chr4:122782654-122784833	251	-1.79	0.29	-6.16	7.09e-10	1.92e-08
0	chr1:11373145-11375568	201	2.01	0.325	6.16	7.12e-10	1.93e-08
0	chr10:128234359-128237740	117	2.6	0.422	6.16	7.14e-10	1.93e-08
0	chr1:29959750-29963416	241	1.72	0.279	6.16	7.15e-10	1.94e-08
0	chr10:129055683-129057227	112	2.79	0.453	6.16	7.16e-10	1.94e-08
0	chr22:16543740-16545786	58.7	4.33	0.703	6.16	7.19e-10	1.94e-08
0	chr22:11722334-11723159	50.4	5.37	0.871	6.16	7.26e-10	1.96e-08
0	chr6:35533951-35536364	221	1.81	0.293	6.16	7.27e-10	1.96e-08
0	chr9:42921057-42922681	80.6	3.5	0.568	6.16	7.24e-10	1.96e-08
0	chr16:52754178-52756861	115	2.72	0.442	6.16	7.38e-10	1.99e-08
0	chr22:39469731-39475413	478	1.26	0.204	6.16	7.39e-10	1.99e-08
0	chr22:50010671-50015253	327	1.46	0.238	6.16	7.47e-10	2.01e-08
0	chr16:19287197-19292714	375	1.37	0.222	6.15	7.57e-10	2.04e-08
0	chr2:119438868-119440564	132	2.48	0.403	6.15	7.7e-10	2.07e-08
0	chr20:40502400-40503658	157	2.22	0.361	6.15	7.69e-10	2.07e-08
0	chr7:36604715-36609764	253	1.68	0.273	6.15	7.72e-10	2.08e-08
0	chr9:135252141-135256072	310	1.49	0.242	6.15	7.83e-10	2.11e-08
0	chr14:106417855-106419299	82.4	3.29	0.535	6.15	7.89e-10	2.12e-08
0	chr15:41892028-41895558	253	1.73	0.281	6.15	7.96e-10	2.13e-08
0	chr2:91856848-91857832	74.4	3.52	0.573	6.15	7.95e-10	2.13e-08
0	chr6:91298462-91300439	194	-2.25	0.365	-6.15	7.93e-10	2.13e-08
0	chr9:134640859-134643396	519	1.17	0.191	6.15	7.95e-10	2.13e-08
0	chr19:40714619-40718877	826	1.02	0.166	6.14	8.08e-10	2.16e-08
0	chr7:460149-462624	284	1.56	0.254	6.14	8.12e-10	2.18e-08
0	chr5:96431581-96435024	284	-1.66	0.27	-6.14	8.17e-10	2.19e-08
0	chr19:13090857-13096622	516	1.19	0.194	6.14	8.36e-10	2.24e-08
0	chr1:123872374-123874874	160	2.15	0.35	6.13	8.55e-10	2.29e-08
0	chr11:134867064-134869382	247	1.72	0.28	6.13	8.56e-10	2.29e-08
0	chr7:60031398-60032913	53.4	4.73	0.771	6.13	8.58e-10	2.29e-08
0	chr1:14304199-14306397	104	2.85	0.465	6.13	8.62e-10	2.3e-08
0	chr2:127671959-127676224	490	1.25	0.204	6.13	8.68e-10	2.31e-08
0	chr5:47110903-47111551	71	3.8	0.619	6.13	8.65e-10	2.31e-08
0	chr8:110891531-110894810	195	2.1	0.343	6.13	8.64e-10	2.31e-08
0	chr8:70069064-70072770	546	-1.22	0.2	-6.13	8.71e-10	2.32e-08
0	chr6:14201043-14203192	109	2.73	0.445	6.13	8.84e-10	2.35e-08
0	chr8:107494580-107498119	316	-1.61	0.263	-6.13	8.92e-10	2.37e-08
0	chr13:16715242-16718658	53	4.85	0.792	6.13	8.95e-10	2.38e-08
0	chr17:34258441-34259399	89.2	3.12	0.509	6.13	9.02e-10	2.4e-08
0	chr15:40050907-40056376	376	1.34	0.219	6.12	9.3e-10	2.47e-08
0	chr5:102295063-102297124	367	-1.44	0.235	-6.12	9.51e-10	2.53e-08
0	chr6:3523195-3525074	140	2.31	0.378	6.12	9.52e-10	2.53e-08
0	chr5:50030715-50033167	70.8	3.69	0.603	6.11	9.73e-10	2.58e-08
0	chr5:119078580-119081147	236	-1.89	0.309	-6.11	9.79e-10	2.6e-08
0	chr9:129320086-129322083	337	1.46	0.239	6.11	9.87e-10	2.62e-08
0	chr1:244814663-244817683	257	-1.96	0.321	-6.11	9.97e-10	2.64e-08
0	chr2:128361837-128364344	382	1.34	0.219	6.11	1.02e-09	2.7e-08
0	chr2:40099733-40103882	269	1.67	0.273	6.11	1.03e-09	2.72e-08
0	chr17:73492244-73494527	337	1.42	0.232	6.1	1.03e-09	2.73e-08
0	chr22:30235060-30236353	173	2.11	0.346	6.1	1.04e-09	2.74e-08
0	chr9:93201363-93203750	230	1.74	0.286	6.1	1.05e-09	2.77e-08
0	chr1:122879166-122880768	193	2	0.327	6.1	1.06e-09	2.8e-08
0	chr16:86661016-86662597	93.9	2.99	0.49	6.1	1.06e-09	2.81e-08
0	chr11:117717374-117724261	446	1.23	0.202	6.1	1.07e-09	2.83e-08
0	chr10:131435152-131436869	110	2.67	0.439	6.09	1.13e-09	2.98e-08
0	chr13:16831755-16835175	60.3	4.24	0.697	6.09	1.14e-09	3.01e-08
0	chr17:8827231-8833297	311	1.5	0.247	6.09	1.14e-09	3.01e-08
0	chr12:36318634-36320607	55.4	4.52	0.742	6.08	1.17e-09	3.08e-08
0	chr2:171315693-171320005	334	-1.57	0.258	-6.08	1.17e-09	3.08e-08
0	chr3:90948357-90950601	63	4.05	0.667	6.08	1.19e-09	3.12e-08
0	chr17:17681035-17683793	414	1.29	0.212	6.08	1.22e-09	3.2e-08
0	chr18:76895675-76897829	126	2.72	0.447	6.08	1.22e-09	3.2e-08
0	chr10:38700216-38701018	59	4.21	0.693	6.08	1.22e-09	3.21e-08
0	chr7:64226225-64227453	65.3	4.06	0.668	6.08	1.22e-09	3.21e-08
0	chr2:161423055-161424537	228	-1.85	0.305	-6.08	1.23e-09	3.23e-08
0	chr13:77696143-77699216	463	-1.29	0.212	-6.08	1.24e-09	3.24e-08
0	chr5:68187110-68188594	142	-2.49	0.41	-6.07	1.26e-09	3.3e-08
0	chr7:150954973-150958415	321	1.44	0.238	6.07	1.26e-09	3.3e-08
0	chr3:127096556-127098711	139	2.3	0.378	6.07	1.27e-09	3.33e-08
0	chr17:77881484-77884446	220	1.78	0.293	6.07	1.28e-09	3.36e-08
0	chr1:186636780-186638340	147	-2.49	0.41	-6.07	1.29e-09	3.38e-08
0	chr3:52830951-52835685	314	1.47	0.243	6.07	1.3e-09	3.39e-08
0	chr12:126566627-126568127	87.9	3.13	0.516	6.07	1.31e-09	3.41e-08
0	chr6:63326157-63329705	125	2.45	0.403	6.07	1.31e-09	3.41e-08
0	chr22:18510116-18516557	252	1.74	0.287	6.06	1.33e-09	3.47e-08
0	chr15:66630548-66634708	348	1.38	0.228	6.06	1.34e-09	3.5e-08
0	chr3:130079707-130084228	241	1.68	0.277	6.06	1.36e-09	3.55e-08
0	chr2:241814617-241816393	209	1.81	0.299	6.06	1.37e-09	3.57e-08
0	chr8:23784878-23786877	193	-2.04	0.336	-6.06	1.37e-09	3.57e-08
0	chr9:65472809-65473486	53.8	4.59	0.758	6.06	1.37e-09	3.57e-08
0	chr9:86764900-86767747	169	2.04	0.337	6.06	1.4e-09	3.64e-08
0	chr10:3395637-3398209	171	2.1	0.346	6.05	1.41e-09	3.67e-08
0	chr17:80742645-80746133	176	2.39	0.395	6.05	1.42e-09	3.69e-08
0	chr6:100453883-100458741	372	-1.41	0.234	-6.05	1.42e-09	3.69e-08
0	chr9:129481885-129483875	372	1.4	0.231	6.05	1.42e-09	3.69e-08
0	chr1:248177691-248179401	65.2	3.93	0.649	6.05	1.43e-09	3.71e-08
0	chr17:42516704-42520857	311	1.48	0.244	6.05	1.44e-09	3.72e-08
0	chr10:113966354-113969603	191	1.9	0.314	6.05	1.44e-09	3.74e-08
0	chr15:99123479-99124975	212	1.8	0.298	6.05	1.45e-09	3.77e-08
0	chr11:62477868-62481736	224	1.82	0.3	6.05	1.46e-09	3.79e-08
0	chr19:4035731-4036701	114	2.59	0.428	6.04	1.5e-09	3.9e-08
0	chr9:41258819-41259795	85.7	3.18	0.526	6.04	1.51e-09	3.9e-08
0	chr11:119185288-119189869	251	1.64	0.271	6.04	1.51e-09	3.92e-08
0	chr2:129752301-129753529	105	2.74	0.454	6.04	1.53e-09	3.95e-08
0	chr2:17877699-17880254	503	-1.27	0.21	-6.04	1.53e-09	3.96e-08
[truncated: 49,670 more rows]
