# Supplementary material for: Molecular Determinants of the Human Retinal Pigment Epithelium Cell Fate and Potential Pharmacogenomic Targets for Precision Medicine
Source: Int J Mol Sci. 2025 Jun 17;26(12):5817. doi: 10.3390/ijms26125817 (PMC12192794; doi:10.3390/ijms26125817)
Supplement: Supplementary file 1 [file ijms-26-05817-s001.zip › iPSCsvsInt.all.summary_April2025.xlsx]

## Sheet: IPSvsInt.all.summary
TF	weighted_meanDifference	weighted_CD	TFBS	weighted_Tstat	variance	pvalue	Cohend_factor	pvalueAdj	median.cor.tfs	classification_q0.1	classification_q0.05	classification_q0.01	classification_q0.001	classification_distr_rawP	classification_q0.1_final	classification_q0.05_final	classification_q0.01_final	classification_q0.001_final
AHR.0.B	0.0349	0.0996	705	-0.0663	0.214	0.886038	1	0.907274	0.0174816	undetermined	undetermined	undetermined	undetermined	0.335331	undetermined	undetermined	undetermined	undetermined
AIRE.0.C	0.0224	0.0241	1308	-0.383	0.352	0.518573	1	0.574615	NA	not-expressed	not-expressed	not-expressed	not-expressed	NA	not-expressed	not-expressed	not-expressed	not-expressed
ALX1.0.B	0.114	0.113	866	-1.58	0.317	0.00501207	2	0.00742636	0.0279997	undetermined	undetermined	undetermined	undetermined	0.805894	undetermined	undetermined	undetermined	undetermined
ALX3.0.D	-0.0109	0.154	901	0.257	0.341	0.659861	2	0.705749	-0.0430257	undetermined	undetermined	undetermined	undetermined	0.101131	undetermined	undetermined	undetermined	undetermined
ALX4.0.D	-0.0667	0.0987	981	0.946	0.354	0.111841	1	0.138943	-0.114722	repressor	undetermined	undetermined	undetermined	0.00327984	repressor	undetermined	undetermined	undetermined
ANDR.0.A	-0.112	0.08	6401	4.26	0.394	1.14692e-11	1	3.2666e-11	0.327517	activator	activator	activator	activator	1.74932e-46	activator	activator	activator	activator
ANDR.1.A	0.242	0.194	4061	-5.96	0.247	3.90537e-33	2	2.91576e-32	-0.348031	repressor	repressor	repressor	undetermined	7.72351e-13	repressor	repressor	repressor	undetermined
ANDR.2.A	0.0583	0.058	5000	-1.78	0.31	0.00138877	1	0.00219295	-0.00328611	undetermined	undetermined	undetermined	undetermined	0.945289	undetermined	undetermined	undetermined	undetermined
AP2A.0.A	0.127	0.138	12607	-7.36	0.261	4.71189e-47	2	5.49007e-46	0.35894	activator	activator	activator	activator	2.17269e-62	activator	activator	activator	activator
AP2B.0.B	0.00122	0.0302	18096	0.161	0.264	0.754018	1	0.786757	0.0829273	undetermined	undetermined	undetermined	undetermined	0.114649	undetermined	undetermined	undetermined	undetermined
AP2C.0.A	0.0963	0.105	18087	-6.8	0.231	1.91445e-45	2	2.10316e-44	0.163776	activator	activator	undetermined	undetermined	2.53237e-20	activator	activator	undetermined	undetermined
AP2D.0.D	-0.0431	0.0436	18619	3.01	0.24	8.03995e-10	1	1.98164e-09	NA	not-expressed	not-expressed	not-expressed	not-expressed	NA	not-expressed	not-expressed	not-expressed	not-expressed
ARI3A.0.D	-0.184	0.129	3806	5.02	0.438	3.31991e-14	2	1.06821e-13	-0.204247	repressor	repressor	repressor	undetermined	9.82841e-13	repressor	repressor	repressor	undetermined
ARI5B.0.C	0.169	0.134	1302	-2.45	0.328	1.88677e-05	2	3.53023e-05	-0.0201272	undetermined	undetermined	undetermined	undetermined	0.0115295	undetermined	undetermined	undetermined	undetermined
ARNT.0.B	0.118	0.112	1288	-2.04	0.245	3.7654e-05	2	6.8779e-05	0.191655	activator	activator	undetermined	undetermined	0.015687	activator	activator	undetermined	undetermined
ARNT2.0.D	0.0351	0.0745	10867	-2.14	0.251	1.94192e-05	1	3.62461e-05	0.0174596	undetermined	undetermined	undetermined	undetermined	0.000763175	undetermined	undetermined	undetermined	undetermined
ARX.0.D	-0.0218	0.145	1082	0.287	0.356	0.630507	2	0.679974	NA	not-expressed	not-expressed	not-expressed	not-expressed	NA	not-expressed	not-expressed	not-expressed	not-expressed
ASCL1.0.A	0.0418	0.0716	17243	-3.17	0.25	2.29765e-10	1	5.94914e-10	0.151853	activator	activator	undetermined	undetermined	7.67354e-25	activator	activator	undetermined	undetermined
ASCL2.0.D	0.026	0.0628	11463	-1.75	0.261	0.000613779	1	0.00101505	0.0898176	undetermined	undetermined	undetermined	undetermined	2.59709e-09	undetermined	undetermined	undetermined	undetermined
ATF1.0.B	-0.0609	0.155	1351	2.07	0.254	4.00359e-05	2	7.2784e-05	0.0745883	undetermined	undetermined	undetermined	undetermined	0.0118713	undetermined	undetermined	undetermined	undetermined
ATF2.0.B	0.14	0.131	2872	-3.54	0.212	1.49e-14	2	4.87577e-14	-0.274021	repressor	repressor	repressor	undetermined	0.000492838	repressor	repressor	repressor	undetermined
ATF2.1.B	0.126	0.0958	1691	-2.45	0.262	1.69739e-06	1	3.49945e-06	-0.0884996	undetermined	undetermined	undetermined	undetermined	0.655553	undetermined	undetermined	undetermined	undetermined
ATF2.2.C	-0.0746	0.195	1029	2.51	0.307	5.89653e-06	2	1.16267e-05	0.244653	activator	activator	activator	undetermined	0.000101544	activator	activator	activator	undetermined
ATF3.0.A	-0.0124	0.1	1813	0.493	0.228	0.30185	2	0.354927	0.0385591	undetermined	undetermined	undetermined	undetermined	0.375429	undetermined	undetermined	undetermined	undetermined
ATF4.0.A	-0.0167	0.0557	1592	0.163	0.3	0.766012	1	0.796031	-0.0192492	undetermined	undetermined	undetermined	undetermined	0.933683	undetermined	undetermined	undetermined	undetermined
ATF6A.0.B	0.185	0.17	4110	-5.22	0.209	3.39215e-30	2	2.26832e-29	0.399873	activator	activator	activator	activator	4.95396e-13	activator	activator	activator	activator
ATF7.0.D	-0.0887	0.173	814	2.43	0.325	2.02151e-05	2	3.76402e-05	-0.0938157	undetermined	undetermined	undetermined	undetermined	0.0025687	undetermined	undetermined	undetermined	undetermined
ATOH1.0.B	0.0543	0.0656	8554	-2.48	0.257	9.9824e-07	1	2.0974e-06	0.0187435	undetermined	undetermined	undetermined	undetermined	0.012035	undetermined	undetermined	undetermined	undetermined
BACH1.0.A	0.111	0.142	6918	-4.49	0.274	9.67856e-18	2	3.68456e-17	0.249774	activator	activator	activator	undetermined	6.5906e-16	activator	activator	activator	undetermined
BACH2.0.A	0.0727	0.126	4434	-2.08	0.262	4.83182e-05	2	8.68148e-05	0.230518	activator	activator	activator	undetermined	4.99593e-05	activator	activator	activator	undetermined
BARH1.0.D	-0.102	0.0724	809	1.36	0.373	0.0259595	1	0.0353952	-0.179143	repressor	repressor	undetermined	undetermined	0.00183507	repressor	repressor	undetermined	undetermined
BARH2.0.D	-0.0297	0.0584	896	0.424	0.351	0.474196	1	0.527723	NA	not-expressed	not-expressed	not-expressed	not-expressed	NA	not-expressed	not-expressed	not-expressed	not-expressed
BARX1.0.D	-0.0159	0.0916	1997	0.446	0.356	0.454763	1	0.510188	-0.358975	repressor	repressor	repressor	repressor	2.7576e-13	repressor	repressor	repressor	repressor
BARX2.0.D	0.055	0.0738	749	-0.509	0.337	0.380593	1	0.438137	-0.0410125	undetermined	undetermined	undetermined	undetermined	0.0751654	undetermined	undetermined	undetermined	undetermined
BATF.0.A	0.0119	0.0694	1412	-0.196	0.343	0.737879	1	0.773063	NA	not-expressed	not-expressed	not-expressed	not-expressed	NA	not-expressed	not-expressed	not-expressed	not-expressed
BATF.1.A	0.00734	0.0608	1029	-0.345	0.342	0.555233	1	0.609092	NA	not-expressed	not-expressed	not-expressed	not-expressed	NA	not-expressed	not-expressed	not-expressed	not-expressed
BATF3.0.B	0.104	0.0853	2051	-1.49	0.338	0.0103809	1	0.0147831	0.0136862	undetermined	undetermined	undetermined	undetermined	0.389278	undetermined	undetermined	undetermined	undetermined
BC11A.0.A	-0.108	0.0803	14166	5.61	0.334	2.81217e-22	1	1.36871e-21	0.0505669	undetermined	undetermined	undetermined	undetermined	7.28702e-10	undetermined	undetermined	undetermined	undetermined
BCL6.0.A	0.0309	0.0697	4401	-0.826	0.256	0.102569	1	0.128671	-0.00892635	undetermined	undetermined	undetermined	undetermined	0.383419	undetermined	undetermined	undetermined	undetermined
BCL6B.0.D	0.12	0.103	1414	-1.84	0.251	0.000240037	2	0.000412949	0.0113417	undetermined	undetermined	undetermined	undetermined	0.0719777	undetermined	undetermined	undetermined	undetermined
BHA15.0.B	0.0383	0.066	13745	-2.62	0.258	2.49442e-07	1	5.48059e-07	-0.339035	repressor	repressor	repressor	undetermined	3.62626e-20	repressor	repressor	repressor	undetermined
BHE22.0.D	0.155	0.12	985	-1.7	0.308	0.00218993	2	0.00333476	-0.235628	repressor	repressor	repressor	undetermined	6.06585e-05	repressor	repressor	repressor	undetermined
BHE23.0.D	0.311	0.233	1685	-4.39	0.236	1.61514e-19	2	7.0172e-19	NA	not-expressed	not-expressed	not-expressed	not-expressed	NA	not-expressed	not-expressed	not-expressed	not-expressed
BHE40.0.A	0.0695	0.0932	2307	-1.14	0.256	0.0242514	1	0.033243	0.121056	activator	undetermined	undetermined	undetermined	0.0258538	activator	undetermined	undetermined	undetermined
BHE41.0.D	0.0332	0.0435	8157	-1.19	0.263	0.0203174	1	0.0279002	0.0347971	undetermined	undetermined	undetermined	undetermined	0.00185643	undetermined	undetermined	undetermined	undetermined
BMAL1.0.A	0.208	0.181	3825	-5.26	0.208	8.9627e-31	2	6.32323e-30	-0.000531759	undetermined	undetermined	undetermined	undetermined	0.951525	undetermined	undetermined	undetermined	undetermined
BPTF.0.D	0.117	0.148	6221	-4.62	0.336	1.58344e-15	2	5.4604e-15	0.0903207	undetermined	undetermined	undetermined	undetermined	3.24337e-10	undetermined	undetermined	undetermined	undetermined
BRAC.0.A	0.0936	0.11	2922	-2.37	0.277	6.69796e-06	2	1.31062e-05	0.0780724	undetermined	undetermined	undetermined	undetermined	0.0468085	undetermined	undetermined	undetermined	undetermined
BRAC.1.B	0.0312	0.0842	3200	-1.09	0.301	0.0469501	1	0.061507	0.05778	undetermined	undetermined	undetermined	undetermined	0.153706	undetermined	undetermined	undetermined	undetermined
BRCA1.0.D	0.617	0.455	3298	-11.6	0.276	4.89669e-108	2	1.25519e-106	-0.400602	repressor	repressor	repressor	repressor	2.13044e-11	repressor	repressor	repressor	repressor
BSH.0.D	0.0623	0.0465	1013	-0.682	0.359	0.255017	1	0.304515	NA	not-expressed	not-expressed	not-expressed	not-expressed	NA	not-expressed	not-expressed	not-expressed	not-expressed
CDC5L.0.D	0.0264	0.0857	841	-0.314	0.306	0.570283	1	0.623823	-0.014531	undetermined	undetermined	undetermined	undetermined	0.175007	undetermined	undetermined	undetermined	undetermined
CDX1.0.C	0.0631	0.0821	4252	-1.55	0.344	0.00822411	1	0.0118655	-0.104892	repressor	undetermined	undetermined	undetermined	6.60535e-06	repressor	undetermined	undetermined	undetermined
CDX2.0.A	0.126	0.0938	2355	-2.17	0.342	0.000206751	1	0.000356483	-0.110945	repressor	undetermined	undetermined	undetermined	0.000142527	repressor	undetermined	undetermined	undetermined
CEBPA.0.A	0.0924	0.0707	2217	-1.76	0.336	0.0023951	1	0.00362565	-0.0269409	undetermined	undetermined	undetermined	undetermined	0.111954	undetermined	undetermined	undetermined	undetermined
CEBPB.0.A	0.0837	0.064	1787	-1.48	0.311	0.00795718	1	0.0115237	-0.0241442	undetermined	undetermined	undetermined	undetermined	0.0130426	undetermined	undetermined	undetermined	undetermined
CEBPD.0.C	0.133	0.106	2021	-2.4	0.322	2.34269e-05	2	4.3306e-05	0.0220665	undetermined	undetermined	undetermined	undetermined	0.834288	undetermined	undetermined	undetermined	undetermined
CEBPE.0.A	-0.0405	0.122	483	0.253	0.324	0.656699	2	0.703344	-0.131179	repressor	repressor	undetermined	undetermined	0.0916304	undetermined	undetermined	undetermined	undetermined
CEBPG.0.B	-0.019	0.0484	1644	0.265	0.305	0.631342	1	0.679974	-0.062756	undetermined	undetermined	undetermined	undetermined	0.00759081	undetermined	undetermined	undetermined	undetermined
CEBPZ.0.D	-0.132	0.112	3364	3.38	0.239	4.71791e-12	2	1.38476e-11	-0.0450247	undetermined	undetermined	undetermined	undetermined	0.987419	undetermined	undetermined	undetermined	undetermined
CENPB.0.D	2.26	1.6	3075	-42.5	0.781	0.000000000000000000000000000000000000000000000000000000000000000000000000000000000000000000000000000000000000000000000000000000000000000000000000000000000000000000000000000000000000000000000000000000000000000000000000000000000000000000000000000000000000000000000000000000000000000000000000000000000000000000022250738585072	4	0.00000000000000000000000000000000000000000000000000000000000000000000000000000000000000000000000000000000000000000000000000000000000000000000000000000000000000000000000000000000000000000000000000000000000000000000000000000000000000000000000000000000000000000000000000000000000000000000000000000000000000000427770449298009	-0.465457	repressor	repressor	repressor	repressor	3.10429e-178	repressor	repressor	repressor	repressor
CLOCK.0.C	0.288	0.245	5577	-9.14	0.235	2.70489e-79	2	4.52188e-78	0.35923	activator	activator	activator	activator	2.01118e-27	activator	activator	activator	activator
COE1.0.A	0.0956	0.127	11768	-5.47	0.263	1.46506e-26	2	8.73358e-26	0.228144	activator	activator	activator	undetermined	2.34752e-26	activator	activator	activator	undetermined
COT1.0.C	-0.00789	0.0343	19543	0.136	0.268	0.792776	1	0.821624	0.199626	activator	activator	undetermined	undetermined	1.65426e-28	activator	activator	undetermined	undetermined
COT1.1.C	0.021	0.0427	12942	-0.995	0.285	0.062349	1	0.0803122	0.204641	activator	activator	undetermined	undetermined	2.35024e-16	activator	activator	undetermined	undetermined
COT2.0.A	0.00433	0.0438	6153	-0.128	0.299	0.814919	1	0.841171	0.14152	activator	activator	undetermined	undetermined	0.230962	undetermined	undetermined	undetermined	undetermined
COT2.1.A	0.0143	0.0348	10786	-0.547	0.291	0.31058	1	0.363525	0.285886	activator	activator	activator	undetermined	3.50037e-12	activator	activator	activator	undetermined
CPEB1.0.D	-0.215	0.154	13531	11.9	0.428	6.2302e-74	2	9.7776e-73	-0.0118918	undetermined	undetermined	undetermined	undetermined	0.00142035	undetermined	undetermined	undetermined	undetermined
CR3L1.0.D	0.177	0.156	2576	-4.1	0.207	2.03196e-19	2	8.68097e-19	0.253355	activator	activator	activator	undetermined	6.72139e-10	activator	activator	activator	undetermined
CR3L2.0.D	0.181	0.151	1388	-2.7	0.227	1.45346e-08	2	3.41807e-08	0.424237	activator	activator	activator	activator	3.11807e-06	activator	activator	activator	activator
CREB1.0.A	-0.0583	0.133	1051	1.72	0.257	0.00069175	2	0.00113666	-0.123986	repressor	repressor	undetermined	undetermined	0.0106532	repressor	repressor	undetermined	undetermined
CREB3.0.D	0.161	0.142	1002	-2.29	0.199	2.84486e-07	2	6.23275e-07	0.0138945	undetermined	undetermined	undetermined	undetermined	0.244714	undetermined	undetermined	undetermined	undetermined
CREB5.0.D	-0.0523	0.151	904	1.83	0.262	0.000349959	2	0.000586315	-0.0860508	undetermined	undetermined	undetermined	undetermined	0.00830925	undetermined	undetermined	undetermined	undetermined
CREM.0.C	0.00515	0.0981	1857	0.128	0.257	0.800663	1	0.82868	0.0195861	undetermined	undetermined	undetermined	undetermined	0.150234	undetermined	undetermined	undetermined	undetermined
CRX.0.B	0.263	0.213	2258	-4.98	0.26	1.56645e-22	2	7.72182e-22	0.102426	undetermined	undetermined	undetermined	undetermined	0.00247805	undetermined	undetermined	undetermined	undetermined
CTCF.0.A	-0.305	0.267	17576	16.8	0.332	6.845e-187	2	5.2638e-185	0.0119774	undetermined	undetermined	undetermined	undetermined	0.048543	undetermined	undetermined	undetermined	undetermined
CTCFL.0.A	-0.269	0.239	20335	15.7	0.308	4.66155e-176	2	3.25884e-174	NA	not-expressed	not-expressed	not-expressed	not-expressed	NA	not-expressed	not-expressed	not-expressed	not-expressed
CUX1.0.C	0.0082	0.0612	594	-0.154	0.253	0.759476	1	0.791379	0.195257	activator	activator	undetermined	undetermined	0.0964304	undetermined	undetermined	undetermined	undetermined
CUX2.0.D	-0.0677	0.0512	1422	1.33	0.397	0.0347856	1	0.0464412	0.0544357	undetermined	undetermined	undetermined	undetermined	0.00412763	undetermined	undetermined	undetermined	undetermined
CXXC1.0.D	0.0285	0.0436	4221	-0.289	0.238	0.553588	1	0.608156	0.0180958	undetermined	undetermined	undetermined	undetermined	0.0168608	undetermined	undetermined	undetermined	undetermined
DBP.0.B	-0.0638	0.0964	843	1.28	0.336	0.0272297	1	0.0370612	0.0045987	undetermined	undetermined	undetermined	undetermined	0.524177	undetermined	undetermined	undetermined	undetermined
DDIT3.0.D	0.0034	0.0475	1601	-0.129	0.313	0.817643	1	0.842852	-0.0283804	undetermined	undetermined	undetermined	undetermined	0.03629	undetermined	undetermined	undetermined	undetermined
DLX1.0.D	-0.206	0.151	1538	4.23	0.415	5.16039e-11	2	1.3973e-10	NA	not-expressed	not-expressed	not-expressed	not-expressed	NA	not-expressed	not-expressed	not-expressed	not-expressed
DLX2.0.D	-0.0511	0.0776	2181	1.57	0.398	0.0128241	1	0.0180288	-0.17665	repressor	repressor	undetermined	undetermined	1.24887e-07	repressor	repressor	undetermined	undetermined
DLX3.0.C	-0.0307	0.0548	988	0.666	0.348	0.258908	1	0.308683	-0.154159	repressor	repressor	undetermined	undetermined	0.00225211	repressor	repressor	undetermined	undetermined
DLX4.0.D	-0.145	0.126	1231	2.8	0.451	3.05451e-05	2	5.61943e-05	-0.190583	repressor	repressor	undetermined	undetermined	1.11135e-06	repressor	repressor	undetermined	undetermined
DLX5.0.D	-0.0753	0.0912	835	1.28	0.356	0.0319301	1	0.0430022	-0.139049	repressor	repressor	undetermined	undetermined	0.013462	repressor	repressor	undetermined	undetermined
DLX6.0.D	-0.143	0.113	1396	2.82	0.405	9.3709e-06	2	1.82436e-05	-0.178284	repressor	repressor	undetermined	undetermined	2.12293e-05	repressor	repressor	undetermined	undetermined
DMBX1.0.D	-0.105	0.083	1305	2.1	0.402	0.000925913	1	0.00150374	NA	not-expressed	not-expressed	not-expressed	not-expressed	NA	not-expressed	not-expressed	not-expressed	not-expressed
DMRT1.0.D	0.236	0.174	1759	-3.77	0.29	2.54661e-12	2	7.59047e-12	NA	not-expressed	not-expressed	not-expressed	not-expressed	NA	not-expressed	not-expressed	not-expressed	not-expressed
DPRX.0.D	0.21	0.169	571	-1.94	0.238	6.9904e-05	2	0.000124148	NA	not-expressed	not-expressed	not-expressed	not-expressed	NA	not-expressed	not-expressed	not-expressed	not-expressed
DRGX.0.D	-0.00577	0.136	934	0.0775	0.361	0.897367	2	0.912798	0.00363655	undetermined	undetermined	undetermined	undetermined	0.538832	undetermined	undetermined	undetermined	undetermined
DUX4.0.A	0.124	0.145	892	-1.88	0.336	0.0011815	2	0.00189287	NA	not-expressed	not-expressed	not-expressed	not-expressed	NA	not-expressed	not-expressed	not-expressed	not-expressed
DUXA.0.D	0.0691	0.103	1097	-1.23	0.372	0.0437305	2	0.0576823	NA	not-expressed	not-expressed	not-expressed	not-expressed	NA	not-expressed	not-expressed	not-expressed	not-expressed
E2F1.0.A	-0.0922	0.0914	13833	5.58	0.291	4.45633e-25	1	2.48327e-24	0.000294123	undetermined	undetermined	undetermined	undetermined	0.00183446	undetermined	undetermined	undetermined	undetermined
E2F2.0.B	-0.169	0.171	1494	3.64	0.412	1.42041e-08	2	3.35059e-08	0.385177	activator	activator	activator	activator	9.81117e-13	activator	activator	activator	activator
E2F3.0.A	-0.0663	0.0605	8278	2.77	0.263	6.61432e-08	1	1.51381e-07	-0.104906	repressor	undetermined	undetermined	undetermined	0.92395	undetermined	undetermined	undetermined	undetermined
E2F4.0.A	-0.118	0.117	16591	8.82	0.311	2.42503e-56	2	3.27167e-55	-0.0136159	undetermined	undetermined	undetermined	undetermined	1	undetermined	undetermined	undetermined	undetermined
E2F4.1.A	-0.134	0.138	3576	4.49	0.332	6.56916e-15	2	2.20598e-14	0.097748	undetermined	undetermined	undetermined	undetermined	7.8937e-07	undetermined	undetermined	undetermined	undetermined
E2F5.0.B	-0.323	0.306	735	6.25	0.378	2.82303e-24	2	1.49718e-23	0.702755	activator	activator	activator	activator	1.79371e-20	activator	activator	activator	activator
E2F6.0.A	-0.0761	0.0689	21717	4.93	0.241	9.92094e-24	1	5.15487e-23	0.123099	activator	undetermined	undetermined	undetermined	0.800493	undetermined	undetermined	undetermined	undetermined
E2F7.0.B	-0.0928	0.0874	18726	6.45	0.249	3.21606e-38	1	2.87575e-37	0.00189664	undetermined	undetermined	undetermined	undetermined	0.984509	undetermined	undetermined	undetermined	undetermined
E2F8.0.D	0.0305	0.034	2559	-0.69	0.266	0.180944	1	0.21844	0.019147	undetermined	undetermined	undetermined	undetermined	0.100326	undetermined	undetermined	undetermined	undetermined
E4F1.0.D	-0.0107	0.182	754	1.25	0.278	0.0177515	2	0.02473	0.199824	activator	activator	undetermined	undetermined	0.718216	undetermined	undetermined	undetermined	undetermined
EGR1.0.A	-0.0772	0.0724	27542	5.64	0.243	2.59914e-30	1	1.75328e-29	0.0633068	undetermined	undetermined	undetermined	undetermined	6.31587e-05	undetermined	undetermined	undetermined	undetermined
EGR2.0.A	-0.117	0.107	33785	9.43	0.246	1.33843e-80	2	2.3392e-79	0.0351004	undetermined	undetermined	undetermined	undetermined	0.622182	undetermined	undetermined	undetermined	undetermined
EGR2.1.A	-0.0875	0.0814	27909	6.74	0.236	9.09647e-44	1	9.45295e-43	0.0539181	undetermined	undetermined	undetermined	undetermined	0.00515854	undetermined	undetermined	undetermined	undetermined
EGR3.0.D	0.274	0.241	5284	-8.92	0.232	1.44725e-76	2	2.31862e-75	0.512848	activator	activator	activator	activator	7.2852e-26	activator	activator	activator	activator
EGR4.0.D	-0.119	0.113	24413	8.12	0.259	2.61533e-57	2	3.5914e-56	NA	not-expressed	not-expressed	not-expressed	not-expressed	NA	not-expressed	not-expressed	not-expressed	not-expressed
EHF.0.B	0.0804	0.0831	5667	-1.93	0.249	0.000109847	1	0.00019242	NA	not-expressed	not-expressed	not-expressed	not-expressed	NA	not-expressed	not-expressed	not-expressed	not-expressed
ELF1.0.A	-0.0999	0.0905	6213	3.93	0.271	4.37533e-14	1	1.38462e-13	0.019542	undetermined	undetermined	undetermined	undetermined	0.997794	undetermined	undetermined	undetermined	undetermined
ELF2.0.C	-0.113	0.104	5840	4.9	0.266	2.08499e-21	2	9.71732e-21	-0.0280525	undetermined	undetermined	undetermined	undetermined	0.0167965	undetermined	undetermined	undetermined	undetermined
ELF3.0.A	0.132	0.102	5812	-3.86	0.252	1.47938e-14	2	4.86171e-14	0.0984539	undetermined	undetermined	undetermined	undetermined	0.00408406	undetermined	undetermined	undetermined	undetermined
ELF5.0.A	-0.0708	0.058	12008	3.19	0.262	4.59986e-10	1	1.15977e-09	0.0133715	undetermined	undetermined	undetermined	undetermined	0.789565	undetermined	undetermined	undetermined	undetermined
ELK1.0.B	-0.13	0.121	3865	4.64	0.311	8.7758e-17	2	3.16835e-16	0.000535328	undetermined	undetermined	undetermined	undetermined	0.00318938	undetermined	undetermined	undetermined	undetermined
ELK3.0.D	0.0772	0.0564	6692	-1.51	0.221	0.00131796	1	0.00208972	0.0291269	undetermined	undetermined	undetermined	undetermined	0.0286927	undetermined	undetermined	undetermined	undetermined
ELK4.0.A	-0.146	0.139	4004	5.95	0.35	8.52749e-24	2	4.46098e-23	-0.126988	repressor	repressor	undetermined	undetermined	3.70136e-07	repressor	repressor	undetermined	undetermined
EMX1.0.D	-0.0786	0.0683	853	1.25	0.357	0.0364324	1	0.0484715	0.232177	activator	activator	activator	undetermined	9.67802e-07	activator	activator	activator	undetermined
EMX2.0.D	-0.0871	0.0956	919	1.59	0.373	0.00923013	1	0.0132178	NA	not-expressed	not-expressed	not-expressed	not-expressed	NA	not-expressed	not-expressed	not-expressed	not-expressed
EOMES.0.D	0.0433	0.0453	3294	-1.08	0.266	0.0362573	1	0.0483221	0.0972673	undetermined	undetermined	undetermined	undetermined	0.0149941	undetermined	undetermined	undetermined	undetermined
EPAS1.0.B	0.118	0.129	764	-1.53	0.233	0.00152614	2	0.00239511	0.266664	activator	activator	activator	undetermined	0.0261025	activator	activator	activator	undetermined
ERG.0.A	-0.0689	0.0591	15977	3.43	0.265	2.68255e-11	1	7.42044e-11	0.0141127	undetermined	undetermined	undetermined	undetermined	0.00270008	undetermined	undetermined	undetermined	undetermined
ERR1.0.A	0.148	0.128	5520	-5.59	0.273	1.03231e-26	2	6.2019e-26	-0.400437	repressor	repressor	repressor	repressor	7.31317e-15	repressor	repressor	repressor	repressor
ERR2.0.A	0.143	0.131	4946	-5.01	0.266	2.62885e-22	2	1.28763e-21	-0.351166	repressor	repressor	repressor	repressor	1.76023e-09	repressor	repressor	repressor	repressor
ERR3.0.B	0.206	0.147	2844	-4.22	0.24	7.05307e-18	2	2.72553e-17	-0.424635	repressor	repressor	repressor	repressor	3.68268e-11	repressor	repressor	repressor	repressor
ESR1.0.A	0.1	0.108	6860	-3.84	0.257	3.59996e-14	2	1.1487e-13	NA	not-expressed	not-expressed	not-expressed	not-expressed	NA	not-expressed	not-expressed	not-expressed	not-expressed
ESR1.1.A	0.143	0.129	8012	-6.2	0.266	2.74669e-33	2	2.07079e-32	NA	not-expressed	not-expressed	not-expressed	not-expressed	NA	not-expressed	not-expressed	not-expressed	not-expressed
ESR2.0.A	0.109	0.108	9155	-4.59	0.208	7.94983e-24	2	4.18728e-23	-0.353431	repressor	repressor	repressor	repressor	3.06884e-15	repressor	repressor	repressor	repressor
ESR2.1.A	0.0841	0.0841	13849	-4.73	0.278	2.93951e-19	1	1.24202e-18	-0.318066	repressor	repressor	repressor	undetermined	1.73543e-22	repressor	repressor	repressor	undetermined
ESX1.0.D	0.032	0.0925	3498	-0.952	0.217	0.0409879	1	0.0543443	NA	not-expressed	not-expressed	not-expressed	not-expressed	NA	not-expressed	not-expressed	not-expressed	not-expressed
ETS1.0.A	-0.0507	0.0419	10799	2.03	0.262	7.31093e-05	1	0.000129542	0.0152645	undetermined	undetermined	undetermined	undetermined	0.404451	undetermined	undetermined	undetermined	undetermined
ETS2.0.B	-0.102	0.0822	18952	5.81	0.263	9.40875e-30	1	6.08011e-29	-0.0152041	undetermined	undetermined	undetermined	undetermined	0.99746	undetermined	undetermined	undetermined	undetermined
ETV1.0.A	-0.0821	0.077	5598	3.23	0.283	1.26574e-09	1	3.10976e-09	-0.116899	repressor	undetermined	undetermined	undetermined	0.643729	undetermined	undetermined	undetermined	undetermined
ETV2.0.B	-0.0837	0.0691	11149	3.77	0.273	5.37782e-13	1	1.64763e-12	0.00218084	undetermined	undetermined	undetermined	undetermined	0.99107	undetermined	undetermined	undetermined	undetermined
ETV3.0.D	-0.0904	0.0704	1873	1.92	0.355	0.00127097	1	0.00202354	-0.126825	repressor	repressor	undetermined	undetermined	0.00575183	repressor	repressor	undetermined	undetermined
ETV4.0.B	-0.000568	0.0464	10051	-0.309	0.284	0.562031	1	0.615672	-0.280937	repressor	repressor	repressor	undetermined	4.38458e-14	repressor	repressor	repressor	undetermined
ETV5.0.C	-0.0872	0.0719	18332	5.1	0.278	3.93843e-22	1	1.90481e-21	-0.0694465	undetermined	undetermined	undetermined	undetermined	0.353951	undetermined	undetermined	undetermined	undetermined
ETV6.0.D	0.00565	0.0697	6101	-0.564	0.268	0.275951	1	0.326774	-0.306621	repressor	repressor	repressor	undetermined	9.30066e-08	repressor	repressor	repressor	undetermined
ETV7.0.D	-0.0604	0.0549	27202	4.18	0.274	1.39977e-15	1	4.8707e-15	NA	not-expressed	not-expressed	not-expressed	not-expressed	NA	not-expressed	not-expressed	not-expressed	not-expressed
EVI1.0.B	-0.00297	0.0807	1276	-0.0407	0.353	0.945386	1	0.957841	-0.199501	repressor	repressor	undetermined	undetermined	8.97711e-05	repressor	repressor	undetermined	undetermined
FEV.0.B	-0.0688	0.0688	6117	3.09	0.268	2.38923e-09	1	5.74162e-09	NA	not-expressed	not-expressed	not-expressed	not-expressed	NA	not-expressed	not-expressed	not-expressed	not-expressed
FEZF1.0.C	-0.0389	0.0427	4705	0.937	0.307	0.0908169	1	0.115435	-0.0669613	undetermined	undetermined	undetermined	undetermined	1.71352e-05	undetermined	undetermined	undetermined	undetermined
FIGLA.0.D	0.0657	0.0886	2757	-1.42	0.261	0.00544411	1	0.00800483	NA	not-expressed	not-expressed	not-expressed	not-expressed	NA	not-expressed	not-expressed	not-expressed	not-expressed
FLI1.0.A	-0.104	0.0885	26872	7	0.263	2.02969e-42	1	2.00106e-41	0.101618	undetermined	undetermined	undetermined	undetermined	0.862292	undetermined	undetermined	undetermined	undetermined
FLI1.1.A	-0.0758	0.0649	16057	3.83	0.262	7.29085e-14	1	2.27913e-13	0.134919	activator	activator	undetermined	undetermined	0.0871728	undetermined	undetermined	undetermined	undetermined
FOS.0.A	0.138	0.138	3062	-3.73	0.307	1.67426e-11	2	4.69893e-11	0.299842	activator	activator	activator	undetermined	4.44668e-06	activator	activator	activator	undetermined
FOSB.0.A	0.119	0.117	1802	-2.57	0.326	6.7584e-06	2	1.31909e-05	0.13569	activator	activator	undetermined	undetermined	0.0829536	undetermined	undetermined	undetermined	undetermined
FOSL1.0.A	0.123	0.129	3362	-3.35	0.249	1.90088e-11	2	5.2963e-11	-0.0481754	undetermined	undetermined	undetermined	undetermined	0.0430743	undetermined	undetermined	undetermined	undetermined
FOSL2.0.A	0.102	0.108	2558	-2.47	0.274	2.37365e-06	2	4.84175e-06	0.247012	activator	activator	activator	undetermined	0.000206512	activator	activator	activator	undetermined
FOXA1.0.A	-0.0624	0.0621	2452	1.22	0.32	0.0310309	1	0.0418646	-0.240746	repressor	repressor	repressor	undetermined	2.68749e-11	repressor	repressor	repressor	undetermined
FOXA2.0.A	-0.0425	0.045	2583	0.915	0.321	0.106314	1	0.13272	-0.0612628	undetermined	undetermined	undetermined	undetermined	0.00481747	undetermined	undetermined	undetermined	undetermined
FOXA3.0.B	-0.031	0.0618	2272	0.818	0.351	0.167371	1	0.20301	0.187192	activator	activator	undetermined	undetermined	2.8647e-07	activator	activator	undetermined	undetermined
FOXB1.0.D	-0.0202	0.0478	1519	0.25	0.34	0.668108	1	0.712586	0.245462	activator	activator	activator	undetermined	1.48772e-09	activator	activator	activator	undetermined
FOXC1.0.C	-0.367	0.342	2102	6.6	0.37	1.987e-27	2	1.2127e-26	-0.535693	repressor	repressor	repressor	repressor	5.02418e-46	repressor	repressor	repressor	repressor
FOXC2.0.D	0.0838	0.0582	2997	-1.77	0.31	0.00147777	1	0.0023287	-0.0666091	undetermined	undetermined	undetermined	undetermined	0.000155596	undetermined	undetermined	undetermined	undetermined
FOXD1.0.D	-0.34	0.357	2052	6.41	0.383	3.86587e-25	2	2.16996e-24	-0.250088	repressor	repressor	repressor	undetermined	1.79931e-24	repressor	repressor	repressor	undetermined
FOXD2.0.D	-0.111	0.112	2247	3.3	0.428	4.55429e-07	2	9.8655e-07	NA	not-expressed	not-expressed	not-expressed	not-expressed	NA	not-expressed	not-expressed	not-expressed	not-expressed
FOXD3.0.D	-0.0998	0.119	4997	2.04	0.31	0.000248357	2	0.00042536	0.126638	activator	undetermined	undetermined	undetermined	9.51732e-17	activator	undetermined	undetermined	undetermined
FOXF1.0.D	-0.0956	0.0677	2858	2.34	0.339	5.84503e-05	1	0.000104531	-0.138859	repressor	repressor	undetermined	undetermined	4.72435e-06	repressor	repressor	undetermined	undetermined
FOXF2.0.D	-0.212	0.273	2662	3.77	0.363	3.91661e-10	2	9.90748e-10	NA	not-expressed	not-expressed	not-expressed	not-expressed	NA	not-expressed	not-expressed	not-expressed	not-expressed
FOXG1.0.D	-0.132	0.0917	8091	5.42	0.421	6.638e-17	1	2.4424e-16	-0.292856	repressor	repressor	repressor	undetermined	3.62282e-49	repressor	repressor	repressor	undetermined
FOXH1.0.A	0.374	0.266	1885	-4.44	0.253	1.07334e-18	2	4.34419e-18	-0.367539	repressor	repressor	repressor	repressor	2.65304e-06	repressor	repressor	repressor	repressor
FOXI1.0.B	-0.0955	0.083	2963	2.22	0.26	1.33811e-05	1	2.5345e-05	NA	not-expressed	not-expressed	not-expressed	not-expressed	NA	not-expressed	not-expressed	not-expressed	not-expressed
FOXJ2.0.C	-0.107	0.0769	5619	3.68	0.358	7.72675e-10	1	1.91057e-09	-0.290629	repressor	repressor	repressor	undetermined	1.33515e-29	repressor	repressor	repressor	undetermined
FOXJ3.0.A	-0.147	0.103	7926	6.16	0.382	2.13311e-23	2	1.08633e-22	-0.312041	repressor	repressor	repressor	undetermined	1.38554e-50	repressor	repressor	repressor	undetermined
FOXJ3.1.B	-0.15	0.108	6545	5.74	0.413	4.19298e-19	2	1.74292e-18	-0.359207	repressor	repressor	repressor	repressor	4.86662e-48	repressor	repressor	repressor	repressor
FOXK1.0.A	0.302	0.216	3195	-5.49	0.288	1.45503e-24	2	7.8797e-24	0.112196	undetermined	undetermined	undetermined	undetermined	0.614652	undetermined	undetermined	undetermined	undetermined
FOXL1.0.D	-0.18	0.131	7500	7.84	0.41	1.80842e-34	2	1.47944e-33	-0.265318	repressor	repressor	repressor	undetermined	9.27609e-50	repressor	repressor	repressor	undetermined
FOXM1.0.A	0.269	0.205	4267	-5.95	0.267	1.10948e-30	2	7.68643e-30	-0.133887	repressor	repressor	undetermined	undetermined	0.363329	undetermined	undetermined	undetermined	undetermined
FOXO1.0.A	-0.0309	0.0647	4743	0.921	0.331	0.109414	1	0.136369	0.0142531	undetermined	undetermined	undetermined	undetermined	9.52013e-05	undetermined	undetermined	undetermined	undetermined
FOXO3.0.B	-0.109	0.0915	2270	2.56	0.319	5.82701e-06	1	1.15192e-05	-0.0893816	undetermined	undetermined	undetermined	undetermined	0.000281626	undetermined	undetermined	undetermined	undetermined
FOXO4.0.C	-0.0641	0.073	2456	1.85	0.358	0.00198857	1	0.00305842	-0.0756008	undetermined	undetermined	undetermined	undetermined	0.000233099	undetermined	undetermined	undetermined	undetermined
FOXO6.0.D	-0.0732	0.0636	1069	1.29	0.362	0.0320287	1	0.0430595	-0.0562302	undetermined	undetermined	undetermined	undetermined	0.00430867	undetermined	undetermined	undetermined	undetermined
FOXP1.0.A	-0.0896	0.0689	2496	2.27	0.395	0.000304044	1	0.000513867	-0.157043	repressor	repressor	undetermined	undetermined	1.69795e-08	repressor	repressor	undetermined	undetermined
FOXP2.0.C	-0.0372	0.0363	2180	0.789	0.299	0.149044	1	0.183383	-0.0250723	undetermined	undetermined	undetermined	undetermined	0.0344666	undetermined	undetermined	undetermined	undetermined
FOXP3.0.D	-0.0236	0.0654	1986	0.711	0.376	0.246247	1	0.29496	NA	not-expressed	not-expressed	not-expressed	not-expressed	NA	not-expressed	not-expressed	not-expressed	not-expressed
FOXQ1.0.C	-0.0676	0.0945	1794	1.91	0.378	0.00189243	1	0.00292812	-0.295515	repressor	repressor	repressor	undetermined	7.92871e-10	repressor	repressor	repressor	undetermined
FUBP1.0.D	-0.0992	0.0744	6771	3.66	0.366	1.45032e-09	1	3.55189e-09	-0.0363269	undetermined	undetermined	undetermined	undetermined	0.0597408	undetermined	undetermined	undetermined	undetermined
GABPA.0.A	-0.132	0.124	5853	5.96	0.276	7.88265e-30	2	5.18099e-29	0.0111941	undetermined	undetermined	undetermined	undetermined	0.0104447	undetermined	undetermined	undetermined	undetermined
GATA1.0.A	0.0475	0.081	2887	-1.21	0.266	0.0189716	1	0.0261454	NA	not-expressed	not-expressed	not-expressed	not-expressed	NA	not-expressed	not-expressed	not-expressed	not-expressed
GATA1.1.A	0.00708	0.016	2882	-0.0761	0.293	0.888195	1	0.908006	NA	not-expressed	not-expressed	not-expressed	not-expressed	NA	not-expressed	not-expressed	not-expressed	not-expressed
GATA2.0.A	0.0511	0.084	2896	-1.27	0.291	0.0185589	1	0.0257613	0.0381307	undetermined	undetermined	undetermined	undetermined	0.833865	undetermined	undetermined	undetermined	undetermined
GATA2.1.A	0.00756	0.0383	2748	0.18	0.322	0.751086	1	0.784762	-0.0651374	undetermined	undetermined	undetermined	undetermined	0.00099603	undetermined	undetermined	undetermined	undetermined
GATA3.0.A	-0.0409	0.0578	2426	1.03	0.36	0.0860401	1	0.109544	-0.204696	repressor	repressor	repressor	undetermined	1.23009e-07	repressor	repressor	repressor	undetermined
GATA4.0.A	0.0408	0.0422	2167	-0.899	0.302	0.101861	1	0.127992	NA	not-expressed	not-expressed	not-expressed	not-expressed	NA	not-expressed	not-expressed	not-expressed	not-expressed
GATA5.0.D	0.0102	0.131	1132	0.139	0.418	0.829772	2	0.85421	-0.163727	repressor	repressor	undetermined	undetermined	0.000142408	repressor	repressor	undetermined	undetermined
GATA6.0.A	0.00312	0.1	2093	-0.000118	0.359	0.999843	2	0.999843	-0.166846	repressor	repressor	undetermined	undetermined	9.68971e-06	repressor	repressor	undetermined	undetermined
GBX1.0.D	-0.128	0.106	1358	2.84	0.34	1.11283e-06	2	2.33178e-06	NA	not-expressed	not-expressed	not-expressed	not-expressed	NA	not-expressed	not-expressed	not-expressed	not-expressed
GBX2.0.D	-0.143	0.116	1221	2.85	0.377	3.45606e-06	2	6.97561e-06	0.0386729	undetermined	undetermined	undetermined	undetermined	0.048794	undetermined	undetermined	undetermined	undetermined
GCM1.0.D	0.167	0.185	1812	-3.21	0.244	8.1149e-11	2	2.17434e-10	NA	not-expressed	not-expressed	not-expressed	not-expressed	NA	not-expressed	not-expressed	not-expressed	not-expressed
GCM2.0.D	0.043	0.0532	1096	-0.911	0.242	0.0640444	1	0.0822631	NA	not-expressed	not-expressed	not-expressed	not-expressed	NA	not-expressed	not-expressed	not-expressed	not-expressed
GCR.0.A	0.166	0.164	3217	-4.26	0.245	7.53254e-18	2	2.89626e-17	0.159944	activator	activator	undetermined	undetermined	0.000463737	activator	activator	undetermined	undetermined
GCR.1.A	0.0924	0.0801	4476	-2.63	0.299	1.51139e-06	1	3.13277e-06	0.0258586	undetermined	undetermined	undetermined	undetermined	0.765107	undetermined	undetermined	undetermined	undetermined
GFI1.0.C	0.0221	0.0546	3280	-0.404	0.303	0.462986	1	0.517494	-0.0208662	undetermined	undetermined	undetermined	undetermined	0.110675	undetermined	undetermined	undetermined	undetermined
GFI1B.0.A	0.0185	0.0601	3234	-0.452	0.323	0.426432	1	0.485098	NA	not-expressed	not-expressed	not-expressed	not-expressed	NA	not-expressed	not-expressed	not-expressed	not-expressed
GLI1.0.D	0.201	0.199	9533	-9.64	0.236	1.25102e-87	2	2.29056e-86	-0.39185	repressor	repressor	repressor	repressor	3.14893e-48	repressor	repressor	repressor	repressor
GLI2.0.D	0.238	0.221	3971	-6.96	0.214	3.70358e-51	2	4.52072e-50	-0.217842	repressor	repressor	repressor	undetermined	8.31475e-10	repressor	repressor	repressor	undetermined
GLI3.0.B	0.201	0.198	5078	-6.69	0.251	1.13285e-40	2	1.04959e-39	0.462719	activator	activator	activator	activator	1.80868e-20	activator	activator	activator	activator
GLIS1.0.D	0.164	0.181	4751	-5.75	0.225	8.07005e-34	2	6.26855e-33	0.44477	activator	activator	activator	activator	1.00296e-19	activator	activator	activator	activator
GLIS2.0.D	0.116	0.136	7033	-5.4	0.224	3.74523e-30	2	2.48283e-29	0.11868	activator	undetermined	undetermined	undetermined	1.93886e-16	activator	undetermined	undetermined	undetermined
GLIS3.0.D	0.148	0.169	7739	-6.8	0.231	1.91445e-45	2	2.10316e-44	0.216565	activator	activator	activator	undetermined	7.74138e-32	activator	activator	activator	undetermined
GMEB2.0.D	0.0029	0.0907	227	0.17	0.277	0.746692	1	0.781232	0.155537	activator	activator	undetermined	undetermined	0.212695	undetermined	undetermined	undetermined	undetermined
GRHL1.0.D	-0.0215	0.0669	2805	0.574	0.315	0.30644	1	0.359775	-0.0753437	undetermined	undetermined	undetermined	undetermined	8.18999e-05	undetermined	undetermined	undetermined	undetermined
GRHL2.0.A	-0.104	0.0815	1770	2.01	0.328	0.000448761	1	0.000746963	0.103316	undetermined	undetermined	undetermined	undetermined	0.00619685	undetermined	undetermined	undetermined	undetermined
GSC.0.D	0.212	0.172	1164	-3.33	0.274	1.99613e-10	2	5.22118e-10	0.0208299	undetermined	undetermined	undetermined	undetermined	0.0606912	undetermined	undetermined	undetermined	undetermined
GSC2.0.D	0.00713	0.0569	1828	-0.00578	0.25	0.990777	1	0.994657	NA	not-expressed	not-expressed	not-expressed	not-expressed	NA	not-expressed	not-expressed	not-expressed	not-expressed
GSX1.0.D	-0.113	0.0757	1295	2.08	0.407	0.00111269	1	0.00178635	NA	not-expressed	not-expressed	not-expressed	not-expressed	NA	not-expressed	not-expressed	not-expressed	not-expressed
GSX2.0.D	-0.132	0.0965	1470	2.67	0.37	1.13636e-05	1	2.18466e-05	NA	not-expressed	not-expressed	not-expressed	not-expressed	NA	not-expressed	not-expressed	not-expressed	not-expressed
HAND1.0.D	0.149	0.139	6653	-5.66	0.259	9.85101e-29	2	6.26068e-28	0.204356	activator	activator	undetermined	undetermined	1.42022e-09	activator	activator	undetermined	undetermined
HAND1.1.D	0.0154	0.0418	26615	-1.8	0.241	0.000245793	1	0.000421908	0.146231	activator	activator	undetermined	undetermined	7.71657e-25	activator	activator	undetermined	undetermined
HBP1.0.D	0.136	0.0991	1571	-1.83	0.299	0.000817826	1	0.00133243	-0.01604	undetermined	undetermined	undetermined	undetermined	0.227638	undetermined	undetermined	undetermined	undetermined
HEN1.0.C	0.0395	0.0467	15590	-2.8	0.259	3.75843e-08	1	8.65339e-08	0.0969532	undetermined	undetermined	undetermined	undetermined	1.29671e-08	undetermined	undetermined	undetermined	undetermined
HES1.0.D	0.0729	0.0805	5715	-2.9	0.206	1.66469e-10	1	4.38406e-10	0.0556008	undetermined	undetermined	undetermined	undetermined	1.1105e-05	undetermined	undetermined	undetermined	undetermined
HES5.0.D	0.218	0.199	2386	-4.69	0.225	4.72186e-23	2	2.35787e-22	NA	not-expressed	not-expressed	not-expressed	not-expressed	NA	not-expressed	not-expressed	not-expressed	not-expressed
HES7.0.D	0.0909	0.0859	4428	-2.82	0.324	7.26154e-07	1	1.5412e-06	0.116125	activator	undetermined	undetermined	undetermined	0.000185955	activator	undetermined	undetermined	undetermined
HESX1.0.D	0.0943	0.108	2436	-2.27	0.224	1.61663e-06	2	3.34191e-06	-0.268359	repressor	repressor	repressor	undetermined	0.00215836	repressor	repressor	repressor	undetermined
HEY1.0.D	0.171	0.157	2669	-4.01	0.233	9.78014e-17	2	3.51445e-16	0.161516	activator	activator	undetermined	undetermined	3.99435e-05	activator	activator	undetermined	undetermined
HEY2.0.D	0.0401	0.0432	11785	-2.33	0.249	3.02157e-06	1	6.11471e-06	-0.219622	repressor	repressor	repressor	undetermined	0.000230913	repressor	repressor	repressor	undetermined
HIC1.0.C	0.0902	0.123	4949	-3.38	0.221	6.48568e-13	2	1.97916e-12	0.148336	activator	activator	undetermined	undetermined	3.5906e-09	activator	activator	undetermined	undetermined
HIC2.0.D	0.235	0.212	5793	-8.2	0.25	1.91238e-60	2	2.77476e-59	0.063406	undetermined	undetermined	undetermined	undetermined	1.20774e-05	undetermined	undetermined	undetermined	undetermined
HIF1A.0.C	0.0678	0.0671	1735	-1.28	0.259	0.0118989	1	0.0167895	-0.0592839	undetermined	undetermined	undetermined	undetermined	0.301021	undetermined	undetermined	undetermined	undetermined
HINFP.0.C	0.143	0.2	737	-0.234	0.261	0.64693	2	0.694817	0.0186522	undetermined	undetermined	undetermined	undetermined	0.106775	undetermined	undetermined	undetermined	undetermined
HLF.0.C	0.109	0.11	524	-0.93	0.242	0.0586919	2	0.0758556	-0.0228465	undetermined	undetermined	undetermined	undetermined	0.395726	undetermined	undetermined	undetermined	undetermined
HLTF.0.D	0.0413	0.0774	4312	-1.24	0.273	0.0176331	1	0.0246096	-0.0298307	undetermined	undetermined	undetermined	undetermined	0.786389	undetermined	undetermined	undetermined	undetermined
HMBX1.0.D	-0.0218	0.0781	720	0.239	0.382	0.698984	1	0.740383	-0.0459789	undetermined	undetermined	undetermined	undetermined	0.0358844	undetermined	undetermined	undetermined	undetermined
HME1.0.D	-0.162	0.121	1076	2.78	0.394	9.47113e-06	2	1.83922e-05	-0.228452	repressor	repressor	repressor	undetermined	9.46336e-06	repressor	repressor	repressor	undetermined
HME2.0.D	-0.0323	0.0545	856	0.415	0.294	0.444048	1	0.501429	-0.0108301	undetermined	undetermined	undetermined	undetermined	0.47196	undetermined	undetermined	undetermined	undetermined
HMGA1.0.D	-0.077	0.0701	19655	5.03	0.358	4.21644e-17	1	1.5664e-16	0.237797	activator	activator	activator	undetermined	4.94837e-112	activator	activator	activator	undetermined
HMGA2.0.D	0.114	0.106	583	-0.982	0.391	0.116311	2	0.144264	0.0417409	undetermined	undetermined	undetermined	undetermined	0.26559	undetermined	undetermined	undetermined	undetermined
HMX1.0.D	-0.101	0.0924	1717	1.87	0.376	0.00229121	1	0.00348209	-0.201623	repressor	repressor	repressor	undetermined	6.41836e-11	repressor	repressor	repressor	undetermined
HMX2.0.D	-0.0117	0.0782	1330	0.647	0.375	0.290719	1	0.342887	0.238064	activator	activator	activator	undetermined	1.24816e-05	activator	activator	activator	undetermined
HMX3.0.D	-0.0545	0.0809	1119	1.2	0.353	0.0434111	1	0.0573594	NA	not-expressed	not-expressed	not-expressed	not-expressed	NA	not-expressed	not-expressed	not-expressed	not-expressed
HNF1A.0.C	-0.0916	0.0673	1334	1.64	0.348	0.00543488	1	0.00800483	NA	not-expressed	not-expressed	not-expressed	not-expressed	NA	not-expressed	not-expressed	not-expressed	not-expressed
HNF1B.0.A	-0.0944	0.0802	1130	1.87	0.319	0.000929959	1	0.00150556	-0.161691	repressor	repressor	undetermined	undetermined	0.000330679	repressor	repressor	undetermined	undetermined
HNF1B.1.A	0.00798	0.11	1041	0.235	0.361	0.695706	2	0.737928	-0.135309	repressor	repressor	undetermined	undetermined	0.0164792	repressor	repressor	undetermined	undetermined
HNF4A.0.A	0.207	0.163	4146	-4.55	0.243	2.7028e-20	2	1.22262e-19	NA	not-expressed	not-expressed	not-expressed	not-expressed	NA	not-expressed	not-expressed	not-expressed	not-expressed
HNF4G.0.B	0.184	0.147	4794	-4.18	0.227	1.73493e-18	2	6.91277e-18	-0.388268	repressor	repressor	repressor	repressor	2.62163e-12	repressor	repressor	repressor	repressor
HNF6.0.B	-0.0884	0.0607	1317	1.34	0.381	0.0299378	1	0.040532	0.29789	activator	activator	activator	undetermined	1.79124e-09	activator	activator	activator	undetermined
HOMEZ.0.D	0.00183	0.0277	410	0.0423	0.373	0.944782	1	0.957841	0.050385	undetermined	undetermined	undetermined	undetermined	0.222994	undetermined	undetermined	undetermined	undetermined
HSF1.0.A	0.305	0.229	4222	-6.67	0.236	6.71542e-43	2	6.79494e-42	-0.0117206	undetermined	undetermined	undetermined	undetermined	0.692292	undetermined	undetermined	undetermined	undetermined
HSF1.1.A	0.102	0.0829	5060	-3.07	0.259	1.61565e-09	1	3.93176e-09	0.0165645	undetermined	undetermined	undetermined	undetermined	0.0439057	undetermined	undetermined	undetermined	undetermined
HSF2.0.A	0.239	0.184	2311	-4.39	0.233	9.48812e-20	2	4.16935e-19	0.17979	activator	activator	undetermined	undetermined	0.00425869	activator	activator	undetermined	undetermined
HSF4.0.D	0.327	0.24	2436	-5.25	0.23	6.86798e-28	2	4.25925e-27	NA	not-expressed	not-expressed	not-expressed	not-expressed	NA	not-expressed	not-expressed	not-expressed	not-expressed
HSFY1.0.D	0.285	0.283	177	-0.896	0.266	0.0823396	2	0.105007	NA	not-expressed	not-expressed	not-expressed	not-expressed	NA	not-expressed	not-expressed	not-expressed	not-expressed
HTF4.0.A	0.0442	0.0767	14955	-3.05	0.311	4.52205e-08	1	1.03805e-07	0.358097	activator	activator	activator	activator	3.12195e-26	activator	activator	activator	activator
HXA1.0.C	0.196	0.196	2634	-4.52	0.225	1.58811e-21	2	7.49235e-21	0.208735	activator	activator	undetermined	undetermined	8.40994e-05	activator	activator	undetermined	undetermined
HXA10.0.C	0.0683	0.0881	993	-0.798	0.325	0.161578	1	0.196603	NA	not-expressed	not-expressed	not-expressed	not-expressed	NA	not-expressed	not-expressed	not-expressed	not-expressed
HXA11.0.D	-0.0691	0.0629	1341	1.29	0.433	0.0499485	1	0.0653238	NA	not-expressed	not-expressed	not-expressed	not-expressed	NA	not-expressed	not-expressed	not-expressed	not-expressed
HXA13.0.C	0.953	0.658	2581	-14.2	0.312	1.43779e-142	3	5.81926e-141	0.377344	activator	activator	activator	activator	2.04715e-24	activator	activator	activator	activator
HXA2.0.D	-0.074	0.0763	804	1.2	0.318	0.0333387	1	0.0446645	-0.126262	repressor	repressor	undetermined	undetermined	0.00225089	repressor	repressor	undetermined	undetermined
HXA5.0.D	0.0232	0.0181	920	-0.3	0.352	0.613102	1	0.664987	-0.231158	repressor	repressor	repressor	undetermined	0.000323514	repressor	repressor	repressor	undetermined
HXA7.0.D	-0.00995	0.0469	597	0.249	0.3	0.64939	1	0.696487	NA	not-expressed	not-expressed	not-expressed	not-expressed	NA	not-expressed	not-expressed	not-expressed	not-expressed
HXA9.0.B	0.128	0.12	1295	-2.37	0.301	1.5616e-05	2	2.93612e-05	NA	not-expressed	not-expressed	not-expressed	not-expressed	NA	not-expressed	not-expressed	not-expressed	not-expressed
HXB1.0.D	0.239	0.199	2269	-4.88	0.23	2.55078e-24	2	1.36219e-23	0.139892	activator	activator	undetermined	undetermined	0.135912	undetermined	undetermined	undetermined	undetermined
HXB13.0.A	0.0763	0.0674	1617	-1.17	0.291	0.0300903	1	0.0406669	-0.069364	undetermined	undetermined	undetermined	undetermined	0.0161851	undetermined	undetermined	undetermined	undetermined
HXB2.0.D	0.183	0.144	2314	-3.85	0.253	1.94502e-14	2	6.31105e-14	0.174665	activator	activator	undetermined	undetermined	0.334924	undetermined	undetermined	undetermined	undetermined
HXB3.0.D	-0.0942	0.0624	1411	1.93	0.403	0.00236407	1	0.00358573	-0.218337	repressor	repressor	repressor	undetermined	4.244e-08	repressor	repressor	repressor	undetermined
HXB4.0.B	0.0106	0.0685	2092	-0.264	0.3	0.629809	1	0.679974	-0.10847	repressor	undetermined	undetermined	undetermined	0.00108672	repressor	undetermined	undetermined	undetermined
HXB6.0.D	0.0544	0.0831	1076	-0.865	0.367	0.153335	1	0.188061	-0.0302992	undetermined	undetermined	undetermined	undetermined	0.230746	undetermined	undetermined	undetermined	undetermined
HXB7.0.C	-0.101	0.086	1006	1.59	0.344	0.00670953	1	0.00977202	NA	not-expressed	not-expressed	not-expressed	not-expressed	NA	not-expressed	not-expressed	not-expressed	not-expressed
HXB8.0.C	-0.061	0.0634	911	0.816	0.36	0.17383	1	0.210512	NA	not-expressed	not-expressed	not-expressed	not-expressed	NA	not-expressed	not-expressed	not-expressed	not-expressed
HXC10.0.D	-0.188	0.13	3843	5.36	0.412	6.79336e-17	2	2.48767e-16	NA	not-expressed	not-expressed	not-expressed	not-expressed	NA	not-expressed	not-expressed	not-expressed	not-expressed
HXC11.0.D	-0.0886	0.118	545	0.827	0.357	0.166324	2	0.202059	NA	not-expressed	not-expressed	not-expressed	not-expressed	NA	not-expressed	not-expressed	not-expressed	not-expressed
HXC12.0.D	-0.104	0.0889	1129	1.83	0.387	0.00326436	1	0.00488383	NA	not-expressed	not-expressed	not-expressed	not-expressed	NA	not-expressed	not-expressed	not-expressed	not-expressed
HXC13.0.D	-0.0972	0.0832	607	1.23	0.402	0.0523849	1	0.0680473	NA	not-expressed	not-expressed	not-expressed	not-expressed	NA	not-expressed	not-expressed	not-expressed	not-expressed
HXC6.0.D	-0.086	0.0913	1995	2.06	0.415	0.00138509	1	0.00219163	-0.160206	repressor	repressor	undetermined	undetermined	2.09301e-07	repressor	repressor	undetermined	undetermined
HXC8.0.D	0.0361	0.0977	984	-0.513	0.29	0.340784	1	0.396784	NA	not-expressed	not-expressed	not-expressed	not-expressed	NA	not-expressed	not-expressed	not-expressed	not-expressed
HXC9.0.C	0.0885	0.0647	2156	-1.64	0.317	0.00358177	1	0.00533794	NA	not-expressed	not-expressed	not-expressed	not-expressed	NA	not-expressed	not-expressed	not-expressed	not-expressed
HXD10.0.D	0.0364	0.0311	1951	-0.67	0.337	0.248441	1	0.297125	NA	not-expressed	not-expressed	not-expressed	not-expressed	NA	not-expressed	not-expressed	not-expressed	not-expressed
HXD11.0.D	-0.051	0.0706	1541	1.24	0.411	0.0530889	1	0.0688454	NA	not-expressed	not-expressed	not-expressed	not-expressed	NA	not-expressed	not-expressed	not-expressed	not-expressed
HXD12.0.D	-0.0506	0.0644	1048	0.916	0.423	0.159013	1	0.194645	NA	not-expressed	not-expressed	not-expressed	not-expressed	NA	not-expressed	not-expressed	not-expressed	not-expressed
HXD13.0.D	-0.00286	0.0331	1756	0.077	0.305	0.889114	1	0.908006	NA	not-expressed	not-expressed	not-expressed	not-expressed	NA	not-expressed	not-expressed	not-expressed	not-expressed
HXD3.0.D	-0.134	0.105	818	1.82	0.352	0.00215778	2	0.00329888	NA	not-expressed	not-expressed	not-expressed	not-expressed	NA	not-expressed	not-expressed	not-expressed	not-expressed
HXD4.0.D	0.127	0.0973	3301	-3.24	0.368	9.24445e-08	1	2.08475e-07	-0.0306841	undetermined	undetermined	undetermined	undetermined	0.0353486	undetermined	undetermined	undetermined	undetermined
HXD8.0.D	-0.248	0.2	1929	5.4	0.493	1.46242e-14	2	4.82663e-14	-0.153453	repressor	repressor	undetermined	undetermined	3.29579e-06	repressor	repressor	undetermined	undetermined
HXD9.0.D	0.0161	0.0526	4813	-0.563	0.35	0.341278	1	0.396784	NA	not-expressed	not-expressed	not-expressed	not-expressed	NA	not-expressed	not-expressed	not-expressed	not-expressed
ID4.0.D	0.117	0.111	7253	-4.6	0.269	7.37105e-19	2	3.01507e-18	0.246148	activator	activator	activator	undetermined	1.37435e-07	activator	activator	activator	undetermined
IKZF1.0.C	0.0543	0.0705	6129	-1.96	0.293	0.000293526	1	0.000497184	-0.0972853	undetermined	undetermined	undetermined	undetermined	0.614054	undetermined	undetermined	undetermined	undetermined
INSM1.0.C	0.0117	0.0382	8945	-0.807	0.235	0.0959699	1	0.120985	0.100835	undetermined	undetermined	undetermined	undetermined	0.00124215	undetermined	undetermined	undetermined	undetermined
IRF1.0.A	-0.147	0.106	13167	7.49	0.422	9.32505e-31	2	6.51906e-30	-0.0817841	undetermined	undetermined	undetermined	undetermined	3.15388e-20	undetermined	undetermined	undetermined	undetermined
IRF2.0.A	-0.107	0.0778	8308	4.12	0.357	5.36916e-12	1	1.55807e-11	0.164516	activator	activator	undetermined	undetermined	2.41014e-20	activator	activator	undetermined	undetermined
IRF3.0.B	-0.155	0.117	23729	10.6	0.371	7.85789e-68	2	1.18485e-66	0.19217	activator	activator	undetermined	undetermined	2.55879e-105	activator	activator	undetermined	undetermined
IRF4.0.A	-0.0664	0.0644	7294	2.49	0.293	4.22325e-06	1	8.41369e-06	0.0258777	undetermined	undetermined	undetermined	undetermined	0.0303674	undetermined	undetermined	undetermined	undetermined
IRF5.0.D	-0.0966	0.0693	8111	3.82	0.365	2.56684e-10	1	6.60168e-10	NA	not-expressed	not-expressed	not-expressed	not-expressed	NA	not-expressed	not-expressed	not-expressed	not-expressed
IRF7.0.C	0.126	0.153	4106	-2.6	0.249	1.88402e-07	2	4.19946e-07	-0.0037656	undetermined	undetermined	undetermined	undetermined	0.577145	undetermined	undetermined	undetermined	undetermined
IRF8.0.B	-0.0899	0.0666	8429	3.66	0.322	1.11922e-10	1	2.96787e-10	0.00608051	undetermined	undetermined	undetermined	undetermined	0.363113	undetermined	undetermined	undetermined	undetermined
IRF9.0.C	-0.0237	0.0331	2230	0.404	0.31	0.468081	1	0.52243	-0.169962	repressor	repressor	undetermined	undetermined	7.36111e-12	repressor	repressor	undetermined	undetermined
IRX2.0.D	0.295	0.25	3827	-7.42	0.215	1.22975e-57	2	1.71942e-56	0.330939	activator	activator	activator	activator	3.4986e-14	activator	activator	activator	activator
IRX3.0.D	0.057	0.0849	1014	-0.58	0.377	0.344853	1	0.399988	-0.326917	repressor	repressor	repressor	undetermined	8.94004e-06	repressor	repressor	repressor	undetermined
ISL1.0.A	0.111	0.0897	1690	-1.56	0.254	0.0019659	1	0.00302962	0.13369	activator	activator	undetermined	undetermined	0.130006	undetermined	undetermined	undetermined	undetermined
ISL2.0.D	-0.0385	0.0404	1084	0.693	0.327	0.225559	1	0.271023	0.0233247	undetermined	undetermined	undetermined	undetermined	0.657695	undetermined	undetermined	undetermined	undetermined
ISX.0.D	-0.109	0.125	1416	2.04	0.434	0.00195753	2	0.00302277	NA	not-expressed	not-expressed	not-expressed	not-expressed	NA	not-expressed	not-expressed	not-expressed	not-expressed
ITF2.0.C	0.0427	0.0671	16140	-3.14	0.279	2.77019e-09	1	6.63638e-09	0.00989228	undetermined	undetermined	undetermined	undetermined	0.602961	undetermined	undetermined	undetermined	undetermined
JDP2.0.D	-0.0745	0.138	959	2.13	0.284	6.41845e-05	2	0.000114254	-0.042915	undetermined	undetermined	undetermined	undetermined	0.0719864	undetermined	undetermined	undetermined	undetermined
JUN.0.A	0.113	0.108	2303	-2.65	0.273	3.94012e-07	2	8.58343e-07	0.286466	activator	activator	activator	undetermined	0.000138682	activator	activator	activator	undetermined
JUNB.0.A	0.123	0.134	3735	-3.58	0.262	2.6695e-12	2	7.92606e-12	0.334119	activator	activator	activator	activator	3.94622e-10	activator	activator	activator	activator
JUND.0.A	0.103	0.0996	3116	-2.64	0.284	7.27512e-07	1	1.5412e-06	0.277824	activator	activator	activator	undetermined	3.88075e-05	activator	activator	activator	undetermined
KAISO.0.A	-0.104	0.145	1890	2.49	0.409	9.88173e-05	2	0.000173494	-0.0902157	undetermined	undetermined	undetermined	undetermined	5.87453e-06	undetermined	undetermined	undetermined	undetermined
KAISO.1.A	-0.231	0.217	862	5.22	0.342	4.41644e-19	2	1.82594e-18	-0.523223	repressor	repressor	repressor	repressor	6.06045e-12	repressor	repressor	repressor	repressor
KAISO.2.A	0.000706	0.0485	3600	-0.268	0.263	0.601263	1	0.655424	0.269733	activator	activator	activator	undetermined	0.00435752	activator	activator	activator	undetermined
KLF1.0.A	-0.0712	0.0702	27839	5.64	0.261	2.45743e-28	1	1.54899e-27	-0.143372	repressor	repressor	undetermined	undetermined	0.00695377	repressor	repressor	undetermined	undetermined
KLF12.0.C	-0.133	0.131	23489	10.2	0.286	4.23969e-81	2	7.58214e-80	0.0497093	undetermined	undetermined	undetermined	undetermined	0.940753	undetermined	undetermined	undetermined	undetermined
KLF13.0.D	-0.0688	0.0725	11076	3.32	0.281	3.77553e-10	1	9.58212e-10	0.0292742	undetermined	undetermined	undetermined	undetermined	0.00013623	undetermined	undetermined	undetermined	undetermined
KLF14.0.D	-0.0836	0.0786	14587	5.34	0.273	1.60987e-24	1	8.65729e-24	0.0517849	undetermined	undetermined	undetermined	undetermined	0.999949	undetermined	undetermined	undetermined	undetermined
KLF15.0.A	-0.146	0.133	37936	12.2	0.268	8.53346e-123	2	2.73426e-121	-0.0392379	undetermined	undetermined	undetermined	undetermined	1	undetermined	undetermined	undetermined	undetermined
KLF16.0.D	-0.121	0.116	34918	10.4	0.266	1.99814e-90	2	3.84142e-89	-0.0587032	undetermined	undetermined	undetermined	undetermined	1	undetermined	undetermined	undetermined	undetermined
KLF3.0.B	-0.134	0.132	31819	11.6	0.29	6.47784e-103	2	1.46514e-101	0.0597187	undetermined	undetermined	undetermined	undetermined	1	undetermined	undetermined	undetermined	undetermined
KLF4.0.A	-0.0311	0.0318	20506	2.2	0.225	3.51784e-06	1	7.08173e-06	0.0628456	undetermined	undetermined	undetermined	undetermined	0.00275272	undetermined	undetermined	undetermined	undetermined
KLF5.0.A	-0.0515	0.0445	28020	3.31	0.233	7.01983e-12	1	2.02182e-11	0.14845	activator	activator	undetermined	undetermined	5.76426e-07	activator	activator	undetermined	undetermined
KLF6.0.A	-0.129	0.124	35203	11.3	0.263	1.34919e-107	2	3.34687e-106	-0.0139261	undetermined	undetermined	undetermined	undetermined	2.44922e-13	undetermined	undetermined	undetermined	undetermined
KLF8.0.C	0.0794	0.0868	8600	-3.48	0.253	4.5609e-12	1	1.3438e-11	0.0769931	undetermined	undetermined	undetermined	undetermined	1.58902e-08	undetermined	undetermined	undetermined	undetermined
KLF9.0.C	-0.08	0.0806	22763	6.24	0.297	2.35083e-30	1	1.61409e-29	0.102687	undetermined	undetermined	undetermined	undetermined	0.0142136	undetermined	undetermined	undetermined	undetermined
LBX2.0.D	-0.0287	0.0406	852	0.428	0.329	0.455556	1	0.510188	NA	not-expressed	not-expressed	not-expressed	not-expressed	NA	not-expressed	not-expressed	not-expressed	not-expressed
LEF1.0.A	-0.066	0.0503	5885	2.05	0.352	0.000549733	1	0.000911088	-0.104628	undetermined	undetermined	undetermined	undetermined	2.17104e-08	undetermined	undetermined	undetermined	undetermined
LHX2.0.A	-0.0724	0.0709	1294	1.35	0.362	0.0248468	1	0.0339382	-0.156843	repressor	repressor	undetermined	undetermined	1.03855e-06	repressor	repressor	undetermined	undetermined
LHX3.0.C	-0.0778	0.0518	1236	1.24	0.379	0.0439888	1	0.0579236	NA	not-expressed	not-expressed	not-expressed	not-expressed	NA	not-expressed	not-expressed	not-expressed	not-expressed
LHX4.0.D	-0.103	0.0791	1010	1.64	0.346	0.00530209	1	0.00782592	0.0660965	undetermined	undetermined	undetermined	undetermined	0.00761126	undetermined	undetermined	undetermined	undetermined
LHX6.0.D	-0.299	0.27	1624	4.99	0.359	8.20519e-17	2	2.97631e-16	0.466792	activator	activator	activator	activator	5.38608e-22	activator	activator	activator	activator
LHX8.0.D	-0.0485	0.0608	943	0.473	0.385	0.445876	1	0.502754	NA	not-expressed	not-expressed	not-expressed	not-expressed	NA	not-expressed	not-expressed	not-expressed	not-expressed
LHX9.0.D	-0.157	0.118	1422	3.25	0.384	1.56567e-07	2	3.5102e-07	-0.297962	repressor	repressor	repressor	undetermined	2.44482e-10	repressor	repressor	repressor	undetermined
LMX1A.0.D	-0.16	0.106	2330	4.04	0.406	2.29133e-10	2	5.94914e-10	-0.309779	repressor	repressor	repressor	undetermined	6.02006e-16	repressor	repressor	repressor	undetermined
LMX1B.0.D	-0.158	0.106	1921	3.52	0.403	2.94199e-08	2	6.83502e-08	-0.308945	repressor	repressor	repressor	undetermined	2.14494e-14	repressor	repressor	repressor	undetermined
LYL1.0.A	0.0225	0.0732	12692	-1	0.263	0.0511828	1	0.0667111	-0.0273194	undetermined	undetermined	undetermined	undetermined	0.00251441	undetermined	undetermined	undetermined	undetermined
MAF.0.A	0.112	0.0935	4012	-2.66	0.287	6.86144e-07	1	1.46568e-06	0.0432055	undetermined	undetermined	undetermined	undetermined	0.495283	undetermined	undetermined	undetermined	undetermined
MAF.1.B	0.113	0.104	4710	-3.29	0.266	1.78206e-10	2	4.67714e-10	0.110571	undetermined	undetermined	undetermined	undetermined	0.00015364	undetermined	undetermined	undetermined	undetermined
MAFA.0.D	0.098	0.0888	9229	-4.34	0.233	2.44817e-19	1	1.04013e-18	0.326371	activator	activator	activator	activator	9.1281e-22	activator	activator	activator	activator
MAFB.0.B	0.108	0.117	3741	-2.94	0.275	2.06626e-08	2	4.84437e-08	0.20653	activator	activator	undetermined	undetermined	1.78798e-06	activator	activator	undetermined	undetermined
MAFF.0.B	0.137	0.13	3956	-3.82	0.289	1.19607e-12	2	3.62117e-12	0.252429	activator	activator	activator	undetermined	7.83282e-05	activator	activator	activator	undetermined
MAFF.1.B	0.0901	0.133	4091	-2.51	0.272	1.48901e-06	2	3.09472e-06	0.276068	activator	activator	activator	undetermined	8.09459e-06	activator	activator	activator	undetermined
MAFG.0.A	0.0827	0.112	2901	-1.65	0.304	0.00276622	2	0.00416286	-0.00493938	undetermined	undetermined	undetermined	undetermined	0.446562	undetermined	undetermined	undetermined	undetermined
MAFG.1.A	0.157	0.151	5533	-4.75	0.259	1.02448e-20	2	4.68944e-20	-0.00620573	undetermined	undetermined	undetermined	undetermined	0.642903	undetermined	undetermined	undetermined	undetermined
MAFK.0.A	0.0429	0.102	2725	-0.558	0.299	0.307507	2	0.360477	-0.0062887	undetermined	undetermined	undetermined	undetermined	0.240797	undetermined	undetermined	undetermined	undetermined
MAFK.1.A	0.102	0.147	4976	-3.37	0.271	9.57008e-11	2	2.5465e-10	-0.00270779	undetermined	undetermined	undetermined	undetermined	0.661452	undetermined	undetermined	undetermined	undetermined
MAX.0.A	0.271	0.227	4430	-6.68	0.182	2.92223e-55	2	3.87448e-54	0.628011	activator	activator	activator	activator	2.35335e-40	activator	activator	activator	activator
MAZ.0.A	-0.175	0.155	40767	15.1	0.303	1.14293e-165	2	6.76086e-164	-0.0195295	undetermined	undetermined	undetermined	undetermined	2.81122e-29	undetermined	undetermined	undetermined	undetermined
MAZ.1.A	-0.157	0.144	31167	12.1	0.268	8.00934e-121	2	2.46367e-119	-0.0252395	undetermined	undetermined	undetermined	undetermined	5.72793e-21	undetermined	undetermined	undetermined	undetermined
MBD2.0.B	-0.0587	0.0646	10501	2.66	0.362	9.82135e-06	1	1.89764e-05	0.0416452	undetermined	undetermined	undetermined	undetermined	0.997975	undetermined	undetermined	undetermined	undetermined
MCR.0.D	0.131	0.135	2505	-2.84	0.259	2.39911e-08	2	5.59064e-08	0.0331199	undetermined	undetermined	undetermined	undetermined	0.151208	undetermined	undetermined	undetermined	undetermined
MECP2.0.C	-0.028	0.0553	13698	1.73	0.265	0.000777596	1	0.00126958	0.0895416	undetermined	undetermined	undetermined	undetermined	0.150586	undetermined	undetermined	undetermined	undetermined
MEF2A.0.A	0.00574	0.0379	3002	-0.142	0.264	0.782266	1	0.811825	-0.146214	repressor	repressor	undetermined	undetermined	3.41842e-08	repressor	repressor	undetermined	undetermined
MEF2B.0.A	-0.0188	0.0476	3080	0.497	0.308	0.370503	1	0.427161	-0.061702	undetermined	undetermined	undetermined	undetermined	0.00268136	undetermined	undetermined	undetermined	undetermined
MEF2C.0.A	-0.0172	0.0508	2900	0.344	0.303	0.532012	1	0.586968	-0.0860384	undetermined	undetermined	undetermined	undetermined	4.00929e-05	undetermined	undetermined	undetermined	undetermined
MEF2D.0.A	-0.0319	0.042	2592	0.78	0.31	0.161238	1	0.1965	-0.0016173	undetermined	undetermined	undetermined	undetermined	0.389473	undetermined	undetermined	undetermined	undetermined
MEIS1.0.A	0.121	0.106	1151	-1.96	0.305	0.000386695	2	0.000645051	0.0324068	undetermined	undetermined	undetermined	undetermined	0.619948	undetermined	undetermined	undetermined	undetermined
MEIS1.1.B	0.162	0.141	5545	-5.15	0.235	2.31363e-26	2	1.35815e-25	0.180334	activator	activator	undetermined	undetermined	9.54995e-13	activator	activator	undetermined	undetermined
MEIS2.0.B	-0.0435	0.142	3163	1.13	0.317	0.044749	2	0.0588238	-0.0263792	undetermined	undetermined	undetermined	undetermined	6.98772e-06	undetermined	undetermined	undetermined	undetermined
MEIS3.0.D	0.161	0.162	3215	-4.47	0.237	4.23485e-20	2	1.88243e-19	0.211266	activator	activator	activator	undetermined	0.00320654	activator	activator	activator	undetermined
MEOX1.0.D	-0.0794	0.0795	811	1.32	0.435	0.0453516	1	0.0595143	-0.165102	repressor	repressor	undetermined	undetermined	0.000215774	repressor	repressor	undetermined	undetermined
MEOX2.0.D	-0.0996	0.0702	1095	1.57	0.389	0.0118278	1	0.0167198	-0.216382	repressor	repressor	repressor	undetermined	7.91519e-05	repressor	repressor	repressor	undetermined
MESP1.0.D	0.0634	0.0885	10666	-3.35	0.296	7.39384e-10	1	1.83415e-09	0.156341	activator	activator	undetermined	undetermined	5.70095e-12	activator	activator	undetermined	undetermined
MGAP.0.D	0.0552	0.0812	1367	-1.15	0.319	0.0417387	1	0.0552445	-0.0963366	undetermined	undetermined	undetermined	undetermined	0.0350619	undetermined	undetermined	undetermined	undetermined
MITF.0.A	0.0158	0.0811	2563	-0.303	0.23	0.527518	1	0.583686	0.0695463	undetermined	undetermined	undetermined	undetermined	0.0256314	undetermined	undetermined	undetermined	undetermined
MIXL1.0.D	0.0738	0.0825	856	-1.06	0.295	0.0509836	1	0.0665643	-0.0265706	undetermined	undetermined	undetermined	undetermined	0.105406	undetermined	undetermined	undetermined	undetermined
MLX.0.D	-0.00334	0.13	1030	0.36	0.233	0.455786	2	0.510188	-0.0111151	undetermined	undetermined	undetermined	undetermined	0.857649	undetermined	undetermined	undetermined	undetermined
MLXPL.0.D	0.176	0.174	5387	-6.05	0.246	3.18641e-34	2	2.52613e-33	-0.505991	repressor	repressor	repressor	repressor	5.00001e-28	repressor	repressor	repressor	repressor
MNX1.0.D	0.535	0.36	3689	-12	0.365	8.58545e-88	2	1.61029e-86	NA	not-expressed	not-expressed	not-expressed	not-expressed	NA	not-expressed	not-expressed	not-expressed	not-expressed
MSX1.0.D	-0.0867	0.0735	1558	1.92	0.369	0.00157372	1	0.00246474	-0.198952	repressor	repressor	undetermined	undetermined	2.62843e-06	repressor	repressor	undetermined	undetermined
MSX2.0.D	-0.0108	0.0533	8948	0.446	0.354	0.453492	1	0.509847	-0.223951	repressor	repressor	repressor	undetermined	1.40801e-32	repressor	repressor	repressor	undetermined
MTF1.0.C	0.193	0.169	3001	-4.18	0.218	3.4728e-19	2	1.45934e-18	-0.0804251	undetermined	undetermined	undetermined	undetermined	0.000227545	undetermined	undetermined	undetermined	undetermined
MXI1.0.A	0.13	0.116	9060	-5.41	0.228	9.32066e-30	2	6.07423e-29	0.438862	activator	activator	activator	activator	1.23131e-26	activator	activator	activator	activator
MXI1.1.A	0.235	0.211	5089	-7.54	0.215	1.86112e-59	2	2.65037e-58	0.554732	activator	activator	activator	activator	1.18421e-31	activator	activator	activator	activator
MYB.0.A	0.0443	0.0834	3101	-1.18	0.288	0.0278921	1	0.0378958	-0.203325	repressor	repressor	repressor	undetermined	0.0795448	undetermined	undetermined	undetermined	undetermined
MYBA.0.D	0.0171	0.05	3751	-0.608	0.218	0.19285	1	0.232448	0.00768739	undetermined	undetermined	undetermined	undetermined	0.701402	undetermined	undetermined	undetermined	undetermined
MYBB.0.D	0.0371	0.0673	1568	-0.614	0.3	0.262286	1	0.312225	-0.0444783	undetermined	undetermined	undetermined	undetermined	0.977068	undetermined	undetermined	undetermined	undetermined
MYC.0.A	0.188	0.171	4509	-5.9	0.245	9.33323e-33	2	6.9012e-32	-0.453434	repressor	repressor	repressor	repressor	2.09776e-26	repressor	repressor	repressor	repressor
MYCN.0.A	0.112	0.108	5541	-4.07	0.221	4.81737e-18	2	1.88049e-17	-0.145743	repressor	repressor	undetermined	undetermined	6.44339e-11	repressor	repressor	undetermined	undetermined
MYF6.0.C	0.00983	0.0536	24208	0.255	0.271	0.624246	1	0.67612	0.222473	activator	activator	activator	undetermined	4.89659e-12	activator	activator	activator	undetermined
MYNN.0.D	0.0734	0.0818	2228	-1.24	0.343	0.0342376	1	0.0457891	-0.0674884	undetermined	undetermined	undetermined	undetermined	0.000739245	undetermined	undetermined	undetermined	undetermined
MYOD1.0.A	0.0516	0.0641	13880	-3.44	0.26	1.51564e-11	1	4.28502e-11	NA	not-expressed	not-expressed	not-expressed	not-expressed	NA	not-expressed	not-expressed	not-expressed	not-expressed
MYOD1.1.A	0.0619	0.0788	10130	-3.45	0.25	5.20025e-12	1	1.51477e-11	NA	not-expressed	not-expressed	not-expressed	not-expressed	NA	not-expressed	not-expressed	not-expressed	not-expressed
MYOG.0.B	0.0678	0.074	12992	-4.11	0.27	2.58013e-15	1	8.8183e-15	NA	not-expressed	not-expressed	not-expressed	not-expressed	NA	not-expressed	not-expressed	not-expressed	not-expressed
MZF1.0.B	0.0353	0.0364	9803	-1.56	0.244	0.00158786	1	0.00248184	-0.114716	repressor	undetermined	undetermined	undetermined	3.79142e-06	repressor	undetermined	undetermined	undetermined
NANOG.0.A	-0.544	0.417	4079	16	0.554	1.68358e-102	2	3.69906e-101	0.487622	activator	activator	activator	activator	4.49171e-59	activator	activator	activator	activator
NANOG.1.B	0.121	0.105	2662	-2.59	0.27	6.2136e-07	2	1.33099e-06	-0.345519	repressor	repressor	repressor	undetermined	5.14313e-05	repressor	repressor	repressor	undetermined
NDF1.0.A	0.0674	0.109	4815	-2.34	0.28	9.7708e-06	2	1.89263e-05	0.138035	activator	activator	undetermined	undetermined	4.36046e-06	activator	activator	undetermined	undetermined
NDF2.0.B	0.0871	0.105	4498	-2.75	0.282	2.23618e-07	2	4.94144e-07	NA	not-expressed	not-expressed	not-expressed	not-expressed	NA	not-expressed	not-expressed	not-expressed	not-expressed
NF2L1.0.C	0.0292	0.0259	12108	-1.32	0.316	0.0188657	1	0.026093	0.0785123	undetermined	undetermined	undetermined	undetermined	1.90646e-13	undetermined	undetermined	undetermined	undetermined
NF2L2.0.A	0.115	0.0956	3320	-2.16	0.245	1.27788e-05	1	2.4445e-05	0.133228	activator	activator	undetermined	undetermined	0.0508201	undetermined	undetermined	undetermined	undetermined
NFAC1.0.B	-0.0493	0.0376	9438	2.12	0.346	0.000313227	1	0.000527071	-0.0914886	undetermined	undetermined	undetermined	undetermined	7.47122e-14	undetermined	undetermined	undetermined	undetermined
NFAC1.1.B	0.000528	0.0267	3719	-0.0329	0.364	0.956512	1	0.966567	-0.111246	repressor	undetermined	undetermined	undetermined	1.12753e-07	repressor	undetermined	undetermined	undetermined
NFAC2.0.B	0.0912	0.0933	1943	-1.72	0.299	0.0016579	1	0.00257561	-0.010817	undetermined	undetermined	undetermined	undetermined	0.0398815	undetermined	undetermined	undetermined	undetermined
NFAC3.0.B	0.0381	0.0312	3755	-0.911	0.298	0.0951525	1	0.120151	-0.0816571	undetermined	undetermined	undetermined	undetermined	5.68668e-07	undetermined	undetermined	undetermined	undetermined
NFAC4.0.C	-0.128	0.0984	2501	2.45	0.357	4.1234e-05	1	7.47852e-05	-0.0587525	undetermined	undetermined	undetermined	undetermined	0.00015328	undetermined	undetermined	undetermined	undetermined
NFAT5.0.D	-0.0286	0.0338	10891	1.19	0.257	0.0189068	1	0.0261029	-0.0402328	undetermined	undetermined	undetermined	undetermined	1.15052e-06	undetermined	undetermined	undetermined	undetermined
NFE2.0.A	0.0867	0.12	4166	-2.51	0.235	2.24596e-07	2	4.94884e-07	-0.159087	repressor	repressor	undetermined	undetermined	4.81268e-06	repressor	repressor	undetermined	undetermined
NFIA.0.C	0.168	0.156	6029	-6.09	0.252	7.18581e-34	2	5.63866e-33	0.0298326	undetermined	undetermined	undetermined	undetermined	0.00565393	undetermined	undetermined	undetermined	undetermined
NFIA.1.D	0.0901	0.102	15138	-5	0.252	2.27516e-23	2	1.15105e-22	0.00588096	undetermined	undetermined	undetermined	undetermined	0.378256	undetermined	undetermined	undetermined	undetermined
NFIB.0.D	0.135	0.137	10562	-6.85	0.223	1.11524e-47	2	1.31942e-46	0.149366	activator	activator	undetermined	undetermined	3.45656e-29	activator	activator	undetermined	undetermined
NFIC.0.A	0.127	0.121	14224	-7.24	0.22	9.41266e-54	2	1.18661e-52	0.16716	activator	activator	undetermined	undetermined	4.34027e-43	activator	activator	undetermined	undetermined
NFIC.1.A	0.132	0.125	6396	-4.55	0.227	1.29831e-21	2	6.20126e-21	0.12731	activator	undetermined	undetermined	undetermined	2.34199e-07	activator	undetermined	undetermined	undetermined
NFIL3.0.D	0.0801	0.137	875	-0.5	0.327	0.381916	2	0.439003	-0.172787	repressor	repressor	undetermined	undetermined	7.35054e-05	repressor	repressor	undetermined	undetermined
NFKB1.1.B	-0.00762	0.0737	6601	-0.199	0.273	0.703303	1	0.743934	0.139046	activator	activator	undetermined	undetermined	0.0519341	undetermined	undetermined	undetermined	undetermined
NFKB2.0.B	0.02	0.0867	8100	-1.38	0.269	0.00779684	1	0.0113128	-0.224144	repressor	repressor	repressor	undetermined	2.64753e-06	repressor	repressor	repressor	undetermined
NFYA.0.A	-0.126	0.117	3585	4.02	0.224	1.99988e-17	2	7.53876e-17	0.00882244	undetermined	undetermined	undetermined	undetermined	0.352407	undetermined	undetermined	undetermined	undetermined
NFYB.0.A	-0.134	0.121	4297	4.47	0.229	9.54981e-21	2	4.39749e-20	0.00571017	undetermined	undetermined	undetermined	undetermined	0.00338076	undetermined	undetermined	undetermined	undetermined
NFYC.0.A	-0.133	0.122	3887	4.34	0.22	2.1846e-20	2	9.94058e-20	0.00661594	undetermined	undetermined	undetermined	undetermined	0.831086	undetermined	undetermined	undetermined	undetermined
NGN2.0.D	0.0868	0.11	6555	-3.46	0.244	2.47754e-12	2	7.41334e-12	0.191845	activator	activator	undetermined	undetermined	1.68918e-08	activator	activator	undetermined	undetermined
NKX21.0.A	0.173	0.146	3295	-4.13	0.245	7.19041e-17	2	2.62058e-16	NA	not-expressed	not-expressed	not-expressed	not-expressed	NA	not-expressed	not-expressed	not-expressed	not-expressed
NKX22.0.D	0.2	0.177	4246	-5.87	0.237	1.7668e-33	2	1.34522e-32	NA	not-expressed	not-expressed	not-expressed	not-expressed	NA	not-expressed	not-expressed	not-expressed	not-expressed
NKX23.0.D	-0.242	0.226	2094	5.25	0.386	2.90869e-17	2	1.09111e-16	NA	not-expressed	not-expressed	not-expressed	not-expressed	NA	not-expressed	not-expressed	not-expressed	not-expressed
NKX25.0.B	0.0871	0.091	10427	-4.34	0.248	2.90939e-18	1	1.15326e-17	0.108993	undetermined	undetermined	undetermined	undetermined	4.61288e-05	undetermined	undetermined	undetermined	undetermined
NKX28.0.C	0.0656	0.0622	2500	-1.36	0.287	0.011129	1	0.015761	NA	not-expressed	not-expressed	not-expressed	not-expressed	NA	not-expressed	not-expressed	not-expressed	not-expressed
NKX31.0.C	0.021	0.0952	2369	-0.643	0.354	0.279826	1	0.330547	0.0210922	undetermined	undetermined	undetermined	undetermined	0.225835	undetermined	undetermined	undetermined	undetermined
NKX32.0.C	-0.0397	0.0652	1347	0.563	0.374	0.357258	1	0.412509	NA	not-expressed	not-expressed	not-expressed	not-expressed	NA	not-expressed	not-expressed	not-expressed	not-expressed
NKX61.0.B	-0.0155	0.0482	1615	0.317	0.389	0.611272	1	0.663938	-0.245161	repressor	repressor	repressor	undetermined	2.80671e-07	repressor	repressor	repressor	undetermined
NKX61.1.B	-0.0267	0.0409	11800	1.46	0.342	0.0125409	1	0.0176629	-0.153932	repressor	repressor	undetermined	undetermined	2.57496e-29	repressor	repressor	undetermined	undetermined
NKX62.0.D	-0.0546	0.0832	806	0.615	0.319	0.276207	1	0.326774	0.0915647	undetermined	undetermined	undetermined	undetermined	5.67903e-05	undetermined	undetermined	undetermined	undetermined
NOBOX.0.C	0.0301	0.0409	1141	-0.431	0.317	0.443971	1	0.501429	NA	not-expressed	not-expressed	not-expressed	not-expressed	NA	not-expressed	not-expressed	not-expressed	not-expressed
NOTO.0.D	0.0317	0.111	801	-0.206	0.333	0.721106	2	0.758592	NA	not-expressed	not-expressed	not-expressed	not-expressed	NA	not-expressed	not-expressed	not-expressed	not-expressed
NR0B1.0.D	-0.00817	0.0536	10968	-0.349	0.247	0.482538	1	0.535884	0.251346	activator	activator	activator	undetermined	2.46859e-05	activator	activator	activator	undetermined
NR1D1.0.B	0.0539	0.0498	11121	-2.49	0.293	4.22325e-06	1	8.41369e-06	-0.265115	repressor	repressor	repressor	undetermined	1.07334e-14	repressor	repressor	repressor	undetermined
NR1D1.1.D	-0.0431	0.07	1506	0.609	0.303	0.268571	1	0.319214	0.109459	undetermined	undetermined	undetermined	undetermined	0.000877643	undetermined	undetermined	undetermined	undetermined
NR1H2.0.D	0.202	0.147	2329	-2.73	0.257	7.23928e-08	2	1.65193e-07	-0.203853	repressor	repressor	repressor	undetermined	0.0800884	undetermined	undetermined	undetermined	undetermined
NR1H3.0.B	0.177	0.151	5520	-5.24	0.257	4.82866e-25	2	2.6714e-24	-0.52167	repressor	repressor	repressor	repressor	1.16505e-32	repressor	repressor	repressor	repressor
NR1H3.1.B	0.105	0.0931	4612	-3.59	0.277	9.03446e-12	1	2.58271e-11	-0.270506	repressor	repressor	repressor	undetermined	2.33762e-05	repressor	repressor	repressor	undetermined
NR1H4.0.B	0.052	0.0553	14509	-3.33	0.22	1.25133e-12	1	3.77362e-12	NA	not-expressed	not-expressed	not-expressed	not-expressed	NA	not-expressed	not-expressed	not-expressed	not-expressed
NR1H4.1.B	0.046	0.0543	3819	-1.3	0.262	0.0110929	1	0.0157387	NA	not-expressed	not-expressed	not-expressed	not-expressed	NA	not-expressed	not-expressed	not-expressed	not-expressed
NR1I2.0.C	0.071	0.112	2740	-1.91	0.287	0.000363482	2	0.000607647	NA	not-expressed	not-expressed	not-expressed	not-expressed	NA	not-expressed	not-expressed	not-expressed	not-expressed
NR1I2.1.D	0.135	0.106	2797	-2.93	0.283	3.63444e-08	2	8.41833e-08	NA	not-expressed	not-expressed	not-expressed	not-expressed	NA	not-expressed	not-expressed	not-expressed	not-expressed
NR1I3.0.C	0.121	0.144	3243	-3.14	0.224	3.25691e-11	2	8.88142e-11	NA	not-expressed	not-expressed	not-expressed	not-expressed	NA	not-expressed	not-expressed	not-expressed	not-expressed
NR1I3.1.D	0.0845	0.0743	2977	-2.08	0.296	0.000131776	1	0.000229786	NA	not-expressed	not-expressed	not-expressed	not-expressed	NA	not-expressed	not-expressed	not-expressed	not-expressed
NR2C1.0.C	0.0144	0.0366	5548	-0.763	0.296	0.160789	1	0.196265	0.0268419	undetermined	undetermined	undetermined	undetermined	0.0665723	undetermined	undetermined	undetermined	undetermined
NR2C2.0.B	-0.00975	0.0442	5052	0.269	0.239	0.582154	1	0.635904	-0.0142251	undetermined	undetermined	undetermined	undetermined	0.452374	undetermined	undetermined	undetermined	undetermined
NR2E1.0.D	0.00495	0.0589	1685	-0.229	0.321	0.686075	1	0.728718	NA	not-expressed	not-expressed	not-expressed	not-expressed	NA	not-expressed	not-expressed	not-expressed	not-expressed
NR2E3.0.C	-0.0167	0.0386	2947	0.442	0.316	0.431702	1	0.490367	0.168235	activator	activator	undetermined	undetermined	2.87469e-08	activator	activator	undetermined	undetermined
NR2F6.0.D	-0.00505	0.0911	3929	0.278	0.29	0.605692	1	0.658807	0.00954526	undetermined	undetermined	undetermined	undetermined	0.00280528	undetermined	undetermined	undetermined	undetermined
NR4A1.0.A	0.0653	0.0614	2562	-1.53	0.278	0.00371013	1	0.00551855	-0.0647968	undetermined	undetermined	undetermined	undetermined	0.184482	undetermined	undetermined	undetermined	undetermined
NR4A2.0.C	0.0653	0.0614	2562	-1.53	0.263	0.00285052	1	0.00428135	-0.0179627	undetermined	undetermined	undetermined	undetermined	0.491176	undetermined	undetermined	undetermined	undetermined
NR4A3.0.D	0.104	0.093	4336	-3.12	0.252	5.1263e-10	1	1.28408e-09	0.2852	activator	activator	activator	undetermined	4.23762e-05	activator	activator	activator	undetermined
NR5A2.0.B	0.155	0.143	7407	-6.41	0.254	4.65812e-37	2	3.9801e-36	-0.193146	repressor	repressor	undetermined	undetermined	6.20828e-13	repressor	repressor	undetermined	undetermined
NR6A1.0.B	0.185	0.141	3111	-3.97	0.261	7.79422e-15	2	2.5947e-14	-0.183814	repressor	repressor	undetermined	undetermined	0.0193591	repressor	repressor	undetermined	undetermined
NRF1.0.A	-0.057	0.0837	8024	3.74	0.354	3.25884e-10	1	8.32573e-10	0.0402823	undetermined	undetermined	undetermined	undetermined	0.000440383	undetermined	undetermined	undetermined	undetermined
NRL.0.D	0.0993	0.1	2525	-2.23	0.255	1.00517e-05	2	1.93728e-05	-1.83407e-05	undetermined	undetermined	undetermined	undetermined	0.818814	undetermined	undetermined	undetermined	undetermined
OLIG1.0.D	0.128	0.113	1122	-1.56	0.324	0.00613195	2	0.00896478	0.170855	activator	activator	undetermined	undetermined	0.000316757	activator	activator	undetermined	undetermined
OLIG2.0.B	0.0284	0.0641	9870	-1.52	0.27	0.00344189	1	0.00513945	0.0778834	undetermined	undetermined	undetermined	undetermined	0.00164802	undetermined	undetermined	undetermined	undetermined
OLIG2.1.B	0.0533	0.0709	6147	-2.19	0.258	1.62108e-05	1	3.04051e-05	0.0924233	undetermined	undetermined	undetermined	undetermined	0.000677855	undetermined	undetermined	undetermined	undetermined
OLIG3.0.D	0.178	0.142	917	-1.96	0.266	0.000144534	2	0.000250896	-0.0418414	undetermined	undetermined	undetermined	undetermined	0.605091	undetermined	undetermined	undetermined	undetermined
ONEC2.0.D	-0.141	0.0966	3179	3.7	0.403	5.5962e-09	1	1.33235e-08	0.0495956	undetermined	undetermined	undetermined	undetermined	9.70918e-05	undetermined	undetermined	undetermined	undetermined
ONEC3.0.D	-0.144	0.101	1713	2.92	0.417	6.13055e-06	2	1.20573e-05	NA	not-expressed	not-expressed	not-expressed	not-expressed	NA	not-expressed	not-expressed	not-expressed	not-expressed
OSR2.0.C	-0.00583	0.0231	17199	0.0918	0.247	0.853455	1	0.877416	0.0831201	undetermined	undetermined	undetermined	undetermined	5.73389e-05	undetermined	undetermined	undetermined	undetermined
OTX1.0.D	0.104	0.0839	3132	-2.73	0.287	3.47071e-07	1	7.58232e-07	0.0667284	undetermined	undetermined	undetermined	undetermined	0.0443426	undetermined	undetermined	undetermined	undetermined
OTX2.0.A	0.096	0.0847	2437	-1.85	0.3	0.000731154	1	0.00119884	0.109003	undetermined	undetermined	undetermined	undetermined	5.0913e-05	undetermined	undetermined	undetermined	undetermined
OVOL1.0.C	0.0968	0.111	1492	-1.82	0.302	0.000926882	2	0.00150374	-0.0260994	undetermined	undetermined	undetermined	undetermined	0.0412608	undetermined	undetermined	undetermined	undetermined
OVOL2.0.D	0.0116	0.066	452	-0.229	0.275	0.662339	1	0.707415	0.220177	activator	activator	activator	undetermined	0.00994983	activator	activator	activator	undetermined
OZF.0.C	0.213	0.153	2233	-3.83	0.331	2.79292e-11	2	7.69805e-11	0.0697032	undetermined	undetermined	undetermined	undetermined	0.00311297	undetermined	undetermined	undetermined	undetermined
P53.0.A	0.261	0.218	4269	-7.42	0.268	1.3615e-46	2	1.56267e-45	-0.324332	repressor	repressor	repressor	undetermined	4.05543e-14	repressor	repressor	repressor	undetermined
P53.1.A	0.0981	0.118	6145	-3.87	0.268	7.68774e-14	2	2.39347e-13	-0.279667	repressor	repressor	repressor	undetermined	6.17935e-08	repressor	repressor	repressor	undetermined
P5F1B.0.D	-0.202	0.157	2289	4.03	0.419	4.78979e-10	2	1.20371e-09	NA	not-expressed	not-expressed	not-expressed	not-expressed	NA	not-expressed	not-expressed	not-expressed	not-expressed
P63.0.A	0.245	0.218	4874	-7.8	0.223	2.74916e-61	2	4.06558e-60	0.364318	activator	activator	activator	activator	2.55843e-19	activator	activator	activator	activator
P63.1.A	0.109	0.109	7130	-4.66	0.291	5.69451e-18	2	2.21166e-17	0.297991	activator	activator	activator	undetermined	1.07689e-17	activator	activator	activator	undetermined
P73.0.A	0.239	0.205	4753	-7.47	0.277	1.00927e-45	2	1.14136e-44	-0.371043	repressor	repressor	repressor	repressor	2.42072e-15	repressor	repressor	repressor	repressor
P73.1.A	0.0685	0.104	5708	-2.88	0.288	8.02511e-08	2	1.82045e-07	-0.287756	repressor	repressor	repressor	undetermined	7.49573e-06	repressor	repressor	repressor	undetermined
PATZ1.0.C	-0.135	0.127	38220	11.7	0.282	1.40985e-107	2	3.38805e-106	-0.00555802	undetermined	undetermined	undetermined	undetermined	7.84388e-23	undetermined	undetermined	undetermined	undetermined
PATZ1.1.C	-0.0984	0.0914	26684	6.71	0.265	7.77165e-39	1	7.03105e-38	0.0438463	undetermined	undetermined	undetermined	undetermined	0.863716	undetermined	undetermined	undetermined	undetermined
PAX1.0.D	0.226	0.186	996	-3.18	0.254	2.79536e-10	2	7.16544e-10	NA	not-expressed	not-expressed	not-expressed	not-expressed	NA	not-expressed	not-expressed	not-expressed	not-expressed
PAX2.0.D	0.214	0.166	1008	-2.85	0.268	3.68634e-08	2	8.51289e-08	0.0841789	undetermined	undetermined	undetermined	undetermined	0.153308	undetermined	undetermined	undetermined	undetermined
PAX3.0.D	-0.0759	0.111	458	1.09	0.448	0.103419	2	0.129316	-0.0416055	undetermined	undetermined	undetermined	undetermined	0.485784	undetermined	undetermined	undetermined	undetermined
PAX4.0.D	-0.163	0.157	756	2.56	0.369	2.5054e-05	2	4.62026e-05	NA	not-expressed	not-expressed	not-expressed	not-expressed	NA	not-expressed	not-expressed	not-expressed	not-expressed
PAX5.0.A	-0.0467	0.059	19520	3.24	0.305	4.4451e-09	1	1.06158e-08	NA	not-expressed	not-expressed	not-expressed	not-expressed	NA	not-expressed	not-expressed	not-expressed	not-expressed
PAX6.0.C	0.292	0.226	1789	-4.84	0.251	4.42837e-22	2	2.12838e-21	NA	not-expressed	not-expressed	not-expressed	not-expressed	NA	not-expressed	not-expressed	not-expressed	not-expressed
PAX7.0.D	-0.0654	0.105	607	1.2	0.42	0.0640775	2	0.0822631	-0.0394004	undetermined	undetermined	undetermined	undetermined	0.567049	undetermined	undetermined	undetermined	undetermined
PAX8.0.D	0.131	0.11	1626	-2.31	0.225	1.1165e-06	2	2.33313e-06	-0.175868	repressor	repressor	undetermined	undetermined	0.00220348	repressor	repressor	undetermined	undetermined
PBX1.0.A	0.121	0.121	4253	-3.96	0.254	3.92219e-15	2	1.32288e-14	-0.35805	repressor	repressor	repressor	repressor	1.29375e-12	repressor	repressor	repressor	repressor
PBX1.1.C	-0.0103	0.0569	1135	0.0802	0.341	0.890762	1	0.908483	0.157492	activator	activator	undetermined	undetermined	0.00544672	activator	activator	undetermined	undetermined
PBX2.0.C	0.0622	0.0474	1302	-0.944	0.315	0.0925758	1	0.117477	NA	not-expressed	not-expressed	not-expressed	not-expressed	NA	not-expressed	not-expressed	not-expressed	not-expressed
PBX3.0.A	0.119	0.122	5224	-4.18	0.257	1.64661e-16	2	5.88951e-16	0.11752	activator	undetermined	undetermined	undetermined	2.46971e-08	activator	undetermined	undetermined	undetermined
PBX3.1.A	-0.0955	0.0824	2011	1.92	0.281	0.000292338	1	0.000496264	-0.0343449	undetermined	undetermined	undetermined	undetermined	0.0450535	undetermined	undetermined	undetermined	undetermined
PDX1.0.A	0.0179	0.0515	1695	-0.538	0.32	0.341575	1	0.396784	NA	not-expressed	not-expressed	not-expressed	not-expressed	NA	not-expressed	not-expressed	not-expressed	not-expressed
PDX1.1.A	0.0427	0.053	1173	-0.555	0.334	0.33689	1	0.393124	NA	not-expressed	not-expressed	not-expressed	not-expressed	NA	not-expressed	not-expressed	not-expressed	not-expressed
PEBB.0.C	0.0998	0.109	4399	-2.61	0.3	1.88679e-06	2	3.86918e-06	0.0328561	undetermined	undetermined	undetermined	undetermined	0.975915	undetermined	undetermined	undetermined	undetermined
PHX2A.0.D	0.0454	0.132	822	-0.603	0.355	0.311513	2	0.364063	0.00437002	undetermined	undetermined	undetermined	undetermined	0.420026	undetermined	undetermined	undetermined	undetermined
PHX2B.0.D	0.000161	0.135	858	0.00427	0.333	0.994096	2	0.996688	-0.00604057	undetermined	undetermined	undetermined	undetermined	0.124195	undetermined	undetermined	undetermined	undetermined
PIT1.0.C	-0.0073	0.0611	1545	0.492	0.346	0.402916	1	0.46039	NA	not-expressed	not-expressed	not-expressed	not-expressed	NA	not-expressed	not-expressed	not-expressed	not-expressed
PITX1.0.D	0.12	0.0991	1640	-2.49	0.301	5.66452e-06	1	1.12269e-05	0.146841	activator	activator	undetermined	undetermined	0.0211827	activator	activator	undetermined	undetermined
PITX2.0.D	-0.105	0.09	10509	6.66	0.524	3.56488e-20	1	1.60315e-19	-0.155225	repressor	repressor	undetermined	undetermined	3.69634e-36	repressor	repressor	undetermined	undetermined
PITX3.0.D	0.0921	0.073	1825	-1.94	0.346	0.000973418	1	0.0015726	0.000459253	undetermined	undetermined	undetermined	undetermined	0.506765	undetermined	undetermined	undetermined	undetermined
PKNX1.0.B	0.11	0.113	4425	-3.61	0.256	9.68653e-13	2	2.94425e-12	0.393707	activator	activator	activator	activator	1.019e-13	activator	activator	activator	activator
PLAG1.0.D	-0.0036	0.023	22722	-0.376	0.245	0.447473	1	0.503817	0.267276	activator	activator	activator	undetermined	2.40608e-34	activator	activator	activator	undetermined
PLAL1.0.D	0.109	0.119	12468	-6.71	0.251	6.62272e-41	2	6.28749e-40	0.498948	activator	activator	activator	activator	2.00994e-61	activator	activator	activator	activator
PO2F1.0.C	1.22	0.889	4099	-22.8	0.354	0.000000000000000000000000000000000000000000000000000000000000000000000000000000000000000000000000000000000000000000000000000000000000000000000000000000000000000000000000000000000000000000000000000000000000000000000000000000000000000000000000000000000000000000000000000000000000000000000000000000000000000000022250738585072	4	0.00000000000000000000000000000000000000000000000000000000000000000000000000000000000000000000000000000000000000000000000000000000000000000000000000000000000000000000000000000000000000000000000000000000000000000000000000000000000000000000000000000000000000000000000000000000000000000000000000000000000000000427770449298009	-0.705145	repressor	repressor	repressor	repressor	4.80285e-72	repressor	repressor	repressor	repressor
PO2F2.0.A	-0.139	0.105	2884	2.99	0.384	1.39939e-06	2	2.91634e-06	0.025765	undetermined	undetermined	undetermined	undetermined	0.156831	undetermined	undetermined	undetermined	undetermined
PO2F3.0.D	-0.182	0.129	1412	3.31	0.379	7.59021e-08	2	1.72689e-07	NA	not-expressed	not-expressed	not-expressed	not-expressed	NA	not-expressed	not-expressed	not-expressed	not-expressed
PO3F1.0.C	-0.445	0.353	2336	8.64	0.497	1.56732e-34	2	1.31007e-33	0.694367	activator	activator	activator	activator	6.75864e-56	activator	activator	activator	activator
PO3F2.0.A	0.197	0.149	2533	-3.43	0.294	2.51805e-10	2	6.49793e-10	0.0168124	undetermined	undetermined	undetermined	undetermined	0.785841	undetermined	undetermined	undetermined	undetermined
PO3F3.0.D	-0.21	0.144	2544	5.56	0.427	1.75964e-17	2	6.66584e-17	0.405022	activator	activator	activator	activator	1.93118e-30	activator	activator	activator	activator
PO3F4.0.D	-0.159	0.12	1961	3.17	0.417	9.15515e-07	2	1.92885e-06	0.461555	activator	activator	activator	activator	8.40727e-24	activator	activator	activator	activator
PO4F1.0.D	-0.0756	0.0871	1399	1.8	0.345	0.00218017	1	0.00332649	-0.105438	repressor	undetermined	undetermined	undetermined	0.00205974	repressor	undetermined	undetermined	undetermined
PO4F2.0.D	-0.0219	0.0918	1201	0.307	0.346	0.601729	1	0.655424	-0.1513	repressor	repressor	undetermined	undetermined	0.00123985	repressor	repressor	undetermined	undetermined
PO4F3.0.D	-0.0709	0.0899	1499	1.9	0.364	0.00163707	1	0.00255357	-0.0491154	undetermined	undetermined	undetermined	undetermined	0.0294567	undetermined	undetermined	undetermined	undetermined
PO5F1.0.A	-0.539	0.409	3690	14.9	0.543	6.49634e-91	2	1.28095e-89	NA	not-expressed	not-expressed	not-expressed	not-expressed	NA	not-expressed	not-expressed	not-expressed	not-expressed
PO5F1.1.A	-0.141	0.112	3443	3.58	0.351	1.51577e-09	2	3.7004e-09	NA	not-expressed	not-expressed	not-expressed	not-expressed	NA	not-expressed	not-expressed	not-expressed	not-expressed
PO6F1.0.D	-0.0295	0.135	976	1.42	0.368	0.0192424	2	0.0264713	0.0577134	undetermined	undetermined	undetermined	undetermined	0.00973017	undetermined	undetermined	undetermined	undetermined
PO6F2.0.D	0.0215	0.0685	1174	-0.326	0.268	0.528875	1	0.584346	-0.0224368	undetermined	undetermined	undetermined	undetermined	0.398327	undetermined	undetermined	undetermined	undetermined
PPARA.0.B	0.0423	0.0544	6069	-1.67	0.261	0.00107982	1	0.0017372	0.00311802	undetermined	undetermined	undetermined	undetermined	0.477049	undetermined	undetermined	undetermined	undetermined
PPARA.1.B	0.0206	0.0353	4514	-0.784	0.298	0.150952	1	0.185435	-0.00279341	undetermined	undetermined	undetermined	undetermined	0.537745	undetermined	undetermined	undetermined	undetermined
PPARD.0.D	0.124	0.126	4522	-3.71	0.24	3.64686e-14	2	1.15886e-13	-0.064658	undetermined	undetermined	undetermined	undetermined	0.001227	undetermined	undetermined	undetermined	undetermined
PPARG.0.A	0.0267	0.062	9249	-1.53	0.298	0.005067	1	0.00749331	0.130904	activator	activator	undetermined	undetermined	0.000107598	activator	activator	undetermined	undetermined
PPARG.1.A	0.0379	0.0437	4899	-1.35	0.271	0.00950658	1	0.0135884	0.0805273	undetermined	undetermined	undetermined	undetermined	0.0655578	undetermined	undetermined	undetermined	undetermined
PRD14.0.A	-0.00598	0.038	2198	-0.0374	0.315	0.946871	1	0.958084	-0.0487779	undetermined	undetermined	undetermined	undetermined	0.789206	undetermined	undetermined	undetermined	undetermined
PRDM1.0.A	-0.107	0.0802	7055	3.85	0.316	7.44498e-12	1	2.13627e-11	-0.145118	repressor	repressor	undetermined	undetermined	4.29659e-14	repressor	repressor	undetermined	undetermined
PRDM4.0.D	0.0787	0.069	4556	-1.62	0.245	0.00106452	1	0.00171618	0.179856	activator	activator	undetermined	undetermined	0.0307973	activator	activator	undetermined	undetermined
PRDM6.0.C	-0.126	0.0899	14788	6.96	0.37	2.57368e-30	1	1.75147e-29	-0.224222	repressor	repressor	repressor	undetermined	6.69851e-66	repressor	repressor	repressor	undetermined
PRGR.0.A	0.186	0.139	3139	-3.85	0.258	3.46408e-14	2	1.10995e-13	NA	not-expressed	not-expressed	not-expressed	not-expressed	NA	not-expressed	not-expressed	not-expressed	not-expressed
PRGR.1.A	0.0741	0.0629	4444	-1.93	0.279	0.000258299	1	0.000440426	NA	not-expressed	not-expressed	not-expressed	not-expressed	NA	not-expressed	not-expressed	not-expressed	not-expressed
PROP1.0.D	0.00465	0.0836	1062	-0.188	0.39	0.763383	1	0.794373	NA	not-expressed	not-expressed	not-expressed	not-expressed	NA	not-expressed	not-expressed	not-expressed	not-expressed
PROX1.0.D	-0.0102	0.0267	19653	0.167	0.241	0.733721	1	0.769757	0.103699	undetermined	undetermined	undetermined	undetermined	7.11339e-10	undetermined	undetermined	undetermined	undetermined
PRRX1.0.D	0.0502	0.054	9044	-2.29	0.31	3.90616e-05	1	7.11809e-05	-0.119527	repressor	undetermined	undetermined	undetermined	1.95976e-15	repressor	undetermined	undetermined	undetermined
PRRX2.0.C	0.0135	0.0152	9875	-0.474	0.336	0.413513	1	0.471797	0.0246698	undetermined	undetermined	undetermined	undetermined	0.000761823	undetermined	undetermined	undetermined	undetermined
PTF1A.0.B	0.0457	0.0616	17776	-3.39	0.244	6.7498e-12	1	1.95135e-11	NA	not-expressed	not-expressed	not-expressed	not-expressed	NA	not-expressed	not-expressed	not-expressed	not-expressed
PTF1A.1.B	0.0595	0.0787	11147	-3.29	0.257	8.59672e-11	1	2.29544e-10	NA	not-expressed	not-expressed	not-expressed	not-expressed	NA	not-expressed	not-expressed	not-expressed	not-expressed
PURA.0.D	-0.0405	0.0402	28416	3.35	0.235	4.82872e-12	1	1.4119e-11	0.128282	activator	activator	undetermined	undetermined	2.49197e-08	activator	activator	undetermined	undetermined
RARA.0.A	-0.0285	0.054	14141	2.23	0.346	0.000149973	1	0.000259167	0.093772	undetermined	undetermined	undetermined	undetermined	0.666352	undetermined	undetermined	undetermined	undetermined
RARA.1.A	0.107	0.105	7668	-4.66	0.288	3.8412e-18	2	1.50708e-17	0.334868	activator	activator	activator	activator	1.0204e-24	activator	activator	activator	activator
RARA.2.A	0.17	0.168	4611	-5.38	0.231	4.37443e-29	2	2.80328e-28	0.416674	activator	activator	activator	activator	5.59658e-25	activator	activator	activator	activator
RARB.0.D	0.0162	0.0449	12657	-0.292	0.359	0.626015	1	0.677082	0.0784916	undetermined	undetermined	undetermined	undetermined	0.128094	undetermined	undetermined	undetermined	undetermined
RARG.0.B	0.136	0.139	7373	-5.85	0.233	8.34585e-34	2	6.41796e-33	-0.347817	repressor	repressor	repressor	undetermined	1.13636e-22	repressor	repressor	repressor	undetermined
RARG.1.B	-0.00399	0.0386	11227	0.509	0.366	0.400151	1	0.457911	-0.0908415	undetermined	undetermined	undetermined	undetermined	0.48738	undetermined	undetermined	undetermined	undetermined
RARG.2.D	0.0641	0.0612	8830	-2.9	0.312	2.08234e-07	1	4.61475e-07	-0.229646	repressor	repressor	repressor	undetermined	1.88964e-09	repressor	repressor	repressor	undetermined
RAX2.0.D	-0.116	0.0798	1049	1.67	0.367	0.00583948	1	0.00855344	NA	not-expressed	not-expressed	not-expressed	not-expressed	NA	not-expressed	not-expressed	not-expressed	not-expressed
REL.0.B	-0.0163	0.066	5577	0.791	0.289	0.141186	1	0.173994	0.0586233	undetermined	undetermined	undetermined	undetermined	0.391672	undetermined	undetermined	undetermined	undetermined
RELB.0.C	0.00702	0.084	5747	-0.459	0.282	0.387397	1	0.44464	-0.129412	repressor	repressor	undetermined	undetermined	0.00195609	repressor	repressor	undetermined	undetermined
REST.0.A	0.135	0.134	9359	-6.25	0.218	7.29793e-41	2	6.84404e-40	0.364331	activator	activator	activator	activator	2.56608e-24	activator	activator	activator	activator
RFX1.0.B	-0.00977	0.017	13547	0.197	0.222	0.675867	1	0.718869	0.0989297	undetermined	undetermined	undetermined	undetermined	1.40635e-05	undetermined	undetermined	undetermined	undetermined
RFX1.1.B	-0.0129	0.0276	4919	0.192	0.259	0.705974	1	0.745733	0.0909584	undetermined	undetermined	undetermined	undetermined	0.0357993	undetermined	undetermined	undetermined	undetermined
RFX2.0.A	-0.0611	0.061	5202	1.63	0.268	0.00164044	1	0.00255363	-0.167834	repressor	repressor	undetermined	undetermined	0.180812	undetermined	undetermined	undetermined	undetermined
RFX2.1.A	0.0116	0.0371	6677	-0.762	0.293	0.159209	1	0.194645	-0.167569	repressor	repressor	undetermined	undetermined	0.0520104	undetermined	undetermined	undetermined	undetermined
RFX3.0.B	-0.0703	0.0732	3122	1.77	0.268	0.000628394	1	0.00103476	0.0170327	undetermined	undetermined	undetermined	undetermined	0.00363281	undetermined	undetermined	undetermined	undetermined
RFX4.0.D	-0.0905	0.0907	3530	2.15	0.244	1.34565e-05	1	2.54251e-05	0.0486122	undetermined	undetermined	undetermined	undetermined	0.770275	undetermined	undetermined	undetermined	undetermined
RFX5.0.A	0.0232	0.0517	6691	-1.23	0.222	0.00904021	1	0.01297	0.0178621	undetermined	undetermined	undetermined	undetermined	0.623573	undetermined	undetermined	undetermined	undetermined
RFX5.1.A	-0.00753	0.0286	4476	0.0918	0.276	0.861285	1	0.884284	0.0166902	undetermined	undetermined	undetermined	undetermined	0.116713	undetermined	undetermined	undetermined	undetermined
RHXF1.0.D	0.154	0.126	1944	-2.78	0.269	8.32e-08	2	1.88179e-07	0.0116916	undetermined	undetermined	undetermined	undetermined	0.26796	undetermined	undetermined	undetermined	undetermined
RORA.0.C	0.114	0.135	5458	-3.97	0.261	7.79422e-15	2	2.5947e-14	-0.0739308	undetermined	undetermined	undetermined	undetermined	2.5485e-06	undetermined	undetermined	undetermined	undetermined
RORG.0.C	0.072	0.0786	2140	-1.48	0.297	0.00661337	1	0.00965025	-0.168081	repressor	repressor	undetermined	undetermined	0.176797	undetermined	undetermined	undetermined	undetermined
RREB1.0.D	0.0524	0.0671	20616	-3.88	0.225	2.84414e-16	1	1.0079e-15	0.245255	activator	activator	activator	undetermined	7.78083e-14	activator	activator	activator	undetermined
RUNX1.0.A	0.0415	0.0905	4070	-0.935	0.31	0.0930917	1	0.117743	-0.0703236	undetermined	undetermined	undetermined	undetermined	3.96944e-05	undetermined	undetermined	undetermined	undetermined
RUNX2.0.A	0.183	0.155	6246	-5.63	0.281	2.38633e-26	2	1.39022e-25	0.198277	activator	activator	undetermined	undetermined	0.000674265	activator	activator	undetermined	undetermined
RUNX3.0.A	0.0272	0.0956	3783	-0.466	0.306	0.399557	1	0.457911	-0.0257279	undetermined	undetermined	undetermined	undetermined	0.287173	undetermined	undetermined	undetermined	undetermined
RX.0.D	0.00184	0.0979	2548	-0.0241	0.302	0.96502	1	0.973885	0.0578896	undetermined	undetermined	undetermined	undetermined	0.00926496	undetermined	undetermined	undetermined	undetermined
RXRA.0.A	-0.0215	0.0456	21417	1.2	0.286	0.0248406	1	0.0339382	0.0606795	undetermined	undetermined	undetermined	undetermined	0.000944335	undetermined	undetermined	undetermined	undetermined
RXRA.1.A	0.0226	0.0316	7523	-1.1	0.363	0.0678892	1	0.0870113	0.0502617	undetermined	undetermined	undetermined	undetermined	0.060987	undetermined	undetermined	undetermined	undetermined
RXRB.0.C	0.0441	0.0433	8694	-1.81	0.346	0.00209031	1	0.00320208	0.113926	activator	undetermined	undetermined	undetermined	0.0188205	activator	undetermined	undetermined	undetermined
RXRG.0.B	0.162	0.135	2679	-2.31	0.237	2.08488e-06	2	4.26403e-06	0.143954	activator	activator	undetermined	undetermined	0.0313302	activator	activator	undetermined	undetermined
SALL4.0.B	-0.0343	0.049	26160	1.83	0.252	0.000266927	1	0.00045413	-0.0929787	undetermined	undetermined	undetermined	undetermined	7.5344e-23	undetermined	undetermined	undetermined	undetermined
SCRT1.0.D	0.000256	0.0356	2375	0.0106	0.255	0.983253	1	0.988394	NA	not-expressed	not-expressed	not-expressed	not-expressed	NA	not-expressed	not-expressed	not-expressed	not-expressed
SCRT2.0.D	0.00139	0.0655	2133	-0.0861	0.264	0.86692	1	0.888882	-0.0348683	undetermined	undetermined	undetermined	undetermined	0.0916675	undetermined	undetermined	undetermined	undetermined
SHOX.0.D	-0.138	0.111	1492	2.75	0.393	1.15091e-05	2	2.20712e-05	NA	not-expressed	not-expressed	not-expressed	not-expressed	NA	not-expressed	not-expressed	not-expressed	not-expressed
SHOX2.0.D	-0.143	0.106	1404	2.86	0.358	1.75328e-06	2	3.605e-06	NA	not-expressed	not-expressed	not-expressed	not-expressed	NA	not-expressed	not-expressed	not-expressed	not-expressed
SIX1.0.A	-0.177	0.162	2186	3.99	0.366	4.24492e-11	2	1.15348e-10	-0.0603536	undetermined	undetermined	undetermined	undetermined	0.000239271	undetermined	undetermined	undetermined	undetermined
SIX2.0.A	-0.16	0.138	2538	3.7	0.34	2.2178e-10	2	5.78131e-10	-0.00267923	undetermined	undetermined	undetermined	undetermined	0.237621	undetermined	undetermined	undetermined	undetermined
SMAD1.0.D	0.106	0.105	11668	-4.95	0.3	1.6041e-19	2	7.00882e-19	0.282263	activator	activator	activator	undetermined	2.06548e-36	activator	activator	activator	undetermined
SMAD2.0.A	0.0538	0.0663	8669	-2.34	0.288	1.29865e-05	1	2.47193e-05	0.229466	activator	activator	activator	undetermined	5.12184e-08	activator	activator	activator	undetermined
SMAD3.0.B	0.0425	0.046	19436	-2.7	0.291	5.5818e-07	1	1.19899e-06	0.20537	activator	activator	undetermined	undetermined	3.43104e-29	activator	activator	undetermined	undetermined
SMAD4.0.B	0.0623	0.0682	7055	-2.26	0.284	2.2271e-05	1	4.12685e-05	0.0888238	undetermined	undetermined	undetermined	undetermined	4.17742e-05	undetermined	undetermined	undetermined	undetermined
SMCA1.0.C	0.198	0.154	4832	-5.74	0.284	4.72268e-27	2	2.85964e-26	0.137075	activator	activator	undetermined	undetermined	0.21474	undetermined	undetermined	undetermined	undetermined
SMCA5.0.C	1.31	0.935	5798	-27.9	0.288	0.000000000000000000000000000000000000000000000000000000000000000000000000000000000000000000000000000000000000000000000000000000000000000000000000000000000000000000000000000000000000000000000000000000000000000000000000000000000000000000000000000000000000000000000000000000000000000000000000000000000000000000022250738585072	4	0.00000000000000000000000000000000000000000000000000000000000000000000000000000000000000000000000000000000000000000000000000000000000000000000000000000000000000000000000000000000000000000000000000000000000000000000000000000000000000000000000000000000000000000000000000000000000000000000000000000000000000000427770449298009	-0.0479208	undetermined	undetermined	undetermined	undetermined	1.26204e-08	undetermined	undetermined	undetermined	undetermined
SNAI1.0.C	0.0458	0.0868	8779	-2.46	0.273	2.49929e-06	1	5.08453e-06	0.123488	activator	undetermined	undetermined	undetermined	1.19227e-11	activator	undetermined	undetermined	undetermined
SNAI2.0.A	0.145	0.137	8539	-6.17	0.23	7.05315e-38	2	6.23433e-37	0.360325	activator	activator	activator	activator	5.84839e-30	activator	activator	activator	activator
SOX1.0.D	0.0929	0.0684	1310	-1.15	0.373	0.0597044	1	0.0770347	0.210247	activator	activator	activator	undetermined	0.000106557	activator	activator	activator	undetermined
SOX10.0.B	-0.00797	0.0421	3234	0.533	0.33	0.353494	1	0.408777	-0.0936613	undetermined	undetermined	undetermined	undetermined	0.000132931	undetermined	undetermined	undetermined	undetermined
SOX10.1.A	-0.0853	0.0719	10004	3.61	0.287	1.59978e-11	1	4.50635e-11	-0.0320336	undetermined	undetermined	undetermined	undetermined	0.000158946	undetermined	undetermined	undetermined	undetermined
SOX11.0.D	-0.0415	0.0805	1374	0.811	0.359	0.175881	1	0.212661	-0.0168504	undetermined	undetermined	undetermined	undetermined	0.156896	undetermined	undetermined	undetermined	undetermined
SOX13.0.D	0.00584	0.0601	3251	-0.196	0.3	0.720459	1	0.758592	0.0345252	undetermined	undetermined	undetermined	undetermined	0.0546956	undetermined	undetermined	undetermined	undetermined
SOX15.0.D	-0.0389	0.0461	11532	2.08	0.294	0.000125005	1	0.000218474	-0.0735617	undetermined	undetermined	undetermined	undetermined	3.75928e-10	undetermined	undetermined	undetermined	undetermined
SOX17.0.C	-0.0674	0.0792	2941	1.52	0.3	0.005518	1	0.00809799	-0.0579631	undetermined	undetermined	undetermined	undetermined	0.00334237	undetermined	undetermined	undetermined	undetermined
SOX18.0.D	-0.00762	0.0415	2522	0.214	0.324	0.706947	1	0.745737	NA	not-expressed	not-expressed	not-expressed	not-expressed	NA	not-expressed	not-expressed	not-expressed	not-expressed
SOX2.0.A	-0.114	0.103	7537	4.28	0.312	1.82449e-14	2	5.94505e-14	0.136656	activator	activator	undetermined	undetermined	3.05632e-12	activator	activator	undetermined	undetermined
SOX2.1.A	-0.398	0.296	3808	10.9	0.485	3.24542e-55	2	4.23005e-54	0.3784	activator	activator	activator	activator	4.39352e-37	activator	activator	activator	activator
SOX21.0.D	-0.00614	0.0789	1320	0.241	0.331	0.675294	1	0.718869	-0.160961	repressor	repressor	undetermined	undetermined	4.5068e-06	repressor	repressor	undetermined	undetermined
SOX3.0.B	0.00277	0.0506	6448	0.176	0.249	0.724309	1	0.76092	-0.0236346	undetermined	undetermined	undetermined	undetermined	0.168033	undetermined	undetermined	undetermined	undetermined
SOX4.0.B	-0.089	0.0832	6750	3.09	0.293	1.13953e-08	1	2.6963e-08	-0.0205985	undetermined	undetermined	undetermined	undetermined	0.00100961	undetermined	undetermined	undetermined	undetermined
SOX5.0.C	-0.0968	0.0778	2961	2.79	0.368	4.2416e-06	1	8.42839e-06	-0.415289	repressor	repressor	repressor	repressor	5.15817e-24	repressor	repressor	repressor	repressor
SOX7.0.D	-0.0734	0.0758	1336	1.46	0.377	0.0174145	1	0.0243486	-0.163493	repressor	repressor	undetermined	undetermined	0.000580536	repressor	repressor	undetermined	undetermined
SOX8.0.D	0.0447	0.0348	1777	-0.626	0.329	0.275105	1	0.326475	-0.0630634	undetermined	undetermined	undetermined	undetermined	0.0016025	undetermined	undetermined	undetermined	undetermined
SOX9.0.B	-0.00245	0.064	3585	-0.0165	0.292	0.975641	1	0.982026	-0.0157513	undetermined	undetermined	undetermined	undetermined	0.0625663	undetermined	undetermined	undetermined	undetermined
SOX9.1.B	-0.0841	0.077	2703	2.23	0.404	0.000450741	1	0.000748639	-0.0865787	undetermined	undetermined	undetermined	undetermined	2.51581e-08	undetermined	undetermined	undetermined	undetermined
SP1.0.A	-0.144	0.144	33849	13	0.297	9.15624e-126	2	3.06137e-124	-0.0267608	undetermined	undetermined	undetermined	undetermined	8.30397e-16	undetermined	undetermined	undetermined	undetermined
SP1.1.A	-0.149	0.15	26542	12.2	0.307	1.90875e-107	2	4.44796e-106	-0.0374524	undetermined	undetermined	undetermined	undetermined	6.64791e-20	undetermined	undetermined	undetermined	undetermined
SP2.0.A	-0.172	0.169	35511	15.6	0.281	2.35689e-190	2	2.01383e-188	-0.000115666	undetermined	undetermined	undetermined	undetermined	1.9688e-23	undetermined	undetermined	undetermined	undetermined
SP2.1.B	-0.172	0.162	27986	13.6	0.291	3.024e-140	2	1.16273e-138	-0.0223421	undetermined	undetermined	undetermined	undetermined	3.54718e-25	undetermined	undetermined	undetermined	undetermined
SP3.0.B	-0.179	0.172	35475	15.8	0.326	1.4968e-168	2	9.59198e-167	-0.0185384	undetermined	undetermined	undetermined	undetermined	0.650715	undetermined	undetermined	undetermined	undetermined
SP4.0.A	-0.153	0.143	33510	12.7	0.299	2.50681e-119	2	7.13978e-118	-0.0560329	undetermined	undetermined	undetermined	undetermined	1	undetermined	undetermined	undetermined	undetermined
SP4.1.A	-0.176	0.164	32045	14.4	0.295	6.94648e-155	2	3.33865e-153	-0.0213143	undetermined	undetermined	undetermined	undetermined	1	undetermined	undetermined	undetermined	undetermined
SPDEF.0.D	0.0374	0.0547	2084	-0.899	0.263	0.0796021	1	0.101684	NA	not-expressed	not-expressed	not-expressed	not-expressed	NA	not-expressed	not-expressed	not-expressed	not-expressed
SPI1.0.A	-0.055	0.0412	10667	2.07	0.274	7.66847e-05	1	0.000135564	NA	not-expressed	not-expressed	not-expressed	not-expressed	NA	not-expressed	not-expressed	not-expressed	not-expressed
SPIB.0.A	-0.0452	0.0463	9378	1.55	0.275	0.00311926	1	0.00467585	-0.00957789	undetermined	undetermined	undetermined	undetermined	0.999957	undetermined	undetermined	undetermined	undetermined
SPIC.0.D	-0.0736	0.0718	22594	4.67	0.276	6.15543e-19	1	2.5313e-18	NA	not-expressed	not-expressed	not-expressed	not-expressed	NA	not-expressed	not-expressed	not-expressed	not-expressed
SPZ1.0.D	0.0383	0.0457	4017	-1.37	0.228	0.00411578	1	0.0061101	NA	not-expressed	not-expressed	not-expressed	not-expressed	NA	not-expressed	not-expressed	not-expressed	not-expressed
SRBP1.0.A	0.124	0.136	4730	-4.03	0.254	1.28231e-15	2	4.48225e-15	0.236089	activator	activator	activator	undetermined	1.05061e-05	activator	activator	activator	undetermined
SRBP2.0.B	0.0697	0.0877	16278	-5.11	0.239	1.42649e-25	1	8.12569e-25	-0.198758	repressor	repressor	undetermined	undetermined	2.27052e-17	repressor	repressor	undetermined	undetermined
SRF.0.A	0.043	0.0343	2375	-0.888	0.297	0.103223	1	0.129281	0.0496463	undetermined	undetermined	undetermined	undetermined	0.472275	undetermined	undetermined	undetermined	undetermined
SRY.0.B	-0.136	0.101	9517	6.32	0.4	1.6389e-23	2	8.4021e-23	0.194365	activator	activator	undetermined	undetermined	1.37394e-28	activator	activator	undetermined	undetermined
STA5A.0.A	0.106	0.0868	4521	-2.48	0.243	4.88098e-07	1	1.05435e-06	-0.0908777	undetermined	undetermined	undetermined	undetermined	0.765218	undetermined	undetermined	undetermined	undetermined
STA5B.0.A	0.508	0.341	4199	-9.94	0.282	3.52483e-78	2	5.76723e-77	-0.28356	repressor	repressor	repressor	undetermined	1.76752e-09	repressor	repressor	repressor	undetermined
STAT1.0.A	0.0361	0.0558	5074	-1.29	0.275	0.0138963	1	0.0195004	0.013843	undetermined	undetermined	undetermined	undetermined	0.0172973	undetermined	undetermined	undetermined	undetermined
STAT1.1.A	-0.12	0.0878	16684	6.6	0.416	1.41276e-24	1	7.70505e-24	0.0748041	undetermined	undetermined	undetermined	undetermined	2.08212e-22	undetermined	undetermined	undetermined	undetermined
STAT2.0.A	-0.0741	0.054	11413	3.15	0.396	5.56656e-07	1	1.19899e-06	-0.166768	repressor	repressor	undetermined	undetermined	1.6044e-31	repressor	repressor	undetermined	undetermined
STAT3.0.A	0.139	0.108	4986	-3.7	0.242	5.42261e-14	2	1.70901e-13	-0.135187	repressor	repressor	undetermined	undetermined	0.0403803	repressor	repressor	undetermined	undetermined
STAT4.0.A	0.0824	0.0682	4834	-2.22	0.243	6.68444e-06	1	1.31062e-05	0.00211157	undetermined	undetermined	undetermined	undetermined	0.150439	undetermined	undetermined	undetermined	undetermined
STAT6.0.B	0.252	0.173	5101	-5.33	0.251	1.96764e-26	2	1.16394e-25	-0.0294279	undetermined	undetermined	undetermined	undetermined	0.413288	undetermined	undetermined	undetermined	undetermined
STF1.0.B	0.163	0.149	7792	-6.76	0.229	2.61465e-45	2	2.83192e-44	NA	not-expressed	not-expressed	not-expressed	not-expressed	NA	not-expressed	not-expressed	not-expressed	not-expressed
SUH.0.A	0.0436	0.0854	8359	-2.35	0.251	2.72368e-06	1	5.5264e-06	-0.270607	repressor	repressor	repressor	undetermined	3.9721e-06	repressor	repressor	repressor	undetermined
TAF1.0.A	-0.0723	0.0715	21177	4.96	0.232	7.22115e-25	1	3.96647e-24	-0.00769774	undetermined	undetermined	undetermined	undetermined	8.23892e-08	undetermined	undetermined	undetermined	undetermined
TAL1.0.A	0.0692	0.0953	2937	-1.99	0.308	0.000336135	1	0.000564384	0.167154	activator	activator	undetermined	undetermined	0.0724089	undetermined	undetermined	undetermined	undetermined
TAL1.1.A	0.0443	0.064	9183	-2	0.276	0.0001407	1	0.000244792	0.323339	activator	activator	activator	activator	2.73183e-13	activator	activator	activator	activator
TBP.0.A	0.895	0.605	1964	-13.4	0.345	3.35462e-115	3	9.21322e-114	-0.636751	repressor	repressor	repressor	repressor	7.45875e-23	repressor	repressor	repressor	repressor
TBR1.0.D	0.0502	0.102	2239	-1.16	0.293	0.0321123	2	0.0430966	NA	not-expressed	not-expressed	not-expressed	not-expressed	NA	not-expressed	not-expressed	not-expressed	not-expressed
TBX1.0.D	-0.0826	0.0751	31382	6.27	0.262	1.69121e-34	1	1.39843e-33	0.00133842	undetermined	undetermined	undetermined	undetermined	0.999199	undetermined	undetermined	undetermined	undetermined
TBX15.0.D	-0.125	0.118	37190	10.8	0.272	2.93054e-95	2	6.09077e-94	0.0377324	undetermined	undetermined	undetermined	undetermined	1	undetermined	undetermined	undetermined	undetermined
TBX19.0.D	0.108	0.15	1099	-1.8	0.33	0.00172795	2	0.00267902	0.00546917	undetermined	undetermined	undetermined	undetermined	0.930848	undetermined	undetermined	undetermined	undetermined
TBX2.0.D	0.101	0.0869	7473	-3.83	0.303	3.45411e-12	1	1.02162e-11	0.0301389	undetermined	undetermined	undetermined	undetermined	0.753159	undetermined	undetermined	undetermined	undetermined
TBX20.0.D	0.141	0.139	5020	-4.76	0.268	3.75895e-20	2	1.6806e-19	0.273302	activator	activator	activator	undetermined	1.61403e-11	activator	activator	activator	undetermined
TBX21.0.A	0.148	0.14	8710	-6.74	0.275	8.30858e-38	2	7.17899e-37	NA	not-expressed	not-expressed	not-expressed	not-expressed	NA	not-expressed	not-expressed	not-expressed	not-expressed
TBX3.0.C	0.0435	0.0585	10446	-2.43	0.311	1.31625e-05	1	2.49925e-05	0.206376	activator	activator	undetermined	undetermined	0.000344117	activator	activator	undetermined	undetermined
TBX4.0.D	0.0893	0.114	2422	-2.22	0.298	4.76784e-05	2	8.58657e-05	NA	not-expressed	not-expressed	not-expressed	not-expressed	NA	not-expressed	not-expressed	not-expressed	not-expressed
TBX5.0.D	0.117	0.105	6149	-4.31	0.29	1.20962e-15	2	4.24748e-15	0.107289	undetermined	undetermined	undetermined	undetermined	0.196516	undetermined	undetermined	undetermined	undetermined
TCF7.0.A	0.224	0.159	3965	-4.82	0.286	2.00698e-19	2	8.62218e-19	0.0593356	undetermined	undetermined	undetermined	undetermined	0.0595666	undetermined	undetermined	undetermined	undetermined
TEAD1.0.A	0.11	0.0962	6080	-3.58	0.312	1.46258e-10	1	3.86504e-10	0.260702	activator	activator	activator	undetermined	9.56588e-06	activator	activator	activator	undetermined
TEAD2.0.D	0.139	0.121	6261	-4.97	0.298	8.67961e-20	2	3.83599e-19	-0.337889	repressor	repressor	repressor	undetermined	5.05208e-16	repressor	repressor	repressor	undetermined
TEAD3.0.D	-0.0239	0.0278	2558	0.449	0.34	0.441283	1	0.499774	0.0303078	undetermined	undetermined	undetermined	undetermined	0.0317823	undetermined	undetermined	undetermined	undetermined
TEAD4.0.A	0.0996	0.0877	5430	-3.04	0.296	2.30188e-08	1	5.38038e-08	-0.285994	repressor	repressor	repressor	undetermined	2.69969e-05	repressor	repressor	repressor	undetermined
TEF.0.D	-0.00325	0.0627	1265	0.423	0.347	0.472705	1	0.526826	-0.30459	repressor	repressor	repressor	undetermined	7.77826e-09	repressor	repressor	repressor	undetermined
TF2LX.0.D	0.386	0.274	2118	-5.14	0.245	2.92097e-25	2	1.65164e-24	NA	not-expressed	not-expressed	not-expressed	not-expressed	NA	not-expressed	not-expressed	not-expressed	not-expressed
TF65.0.A	-0.034	0.0539	5043	0.837	0.316	0.136499	1	0.168487	0.000610685	undetermined	undetermined	undetermined	undetermined	0.250161	undetermined	undetermined	undetermined	undetermined
TF7L1.0.B	0.0948	0.0836	3115	-2.11	0.271	5.05222e-05	1	9.05632e-05	-0.100966	undetermined	undetermined	undetermined	undetermined	0.431002	undetermined	undetermined	undetermined	undetermined
TF7L2.0.A	0.111	0.0849	3225	-2.42	0.276	4.09717e-06	1	8.20501e-06	-0.00222881	undetermined	undetermined	undetermined	undetermined	0.19887	undetermined	undetermined	undetermined	undetermined
TFAP4.0.A	0.0872	0.0967	7615	-3.67	0.293	1.20143e-11	1	3.40921e-11	0.240126	activator	activator	activator	undetermined	6.58787e-11	activator	activator	activator	undetermined
TFCP2.0.D	0.146	0.137	9729	-6.93	0.241	3.00874e-45	2	3.2135e-44	-0.344863	repressor	repressor	repressor	undetermined	5.72644e-46	repressor	repressor	repressor	undetermined
TFDP1.0.C	-0.106	0.0958	14951	6.36	0.236	3.66556e-39	1	3.35573e-38	-0.0339663	undetermined	undetermined	undetermined	undetermined	7.54946e-11	undetermined	undetermined	undetermined	undetermined
TFE2.0.A	0.0422	0.067	13613	-2.66	0.259	1.72515e-07	1	3.85652e-07	-0.134342	repressor	repressor	undetermined	undetermined	2.40052e-07	repressor	repressor	undetermined	undetermined
TFE3.0.B	-0.0317	0.108	2157	0.802	0.228	0.0930344	2	0.117743	0.0342808	undetermined	undetermined	undetermined	undetermined	0.0636089	undetermined	undetermined	undetermined	undetermined
TFEB.0.C	-0.00315	0.0955	2121	0.41	0.253	0.415001	1	0.472794	0.00132157	undetermined	undetermined	undetermined	undetermined	0.0520219	undetermined	undetermined	undetermined	undetermined
TGIF1.0.A	0.0799	0.0739	15447	-4.13	0.262	7.10956e-16	1	2.50791e-15	-0.223765	repressor	repressor	repressor	undetermined	3.64203e-12	repressor	repressor	repressor	undetermined
TGIF2.0.D	0.159	0.143	3122	-4.42	0.277	4.5366e-17	2	1.67723e-16	0.34903	activator	activator	activator	activator	1.07266e-05	activator	activator	activator	activator
THA.0.C	0.0572	0.0518	10032	-2.4	0.345	4.38815e-05	1	7.93996e-05	0.0450785	undetermined	undetermined	undetermined	undetermined	0.519784	undetermined	undetermined	undetermined	undetermined
THA.1.D	0.0475	0.0464	8071	-2.16	0.349	0.000255888	1	0.000437285	0.056512	undetermined	undetermined	undetermined	undetermined	0.131318	undetermined	undetermined	undetermined	undetermined
THA11.0.B	-0.048	0.055	6260	1.79	0.282	0.000749598	1	0.00122647	-0.029171	undetermined	undetermined	undetermined	undetermined	0.595458	undetermined	undetermined	undetermined	undetermined
THAP1.0.C	-0.0688	0.0838	23381	6.34	0.297	2.78386e-31	1	1.98221e-30	-0.0231018	undetermined	undetermined	undetermined	undetermined	1	undetermined	undetermined	undetermined	undetermined
THB.0.C	0.0668	0.0656	9710	-2.87	0.305	2.02801e-07	1	4.50734e-07	0.231785	activator	activator	activator	undetermined	5.17989e-07	activator	activator	activator	undetermined
THB.1.D	0.0953	0.0885	6883	-3.78	0.317	1.89745e-11	1	5.2963e-11	0.282087	activator	activator	activator	undetermined	2.09593e-08	activator	activator	activator	undetermined
TLX1.0.D	0.143	0.134	3956	-4.13	0.274	3.02285e-15	2	1.02857e-14	NA	not-expressed	not-expressed	not-expressed	not-expressed	NA	not-expressed	not-expressed	not-expressed	not-expressed
TWST1.0.A	0.077	0.0601	2232	-1.31	0.298	0.016407	1	0.0229817	-0.0198577	undetermined	undetermined	undetermined	undetermined	0.190866	undetermined	undetermined	undetermined	undetermined
TWST1.1.A	0.133	0.131	3354	-3.46	0.279	5.73474e-11	2	1.54196e-10	0.254447	activator	activator	activator	undetermined	5.7393e-05	activator	activator	activator	undetermined
TYY1.0.A	-0.181	0.173	4014	5.56	0.314	3.33175e-23	2	1.67458e-22	0.084275	undetermined	undetermined	undetermined	undetermined	2.02585e-06	undetermined	undetermined	undetermined	undetermined
TYY2.0.D	-0.12	0.132	1739	3.27	0.383	1.26515e-07	2	2.84473e-07	-0.175387	repressor	repressor	undetermined	undetermined	2.03037e-06	repressor	repressor	undetermined	undetermined
UBIP1.0.D	-0.0385	0.122	44114	7.32	0.286	1.20382e-42	2	1.20225e-41	0.0250006	undetermined	undetermined	undetermined	undetermined	0.998422	undetermined	undetermined	undetermined	undetermined
UNC4.0.D	-0.14	0.0996	1116	1.95	0.368	0.00130681	1	0.00207632	NA	not-expressed	not-expressed	not-expressed	not-expressed	NA	not-expressed	not-expressed	not-expressed	not-expressed
USF1.0.A	0.0406	0.0776	3048	-0.721	0.23	0.132739	1	0.16411	-0.00369245	undetermined	undetermined	undetermined	undetermined	0.0175292	undetermined	undetermined	undetermined	undetermined
USF2.0.A	0.102	0.0914	5277	-3.29	0.215	1.28981e-12	1	3.87447e-12	0.0127557	undetermined	undetermined	undetermined	undetermined	0.00137849	undetermined	undetermined	undetermined	undetermined
VAX1.0.D	-0.113	0.0845	1018	1.92	0.405	0.00255299	1	0.00385707	-0.365151	repressor	repressor	repressor	repressor	6.12966e-08	repressor	repressor	repressor	repressor
VAX2.0.D	0.00518	0.0495	844	-0.00134	0.352	0.998198	1	0.999498	NA	not-expressed	not-expressed	not-expressed	not-expressed	NA	not-expressed	not-expressed	not-expressed	not-expressed
VDR.0.A	0.0664	0.0573	6869	-1.67	0.238	0.000618962	1	0.00102142	NA	not-expressed	not-expressed	not-expressed	not-expressed	NA	not-expressed	not-expressed	not-expressed	not-expressed
VDR.1.A	0.133	0.119	6088	-4.64	0.277	1.18482e-18	2	4.77028e-18	NA	not-expressed	not-expressed	not-expressed	not-expressed	NA	not-expressed	not-expressed	not-expressed	not-expressed
VENTX.0.D	-0.0484	0.0994	1261	0.961	0.361	0.109721	1	0.13653	-0.039531	undetermined	undetermined	undetermined	undetermined	0.0755047	undetermined	undetermined	undetermined	undetermined
VEZF1.0.C	-0.163	0.144	39574	13.8	0.276	4.46984e-152	2	2.02195e-150	0.0142064	undetermined	undetermined	undetermined	undetermined	1	undetermined	undetermined	undetermined	undetermined
VEZF1.1.C	-0.143	0.122	30142	10.7	0.278	1.4615e-91	2	2.95761e-90	0.0793304	undetermined	undetermined	undetermined	undetermined	0.999672	undetermined	undetermined	undetermined	undetermined
VSX1.0.D	-0.111	0.101	1095	2.05	0.4	0.00118971	2	0.00189811	NA	not-expressed	not-expressed	not-expressed	not-expressed	NA	not-expressed	not-expressed	not-expressed	not-expressed
VSX2.0.D	-0.0199	0.037	1195	0.256	0.31	0.645667	1	0.694431	NA	not-expressed	not-expressed	not-expressed	not-expressed	NA	not-expressed	not-expressed	not-expressed	not-expressed
WT1.0.C	-0.161	0.15	37661	13.8	0.262	4.29291e-160	2	2.20083e-158	NA	not-expressed	not-expressed	not-expressed	not-expressed	NA	not-expressed	not-expressed	not-expressed	not-expressed
WT1.1.B	-0.0569	0.056	22977	3.29	0.252	5.60772e-11	1	1.5131e-10	NA	not-expressed	not-expressed	not-expressed	not-expressed	NA	not-expressed	not-expressed	not-expressed	not-expressed
XBP1.0.D	0.124	0.121	5921	-4.5	0.202	1.34493e-23	2	6.9413e-23	0.0560383	undetermined	undetermined	undetermined	undetermined	4.18566e-08	undetermined	undetermined	undetermined	undetermined
Z324A.0.C	0.0951	0.0856	11269	-3.81	0.251	2.85333e-14	1	9.21936e-14	0.306053	activator	activator	activator	undetermined	3.0848e-19	activator	activator	activator	undetermined
Z354A.0.C	0.022	0.0561	4132	-0.772	0.353	0.19382	1	0.233251	-0.26388	repressor	repressor	repressor	undetermined	3.62199e-18	repressor	repressor	repressor	undetermined
ZBED1.0.D	0.0172	0.114	116	-0.0152	0.236	0.975039	2	0.982026	-0.0109829	undetermined	undetermined	undetermined	undetermined	0.244135	undetermined	undetermined	undetermined	undetermined
ZBT14.0.C	-0.123	0.124	6549	5.95	0.365	6.95676e-23	2	3.45145e-22	0.0869316	undetermined	undetermined	undetermined	undetermined	3.0045e-06	undetermined	undetermined	undetermined	undetermined
ZBT17.0.A	-0.168	0.146	37787	14.1	0.267	5.97167e-164	2	3.28015e-162	-0.0287825	undetermined	undetermined	undetermined	undetermined	3.00426e-30	undetermined	undetermined	undetermined	undetermined
ZBT18.0.C	0.0473	0.0659	7047	-1.7	0.275	0.00118789	1	0.00189811	0.213539	activator	activator	activator	undetermined	0.000566763	activator	activator	activator	undetermined
ZBT48.0.C	0.111	0.119	4085	-3.6	0.244	3.1462e-13	2	9.67772e-13	-0.00740537	undetermined	undetermined	undetermined	undetermined	0.504385	undetermined	undetermined	undetermined	undetermined
ZBT49.0.D	-0.0546	0.109	394	0.343	0.239	0.482923	2	0.535884	0.00378792	undetermined	undetermined	undetermined	undetermined	0.534664	undetermined	undetermined	undetermined	undetermined
ZBT7A.0.A	0.125	0.131	7494	-5.58	0.22	1.23268e-32	2	9.02789e-32	0.0631107	undetermined	undetermined	undetermined	undetermined	0.0117831	undetermined	undetermined	undetermined	undetermined
ZBT7B.0.D	0.0213	0.0704	7837	0.0635	0.235	0.895783	1	0.912393	-0.135	repressor	repressor	undetermined	undetermined	0.00614705	repressor	repressor	undetermined	undetermined
ZBTB4.0.D	0.0955	0.105	7564	-4.32	0.241	1.37e-18	2	5.48714e-18	0.00745373	undetermined	undetermined	undetermined	undetermined	0.0057385	undetermined	undetermined	undetermined	undetermined
ZBTB4.1.D	0.0966	0.0901	2553	-2.24	0.205	7.52374e-07	1	1.58949e-06	-0.0174877	undetermined	undetermined	undetermined	undetermined	0.297949	undetermined	undetermined	undetermined	undetermined
ZBTB6.0.C	0.088	0.0866	11285	-4.38	0.216	4.33151e-21	1	2.00659e-20	0.224614	activator	activator	activator	undetermined	4.94216e-15	activator	activator	activator	undetermined
ZEB1.0.A	0.0263	0.05	11607	-1.62	0.275	0.00200684	1	0.00308035	0.231615	activator	activator	activator	undetermined	0.000179941	activator	activator	activator	undetermined
ZEP1.0.D	0.0489	0.0543	5392	-1.37	0.264	0.00766778	1	0.0111465	0.255893	activator	activator	activator	undetermined	2.82543e-05	activator	activator	activator	undetermined
ZEP2.0.D	0.0243	0.0495	4952	-0.467	0.249	0.349338	1	0.40458	0.0445391	undetermined	undetermined	undetermined	undetermined	0.121907	undetermined	undetermined	undetermined	undetermined
ZF64A.0.D	-0.019	0.0323	24424	1.31	0.247	0.00839236	1	0.0120856	-0.114161	repressor	undetermined	undetermined	undetermined	0.00120243	repressor	undetermined	undetermined	undetermined
ZFHX3.0.D	-0.0731	0.0662	982	1.39	0.35	0.0187972	1	0.0260451	-0.219132	repressor	repressor	repressor	undetermined	0.000203032	repressor	repressor	repressor	undetermined
ZFP28.0.C	0.0116	0.0151	11215	-0.688	0.339	0.237345	1	0.28474	-0.154824	repressor	repressor	undetermined	undetermined	1.38595e-26	repressor	repressor	undetermined	undetermined
ZFP42.0.A	-0.0394	0.0657	4032	1.22	0.227	0.0104482	1	0.0148516	0.0199446	undetermined	undetermined	undetermined	undetermined	3.87975e-05	undetermined	undetermined	undetermined	undetermined
ZFP82.0.C	0.112	0.0976	9502	-3.56	0.329	5.41516e-10	1	1.35203e-09	0.0936865	undetermined	undetermined	undetermined	undetermined	1.88562e-09	undetermined	undetermined	undetermined	undetermined
ZFX.0.A	0.062	0.0629	14940	-3.73	0.235	1.42157e-14	1	4.71201e-14	0.310061	activator	activator	activator	undetermined	7.73211e-25	activator	activator	activator	undetermined
ZFX.1.A	-0.0525	0.0498	30559	4.42	0.259	3.78572e-18	1	1.49293e-17	0.106072	undetermined	undetermined	undetermined	undetermined	0.552867	undetermined	undetermined	undetermined	undetermined
ZIC1.0.B	0.117	0.149	10058	-6.42	0.225	9.77815e-42	2	9.39925e-41	0.305153	activator	activator	activator	undetermined	1.98972e-22	activator	activator	activator	undetermined
ZIC2.0.D	-0.0295	0.14	13514	0.868	0.275	0.0978817	2	0.123193	-0.34827	repressor	repressor	repressor	undetermined	2.99117e-18	repressor	repressor	repressor	undetermined
ZIC3.0.B	-0.0044	0.127	15105	-0.326	0.282	0.539286	2	0.593291	0.0804711	undetermined	undetermined	undetermined	undetermined	2.41987e-13	undetermined	undetermined	undetermined	undetermined
ZIC4.0.D	0.00297	0.087	10126	-1.76	0.238	0.000308985	1	0.000521073	0.128876	activator	activator	undetermined	undetermined	6.31411e-05	activator	activator	undetermined	undetermined
ZIM3.0.C	0.0311	0.0538	5033	-1.27	0.338	0.028928	1	0.0392339	NA	not-expressed	not-expressed	not-expressed	not-expressed	NA	not-expressed	not-expressed	not-expressed	not-expressed
ZKSC1.0.B	0.185	0.159	6109	-6.46	0.266	5.42154e-36	2	4.5815e-35	0.224774	activator	activator	activator	undetermined	2.47403e-06	activator	activator	activator	undetermined
ZKSC3.0.D	0.204	0.158	1315	-1.93	0.239	7.8863e-05	2	0.000139096	-0.19374	repressor	repressor	undetermined	undetermined	0.0124517	repressor	repressor	undetermined	undetermined
ZN121.0.C	-0.0713	0.0805	18373	5.42	0.374	7.81362e-19	1	3.17919e-18	0.0717052	undetermined	undetermined	undetermined	undetermined	3.20088e-29	undetermined	undetermined	undetermined	undetermined
ZN134.0.C	0.128	0.105	4148	-2.93	0.237	1.75963e-09	2	4.26862e-09	-0.102307	undetermined	undetermined	undetermined	undetermined	0.00709735	undetermined	undetermined	undetermined	undetermined
ZN134.1.C	0.0868	0.0983	3545	-2.46	0.246	7.05517e-07	1	1.50289e-06	-0.0934576	undetermined	undetermined	undetermined	undetermined	0.0239758	undetermined	undetermined	undetermined	undetermined
ZN136.0.C	0.0907	0.0813	1771	-1.68	0.28	0.00149887	1	0.00235712	-0.00267888	undetermined	undetermined	undetermined	undetermined	0.130667	undetermined	undetermined	undetermined	undetermined
ZN140.0.C	0.395	0.292	3707	-7.31	0.239	1.49653e-50	2	1.79817e-49	0.26119	activator	activator	activator	undetermined	1.83537e-05	activator	activator	activator	undetermined
ZN143.0.A	-0.0266	0.0497	7247	1.09	0.273	0.0369652	1	0.0490954	-0.149988	repressor	repressor	undetermined	undetermined	0.454779	undetermined	undetermined	undetermined	undetermined
ZN148.0.D	-0.151	0.138	33962	12.2	0.275	1.015e-119	2	3.00205e-118	0.0399373	undetermined	undetermined	undetermined	undetermined	1	undetermined	undetermined	undetermined	undetermined
ZN214.0.C	1.06	0.747	3712	-19	0.284	0.0000000000000000000000000000000000000000000000000000000000000000000000000000000000000000000000000000000000000000000000000000000000000000000000000000000000000000000000000000000000000000000000000000000000000000000000000000000000000000000000000000000000000000000000000000000000000212733400754658	3	0.00000000000000000000000000000000000000000000000000000000000000000000000000000000000000000000000000000000000000000000000000000000000000000000000000000000000000000000000000000000000000000000000000000000000000000000000000000000000000000000000000000000000000000000000000000000000327183970360663	0.464658	activator	activator	activator	activator	2.69699e-47	activator	activator	activator	activator
ZN219.0.D	-0.0427	0.0526	20294	2.16	0.259	2.19298e-05	1	4.07343e-05	-0.0692576	undetermined	undetermined	undetermined	undetermined	0.984382	undetermined	undetermined	undetermined	undetermined
ZN232.0.D	0.111	0.103	958	-1.43	0.368	0.0184091	2	0.0255996	-0.146138	repressor	repressor	undetermined	undetermined	0.0019046	repressor	repressor	undetermined	undetermined
ZN250.0.C	-0.279	0.335	1916	3.47	0.336	2.14644e-09	2	5.19059e-09	-0.105385	repressor	undetermined	undetermined	undetermined	7.62493e-12	repressor	undetermined	undetermined	undetermined
ZN257.0.C	0.0214	0.0473	6768	-1.04	0.287	0.052222	1	0.0679505	NA	not-expressed	not-expressed	not-expressed	not-expressed	NA	not-expressed	not-expressed	not-expressed	not-expressed
ZN260.0.C	0.489	0.35	2141	-7.19	0.265	2.47533e-44	2	2.60758e-43	-0.108154	repressor	undetermined	undetermined	undetermined	0.165058	undetermined	undetermined	undetermined	undetermined
ZN263.0.A	-0.123	0.107	34835	9.75	0.266	1.04848e-79	2	1.79174e-78	0.0175647	undetermined	undetermined	undetermined	undetermined	1	undetermined	undetermined	undetermined	undetermined
ZN263.1.A	-0.058	0.0548	20121	3.09	0.268	2.38923e-09	1	5.74162e-09	0.10838	undetermined	undetermined	undetermined	undetermined	0.00139907	undetermined	undetermined	undetermined	undetermined
ZN264.0.C	0.206	0.167	2340	-4.06	0.301	1.35991e-13	2	4.21683e-13	0.019567	undetermined	undetermined	undetermined	undetermined	0.363747	undetermined	undetermined	undetermined	undetermined
ZN274.0.A	0.195	0.152	3463	-4.33	0.235	4.17967e-19	2	1.74292e-18	0.121107	activator	undetermined	undetermined	undetermined	0.135155	undetermined	undetermined	undetermined	undetermined
ZN281.0.A	-0.165	0.147	34112	13.3	0.289	3.95539e-135	2	1.38259e-133	-0.0421011	undetermined	undetermined	undetermined	undetermined	1	undetermined	undetermined	undetermined	undetermined
ZN282.0.D	0.103	0.0821	2568	-2.1	0.275	6.21375e-05	1	0.000110867	0.00265326	undetermined	undetermined	undetermined	undetermined	0.212878	undetermined	undetermined	undetermined	undetermined
ZN317.0.C	0.873	0.612	3355	-15.9	0.273	2.13927e-203	3	2.05638e-201	-0.266404	repressor	repressor	repressor	undetermined	1.26669e-26	repressor	repressor	repressor	undetermined
ZN320.0.C	0.0464	0.0502	20386	-3.57	0.227	6.73208e-14	1	2.11305e-13	0.34062	activator	activator	activator	activator	1.06641e-53	activator	activator	activator	activator
ZN322.0.B	0.135	0.128	12858	-7.16	0.215	8.58708e-54	2	1.10058e-52	0.110586	undetermined	undetermined	undetermined	undetermined	2.13747e-20	undetermined	undetermined	undetermined	undetermined
ZN329.0.C	0.131	0.137	5745	-4.68	0.242	1.84437e-21	2	8.64829e-21	0.367317	activator	activator	activator	activator	2.46545e-14	activator	activator	activator	activator
ZN331.0.C	0.101	0.105	13617	-5.89	0.252	8.61792e-32	2	6.25206e-31	0.0533694	undetermined	undetermined	undetermined	undetermined	3.33819e-15	undetermined	undetermined	undetermined	undetermined
ZN333.0.D	0.112	0.0942	622	-1.01	0.32	0.0741892	1	0.0949276	-0.0504955	undetermined	undetermined	undetermined	undetermined	0.034142	undetermined	undetermined	undetermined	undetermined
ZN335.0.A	0.085	0.092	13805	-5.09	0.236	1.09488e-25	1	6.2833e-25	0.327189	activator	activator	activator	activator	3.79387e-27	activator	activator	activator	activator
ZN335.1.A	0.0564	0.0774	16989	-3.47	0.273	3.11088e-11	1	8.51341e-11	0.223083	activator	activator	activator	undetermined	3.14971e-12	activator	activator	activator	undetermined
ZN341.0.C	-0.135	0.12	36962	11.1	0.281	2.33071e-97	2	4.97866e-96	-0.0426292	undetermined	undetermined	undetermined	undetermined	1	undetermined	undetermined	undetermined	undetermined
ZN341.1.C	-0.0178	0.0853	6600	0.4	0.268	0.439719	1	0.498738	-0.188908	repressor	repressor	undetermined	undetermined	0.107302	undetermined	undetermined	undetermined	undetermined
ZN350.0.C	-0.00133	0.0431	3263	0.14	0.33	0.807456	1	0.834589	-0.112185	repressor	undetermined	undetermined	undetermined	9.71643e-05	repressor	undetermined	undetermined	undetermined
ZN350.1.D	0.0211	0.0449	10043	-1.33	0.252	0.00806292	1	0.0116549	0.115492	activator	undetermined	undetermined	undetermined	0.00215235	activator	undetermined	undetermined	undetermined
ZN382.0.C	0.141	0.119	2007	-2.56	0.256	4.20039e-07	2	9.12458e-07	0.0899412	undetermined	undetermined	undetermined	undetermined	0.269091	undetermined	undetermined	undetermined	undetermined
ZN384.0.C	-0.0167	0.0542	2783	0.784	0.264	0.127045	1	0.157323	-0.119927	repressor	undetermined	undetermined	undetermined	0.000265401	repressor	undetermined	undetermined	undetermined
ZN394.0.C	-0.0587	0.0433	9468	2.34	0.361	9.83631e-05	1	0.000173092	-0.2326	repressor	repressor	repressor	undetermined	3.19184e-39	repressor	repressor	repressor	undetermined
ZN394.1.D	0.179	0.135	3327	-3.75	0.318	2.93213e-11	2	8.05289e-11	0.103608	undetermined	undetermined	undetermined	undetermined	0.920007	undetermined	undetermined	undetermined	undetermined
ZN410.0.D	0.166	0.156	965	-2.23	0.29	3.45786e-05	2	6.34628e-05	-0.0169944	undetermined	undetermined	undetermined	undetermined	0.205556	undetermined	undetermined	undetermined	undetermined
ZN418.0.C	0.683	0.473	6801	-15.2	0.226	2.55217e-224	2	3.27104e-222	-0.153337	repressor	repressor	undetermined	undetermined	3.00532e-21	repressor	repressor	undetermined	undetermined
ZN418.1.D	0.00631	0.0447	2841	-0.0556	0.289	0.917626	1	0.932172	0.0277574	undetermined	undetermined	undetermined	undetermined	0.0325048	undetermined	undetermined	undetermined	undetermined
ZN423.0.D	0.175	0.168	6055	-6.65	0.241	8.35938e-42	2	8.13717e-41	-0.324153	repressor	repressor	repressor	undetermined	5.72048e-24	repressor	repressor	repressor	undetermined
ZN436.0.C	0.06	0.073	15908	-4.11	0.238	3.61742e-17	1	1.35039e-16	0.343331	activator	activator	activator	activator	9.46413e-40	activator	activator	activator	activator
ZN449.0.C	0.117	0.125	8949	-5.39	0.246	1.65032e-27	2	1.01528e-26	0.0553057	undetermined	undetermined	undetermined	undetermined	1.43077e-12	undetermined	undetermined	undetermined	undetermined
ZN467.0.C	-0.151	0.131	39595	12.4	0.25	8.96491e-136	2	3.28287e-134	0.0142422	undetermined	undetermined	undetermined	undetermined	0.999994	undetermined	undetermined	undetermined	undetermined
ZN490.0.C	0.119	0.121	3108	-2.99	0.274	1.1159e-08	2	2.64853e-08	0.0105654	undetermined	undetermined	undetermined	undetermined	0.34337	undetermined	undetermined	undetermined	undetermined
ZN502.0.C	0.303	0.224	2440	-5.11	0.236	7.07928e-26	2	4.09321e-25	-0.0883537	undetermined	undetermined	undetermined	undetermined	0.48048	undetermined	undetermined	undetermined	undetermined
ZN524.0.D	0.0142	0.0452	5224	-0.506	0.238	0.299643	1	0.352872	-0.206605	repressor	repressor	repressor	undetermined	0.141438	undetermined	undetermined	undetermined	undetermined
ZN528.0.C	0.133	0.108	6704	-3.92	0.247	3.0838e-15	2	1.04469e-14	0.300434	activator	activator	activator	undetermined	2.26093e-07	activator	activator	activator	undetermined
ZN547.0.C	0.822	0.555	4822	-16	0.276	1.01362e-203	3	1.11353e-201	0.691898	activator	activator	activator	activator	3.47772e-79	activator	activator	activator	activator
ZN549.0.C	0.0913	0.103	3660	-2.41	0.273	3.97868e-06	2	7.98852e-06	-0.281953	repressor	repressor	repressor	undetermined	0.00107472	repressor	repressor	repressor	undetermined
ZN554.0.C	0.101	0.107	10150	-4.87	0.261	1.53479e-21	2	7.28551e-21	0.313925	activator	activator	activator	undetermined	1.08921e-22	activator	activator	activator	undetermined
ZN554.1.D	0.124	0.141	8062	-5.48	0.249	4.66553e-28	2	2.9169e-27	0.345995	activator	activator	activator	activator	1.1827e-22	activator	activator	activator	activator
ZN563.0.C	0.0684	0.0692	13023	-3.94	0.244	1.50789e-15	1	5.22328e-15	-0.383202	repressor	repressor	repressor	repressor	5.35088e-28	repressor	repressor	repressor	repressor
ZN563.1.C	0.0416	0.0567	14618	-2.94	0.22	3.65478e-10	1	9.30637e-10	-0.295167	repressor	repressor	repressor	undetermined	1.27645e-16	repressor	repressor	repressor	undetermined
ZN582.0.C	1.58	1.12	5160	-33.3	0.4	0.000000000000000000000000000000000000000000000000000000000000000000000000000000000000000000000000000000000000000000000000000000000000000000000000000000000000000000000000000000000000000000000000000000000000000000000000000000000000000000000000000000000000000000000000000000000000000000000000000000000000000000022250738585072	4	0.00000000000000000000000000000000000000000000000000000000000000000000000000000000000000000000000000000000000000000000000000000000000000000000000000000000000000000000000000000000000000000000000000000000000000000000000000000000000000000000000000000000000000000000000000000000000000000000000000000000000000000427770449298009	-0.116446	repressor	undetermined	undetermined	undetermined	7.86385e-31	repressor	undetermined	undetermined	undetermined
ZN586.0.C	0.127	0.0996	8114	-4.39	0.237	1.92277e-19	1	8.30682e-19	0.00336484	undetermined	undetermined	undetermined	undetermined	0.67497	undetermined	undetermined	undetermined	undetermined
ZN589.0.D	0.0661	0.0816	3086	-1.89	0.248	0.000147518	1	0.000255498	-0.271445	repressor	repressor	repressor	undetermined	0.00010038	repressor	repressor	repressor	undetermined
ZN652.0.D	-0.117	0.0937	1768	2.19	0.281	3.60654e-05	1	6.60341e-05	-0.176145	repressor	repressor	undetermined	undetermined	7.69315e-07	repressor	repressor	undetermined	undetermined
ZN667.0.C	0.163	0.139	7568	-5.69	0.239	2.61251e-31	2	1.87759e-30	0.288103	activator	activator	activator	undetermined	2.39939e-23	activator	activator	activator	undetermined
ZN680.0.C	0.0645	0.0899	4113	-2.25	0.266	1.28548e-05	1	2.45293e-05	0.0189532	undetermined	undetermined	undetermined	undetermined	0.0649387	undetermined	undetermined	undetermined	undetermined
ZN708.0.C	0.144	0.143	4554	-4.37	0.259	8.94219e-18	2	3.42117e-17	-0.347297	repressor	repressor	repressor	undetermined	9.04759e-12	repressor	repressor	repressor	undetermined
ZN708.1.D	0.134	0.132	3455	-3.94	0.246	1.96069e-15	2	6.73112e-15	-0.38639	repressor	repressor	repressor	repressor	3.35337e-11	repressor	repressor	repressor	repressor
ZN713.0.D	-0.109	0.0775	9194	4.39	0.361	2.74138e-13	1	8.46635e-13	-0.108712	repressor	undetermined	undetermined	undetermined	1.03296e-23	repressor	undetermined	undetermined	undetermined
ZN740.0.D	0.0251	0.0707	12661	-2.16	0.247	1.38544e-05	1	2.61129e-05	0.307322	activator	activator	activator	undetermined	1.52306e-15	activator	activator	activator	undetermined
ZN768.0.C	0.163	0.135	16202	-8.57	0.238	4.42534e-69	2	6.80617e-68	-0.0799322	undetermined	undetermined	undetermined	undetermined	1.44665e-05	undetermined	undetermined	undetermined	undetermined
ZN770.0.C	-0.14	0.124	37394	12	0.29	5.34873e-110	2	1.41834e-108	0.00276916	undetermined	undetermined	undetermined	undetermined	2.57697e-12	undetermined	undetermined	undetermined	undetermined
ZN770.1.C	-0.045	0.077	26578	3.32	0.29	7.04452e-10	1	1.75315e-09	-0.0270506	undetermined	undetermined	undetermined	undetermined	0.787719	undetermined	undetermined	undetermined	undetermined
ZN784.0.D	0.0575	0.0818	1856	-1.28	0.247	0.0100095	1	0.0142808	-0.00280834	undetermined	undetermined	undetermined	undetermined	0.20451	undetermined	undetermined	undetermined	undetermined
ZN816.0.C	0.028	0.0562	12717	-2	0.241	4.62116e-05	1	8.34196e-05	-0.0466859	undetermined	undetermined	undetermined	undetermined	3.12191e-10	undetermined	undetermined	undetermined	undetermined
ZN816.1.C	0.157	0.149	7007	-6.03	0.244	2.83891e-34	2	2.27408e-33	-0.0656894	undetermined	undetermined	undetermined	undetermined	2.5083e-11	undetermined	undetermined	undetermined	undetermined
ZNF18.0.C	0.163	0.135	3162	-3.5	0.272	1.9337e-11	2	5.36828e-11	-0.00927117	undetermined	undetermined	undetermined	undetermined	0.180069	undetermined	undetermined	undetermined	undetermined
ZNF41.0.C	0.0322	0.0602	6356	-1.05	0.3	0.0552343	1	0.071507	0.0187442	undetermined	undetermined	undetermined	undetermined	0.240751	undetermined	undetermined	undetermined	undetermined
ZNF41.1.C	0.322	0.24	4601	-7.76	0.254	1.7062e-53	2	2.11624e-52	0.0499152	undetermined	undetermined	undetermined	undetermined	0.0019901	undetermined	undetermined	undetermined	undetermined
ZNF76.0.C	0.0321	0.0392	12024	-1.55	0.267	0.00270256	1	0.00407504	-0.315022	repressor	repressor	repressor	undetermined	5.19623e-12	repressor	repressor	repressor	undetermined
ZNF8.0.C	0.496	0.356	1528	-6.43	0.277	2.51654e-34	2	2.03707e-33	0.0353802	undetermined	undetermined	undetermined	undetermined	0.00488554	undetermined	undetermined	undetermined	undetermined
ZNF85.0.C	0.484	0.588	3425	-6.79	0.243	3.64357e-43	3	3.73587e-42	0.00436498	undetermined	undetermined	undetermined	undetermined	0.309976	undetermined	undetermined	undetermined	undetermined
ZNF85.1.C	0.0282	0.0393	1898	-0.338	0.297	0.53512	1	0.589552	-0.00171369	undetermined	undetermined	undetermined	undetermined	0.496656	undetermined	undetermined	undetermined	undetermined
ZSC16.0.D	0.0614	0.116	1963	-1.42	0.295	0.0089376	2	0.0128468	-0.0105178	undetermined	undetermined	undetermined	undetermined	0.604073	undetermined	undetermined	undetermined	undetermined
ZSC22.0.C	-0.0881	0.0772	28476	6.67	0.269	7.53245e-38	1	6.58233e-37	0.0430498	undetermined	undetermined	undetermined	undetermined	0.997029	undetermined	undetermined	undetermined	undetermined
ZSC31.0.C	0.0705	0.0791	12044	-3.89	0.223	1.75798e-16	1	6.25873e-16	-0.202743	repressor	repressor	repressor	undetermined	3.0246e-13	repressor	repressor	repressor	undetermined
ZSCA4.0.D	0.458	0.368	4529	-12.4	0.232	3.75322e-146	2	1.60346e-144	0.254555	activator	activator	activator	undetermined	2.27082e-22	activator	activator	activator	undetermined
