# Supplementary material for: Molecular Determinants of the Human Retinal Pigment Epithelium Cell Fate and Potential Pharmacogenomic Targets for Precision Medicine
Source: Int J Mol Sci. 2025 Jun 17;26(12):5817. doi: 10.3390/ijms26125817 (PMC12192794; doi:10.3390/ijms26125817)
Supplement: Supplementary file 1 [file ijms-26-05817-s001.zip › iPSCsvsInt.all.TF_vs_peak_distribution_April2025.xlsx]

## Sheet: IPSvsInt.all.TF_vs_peak_distrib
permutation	TF	Pos_l2FC	Mean_l2FC	Median_l2FC	Mode_l2FC	sd_l2FC	pvalue_raw	skewness_l2FC	T_statistic	TFBS_num	adj_pvalue	Diff_mean	Diff_median	Diff_mode	Diff_skew
0	AHR.0.B	0.470922	0.0414	-0.0804	-6.31	1.16477	1.33e-06	1.18	-4.87594	705	1.71e-06	-0.216	-0.116	-5.27	-0.607
0	AIRE.0.C	0.479358	0.0402	-0.0698	-3.9	1.27223	1.48e-09	0.852	-6.08842	1308	2.15e-09	-0.217	-0.105	-2.86	-0.938
0	ALX1.0.B	0.512702	0.115	0.0578	-5.14	1.35714	0.00231	0.817	-3.05562	866	0.0026	-0.142	0.0226	-4.1	-0.974
0	ALX3.0.D	0.45616	-0.0275	-0.121	-5.14	1.37365	1.02e-09	0.748	-6.17075	901	1.48e-09	-0.284	-0.157	-4.1	-1.04
0	ALX4.0.D	0.445464	-0.0749	-0.135	-5.57	1.33803	3.1e-14	0.663	-7.70545	981	5.24e-14	-0.332	-0.171	-4.53	-1.13
0	ANDR.0.A	0.4379	-0.0878	-0.178	-5.8	1.27155	2.53e-91	1.1	-20.5319	6401	1.43e-90	-0.345	-0.214	-4.76	-0.688
0	ANDR.1.A	0.556759	0.286	0.149	-3.83	1.27377	0.16	1.01	1.40531	4061	0.167	0.0291	0.114	-2.79	-0.78
0	ANDR.2.A	0.493	0.0974	-0.0172	-5.02	1.28125	4.2e-17	1.21	-8.43279	5000	7.7e-17	-0.159	-0.0524	-3.98	-0.578
0	AP2A.0.A	0.532165	0.167	0.0727	-4.93	1.15095	7.83e-15	1.02	-7.77613	12607	1.36e-14	-0.0901	0.0375	-3.89	-0.775
0	AP2B.0.B	0.448884	-0.0309	-0.096	-6.22	0.956741	9.58e-225	0.968	-32.2084	18096	1.13e-223	-0.288	-0.131	-5.18	-0.823
0	AP2C.0.A	0.509869	0.117	0.0191	-0.89	1.10947	9.14e-46	1.16	-14.2209	18087	3.14e-45	-0.14	-0.0161	0.15	-0.633
0	AP2D.0.D	0.422042	-0.0838	-0.141	-1.13	0.951279	1.86e-320	1.23	-38.6052	18619	7.17e-318	-0.341	-0.177	-0.0938	-0.563
0	ARI3A.0.D	0.390436	-0.21	-0.285	-6.52	1.36588	3.38e-89	1.06	-20.5048	3806	1.86e-88	-0.467	-0.32	-5.48	-0.735
0	ARI5B.0.C	0.506912	0.193	0.0149	-4.22	1.36749	0.0944	1	-1.67377	1302	0.0998	-0.0641	-0.0203	-3.18	-0.787
0	ARNT.0.B	0.534161	0.144	0.0906	-4.77	1.05939	0.000173	0.776	-3.76528	1288	0.000204	-0.113	0.0554	-3.73	-1.01
0	ARNT2.0.D	0.492132	0.0494	-0.017	3.78	1.03354	1.07e-74	0.776	-18.3719	10867	5.16e-74	-0.207	-0.0522	4.82	-1.02
0	ARX.0.D	0.471349	-0.0279	-0.0872	-5.14	1.33141	5.29e-12	0.738	-6.97301	1082	8.41e-12	-0.285	-0.122	-4.1	-1.05
0	ASCL1.0.A	0.491794	0.0728	-0.019	-0.89	1.12738	3.22e-73	1.07	-18.146	17243	1.55e-72	-0.184	-0.0542	0.15	-0.718
0	ASCL2.0.D	0.491931	0.0647	-0.019	-4.92	1.13478	2.71e-58	0.911	-16.1549	11463	1.13e-57	-0.192	-0.0542	-3.88	-0.88
0	ATF1.0.B	0.413027	-0.0508	-0.148	-3.62	1.0433	1.52e-25	1.55	-10.6481	1351	3.61e-25	-0.308	-0.183	-2.58	-0.24
0	ATF2.0.B	0.512883	0.168	0.0297	-4.63	1.20024	0.000107	1.32	-3.8789	2872	0.000127	-0.0894	-0.00545	-3.59	-0.473
0	ATF2.1.B	0.511532	0.153	0.0257	-4.97	1.31216	0.00137	1.28	-3.20566	1691	0.00155	-0.104	-0.00946	-3.93	-0.511
0	ATF2.2.C	0.405248	-0.0682	-0.163	-3.62	0.986739	2.98e-24	1.65	-10.4077	1029	6.9e-24	-0.325	-0.199	-2.58	-0.144
0	ATF3.0.A	0.435742	-0.00579	-0.136	-3.62	1.13041	9.64e-22	1.33	-9.6949	1813	2.09e-21	-0.263	-0.171	-2.58	-0.459
0	ATF4.0.A	0.461683	0.0213	-0.0837	-3.39	1.28225	7.39e-13	1.16	-7.22823	1592	1.21e-12	-0.236	-0.119	-2.35	-0.634
0	ATF6A.0.B	0.53382	0.205	0.0673	-5.46	1.1637	0.00609	1.52	-2.74429	4110	0.00677	-0.052	0.0321	-4.42	-0.27
0	ATF7.0.D	0.39312	-0.0948	-0.177	-3.62	0.973086	4.59e-23	1.59	-10.1833	814	1.03e-22	-0.352	-0.213	-2.58	-0.205
0	ATOH1.0.B	0.501286	0.101	0.00584	-4.45	1.17315	1.44e-29	0.978	-11.3222	8554	3.79e-29	-0.156	-0.0294	-3.41	-0.813
0	BACH1.0.A	0.522405	0.154	0.055	-5.79	1.15507	5.62e-12	0.83	-6.89804	6918	8.91e-12	-0.103	0.0198	-4.75	-0.961
0	BACH2.0.A	0.506315	0.119	0.0152	-4.5	1.2039	2.68e-13	0.825	-7.32849	4434	4.42e-13	-0.138	-0.02	-3.46	-0.965
0	BARH1.0.D	0.448702	-0.101	-0.177	-3.57	1.19851	1.52e-16	0.784	-8.42897	809	2.75e-16	-0.358	-0.212	-2.53	-1.01
0	BARH2.0.D	0.47433	-0.0152	-0.0629	-4.76	1.36546	4.47e-09	0.886	-5.92276	896	6.35e-09	-0.272	-0.0981	-3.72	-0.904
0	BARX1.0.D	0.449675	-0.00248	-0.123	-3.4	1.33466	2.41e-17	1.56	-8.54506	1997	4.51e-17	-0.259	-0.158	-2.36	-0.231
0	BARX2.0.D	0.502003	0.0539	0.00987	-3.49	1.18567	3.9e-06	0.687	-4.64998	749	4.95e-06	-0.203	-0.0253	-2.45	-1.1
0	BATF.0.A	0.47238	0.0332	-0.0866	-4.71	1.31564	3.57e-10	0.994	-6.31455	1412	5.33e-10	-0.224	-0.122	-3.67	-0.797
0	BATF.1.A	0.463557	0.033	-0.0687	-3.89	1.31148	6.99e-08	1.36	-5.42983	1029	9.39e-08	-0.224	-0.104	-2.85	-0.435
0	BATF3.0.B	0.491955	0.133	-0.0231	-4.68	1.44908	0.000138	1.29	-3.81946	2051	0.000162	-0.124	-0.0583	-3.64	-0.501
0	BC11A.0.A	0.438585	-0.0667	-0.146	-8.06	1.17721	4.33e-178	0.945	-28.7031	14166	4.06e-177	-0.324	-0.181	-7.02	-0.846
0	BCL6.0.A	0.488298	0.0726	-0.0327	2.76	1.24086	4.3e-21	1.12	-9.46623	4401	9.03e-21	-0.184	-0.0679	3.8	-0.667
0	BCL6B.0.D	0.504243	0.159	0.00926	-5.54	1.39825	0.00926	1.48	-2.60582	1414	0.0102	-0.0979	-0.0259	-4.5	-0.314
0	BHA15.0.B	0.492834	0.0698	-0.0164	-0.89	1.11633	4.49e-65	0.998	-17.0885	13745	2.04e-64	-0.187	-0.0516	0.15	-0.793
0	BHE22.0.D	0.496447	0.169	-0.0104	-4.32	1.47499	0.0638	1.65	-1.85579	985	0.0679	-0.0878	-0.0456	-3.28	-0.143
0	BHE23.0.D	0.550742	0.351	0.113	3.98	1.47204	0.00928	1.3	2.60454	1685	0.0103	0.0945	0.0774	5.02	-0.493
0	BHE40.0.A	0.482445	0.094	-0.0493	-3.83	1.12229	1.39e-11	0.959	-6.79026	2307	2.17e-11	-0.163	-0.0845	-2.79	-0.832
0	BHE41.0.D	0.479465	0.0589	-0.0422	-4.74	1.13675	6.09e-47	1.08	-14.4547	8157	2.15e-46	-0.198	-0.0774	-3.7	-0.713
0	BMAL1.0.A	0.540654	0.236	0.0918	-4.59	1.21179	0.301	1.16	-1.0337	3825	0.31	-0.021	0.0566	-3.55	-0.631
0	BPTF.0.D	0.488346	0.145	-0.0352	2.76	1.41684	2.5e-09	1.13	-5.9687	6221	3.6e-09	-0.112	-0.0704	3.8	-0.663
0	BRAC.0.A	0.518138	0.132	0.0417	-4.89	1.23199	1.04e-07	0.822	-5.33079	2922	1.39e-07	-0.125	0.00651	-3.85	-0.969
0	BRAC.1.B	0.48125	0.073	-0.045	-4.84	1.23518	4.01e-16	0.827	-8.17623	3200	7.15e-16	-0.184	-0.0802	-3.8	-0.964
0	BRCA1.0.D	0.582474	0.649	0.256	2.76	1.81764	1.37e-33	1	12.2069	3298	3.86e-33	0.392	0.221	3.8	-0.786
0	BSH.0.D	0.489635	0.0573	-0.042	-3.88	1.37151	4.82e-06	0.856	-4.5967	1013	6.06e-06	-0.2	-0.0772	-2.84	-0.935
0	CDC5L.0.D	0.466112	0.0325	-0.116	-3.94	1.45117	9.4e-06	1.72	-4.45728	841	1.16e-05	-0.224	-0.151	-2.9	-0.0747
0	CDX1.0.C	0.468015	0.0706	-0.0782	-5.03	1.43111	2.14e-16	1.27	-8.24322	4252	3.86e-16	-0.186	-0.113	-3.99	-0.519
0	CDX2.0.A	0.49087	0.143	-0.0287	-6.01	1.50709	0.000303	1.13	-3.61793	2355	0.000352	-0.114	-0.0639	-4.97	-0.664
0	CEBPA.0.A	0.511953	0.131	0.0308	-6.9	1.27848	5.8e-06	1.02	-4.54362	2217	7.27e-06	-0.126	-0.00444	-5.86	-0.77
0	CEBPB.0.A	0.503637	0.122	0.00951	-6.9	1.3001	1.6e-05	1.1	-4.32558	1787	1.95e-05	-0.135	-0.0257	-5.86	-0.695
0	CEBPD.0.C	0.513607	0.177	0.0377	-3.74	1.29042	0.00615	1.24	-2.74215	2021	0.00684	-0.0801	0.00254	-2.7	-0.547
0	CEBPE.0.A	0.451346	-0.00203	-0.0935	-3.42	1.08732	2.89e-07	0.864	-5.20223	483	3.8e-07	-0.259	-0.129	-2.38	-0.926
0	CEBPG.0.B	0.465328	0.0154	-0.0788	-3.39	1.2784	7e-14	1.15	-7.54969	1644	1.18e-13	-0.242	-0.114	-2.35	-0.645
0	CEBPZ.0.D	0.419144	-0.106	-0.157	-5.18	1.10141	2.08e-72	1.1	-18.3749	3364	9.88e-72	-0.363	-0.192	-4.14	-0.686
0	CENPB.0.D	0.84878	2.28	2.3	2.76	2.06832	2.23e-308	0.0403	53.6581	3075	3.36e-307	2.02	2.26	3.8	-1.75
0	CLOCK.0.C	0.56984	0.329	0.16	-4.59	1.26906	5.3e-05	0.977	4.04462	5577	6.37e-05	0.0721	0.125	-3.55	-0.814
0	COE1.0.A	0.530506	0.138	0.0732	3.77	1.12519	2.61e-24	0.983	-10.1874	11768	6.07e-24	-0.119	0.038	4.81	-0.808
0	COT1.0.C	0.471729	0.0219	-0.064	-5.59	1.11345	1.41e-130	1.05	-24.4069	19543	1.08e-129	-0.235	-0.0992	-4.55	-0.745
0	COT1.1.C	0.493664	0.0633	-0.0145	-6.04	1.15798	7.01e-63	0.869	-16.7938	12942	3.05e-62	-0.194	-0.0497	-5	-0.922
0	COT2.0.A	0.481879	0.0543	-0.041	-4.71	1.19215	7.92e-36	0.823	-12.5585	6153	2.33e-35	-0.203	-0.0762	-3.67	-0.968
0	COT2.1.A	0.490451	0.0587	-0.0218	-4.79	1.17949	1.64e-55	0.961	-15.7554	10786	6.64e-55	-0.198	-0.057	-3.75	-0.83
0	CPEB1.0.D	0.396571	-0.196	-0.262	-5.93	1.20398	1.5e-318	0.911	-38.8115	13531	3.72e-316	-0.453	-0.297	-4.89	-0.88
0	CR3L1.0.D	0.528727	0.206	0.0661	-3.1	1.13103	0.027	1.17	-2.21305	2576	0.0292	-0.0507	0.0309	-2.06	-0.624
0	CR3L2.0.D	0.518732	0.21	0.0426	-5.35	1.22541	0.158	1.22	-1.41353	1388	0.165	-0.0471	0.00738	-4.31	-0.567
0	CREB1.0.A	0.408183	-0.0533	-0.161	-3.62	1.03812	7.77e-21	1.46	-9.55277	1051	1.6e-20	-0.31	-0.196	-2.58	-0.327
0	CREB3.0.D	0.518962	0.192	0.0289	-2.74	1.14097	0.075	1.19	-1.78246	1002	0.0797	-0.065	-0.00628	-1.7	-0.606
0	CREB5.0.D	0.408186	-0.0531	-0.146	-3.62	1.00567	3.44e-19	1.63	-9.14809	904	6.77e-19	-0.31	-0.181	-2.58	-0.158
0	CREM.0.C	0.456112	0.0208	-0.0777	-3.62	1.07157	4.31e-20	1.09	-9.277	1857	8.66e-20	-0.236	-0.113	-2.58	-0.697
0	CRX.0.B	0.564659	0.293	0.154	-4.74	1.28514	0.195	0.842	1.29658	2258	0.202	0.0358	0.118	-3.7	-0.949
0	CTCF.0.A	0.339554	-0.302	-0.365	-0.89	1.08869	2.23e-308	1.06	-56.808	17576	3.36e-307	-0.559	-0.4	0.15	-0.731
0	CTCFL.0.A	0.346742	-0.285	-0.327	-1.98	1.03458	2.23e-308	1.02	-59.8328	20335	3.36e-307	-0.541	-0.362	-0.936	-0.766
0	CUX1.0.C	0.489899	0.0477	-0.0214	-5.81	1.0639	2.47e-06	0.204	-4.75571	594	3.15e-06	-0.209	-0.0566	-4.77	-1.59
0	CUX2.0.D	0.440225	-0.0598	-0.129	-4.81	1.35968	9.83e-18	1.13	-8.68469	1422	1.86e-17	-0.317	-0.165	-3.77	-0.659
0	CXXC1.0.D	0.467188	0.0507	-0.0847	2.76	1.12555	1.45e-29	1.31	-11.3627	4221	3.8e-29	-0.206	-0.12	3.8	-0.482
0	DBP.0.B	0.449585	-0.0485	-0.128	-4	1.22605	1.57e-12	1.17	-7.17285	843	2.56e-12	-0.305	-0.163	-2.96	-0.62
0	DDIT3.0.D	0.477202	0.0254	-0.0758	-3.4	1.31189	4.7e-12	1.06	-6.96479	1601	7.48e-12	-0.231	-0.111	-2.36	-0.736
0	DLX1.0.D	0.392718	-0.219	-0.269	-5.27	1.30658	1.07e-42	0.645	-14.1049	1538	3.5e-42	-0.476	-0.304	-4.23	-1.15
0	DLX2.0.D	0.451169	-0.0716	-0.138	-4.77	1.34098	1.36e-28	0.699	-11.2414	2181	3.52e-28	-0.328	-0.173	-3.73	-1.09
0	DLX3.0.C	0.455466	-0.00779	-0.0989	-3.69	1.25543	8.16e-11	0.971	-6.56685	988	1.24e-10	-0.265	-0.134	-2.65	-0.82
0	DLX4.0.D	0.420796	-0.174	-0.236	-4.45	1.33959	1.01e-27	0.674	-11.1728	1231	2.56e-27	-0.431	-0.271	-3.41	-1.12
0	DLX5.0.D	0.451497	-0.0681	-0.158	-4.01	1.22746	8.4e-14	0.586	-7.5885	835	1.41e-13	-0.325	-0.193	-2.97	-1.21
0	DLX6.0.D	0.408309	-0.177	-0.26	-4.52	1.2839	5.8e-34	0.494	-12.4639	1396	1.65e-33	-0.434	-0.295	-3.48	-1.3
0	DMBX1.0.D	0.423755	-0.132	-0.199	-5.17	1.28055	2.7e-26	0.564	-10.8338	1305	6.58e-26	-0.388	-0.235	-4.13	-1.23
0	DMRT1.0.D	0.521887	0.258	0.0665	-4.51	1.46947	0.984	1.22	0.0199946	1759	0.984	0.000709	0.0313	-3.47	-0.575
0	DPRX.0.D	0.542907	0.248	0.148	-4.77	1.25519	0.867	0.827	-0.167001	571	0.872	-0.00882	0.113	-3.73	-0.964
0	DRGX.0.D	0.476445	-0.00984	-0.0675	-5.14	1.33668	2.05e-09	0.72	-6.05221	934	2.95e-09	-0.267	-0.103	-4.1	-1.07
0	DUX4.0.A	0.487668	0.139	-0.0219	-3.89	1.34927	0.00981	1.06	-2.5879	892	0.0108	-0.118	-0.0571	-2.85	-0.729
0	DUXA.0.D	0.47949	0.0788	-0.0437	-4.67	1.36754	2.07e-05	0.898	-4.27543	1097	2.51e-05	-0.178	-0.0789	-3.63	-0.892
0	E2F1.0.A	0.410106	-0.119	-0.152	-5.25	0.908111	2.23e-308	0.958	-39.8789	13833	3.36e-307	-0.376	-0.188	-4.21	-0.833
0	E2F2.0.B	0.383534	-0.194	-0.214	-5.67	0.794022	7.09e-89	0.868	-21.2194	1494	3.84e-88	-0.451	-0.25	-4.63	-0.923
0	E2F3.0.A	0.441653	-0.0445	-0.108	-5.23	1.02375	7.61e-126	0.842	-24.1382	8278	5.57e-125	-0.301	-0.143	-4.19	-0.949
0	E2F4.0.A	0.392201	-0.154	-0.18	-5.25	0.871068	2.23e-308	0.878	-47.4664	16591	3.36e-307	-0.411	-0.215	-4.21	-0.913
0	E2F4.1.A	0.407438	-0.132	-0.157	-3.99	0.887882	1.21e-125	0.879	-24.6031	3576	8.77e-125	-0.389	-0.192	-2.95	-0.911
0	E2F5.0.B	0.315646	-0.304	-0.32	-3.02	0.829567	3.36e-61	1.08	-18.0624	735	1.45e-60	-0.561	-0.356	-1.98	-0.715
0	E2F6.0.A	0.435511	-0.0673	-0.124	-6.44	1.01196	5.6e-297	0.964	-37.0886	21717	7.97e-296	-0.324	-0.16	-5.4	-0.826
0	E2F7.0.B	0.414557	-0.105	-0.159	-6.44	0.957536	2.23e-308	1.01	-40.9273	18726	3.36e-307	-0.362	-0.194	-5.4	-0.785
0	E2F8.0.D	0.483001	0.071	-0.0501	-4.56	1.23275	1.25e-13	1.32	-7.44834	2559	2.08e-13	-0.186	-0.0853	-3.52	-0.475
0	E4F1.0.D	0.448276	-0.00645	-0.0957	-2.72	0.952148	1.68e-13	1.13	-7.50348	754	2.79e-13	-0.263	-0.131	-1.68	-0.665
0	EGR1.0.A	0.423499	-0.0795	-0.149	-0.89	1.02733	2.23e-308	0.988	-40.9215	27542	3.36e-307	-0.336	-0.185	0.15	-0.803
0	EGR2.0.A	0.408998	-0.107	-0.185	3.97	1.08871	2.23e-308	1.13	-45.4039	33785	3.36e-307	-0.364	-0.22	5.01	-0.661
0	EGR2.1.A	0.424021	-0.0836	-0.149	3.85	1.04808	2.23e-308	0.934	-41.1049	27909	3.36e-307	-0.34	-0.184	4.89	-0.857
0	EGR3.0.D	0.580621	0.319	0.187	-5.46	1.20454	0.000381	0.896	3.55496	5284	0.000441	0.062	0.152	-4.42	-0.895
0	EGR4.0.D	0.403023	-0.136	-0.19	3.96	1.02969	2.23e-308	0.993	-46.1262	24413	3.36e-307	-0.393	-0.225	5	-0.798
0	EHF.0.B	0.485618	0.12	-0.0297	2.76	1.2842	2.26e-14	1.14	-7.65153	5667	3.85e-14	-0.137	-0.0649	3.8	-0.654
0	ELF1.0.A	0.41896	-0.0778	-0.153	-6.97	1.04338	1.96e-117	1.14	-23.4056	6213	1.32e-116	-0.335	-0.188	-5.93	-0.653
0	ELF2.0.C	0.416438	-0.0935	-0.156	-6.95	0.98872	9.77e-133	1.12	-24.9836	5840	7.59e-132	-0.35	-0.191	-5.91	-0.674
0	ELF3.0.A	0.490709	0.169	-0.0232	3.99	1.39173	4.43e-06	1.25	-4.59375	5812	5.59e-06	-0.0875	-0.0584	5.03	-0.537
0	ELF5.0.A	0.447535	-0.0327	-0.116	-6.97	1.09019	5.68e-142	1.02	-25.5764	12008	4.5e-141	-0.29	-0.151	-5.93	-0.773
0	ELK1.0.B	0.392238	-0.117	-0.171	-4.79	0.973771	2.04e-107	1.41	-22.5803	3865	1.31e-106	-0.374	-0.206	-3.75	-0.38
0	ELK3.0.D	0.487149	0.107	-0.0244	-0.89	1.23268	1.12e-20	1.24	-9.3481	6692	2.29e-20	-0.15	-0.0596	0.15	-0.549
0	ELK4.0.A	0.378621	-0.148	-0.213	-4.79	0.910612	9.32e-144	1.44	-26.3509	4004	7.54e-143	-0.405	-0.248	-3.75	-0.347
0	EMX1.0.D	0.449004	-0.0798	-0.112	-4.52	1.24324	1.24e-14	0.22	-7.84664	853	2.13e-14	-0.337	-0.148	-3.48	-1.57
0	EMX2.0.D	0.449402	-0.0967	-0.117	-4.52	1.22122	1.44e-17	0.204	-8.69973	919	2.72e-17	-0.354	-0.152	-3.48	-1.59
0	EOMES.0.D	0.494839	0.0845	-0.0158	-4.4	1.19976	1.84e-15	0.921	-7.98554	3294	3.25e-15	-0.172	-0.051	-3.36	-0.87
0	EPAS1.0.B	0.536649	0.155	0.0968	-6.01	1.1181	0.0127	0.551	-2.49788	764	0.0139	-0.102	0.0616	-4.97	-1.24
0	ERG.0.A	0.450648	-0.032	-0.111	-6.15	1.08105	7.93e-177	0.978	-28.5442	15977	7.34e-176	-0.289	-0.146	-5.11	-0.813
0	ERR1.0.A	0.55163	0.194	0.12	-6.97	1.11721	8.86e-05	0.742	-3.92216	5520	0.000106	-0.0627	0.0848	-5.93	-1.05
0	ERR2.0.A	0.547513	0.19	0.108	-6.97	1.1369	9.6e-05	0.868	-3.90319	4946	0.000114	-0.0665	0.0724	-5.93	-0.923
0	ERR3.0.B	0.553094	0.248	0.132	-6.97	1.22212	0.713	0.665	-0.368029	2844	0.722	-0.00867	0.0963	-5.93	-1.13
0	ESR1.0.A	0.525219	0.145	0.0601	-4.57	1.18612	3.32e-13	1.12	-7.29186	6860	5.46e-13	-0.112	0.0249	-3.53	-0.67
0	ESR1.1.A	0.539191	0.188	0.0893	-6.97	1.14181	5.68e-07	0.925	-5.00473	8012	7.42e-07	-0.0693	0.0541	-5.93	-0.866
0	ESR2.0.A	0.513271	0.132	0.0307	-4.57	1.15503	5.58e-21	1.34	-9.41374	9155	1.16e-20	-0.125	-0.00452	-3.53	-0.455
0	ESR2.1.A	0.512528	0.128	0.0275	-6.97	1.17311	5.85e-30	0.952	-11.387	13849	1.55e-29	-0.129	-0.00771	-5.93	-0.839
0	ESX1.0.D	0.484563	0.0495	-0.0325	-4.29	1.18113	2.26e-23	0.652	-10.0234	3498	5.15e-23	-0.207	-0.0677	-3.25	-1.14
0	ETS1.0.A	0.447912	-0.0182	-0.11	-5.18	1.08066	6.45e-120	1.15	-23.4693	10799	4.47e-119	-0.275	-0.145	-4.14	-0.641
0	ETS2.0.B	0.441062	-0.061	-0.137	-6.44	1.12661	4.2e-227	0.965	-32.4024	18952	5.04e-226	-0.318	-0.172	-5.4	-0.826
0	ETV1.0.A	0.422294	-0.0758	-0.15	-4.7	0.987494	2.88e-116	1.28	-23.3228	5598	1.91e-115	-0.333	-0.185	-3.66	-0.512
0	ETV2.0.B	0.445421	-0.0437	-0.121	-5.24	1.09667	1.12e-142	0.889	-25.6659	11149	8.97e-142	-0.301	-0.156	-4.2	-0.902
0	ETV3.0.D	0.441538	-0.0564	-0.15	-4.81	1.30042	4.17e-24	0.765	-10.2604	1873	9.6e-24	-0.313	-0.185	-3.77	-1.03
0	ETV4.0.B	0.484429	0.041	-0.0357	-5.18	1.13817	1.85e-65	1.01	-17.171	10051	8.47e-65	-0.216	-0.0709	-4.14	-0.78
0	ETV5.0.C	0.447142	-0.0468	-0.119	-5.24	1.09429	3.08e-211	0.923	-31.2274	18332	3.29e-210	-0.304	-0.154	-4.2	-0.868
0	ETV6.0.D	0.493853	0.0509	-0.0168	-3.99	1.14856	4.67e-39	0.977	-13.1454	6101	1.44e-38	-0.206	-0.052	-2.95	-0.814
0	ETV7.0.D	0.455114	-0.0199	-0.108	2.76	1.17118	2.08e-209	1.12	-31.0102	27202	2.16e-208	-0.277	-0.143	3.8	-0.675
0	EVI1.0.B	0.471003	0.00729	-0.0678	-3.54	1.28397	1.01e-11	0.699	-6.86652	1276	1.58e-11	-0.25	-0.103	-2.5	-1.09
0	FEV.0.B	0.431748	-0.0639	-0.124	-4.79	0.971554	4.17e-120	1.12	-23.6752	6117	2.94e-119	-0.321	-0.159	-3.75	-0.669
0	FEZF1.0.C	0.454623	-0.00208	-0.118	-5.02	1.28826	1.81e-39	1.1	-13.2497	4705	5.63e-39	-0.259	-0.153	-3.98	-0.693
0	FIGLA.0.D	0.487486	0.109	-0.0317	-4.73	1.30135	6.58e-09	1.32	-5.81808	2757	9.23e-09	-0.148	-0.0669	-3.69	-0.472
0	FLI1.0.A	0.433537	-0.0713	-0.151	-6.44	1.09199	2.78e-316	0.967	-38.2482	26872	4.28e-314	-0.328	-0.186	-5.4	-0.824
0	FLI1.1.A	0.446783	-0.0376	-0.116	-5.24	1.08585	3.54e-183	0.983	-29.0647	16057	3.4e-182	-0.295	-0.151	-4.2	-0.808
0	FOS.0.A	0.544089	0.181	0.114	-3.97	1.18416	0.00061	0.902	-3.43037	3062	0.000699	-0.0757	0.079	-2.93	-0.889
0	FOSB.0.A	0.534961	0.16	0.0916	-5.3	1.17737	0.000604	0.713	-3.4354	1802	0.000693	-0.0971	0.0564	-4.26	-1.08
0	FOSL1.0.A	0.539857	0.165	0.0947	-3.42	1.15738	1.02e-05	0.974	-4.41979	3362	1.25e-05	-0.0914	0.0595	-2.38	-0.816
0	FOSL2.0.A	0.52932	0.142	0.0797	-5.35	1.17857	1.57e-06	0.941	-4.81176	2558	2.02e-06	-0.115	0.0445	-4.31	-0.85
0	FOXA1.0.A	0.446574	-0.0348	-0.156	-4.52	1.37901	2.43e-24	1.41	-10.282	2452	5.68e-24	-0.292	-0.191	-3.48	-0.384
0	FOXA2.0.A	0.460317	-0.0107	-0.131	-4.52	1.37078	5.19e-22	1.29	-9.72612	2583	1.13e-21	-0.268	-0.166	-3.48	-0.497
0	FOXA3.0.B	0.458627	-0.000426	-0.123	-3.82	1.40594	1.66e-17	1.61	-8.58052	2272	3.11e-17	-0.257	-0.158	-2.78	-0.178
0	FOXB1.0.D	0.470046	-0.0283	-0.098	-4.66	1.36303	1.48e-15	0.832	-8.06004	1519	2.62e-15	-0.285	-0.133	-3.62	-0.959
0	FOXC1.0.C	0.367269	-0.336	-0.436	-6.62	1.44224	1.19e-71	1.13	-18.5652	2102	5.62e-71	-0.593	-0.471	-5.58	-0.663
0	FOXC2.0.D	0.486153	0.118	-0.0394	-1.98	1.40073	1.09e-07	1.08	-5.3231	2997	1.45e-07	-0.139	-0.0746	-0.936	-0.708
0	FOXD1.0.D	0.375244	-0.309	-0.439	-6.62	1.54581	5.72e-57	1.24	-16.3869	2052	2.35e-56	-0.566	-0.474	-5.58	-0.55
0	FOXD2.0.D	0.441923	-0.141	-0.185	-5.11	1.28432	3.47e-45	0.586	-14.4018	2247	1.18e-44	-0.398	-0.22	-4.07	-1.2
0	FOXD3.0.D	0.432059	-0.0673	-0.188	-6.62	1.44133	3.02e-52	1.29	-15.3661	4997	1.15e-51	-0.324	-0.223	-5.58	-0.5
0	FOXF1.0.D	0.443667	-0.0912	-0.153	-5.48	1.2511	4.05e-46	0.73	-14.4899	2858	1.4e-45	-0.348	-0.188	-4.44	-1.06
0	FOXF2.0.D	0.400451	-0.188	-0.321	-6.62	1.54866	1.31e-46	1.37	-14.6009	2662	4.54e-46	-0.445	-0.357	-5.58	-0.419
0	FOXG1.0.D	0.427141	-0.115	-0.198	-5.93	1.26367	5.76e-131	0.819	-24.6944	8091	4.43e-130	-0.372	-0.233	-4.89	-0.972
0	FOXH1.0.A	0.535809	0.421	0.111	-4.13	1.73559	5.11e-05	1.64	4.05958	1885	6.15e-05	0.164	0.0753	-3.09	-0.146
0	FOXI1.0.B	0.426595	-0.0644	-0.141	-5.18	1.16294	1.03e-46	1.14	-14.5767	2963	3.6e-46	-0.321	-0.176	-4.14	-0.653
0	FOXJ2.0.C	0.445275	-0.0862	-0.146	-5.52	1.23034	2.54e-85	0.933	-19.8505	5619	1.35e-84	-0.343	-0.181	-4.48	-0.858
0	FOXJ3.0.A	0.422533	-0.123	-0.189	-6.12	1.23151	1.02e-139	0.942	-25.548	7926	7.98e-139	-0.379	-0.224	-5.08	-0.849
0	FOXJ3.1.B	0.422765	-0.128	-0.189	-5.8	1.18794	2.5e-129	0.888	-24.6227	6545	1.88e-128	-0.385	-0.225	-4.76	-0.903
0	FOXK1.0.A	0.511111	0.326	0.0317	2.68	1.7328	0.026	1.39	2.2277	3195	0.0281	0.0693	-0.00346	3.72	-0.401
0	FOXL1.0.D	0.411467	-0.16	-0.237	-5.8	1.20127	2.72e-166	0.862	-28.0165	7500	2.4e-165	-0.417	-0.273	-4.76	-0.929
0	FOXM1.0.A	0.498711	0.298	-0.00408	1.87	1.73593	0.125	1.53	1.5332	4267	0.131	0.0416	-0.0393	2.91	-0.256
0	FOXO1.0.A	0.468058	0.00837	-0.0704	-4.4	1.22921	6.61e-40	1.13	-13.3249	4743	2.08e-39	-0.249	-0.106	-3.36	-0.659
0	FOXO3.0.B	0.44978	-0.0745	-0.128	-4.17	1.18336	1.28e-37	0.911	-13.0354	2270	3.91e-37	-0.331	-0.163	-3.13	-0.88
0	FOXO4.0.C	0.455619	-0.0511	-0.12	-5.48	1.21716	1.37e-33	0.625	-12.2449	2456	3.86e-33	-0.308	-0.155	-4.44	-1.17
0	FOXO6.0.D	0.476146	-0.0607	-0.0884	-3.26	1.21288	7.57e-17	0.757	-8.47145	1069	1.38e-16	-0.318	-0.124	-2.22	-1.03
0	FOXP1.0.A	0.435497	-0.0739	-0.157	-5.48	1.25504	7.24e-37	0.888	-12.8744	2496	2.17e-36	-0.331	-0.193	-4.44	-0.903
0	FOXP2.0.C	0.470183	-0.000377	-0.0752	-4.6	1.24713	8.64e-21	1.18	-9.43984	2180	1.77e-20	-0.257	-0.11	-3.56	-0.607
0	FOXP3.0.D	0.459718	-0.0176	-0.099	-6.78	1.34943	9.65e-19	0.982	-8.92248	1986	1.87e-18	-0.274	-0.134	-5.74	-0.809
0	FOXQ1.0.C	0.448718	-0.0564	-0.121	-3.9	1.21346	3.4e-26	0.715	-10.7454	1794	8.19e-26	-0.313	-0.156	-2.86	-1.08
0	FUBP1.0.D	0.447792	-0.0692	-0.138	-5.8	1.19529	6.74e-96	0.841	-21.0381	6771	3.87e-95	-0.326	-0.173	-4.76	-0.95
0	GABPA.0.A	0.399795	-0.128	-0.182	-4.5	0.940881	2.9e-172	1.19	-28.6531	5853	2.63e-171	-0.385	-0.217	-3.46	-0.602
0	GATA1.0.A	0.496017	0.0929	-0.00446	-5.09	1.23495	4.5e-12	0.918	-6.94689	2887	7.2e-12	-0.164	-0.0397	-4.05	-0.873
0	GATA1.1.A	0.490632	0.0469	-0.0223	-4.31	1.24191	1.55e-18	0.898	-8.83971	2882	2.99e-18	-0.21	-0.0575	-3.27	-0.893
0	GATA2.0.A	0.496202	0.0951	-0.00451	-5.09	1.23257	7.42e-12	0.904	-6.87492	2896	1.17e-11	-0.162	-0.0397	-4.05	-0.886
0	GATA2.1.A	0.490902	0.0458	-0.0201	-4.31	1.23986	5.41e-18	0.7	-8.69851	2748	1.03e-17	-0.211	-0.0553	-3.27	-1.09
0	GATA3.0.A	0.464138	-0.0269	-0.0854	-5.96	1.29056	8.92e-26	0.744	-10.6086	2426	2.12e-25	-0.284	-0.121	-4.92	-1.05
0	GATA4.0.A	0.495616	0.0768	-0.0133	-3.58	1.21286	1.64e-11	0.836	-6.76787	2167	2.56e-11	-0.18	-0.0485	-2.54	-0.955
0	GATA5.0.D	0.479682	0.0136	-0.0497	-4.6	1.31397	9.39e-10	1.14	-6.16995	1132	1.38e-09	-0.243	-0.0849	-3.56	-0.65
0	GATA6.0.A	0.486383	0.0352	-0.0329	-5.43	1.19843	1.93e-16	0.463	-8.28908	2093	3.48e-16	-0.222	-0.0681	-4.39	-1.33
0	GBX1.0.D	0.430781	-0.15	-0.187	-4.38	1.27254	5.36e-30	0.28	-11.644	1358	1.42e-29	-0.407	-0.222	-3.34	-1.51
0	GBX2.0.D	0.429975	-0.157	-0.182	-4.47	1.26186	2.14e-28	0.472	-11.3242	1221	5.52e-28	-0.414	-0.217	-3.43	-1.32
0	GCM1.0.D	0.533113	0.207	0.0842	-4.37	1.27644	0.0994	1.18	-1.64867	1812	0.105	-0.0502	0.049	-3.33	-0.613
0	GCM2.0.D	0.493613	0.0746	-0.0197	-2.85	1.04019	1.38e-08	1.12	-5.71716	1096	1.9e-08	-0.182	-0.0549	-1.81	-0.671
0	GCR.0.A	0.53497	0.209	0.0939	-3.81	1.22962	0.0315	0.991	-2.15097	3217	0.034	-0.0481	0.0587	-2.77	-0.8
0	GCR.1.A	0.512511	0.135	0.0325	-3.99	1.3199	2.68e-09	1.27	-5.9603	4476	3.86e-09	-0.122	-0.00267	-2.95	-0.517
0	GFI1.0.C	0.482317	0.057	-0.0533	-3.82	1.22692	2.37e-19	1.16	-9.04465	3280	4.68e-19	-0.2	-0.0885	-2.78	-0.632
0	GFI1B.0.A	0.49227	0.0569	-0.0261	-4.13	1.19374	4.58e-20	1.17	-9.22679	3234	9.18e-20	-0.2	-0.0613	-3.09	-0.622
0	GLI1.0.D	0.567188	0.241	0.149	-4.3	1.13178	0.218	0.832	-1.23069	9533	0.225	-0.0157	0.114	-3.26	-0.959
0	GLI2.0.D	0.567112	0.282	0.162	-4.02	1.18911	0.208	0.825	1.25814	3971	0.216	0.0247	0.127	-2.98	-0.966
0	GLI3.0.B	0.554549	0.244	0.125	-5.51	1.18567	0.472	0.794	-0.719084	5078	0.482	-0.0126	0.0893	-4.47	-0.997
0	GLIS1.0.D	0.535256	0.188	0.0746	-4.33	1.13123	6.52e-05	1.15	-3.99618	4751	7.81e-05	-0.0691	0.0394	-3.29	-0.64
0	GLIS2.0.D	0.52211	0.105	0.0441	-5.81	1.04334	5.86e-29	0.904	-11.2034	7033	1.52e-28	-0.152	0.00893	-4.77	-0.887
0	GLIS3.0.D	0.535082	0.161	0.0756	-5.81	1.08411	1.45e-12	0.949	-7.08768	7739	2.36e-12	-0.0954	0.0404	-4.77	-0.842
0	GMEB2.0.D	0.475771	0.0162	-0.07	-1.95	1.01831	0.000468	1.4	-3.54977	227	0.000539	-0.241	-0.105	-0.906	-0.391
0	GRHL1.0.D	0.459537	0.0185	-0.104	-4.11	1.22808	2.98e-23	1.39	-10.0132	2805	6.77e-23	-0.238	-0.139	-3.07	-0.397
0	GRHL2.0.A	0.458757	-0.0602	-0.129	-4.42	1.25328	5.56e-25	1.29	-10.4716	1770	1.31e-24	-0.317	-0.164	-3.38	-0.504
0	GSC.0.D	0.555842	0.25	0.149	-4.03	1.2166	0.841	0.429	-0.200453	1164	0.848	-0.00723	0.113	-2.99	-1.36
0	GSC2.0.D	0.487965	0.0441	-0.0389	-4.28	1.10844	1.58e-15	0.958	-8.03524	1828	2.79e-15	-0.213	-0.0741	-3.24	-0.833
0	GSX1.0.D	0.44556	-0.121	-0.155	-4.45	1.24047	2.95e-26	0.218	-10.8259	1295	7.19e-26	-0.378	-0.19	-3.41	-1.57
0	GSX2.0.D	0.435374	-0.141	-0.166	-4.91	1.2637	1.94e-31	0.212	-11.9273	1470	5.28e-31	-0.398	-0.201	-3.87	-1.58
0	HAND1.0.D	0.537652	0.199	0.104	-4.12	1.20385	0.000237	0.878	-3.67751	6653	0.000277	-0.0578	0.0684	-3.08	-0.913
0	HAND1.1.D	0.471839	0.0307	-0.0594	-0.89	1.08825	5.29e-152	1.15	-26.3375	26615	4.37e-151	-0.226	-0.0946	0.15	-0.644
0	HBP1.0.D	0.502864	0.161	0.00507	-4.75	1.49238	0.0117	1.65	-2.52362	1571	0.0129	-0.096	-0.0301	-3.71	-0.137
0	HEN1.0.C	0.482168	0.0425	-0.0388	-5.83	1.02536	1.35e-104	0.976	-21.8041	15590	8.52e-104	-0.214	-0.074	-4.79	-0.815
0	HES1.0.D	0.500437	0.0777	0.000872	-5.04	1.02957	4.53e-34	0.972	-12.2289	5715	1.31e-33	-0.179	-0.0343	-4	-0.819
0	HES5.0.D	0.555323	0.251	0.129	-3.94	1.1594	0.824	1	-0.223017	2386	0.831	-0.00543	0.0935	-2.9	-0.789
0	HES7.0.D	0.510614	0.135	0.0226	-6.37	1.15965	3.16e-11	0.957	-6.65284	4428	4.86e-11	-0.121	-0.0126	-5.33	-0.834
0	HESX1.0.D	0.506158	0.128	0.0145	-3	1.13069	4.69e-08	0.876	-5.47811	2436	6.34e-08	-0.129	-0.0207	-1.96	-0.915
0	HEY1.0.D	0.533908	0.202	0.0906	-4.78	1.15118	0.0167	0.966	-2.39528	2669	0.0182	-0.0549	0.0554	-3.74	-0.825
0	HEY2.0.D	0.483072	0.0468	-0.0359	-4.86	1.06242	4.51e-78	1.08	-18.7888	11785	2.25e-77	-0.21	-0.0711	-3.82	-0.712
0	HIC1.0.C	0.521115	0.119	0.0494	-4.7	1.08223	4.25e-17	0.883	-8.43009	4949	7.77e-17	-0.137	0.0142	-3.66	-0.908
0	HIC2.0.D	0.568272	0.279	0.181	-4.25	1.14936	0.165	0.844	1.39003	5793	0.172	0.0223	0.145	-3.21	-0.947
0	HIF1A.0.C	0.504323	0.0791	0.00586	-6.78	1.10895	7.65e-11	0.334	-6.54498	1735	1.17e-10	-0.178	-0.0293	-5.74	-1.46
0	HINFP.0.C	0.472185	0.148	-0.0595	-2.52	1.25419	0.0194	1.85	-2.34263	737	0.0211	-0.109	-0.0947	-1.48	0.0567
0	HLF.0.C	0.498092	0.131	-0.00663	-3.31	1.23486	0.0209	1.66	-2.31689	524	0.0227	-0.126	-0.0418	-2.27	-0.133
0	HLTF.0.D	0.495826	0.0895	-0.0116	-4.94	1.21517	5.16e-18	0.973	-8.68221	4312	9.87e-18	-0.167	-0.0468	-3.9	-0.818
0	HMBX1.0.D	0.469444	0.00739	-0.0755	-4.07	1.27096	2.17e-07	1.49	-5.23329	720	2.88e-07	-0.249	-0.111	-3.03	-0.298
0	HME1.0.D	0.416357	-0.167	-0.231	-3.98	1.25144	7.58e-27	0.872	-11.0117	1076	1.86e-26	-0.424	-0.266	-2.94	-0.918
0	HME2.0.D	0.490654	0.000543	-0.0187	-4.27	1.15499	2.04e-10	0.233	-6.4334	856	3.08e-10	-0.256	-0.0539	-3.23	-1.56
0	HMGA1.0.D	0.446604	-0.0364	-0.13	-0.89	1.25247	1.42e-171	1.11	-28.0792	19655	1.27e-170	-0.293	-0.165	0.15	-0.681
0	HMGA2.0.D	0.487136	0.117	-0.0324	-4.3	1.34616	0.013	1.21	-2.49079	583	0.0143	-0.14	-0.0676	-3.26	-0.578
0	HMX1.0.D	0.422248	-0.117	-0.193	-4.22	1.31193	2.76e-30	0.929	-11.6466	1717	7.37e-30	-0.374	-0.228	-3.18	-0.862
0	HMX2.0.D	0.46391	0.00253	-0.0794	-4.09	1.2768	1.13e-12	1.12	-7.17983	1330	1.85e-12	-0.254	-0.115	-3.05	-0.675
0	HMX3.0.D	0.468275	-0.0288	-0.084	-4.25	1.19754	6.93e-15	0.51	-7.88944	1119	1.21e-14	-0.286	-0.119	-3.21	-1.28
0	HNF1A.0.C	0.452024	-0.084	-0.12	-4.65	1.19474	5.87e-24	0.45	-10.2814	1334	1.35e-23	-0.341	-0.155	-3.61	-1.34
0	HNF1B.0.A	0.454867	-0.0839	-0.131	-4.18	1.18172	5.38e-21	0.257	-9.58203	1130	1.12e-20	-0.341	-0.166	-3.14	-1.53
0	HNF1B.1.A	0.48415	0.0117	-0.0391	-4.19	1.24128	4.03e-10	0.511	-6.3113	1041	5.99e-10	-0.245	-0.0743	-3.15	-1.28
0	HNF4A.0.A	0.54028	0.254	0.0965	-3.85	1.34318	0.876	1.41	-0.156597	4146	0.879	-0.00337	0.0613	-2.81	-0.381
0	HNF4G.0.B	0.530246	0.23	0.0825	-4.75	1.3188	0.181	1.34	-1.33691	4794	0.188	-0.0265	0.0473	-3.71	-0.447
0	HNF6.0.B	0.418375	-0.0868	-0.21	-4.81	1.36501	5.03e-19	1.32	-9.04384	1317	9.82e-19	-0.344	-0.245	-3.77	-0.475
0	HOMEZ.0.D	0.465854	0.00716	-0.106	-3.69	1.33382	0.000181	1.1	-3.7783	410	0.000212	-0.25	-0.142	-2.65	-0.695
0	HSF1.0.A	0.549266	0.348	0.123	-4.46	1.51914	0.000143	1.51	3.80571	4222	0.000169	0.0913	0.0879	-3.42	-0.279
0	HSF1.1.A	0.511265	0.141	0.0278	-5.2	1.26169	4.41e-10	0.936	-6.24909	5060	6.55e-10	-0.116	-0.00742	-4.16	-0.855
0	HSF2.0.A	0.549546	0.279	0.121	-3.98	1.3733	0.444	1.32	0.766092	2311	0.454	0.0223	0.0858	-2.94	-0.469
0	HSF4.0.D	0.550493	0.37	0.124	-4.78	1.52303	0.000304	1.57	3.61659	2436	0.000353	0.113	0.0888	-3.74	-0.222
0	HSFY1.0.D	0.451977	0.267	-0.0982	-2.55	1.8486	0.941	2.05	0.0736104	177	0.943	0.0102	-0.133	-1.51	0.263
0	HTF4.0.A	0.503511	0.091	0.00939	-5.48	1.18236	1.8e-50	0.939	-14.9738	14955	6.62e-50	-0.166	-0.0258	-4.44	-0.852
0	HXA10.0.C	0.501511	0.0757	0.00564	-3.61	1.26688	8.86e-06	0.583	-4.46572	993	1.1e-05	-0.181	-0.0296	-2.57	-1.21
0	HXA1.0.C	0.559985	0.241	0.141	-5.47	1.27354	0.524	1.07	-0.636776	2634	0.534	-0.0162	0.106	-4.43	-0.725
0	HXA11.0.D	0.426547	-0.0965	-0.201	-4.26	1.34747	8.53e-21	1.3	-9.50281	1341	1.75e-20	-0.353	-0.236	-3.22	-0.492
0	HXA13.0.C	0.612166	0.979	0.425	3.96	2.18288	1.78e-59	0.854	16.678	2581	7.52e-59	0.722	0.39	5	-0.937
0	HXA2.0.D	0.455224	-0.0641	-0.153	-3.9	1.16541	2.84e-14	0.382	-7.74227	804	4.81e-14	-0.321	-0.188	-2.86	-1.41
0	HXA5.0.D	0.495652	0.0286	-0.0125	-4.52	1.21036	1.89e-08	0.535	-5.66982	920	2.59e-08	-0.228	-0.0477	-3.48	-1.26
0	HXA7.0.D	0.460637	0.0236	-0.0749	-3.15	1.19557	2.67e-06	0.877	-4.73915	597	3.41e-06	-0.233	-0.11	-2.11	-0.914
0	HXA9.0.B	0.527413	0.138	0.0653	-4.03	1.29124	0.00105	0.641	-3.28288	1295	0.0012	-0.119	0.0301	-2.99	-1.15
0	HXB1.0.D	0.563684	0.276	0.153	-3.6	1.27934	0.476	1.2	0.713544	2269	0.485	0.0195	0.118	-2.56	-0.589
0	HXB13.0.A	0.486085	0.103	-0.0412	-5.57	1.37513	8.92e-06	1.29	-4.4553	1617	1.11e-05	-0.154	-0.0764	-4.53	-0.497
0	HXB2.0.D	0.533276	0.22	0.0784	-4.78	1.281	0.178	1.06	-1.34578	2314	0.186	-0.0366	0.0432	-3.74	-0.729
0	HXB3.0.D	0.443657	-0.102	-0.139	-4.45	1.19591	1.47e-27	0.258	-11.0992	1411	3.7e-27	-0.358	-0.174	-3.41	-1.53
0	HXB4.0.B	0.489962	0.0395	-0.0306	-4.33	1.21049	1.35e-15	0.696	-8.04756	2092	2.39e-15	-0.217	-0.0658	-3.29	-1.1
0	HXB6.0.D	0.493494	0.0722	-0.0118	-4.52	1.27243	2.73e-06	0.699	-4.71453	1076	3.47e-06	-0.185	-0.047	-3.48	-1.09
0	HXB7.0.C	0.445328	-0.0848	-0.115	-4.52	1.24621	2.57e-17	0.586	-8.61435	1006	4.79e-17	-0.342	-0.15	-3.48	-1.2
0	HXB8.0.C	0.468716	-0.0435	-0.0861	-4.62	1.26522	2.36e-12	0.461	-7.10585	911	3.84e-12	-0.3	-0.121	-3.58	-1.33
0	HXC10.0.D	0.395785	-0.211	-0.299	-5.42	1.28551	3.01e-100	0.937	-21.8155	3843	1.75e-99	-0.468	-0.334	-4.38	-0.854
0	HXC11.0.D	0.431193	-0.0708	-0.184	-3.54	1.28295	5.21e-09	1.61	-5.93391	545	7.36e-09	-0.328	-0.219	-2.5	-0.184
0	HXC12.0.D	0.426041	-0.107	-0.186	-5.24	1.26603	5.98e-21	0.561	-9.57133	1129	1.24e-20	-0.364	-0.221	-4.2	-1.23
0	HXC13.0.D	0.47117	-0.0831	-0.0703	-4.01	1.17412	3.67e-12	0.846	-7.08946	607	5.88e-12	-0.34	-0.106	-2.97	-0.945
0	HXC6.0.D	0.447118	-0.0779	-0.15	-4.7	1.23172	1e-31	0.481	-11.9116	1995	2.75e-31	-0.335	-0.186	-3.66	-1.31
0	HXC8.0.D	0.486789	0.0537	-0.0506	-4.62	1.34503	2.94e-06	1.09	-4.70176	984	3.73e-06	-0.203	-0.0858	-3.58	-0.702
0	HXC9.0.C	0.502783	0.105	0.00388	-6.01	1.40534	8.53e-07	0.94	-4.9364	2156	1.11e-06	-0.152	-0.0313	-4.97	-0.851
0	HXD10.0.D	0.475654	0.0506	-0.0525	-6.29	1.37847	9.19e-11	1.23	-6.51347	1951	1.4e-10	-0.206	-0.0877	-5.25	-0.564
0	HXD11.0.D	0.443219	-0.0653	-0.183	-4.46	1.30661	4.39e-21	1.12	-9.55476	1541	9.2e-21	-0.322	-0.219	-3.42	-0.674
0	HXD12.0.D	0.450382	-0.0733	-0.159	-3.76	1.33152	4.34e-15	0.994	-7.95923	1048	7.59e-15	-0.33	-0.194	-2.72	-0.796
0	HXD13.0.D	0.482346	0.0279	-0.0388	-5.39	1.26001	1.02e-13	0.928	-7.49519	1756	1.7e-13	-0.229	-0.074	-4.35	-0.863
0	HXD3.0.D	0.458435	-0.105	-0.12	-3.85	1.19141	3.14e-17	0.375	-8.62506	818	5.83e-17	-0.362	-0.155	-2.81	-1.42
0	HXD4.0.D	0.492881	0.136	-0.0231	-0.89	1.41957	1.73e-06	1.06	-4.7907	3301	2.22e-06	-0.121	-0.0583	0.15	-0.727
0	HXD8.0.D	0.37325	-0.234	-0.314	-5.65	1.34011	2.07e-53	1.08	-15.8417	1929	8.07e-53	-0.491	-0.35	-4.61	-0.708
0	HXD9.0.D	0.459589	0.0177	-0.105	-5.14	1.4265	4.88e-29	1.34	-11.2485	4813	1.27e-28	-0.239	-0.14	-4.1	-0.447
0	ID4.0.D	0.519371	0.16	0.0437	-6.37	1.2167	2.1e-10	1.17	-6.36116	7253	3.16e-10	-0.0972	0.00854	-5.33	-0.625
0	IKZF1.0.C	0.50514	0.0987	0.0102	-5.44	1.19285	1.82e-22	1.18	-9.7819	6129	3.98e-22	-0.158	-0.025	-4.4	-0.611
0	INSM1.0.C	0.48474	0.0388	-0.0337	-5.28	1.09276	7.87e-65	0.965	-17.0964	8945	3.56e-64	-0.218	-0.0689	-4.24	-0.826
0	IRF1.0.A	0.416496	-0.116	-0.2	-6.39	1.20525	5.84e-214	1.01	-31.5907	13167	6.5e-213	-0.373	-0.235	-5.35	-0.776
0	IRF2.0.A	0.431151	-0.0792	-0.17	-5.27	1.207	3.3e-119	1.04	-23.495	8308	2.26e-118	-0.336	-0.205	-4.23	-0.748
0	IRF3.0.B	0.418728	-0.115	-0.199	-8.01	1.17216	2.23e-308	1.04	-39.8103	23729	3.36e-307	-0.372	-0.234	-6.97	-0.748
0	IRF4.0.A	0.455169	-0.0257	-0.103	-6.17	1.18856	1.85e-78	0.857	-18.9254	7294	9.29e-78	-0.283	-0.138	-5.13	-0.934
0	IRF5.0.D	0.439033	-0.0671	-0.151	-6.01	1.20916	1.68e-108	0.925	-22.3798	8111	1.08e-107	-0.324	-0.186	-4.97	-0.866
0	IRF7.0.C	0.473697	0.158	-0.074	2.76	1.50944	4.07e-05	1.46	-4.1077	4106	4.91e-05	-0.0993	-0.109	3.8	-0.327
0	IRF8.0.B	0.439317	-0.0521	-0.144	-5.18	1.19845	6.58e-104	0.992	-21.8689	8429	4.11e-103	-0.309	-0.179	-4.14	-0.799
0	IRF9.0.C	0.436771	0.0025	-0.139	-4.37	1.32415	1.01e-18	1.53	-8.90777	2230	1.95e-18	-0.254	-0.174	-3.33	-0.26
0	IRX2.0.D	0.567285	0.343	0.173	-4.65	1.302	7.97e-05	0.927	3.94919	3827	9.51e-05	0.0858	0.138	-3.61	-0.864
0	IRX3.0.D	0.477318	0.0503	-0.0572	-4.96	1.30099	6.31e-07	0.812	-5.0123	1014	8.21e-07	-0.207	-0.0924	-3.92	-0.979
0	ISL1.0.A	0.512426	0.15	0.0385	-4.3	1.31347	0.000947	1.09	-3.31128	1690	0.00108	-0.107	0.00329	-3.26	-0.703
0	ISL2.0.D	0.475092	-0.00771	-0.0557	-3.72	1.12876	5.19e-14	0.538	-7.62354	1084	8.73e-14	-0.265	-0.0909	-2.68	-1.25
0	ISX.0.D	0.413842	-0.117	-0.229	-4.47	1.34619	3.18e-24	0.828	-10.3351	1416	7.35e-24	-0.374	-0.264	-3.43	-0.963
0	ITF2.0.C	0.498389	0.0802	-0.00348	-0.89	1.13242	4.1e-64	0.938	-16.9474	16140	1.83e-63	-0.177	-0.0387	0.15	-0.853
0	JDP2.0.D	0.402503	-0.0763	-0.16	-3.62	0.939937	7.54e-26	1.12	-10.807	959	1.81e-25	-0.333	-0.195	-2.58	-0.673
0	JUN.0.A	0.535823	0.154	0.0848	-5.35	1.16744	4.08e-05	0.841	-4.11001	2303	4.92e-05	-0.102	0.0496	-4.31	-0.95
0	JUNB.0.A	0.531459	0.167	0.0862	-4.49	1.17059	6.78e-06	0.659	-4.50609	3735	8.47e-06	-0.0897	0.051	-3.45	-1.13
0	JUND.0.A	0.534018	0.145	0.0846	-5.35	1.15137	1.65e-07	0.848	-5.24585	3116	2.19e-07	-0.112	0.0494	-4.31	-0.943
0	KAISO.0.A	0.415344	-0.125	-0.142	-3.6	0.882949	1.04e-68	1.89	-18.1597	1890	4.87e-68	-0.382	-0.177	-2.56	0.096
0	KAISO.1.A	0.361949	-0.245	-0.242	-3.61	0.710145	3.83e-76	0.107	-20.2624	862	1.88e-75	-0.502	-0.277	-2.57	-1.68
0	KAISO.2.A	0.476944	0.0342	-0.0524	-3.84	1.056	3.81e-33	0.658	-12.0957	3600	1.07e-32	-0.223	-0.0876	-2.8	-1.13
0	KLF1.0.A	0.417759	-0.0796	-0.162	-6.44	1.02802	2.23e-308	1.11	-41.0379	27839	3.36e-307	-0.336	-0.197	-5.4	-0.686
0	KLF12.0.C	0.392226	-0.151	-0.196	-6.03	0.994324	2.23e-308	0.998	-48.2595	23489	3.36e-307	-0.408	-0.232	-4.99	-0.793
0	KLF13.0.D	0.424973	-0.0934	-0.136	-6.31	0.914723	1.15e-249	0.915	-34.2189	11076	1.5e-248	-0.35	-0.171	-5.27	-0.876
0	KLF14.0.D	0.411805	-0.102	-0.153	-6.31	0.9378	3.49e-307	1.01	-37.9048	14587	5.06e-306	-0.359	-0.188	-5.27	-0.779
0	KLF15.0.A	0.393294	-0.138	-0.215	-0.89	1.09798	2.23e-308	1.32	-50.4841	37936	3.36e-307	-0.394	-0.25	0.15	-0.472
0	KLF16.0.D	0.399851	-0.118	-0.193	3.64	1.07261	2.23e-308	1.2	-47.5164	34918	3.36e-307	-0.375	-0.229	4.68	-0.592
0	KLF3.0.B	0.395361	-0.138	-0.205	-1.03	1.03452	2.23e-308	1.06	-49.8255	31819	3.36e-307	-0.395	-0.24	0.00831	-0.726
0	KLF4.0.A	0.442212	-0.0287	-0.107	-5.83	1.03504	3.15e-217	1.17	-31.6355	20506	3.56e-216	-0.286	-0.143	-4.79	-0.624
0	KLF5.0.A	0.433084	-0.0463	-0.135	-1.03	1.06956	2.42e-284	1.19	-36.2164	28020	3.32e-283	-0.303	-0.17	0.00831	-0.597
0	KLF6.0.A	0.396756	-0.126	-0.207	3.85	1.09926	2.23e-308	1.38	-47.9554	35203	3.36e-307	-0.382	-0.243	4.89	-0.408
0	KLF8.0.C	0.516163	0.112	0.0447	-6.97	1.17012	5.92e-26	0.801	-10.5603	8600	1.42e-25	-0.145	0.00949	-5.93	-0.99
0	KLF9.0.C	0.40948	-0.0988	-0.167	3.89	0.989745	2.23e-308	1.17	-41.8297	22763	3.36e-307	-0.356	-0.202	4.93	-0.624
0	LBX2.0.D	0.467136	-0.0146	-0.0873	-3.82	1.3328	5.03e-09	0.947	-5.90531	852	7.12e-09	-0.272	-0.123	-2.78	-0.844
0	LEF1.0.A	0.440102	-0.0297	-0.156	-5.54	1.38351	1.68e-51	1.39	-15.2223	5885	6.29e-51	-0.287	-0.191	-4.5	-0.404
0	LHX2.0.A	0.438949	-0.075	-0.155	-4.52	1.3134	7.93e-19	0.927	-8.99302	1294	1.54e-18	-0.332	-0.19	-3.48	-0.864
0	LHX3.0.C	0.447411	-0.0807	-0.163	-5.57	1.31706	1.59e-18	0.39	-8.91838	1236	3.05e-18	-0.338	-0.199	-4.53	-1.4
0	LHX4.0.D	0.457426	-0.109	-0.123	-5.57	1.24378	1.17e-19	0.0221	-9.25484	1010	2.34e-19	-0.366	-0.159	-4.53	-1.77
0	LHX6.0.D	0.399631	-0.255	-0.273	-5.5	1.32707	6.33e-50	0.447	-15.3507	1624	2.32e-49	-0.512	-0.309	-4.46	-1.34
0	LHX8.0.D	0.434783	-0.0484	-0.169	-5.37	1.36591	1.68e-11	0.939	-6.81266	943	2.61e-11	-0.305	-0.204	-4.33	-0.852
0	LHX9.0.D	0.431083	-0.185	-0.215	-4.29	1.27296	3.03e-36	0.371	-12.9135	1422	8.96e-36	-0.441	-0.25	-3.25	-1.42
0	LMX1A.0.D	0.415451	-0.187	-0.233	-4.52	1.30804	2.12e-55	0.477	-16.0708	2330	8.49e-55	-0.444	-0.268	-3.48	-1.31
0	LMX1B.0.D	0.41645	-0.187	-0.231	-6.04	1.30011	9.55e-47	0.517	-14.7281	1921	3.35e-46	-0.444	-0.266	-5	-1.27
0	LYL1.0.A	0.487709	0.0699	-0.0329	-5.87	1.21557	8.13e-54	1.07	-15.4926	12692	3.21e-53	-0.187	-0.0681	-4.83	-0.724
0	MAF.0.A	0.50349	0.156	0.00723	-4.3	1.34759	4.02e-06	1.36	-4.61625	4012	5.08e-06	-0.101	-0.028	-3.26	-0.429
0	MAF.1.B	0.52293	0.157	0.0556	-5.35	1.2251	1.03e-07	0.748	-5.32915	4710	1.37e-07	-0.0994	0.0204	-4.31	-1.04
0	MAFA.0.D	0.506014	0.124	0.0138	-4.27	1.14227	2.51e-24	1.1	-10.197	9229	5.85e-24	-0.133	-0.0214	-3.23	-0.686
0	MAFB.0.B	0.532478	0.156	0.0857	-5.35	1.21039	9.02e-07	0.623	-4.91894	3741	1.17e-06	-0.101	0.0505	-4.31	-1.17
0	MAFF.0.B	0.516684	0.18	0.0399	-4.24	1.33686	0.000475	1.06	-3.49709	3956	0.000547	-0.0767	0.00469	-3.2	-0.732
0	MAFF.1.B	0.510878	0.139	0.0309	-4.28	1.24239	4.84e-09	1.02	-5.86358	4091	6.85e-09	-0.118	-0.00428	-3.24	-0.77
0	MAFG.0.A	0.506377	0.126	0.0149	-4.15	1.23457	3.28e-08	0.944	-5.53949	2901	4.45e-08	-0.13	-0.0203	-3.11	-0.847
0	MAFG.1.A	0.528827	0.204	0.0716	-0.976	1.27606	0.0032	1.12	-2.94909	5533	0.00359	-0.053	0.0364	0.0644	-0.667
0	MAFK.0.A	0.486606	0.0848	-0.0394	-4.19	1.28359	9.92e-12	1.08	-6.83464	2725	1.56e-11	-0.172	-0.0746	-3.15	-0.706
0	MAFK.1.A	0.524518	0.152	0.0574	-4.79	1.2144	7.12e-09	0.828	-5.79636	4976	9.96e-09	-0.105	0.0222	-3.75	-0.963
0	MAX.0.A	0.559819	0.297	0.129	3.89	1.19429	0.0318	1.15	2.1479	4430	0.0342	0.0403	0.0936	4.93	-0.643
0	MAZ.0.A	0.386366	-0.162	-0.231	-0.89	1.09474	2.23e-308	1.2	-54.6909	40767	3.36e-307	-0.419	-0.266	0.15	-0.587
0	MAZ.1.A	0.393333	-0.155	-0.215	-1.11	1.05703	2.23e-308	1.02	-51.0094	31167	3.36e-307	-0.412	-0.25	-0.0658	-0.775
0	MBD2.0.B	0.401581	-0.139	-0.153	3.82	0.817582	2.23e-308	1.08	-41.0599	10501	3.36e-307	-0.396	-0.188	4.86	-0.711
0	MCR.0.D	0.521357	0.172	0.0441	-3.61	1.2142	0.000638	0.821	-3.41893	2505	0.00073	-0.085	0.00886	-2.57	-0.97
0	MECP2.0.C	0.4351	-0.0555	-0.115	-6.39	0.925781	7.73e-229	1.16	-32.6016	13698	9.44e-228	-0.312	-0.15	-5.35	-0.635
0	MEF2A.0.A	0.474017	0.0315	-0.0649	-4.62	1.25822	2.36e-21	1.09	-9.55285	3002	5.01e-21	-0.225	-0.1	-3.58	-0.7
0	MEF2B.0.A	0.465584	0.00499	-0.0795	-4.62	1.24236	2.14e-27	1.05	-10.9376	3080	5.35e-27	-0.252	-0.115	-3.58	-0.738
0	MEF2C.0.A	0.475172	0.00621	-0.0601	-4.62	1.20994	5.94e-27	0.949	-10.8471	2900	1.46e-26	-0.251	-0.0953	-3.58	-0.842
0	MEF2D.0.A	0.466435	-0.0122	-0.0811	-4.59	1.22114	2.46e-27	0.989	-10.9437	2592	6.12e-27	-0.269	-0.116	-3.55	-0.802
0	MEIS1.0.A	0.527368	0.139	0.079	-4.03	1.25737	0.00163	0.695	-3.1583	1151	0.00183	-0.118	0.0438	-2.99	-1.1
0	MEIS1.1.B	0.541028	0.203	0.0985	-4.01	1.17085	0.00128	0.854	-3.22232	5545	0.00144	-0.0536	0.0633	-2.97	-0.937
0	MEIS2.0.B	0.47613	0.00496	-0.0623	-5.35	1.29161	3.25e-26	0.688	-10.6775	3163	7.89e-26	-0.252	-0.0975	-4.31	-1.1
0	MEIS3.0.D	0.557387	0.205	0.149	-5.35	1.2008	0.0171	0.591	-2.38503	3215	0.0187	-0.0521	0.114	-4.31	-1.2
0	MEOX1.0.D	0.437731	-0.0904	-0.184	-3.94	1.26895	2.92e-14	0.754	-7.73795	811	4.94e-14	-0.347	-0.219	-2.9	-1.04
0	MEOX2.0.D	0.420091	-0.121	-0.192	-4.31	1.26869	1.15e-21	1.08	-9.76003	1095	2.46e-21	-0.378	-0.227	-3.27	-0.711
0	MESP1.0.D	0.508532	0.106	0.022	-5.48	1.19416	5.02e-32	0.876	-11.805	10666	1.38e-31	-0.151	-0.0132	-4.44	-0.915
0	MGAP.0.D	0.509144	0.0828	0.0214	-3.87	1.17941	8.65e-08	0.761	-5.38067	1367	1.16e-07	-0.174	-0.0138	-2.83	-1.03
0	MITF.0.A	0.458057	0.0389	-0.0954	-3.61	1.12495	3.21e-21	1.12	-9.53038	2563	6.81e-21	-0.218	-0.131	-2.57	-0.672
0	MIXL1.0.D	0.471963	0.0783	-0.0542	-5.12	1.3408	0.000117	0.964	-3.8705	856	0.000138	-0.179	-0.0894	-4.08	-0.827
0	MLX.0.D	0.451456	0.0114	-0.121	-3.46	1.14044	1.42e-11	0.924	-6.83005	1030	2.21e-11	-0.246	-0.156	-2.42	-0.867
0	MLXPL.0.D	0.54186	0.208	0.101	3.93	1.1601	0.0033	0.919	-2.93949	5387	0.00369	-0.0491	0.0653	4.97	-0.872
0	MNX1.0.D	0.545405	0.545	0.148	2.76	1.84902	2.13e-20	1.03	9.3071	3689	4.3e-20	0.288	0.112	3.8	-0.758
0	MSX1.0.D	0.441592	-0.0964	-0.148	-4.42	1.27663	3.35e-26	0.712	-10.7739	1558	8.09e-26	-0.353	-0.183	-3.38	-1.08
0	MSX2.0.D	0.465467	0.00824	-0.0908	-6.3	1.29099	1.32e-63	0.999	-16.9374	8948	5.82e-63	-0.249	-0.126	-5.26	-0.791
0	MTF1.0.C	0.53049	0.21	0.0671	-4.47	1.16388	0.0322	1.16	-2.14224	3001	0.0347	-0.047	0.0319	-3.43	-0.632
0	MXI1.0.A	0.515673	0.132	0.0357	-5.9	1.08364	5.99e-23	0.952	-9.88149	9060	1.34e-22	-0.125	0.000546	-4.86	-0.839
0	MXI1.1.A	0.556298	0.263	0.126	-5.9	1.16195	0.717	1.05	0.362838	5089	0.725	0.00623	0.0912	-4.86	-0.738
0	MYB.0.A	0.504998	0.084	0.0114	-4.62	1.20731	1.34e-14	0.866	-7.73496	3101	2.31e-14	-0.173	-0.0238	-3.58	-0.925
0	MYBA.0.D	0.489736	0.0402	-0.0272	-4.11	1.09874	1.7e-30	1.14	-11.5639	3751	4.56e-30	-0.217	-0.0624	-3.07	-0.655
0	MYBB.0.D	0.485332	0.0777	-0.0361	-3.35	1.17204	3.15e-09	0.828	-5.95548	1568	4.52e-09	-0.179	-0.0713	-2.31	-0.963
0	MYC.0.A	0.542914	0.222	0.096	-5.35	1.13997	0.0494	0.991	-1.96537	4509	0.053	-0.035	0.0608	-4.31	-0.8
0	MYCN.0.A	0.508753	0.127	0.0213	-4.78	1.08032	7.3e-17	0.989	-8.36267	5541	1.33e-16	-0.13	-0.0139	-3.74	-0.802
0	MYF6.0.C	0.47505	0.0416	-0.0595	-0.89	1.16044	4.22e-120	1.09	-23.3658	24208	2.95e-119	-0.215	-0.0947	0.15	-0.703
0	MYNN.0.D	0.470377	0.0855	-0.0822	-5.35	1.38892	1.14e-08	1.06	-5.72898	2228	1.58e-08	-0.171	-0.117	-4.31	-0.731
0	MYOD1.0.A	0.498631	0.0838	-0.00294	-0.89	1.13006	2.06e-55	1.12	-15.7218	13880	8.28e-55	-0.173	-0.0381	0.15	-0.668
0	MYOD1.1.A	0.505528	0.0954	0.0119	-4.74	1.11699	6.73e-39	0.93	-13.082	10130	2.07e-38	-0.162	-0.0233	-3.7	-0.861
0	MYOG.0.B	0.503464	0.101	0.00951	-4.73	1.12821	3.46e-43	1.17	-13.8087	12992	1.15e-42	-0.156	-0.0257	-3.69	-0.619
0	MZF1.0.B	0.491686	0.0779	-0.0189	-5.02	1.1686	6.03e-43	1.31	-13.7837	9803	2e-42	-0.179	-0.0541	-3.98	-0.479
0	NANOG.0.A	0.300074	-0.518	-0.623	-6.3	1.39439	1.94e-231	1.07	-34.4415	4079	2.45e-230	-0.775	-0.659	-5.26	-0.725
0	NANOG.1.B	0.529301	0.166	0.0657	-4.06	1.20637	0.000155	0.898	-3.78752	2662	0.000182	-0.0909	0.0305	-3.02	-0.893
0	NDF1.0.A	0.505296	0.115	0.0113	-5.8	1.23175	2.24e-14	0.957	-7.65603	4815	3.82e-14	-0.142	-0.0239	-4.76	-0.834
0	NDF2.0.B	0.517786	0.137	0.0471	-5.8	1.22721	3.27e-10	0.912	-6.29735	4498	4.89e-10	-0.12	0.0119	-4.76	-0.879
0	NF2L1.0.C	0.481748	0.0612	-0.0451	-4.98	1.27975	3.05e-52	1.13	-15.2597	12108	1.15e-51	-0.196	-0.0803	-3.94	-0.66
0	NF2L2.0.A	0.500602	0.157	0.00203	-4.09	1.33535	2.73e-05	1.13	-4.20036	3320	3.3e-05	-0.1	-0.0332	-3.05	-0.657
0	NFAC1.0.B	0.451579	-0.0163	-0.121	-5.8	1.26373	1.37e-82	1.15	-19.3909	9438	7.21e-82	-0.273	-0.156	-4.76	-0.645
0	NFAC1.1.B	0.471363	0.0275	-0.0822	-5.46	1.2904	1.73e-25	0.956	-10.5027	3719	4.09e-25	-0.229	-0.117	-4.42	-0.835
0	NFAC2.0.B	0.477612	0.114	-0.056	-5.53	1.42492	1.33e-05	1.15	-4.36532	1943	1.63e-05	-0.143	-0.0912	-4.49	-0.637
0	NFAC3.0.B	0.479361	0.0647	-0.0654	-6.02	1.31894	6.68e-18	1.04	-8.65875	3755	1.27e-17	-0.192	-0.101	-4.98	-0.75
0	NFAC4.0.C	0.421431	-0.108	-0.194	-4.47	1.33386	9.35e-40	1.28	-13.4113	2501	2.94e-39	-0.365	-0.23	-3.43	-0.511
0	NFAT5.0.D	0.463777	0.014	-0.0811	-0.89	1.21613	7.79e-79	1.13	-18.9033	10891	3.94e-78	-0.243	-0.116	0.15	-0.661
0	NFE2.0.A	0.511762	0.132	0.0377	-5.79	1.20108	1.35e-10	0.828	-6.43565	4166	2.04e-10	-0.125	0.00247	-4.75	-0.963
0	NFIA.0.C	0.54752	0.215	0.132	-3.8	1.16855	0.00806	0.663	-2.65025	6029	0.00893	-0.0424	0.0972	-2.76	-1.13
0	NFIA.1.D	0.508852	0.134	0.0217	-5.68	1.20359	3.03e-28	1.1	-11.0343	15138	7.77e-28	-0.123	-0.0135	-4.64	-0.691
0	NFIB.0.D	0.530865	0.177	0.0774	-4.32	1.15652	1.99e-10	1.12	-6.36613	10562	3.02e-10	-0.0795	0.0422	-3.28	-0.671
0	NFIC.0.A	0.53002	0.16	0.0647	-5	1.11924	3.76e-19	0.918	-8.95125	14224	7.37e-19	-0.097	0.0295	-3.96	-0.873
0	NFIC.1.A	0.522983	0.177	0.0563	-4.46	1.22819	1.02e-06	1.19	-4.89124	6396	1.32e-06	-0.0796	0.0211	-3.42	-0.604
0	NFIL3.0.D	0.466286	0.085	-0.068	-4.01	1.49088	0.00073	1.73	-3.38994	875	0.000834	-0.172	-0.103	-2.97	-0.0576
0	NFKB1.1.B	0.480685	0.0316	-0.0485	-4.37	1.12962	7.05e-51	1.01	-15.1004	6601	2.62e-50	-0.225	-0.0837	-3.33	-0.784
0	NFKB2.0.B	0.487531	0.0519	-0.0245	-5.01	1.10292	2.5e-52	0.98	-15.3002	8100	9.55e-52	-0.205	-0.0597	-3.97	-0.811
0	NFYA.0.A	0.413668	-0.105	-0.163	-5.68	1.07237	4.12e-80	1.16	-19.361	3585	2.1e-79	-0.362	-0.198	-4.64	-0.627
0	NFYB.0.A	0.41145	-0.114	-0.161	-5.68	1.05025	6.65e-102	1.13	-21.9042	4297	3.93e-101	-0.37	-0.197	-4.64	-0.659
0	NFYC.0.A	0.412915	-0.112	-0.16	-5.68	1.06394	3.55e-90	1.12	-20.5794	3887	1.98e-89	-0.368	-0.196	-4.64	-0.674
0	NGN2.0.D	0.507551	0.131	0.0146	-5.17	1.21018	2.66e-15	1.1	-7.92088	6555	4.67e-15	-0.126	-0.0206	-4.13	-0.694
0	NKX21.0.A	0.536874	0.22	0.0894	-3.7	1.27539	0.111	1.27	-1.59329	3295	0.117	-0.0364	0.0542	-2.66	-0.519
0	NKX22.0.D	0.543335	0.24	0.107	-4.24	1.19916	0.386	1.09	-0.867336	4246	0.396	-0.0166	0.0718	-3.2	-0.705
0	NKX23.0.D	0.383477	-0.191	-0.303	-4.69	1.24128	6.98e-56	1.15	-16.1925	2094	2.84e-55	-0.448	-0.339	-3.65	-0.646
0	NKX25.0.B	0.51405	0.132	0.0297	-4.1	1.16003	2.69e-23	1.33	-9.95946	10427	6.13e-23	-0.125	-0.00547	-3.06	-0.459
0	NKX28.0.C	0.5	0.105	-4.63e-07	-4.43	1.2179	1.42e-09	0.999	-6.07452	2500	2.06e-09	-0.152	-0.0352	-3.39	-0.791
0	NKX31.0.C	0.48797	0.048	-0.0334	-4.53	1.20466	2.62e-16	0.675	-8.24349	2369	4.7e-16	-0.209	-0.0686	-3.49	-1.12
0	NKX32.0.C	0.47513	-0.0216	-0.0679	-4.03	1.16628	1.47e-17	0.533	-8.64078	1347	2.77e-17	-0.279	-0.103	-2.99	-1.26
0	NKX61.0.B	0.459443	-0.0228	-0.0904	-4.42	1.27132	6.8e-18	1.01	-8.71399	1615	1.29e-17	-0.28	-0.126	-3.38	-0.782
0	NKX61.1.B	0.458983	-0.00557	-0.111	-6.06	1.31291	1.9e-86	0.978	-19.8209	11800	1.02e-85	-0.262	-0.146	-5.02	-0.813
0	NKX62.0.D	0.461538	-0.0268	-0.0892	-4.73	1.12571	2.87e-12	0.399	-7.08911	806	4.63e-12	-0.284	-0.124	-3.69	-1.39
0	NOBOX.0.C	0.487292	0.0525	-0.0487	-4.36	1.32726	3e-07	1.12	-5.15333	1141	3.93e-07	-0.204	-0.0839	-3.32	-0.666
0	NOTO.0.D	0.464419	0.0242	-0.115	-3.83	1.33612	1.18e-06	1.16	-4.89614	801	1.52e-06	-0.233	-0.15	-2.79	-0.63
0	NR0B1.0.D	0.468727	0.000648	-0.0643	-1.11	1.00192	1.52e-118	0.889	-23.3154	10968	1.03e-117	-0.256	-0.0995	-0.0658	-0.901
0	NR1D1.0.B	0.513173	0.102	0.0334	-6.22	1.17166	1.08e-35	0.755	-12.4996	11121	3.17e-35	-0.154	-0.00178	-5.18	-1.04
0	NR1D1.1.D	0.460159	-0.0252	-0.108	-4.24	1.22189	2.71e-18	0.874	-8.82948	1506	5.2e-18	-0.282	-0.143	-3.2	-0.917
0	NR1H2.0.D	0.501503	0.244	0.00321	-5.23	1.51626	0.678	1.51	-0.414805	2329	0.688	-0.0132	-0.032	-4.19	-0.278
0	NR1H3.0.B	0.546014	0.224	0.132	-5.05	1.19558	0.0564	0.805	-1.908	5520	0.0604	-0.0324	0.0967	-4.01	-0.986
0	NR1H3.1.B	0.522767	0.151	0.0538	-4.61	1.18648	8.25e-09	0.843	-5.77212	4612	1.15e-08	-0.106	0.0186	-3.57	-0.948
0	NR1H4.0.B	0.482183	0.0457	-0.037	-5.91	1.04378	3.26e-94	1.21	-20.6733	14509	1.86e-93	-0.211	-0.0722	-4.87	-0.578
0	NR1H4.1.B	0.493061	0.0923	-0.0198	-3.68	1.29403	3.39e-14	1.04	-7.60815	3819	5.71e-14	-0.165	-0.055	-2.64	-0.753
0	NR1I2.0.C	0.509124	0.113	0.022	-4.21	1.18529	8.2e-10	0.784	-6.16044	2740	1.21e-09	-0.143	-0.0132	-3.17	-1.01
0	NR1I2.1.D	0.509117	0.166	0.018	-5.71	1.33461	0.000459	1.15	-3.50767	2797	0.000529	-0.0905	-0.0172	-4.67	-0.644
0	NR1I3.0.C	0.522973	0.168	0.054	-4.43	1.19326	3.83e-05	0.843	-4.12277	3243	4.63e-05	-0.0892	0.0188	-3.39	-0.948
0	NR1I3.1.D	0.503191	0.108	0.011	-5.24	1.30931	1.74e-09	1.06	-6.03723	2977	2.52e-09	-0.149	-0.0242	-4.2	-0.731
0	NR2C1.0.C	0.487383	0.0633	-0.0298	-5.71	1.1802	1.19e-30	0.828	-11.5644	5548	3.21e-30	-0.194	-0.065	-4.67	-0.963
0	NR2C2.0.B	0.470705	0.015	-0.0659	-4.79	1.11157	1.35e-47	0.957	-14.6146	5052	4.77e-47	-0.242	-0.101	-3.75	-0.834
0	NR2E1.0.D	0.472404	0.0291	-0.0806	-4.56	1.24154	1.87e-13	1.12	-7.41473	1685	3.11e-13	-0.228	-0.116	-3.52	-0.669
0	NR2E3.0.C	0.467255	0.0101	-0.0841	-6.37	1.24923	4.03e-25	0.903	-10.4396	2947	9.51e-25	-0.247	-0.119	-5.33	-0.888
0	NR2F6.0.D	0.474421	0.0374	-0.0635	-4.81	1.21711	2.88e-27	1.11	-10.8869	3929	7.13e-27	-0.219	-0.0987	-3.77	-0.677
0	NR4A1.0.A	0.495316	0.107	-0.0126	-4.6	1.2478	3.51e-09	1.13	-5.92487	2562	5e-09	-0.15	-0.0478	-3.56	-0.661
0	NR4A2.0.C	0.495316	0.107	-0.0126	-4.6	1.2478	3.51e-09	1.13	-5.92487	2562	5e-09	-0.15	-0.0478	-3.56	-0.661
0	NR4A3.0.D	0.526522	0.148	0.0584	-5.17	1.2061	1.15e-08	1.11	-5.71703	4336	1.59e-08	-0.109	0.0232	-4.13	-0.677
0	NR5A2.0.B	0.54921	0.202	0.114	-6.97	1.14179	0.000131	0.854	-3.82564	7407	0.000155	-0.0548	0.0787	-5.93	-0.937
0	NR6A1.0.B	0.536483	0.227	0.097	-3.97	1.279	0.199	0.84	-1.28468	3111	0.206	-0.0303	0.0618	-2.93	-0.951
0	NRF1.0.A	0.395813	-0.102	-0.172	-5.07	0.916916	4.43e-203	1.55	-30.9576	8024	4.43e-202	-0.358	-0.207	-4.03	-0.238
0	NRL.0.D	0.527525	0.138	0.0597	-5.35	1.14017	3.35e-07	0.596	-5.11494	2525	4.39e-07	-0.119	0.0245	-4.31	-1.2
0	OLIG1.0.D	0.501783	0.141	0.00462	-4.32	1.43919	0.00746	1.43	-2.6804	1122	0.00828	-0.116	-0.0306	-3.28	-0.357
0	OLIG2.0.B	0.495339	0.0762	-0.0126	-4.59	1.18708	6.7e-43	1.02	-13.776	9870	2.21e-42	-0.181	-0.0478	-3.55	-0.775
0	OLIG2.1.B	0.509354	0.103	0.0222	-5.8	1.19975	3.57e-21	0.869	-9.4719	6147	7.55e-21	-0.154	-0.013	-4.76	-0.922
0	OLIG3.0.D	0.495093	0.196	-0.0187	-3.79	1.46576	0.214	1.65	-1.24356	917	0.221	-0.0606	-0.0539	-2.75	-0.146
0	ONEC2.0.D	0.407361	-0.146	-0.238	-5.47	1.33808	2.17e-59	0.939	-16.5629	3179	9.14e-59	-0.403	-0.273	-4.43	-0.852
0	ONEC3.0.D	0.409224	-0.143	-0.211	-5.48	1.26147	1.35e-36	0.849	-12.919	1713	4.04e-36	-0.4	-0.246	-4.44	-0.942
0	OSR2.0.C	0.468981	0.0209	-0.0668	-5.83	1.10372	5.4e-122	1.04	-23.5883	17199	3.88e-121	-0.236	-0.102	-4.79	-0.753
0	OTX1.0.D	0.518199	0.144	0.0421	-4.25	1.2309	5.83e-07	0.694	-5.006	3132	7.6e-07	-0.113	0.00691	-3.21	-1.1
0	OTX2.0.A	0.522774	0.134	0.0502	-4.03	1.21321	1.2e-06	0.709	-4.86632	2437	1.55e-06	-0.122	0.015	-2.99	-1.08
0	OVOL1.0.C	0.508043	0.129	0.0276	-3.09	1.22337	6.8e-05	0.855	-3.99383	1492	8.13e-05	-0.128	-0.00764	-2.05	-0.936
0	OVOL2.0.D	0.457965	0.0905	-0.0525	-5.52	1.23313	0.00449	1.21	-2.85538	452	0.00502	-0.166	-0.0877	-4.48	-0.579
0	OZF.0.C	0.526198	0.225	0.0581	-6.02	1.50369	0.324	1.14	-0.986435	2233	0.333	-0.0318	0.0229	-4.98	-0.656
0	P53.0.A	0.572499	0.314	0.185	-4.65	1.23867	0.00398	0.863	2.88147	4269	0.00444	0.0568	0.15	-3.61	-0.928
0	P53.1.A	0.527095	0.147	0.0812	-6.62	1.25454	8.57e-11	0.86	-6.4994	6145	1.31e-10	-0.11	0.046	-5.58	-0.931
0	P5F1B.0.D	0.394932	-0.199	-0.291	-4.92	1.4323	1.08e-48	1.3	-14.9957	2289	3.9e-48	-0.456	-0.326	-3.88	-0.489
0	P63.0.A	0.56668	0.29	0.163	-4.42	1.23285	0.0774	1.1	1.766	4874	0.0823	0.0326	0.128	-3.38	-0.69
0	P63.1.A	0.532398	0.163	0.088	-6.62	1.26016	3.3e-09	0.758	-5.9217	7130	4.73e-09	-0.094	0.0528	-5.58	-1.03
0	P73.0.A	0.56659	0.288	0.175	-4.81	1.21487	0.0898	0.901	1.6966	4753	0.0951	0.0313	0.14	-3.77	-0.89
0	P73.1.A	0.514015	0.12	0.0353	-6.62	1.25167	4.71e-15	0.759	-7.85188	5708	8.22e-15	-0.137	7.22e-05	-5.58	-1.03
0	PATZ1.0.C	0.392569	-0.13	-0.219	3.93	1.09767	2.23e-308	1.4	-49.6229	38220	3.36e-307	-0.387	-0.254	4.97	-0.389
0	PATZ1.1.C	0.433368	-0.0751	-0.145	-1.13	1.09526	7.28e-321	1.03	-38.5322	26684	5.6e-318	-0.332	-0.18	-0.0938	-0.758
0	PAX1.0.D	0.552209	0.266	0.142	-4.24	1.21582	0.81	0.502	0.239938	996	0.819	0.00933	0.107	-3.2	-1.29
0	PAX2.0.D	0.550595	0.25	0.159	-3.57	1.29627	0.862	0.978	-0.174259	1008	0.867	-0.00718	0.124	-2.53	-0.813
0	PAX3.0.D	0.447598	-0.0656	-0.154	-4.1	1.31029	2.37e-07	0.608	-5.24601	458	3.13e-07	-0.322	-0.189	-3.06	-1.18
0	PAX4.0.D	0.421958	-0.168	-0.239	-4.52	1.25184	1.69e-19	0.229	-9.27721	756	3.35e-19	-0.425	-0.274	-3.48	-1.56
0	PAX5.0.A	0.457531	-0.0164	-0.094	-0.89	1.11373	3.57e-175	1.07	-28.364	19520	3.27e-174	-0.273	-0.129	0.15	-0.721
0	PAX6.0.C	0.546115	0.325	0.119	-3.13	1.4945	0.0583	1.35	1.89489	1789	0.0622	0.0677	0.0834	-2.09	-0.438
0	PAX7.0.D	0.454695	-0.0624	-0.107	-3.59	1.31729	4.74e-09	0.81	-5.94063	607	6.73e-09	-0.319	-0.143	-2.55	-0.981
0	PAX8.0.D	0.53075	0.162	0.0681	-4.28	1.18471	0.00153	1.02	-3.17399	1626	0.00173	-0.0948	0.0329	-3.24	-0.77
0	PBX1.0.A	0.530449	0.165	0.0669	-4.4	1.1333	4.72e-07	0.817	-5.04392	4253	6.17e-07	-0.0918	0.0317	-3.36	-0.974
0	PBX1.1.C	0.468722	0.00642	-0.0849	-4.31	1.30976	2.52e-10	0.789	-6.38104	1135	3.8e-10	-0.25	-0.12	-3.27	-1
0	PBX2.0.C	0.469278	0.0813	-0.0705	-4.35	1.44737	1.54e-05	1.62	-4.33915	1302	1.88e-05	-0.176	-0.106	-3.31	-0.171
0	PBX3.0.A	0.532159	0.159	0.0718	-4.75	1.15598	6.68e-09	0.828	-5.80662	5224	9.35e-09	-0.098	0.0366	-3.71	-0.963
0	PBX3.1.A	0.426156	-0.0585	-0.16	-3.84	1.14997	2.46e-32	1.41	-12.032	2011	6.87e-32	-0.315	-0.195	-2.8	-0.384
0	PDX1.0.A	0.490265	0.0455	-0.0271	-4.3	1.26764	1.84e-11	0.704	-6.76167	1695	2.84e-11	-0.211	-0.0623	-3.26	-1.09
0	PDX1.1.A	0.461211	0.0228	-0.11	-6.17	1.41594	2.45e-08	1.15	-5.61386	1173	3.34e-08	-0.234	-0.146	-5.13	-0.644
0	PEBB.0.C	0.510116	0.142	0.0244	-5.19	1.2937	1.41e-08	0.981	-5.68197	4399	1.93e-08	-0.115	-0.0108	-4.15	-0.81
0	PHX2A.0.D	0.493917	0.0475	-0.0232	-5.14	1.34432	1.04e-05	0.758	-4.4359	822	1.28e-05	-0.209	-0.0584	-4.1	-1.03
0	PHX2B.0.D	0.474359	-0.00599	-0.0729	-5.14	1.34378	1.72e-08	0.775	-5.6907	858	2.36e-08	-0.263	-0.108	-4.1	-1.02
0	PIT1.0.C	0.460194	-0.00749	-0.111	-5.39	1.30624	7.37e-15	0.818	-7.85205	1545	1.28e-14	-0.264	-0.146	-4.35	-0.973
0	PITX1.0.D	0.531098	0.158	0.0774	-4.74	1.18667	0.000918	0.505	-3.32022	1640	0.00104	-0.0989	0.0422	-3.7	-1.29
0	PITX2.0.D	0.447045	-0.049	-0.132	-6.46	1.17516	2.22e-126	1.03	-24.1353	10509	1.66e-125	-0.306	-0.167	-5.42	-0.765
0	PITX3.0.D	0.510685	0.119	0.0288	-3.37	1.25014	3.82e-06	0.93	-4.63444	1825	4.84e-06	-0.138	-0.00642	-2.33	-0.86
0	PKNX1.0.B	0.52565	0.151	0.0564	-4.4	1.14289	4.03e-09	0.878	-5.89271	4425	5.74e-09	-0.106	0.0212	-3.36	-0.913
0	PLAG1.0.D	0.461139	0.00239	-0.0776	-5.25	1.04543	1.34e-182	1.08	-28.9352	22722	1.27e-181	-0.254	-0.113	-4.21	-0.708
0	PLAL1.0.D	0.518447	0.108	0.0389	-6.31	1.04101	2.93e-43	1.07	-13.8205	12468	9.79e-43	-0.149	0.00369	-5.27	-0.719
0	PO2F1.0.C	0.640888	1.24	0.668	2.76	2.27892	1.07e-152	0.579	27.4236	4099	8.92e-152	0.987	0.633	3.8	-1.21
0	PO2F2.0.A	0.416089	-0.114	-0.215	-4.35	1.44472	1.72e-40	1.24	-13.515	2884	5.49e-40	-0.371	-0.25	-3.31	-0.551
0	PO2F3.0.D	0.396601	-0.177	-0.282	-6.17	1.3339	3.67e-32	0.73	-12.0912	1412	1.02e-31	-0.434	-0.317	-5.13	-1.06
0	PO3F1.0.C	0.323202	-0.415	-0.532	-6.3	1.40715	7.35e-104	1.25	-22.6985	2336	4.56e-103	-0.672	-0.567	-5.26	-0.541
0	PO3F2.0.A	0.484011	0.228	-0.0373	-4.78	1.67873	0.39	1.54	-0.859847	2533	0.399	-0.0291	-0.0725	-3.74	-0.253
0	PO3F3.0.D	0.387972	-0.243	-0.318	-6.17	1.29335	2.44e-76	0.676	-19.0775	2544	1.2e-75	-0.5	-0.353	-5.13	-1.11
0	PO3F4.0.D	0.403366	-0.17	-0.251	-6.17	1.35052	1.78e-41	1.2	-13.7919	1961	5.7e-41	-0.427	-0.287	-5.13	-0.589
0	PO4F1.0.D	0.45461	-0.0832	-0.115	-6.18	1.25246	6.32e-23	0.489	-10.0248	1399	1.41e-22	-0.34	-0.15	-5.14	-1.3
0	PO4F2.0.D	0.465445	-0.00641	-0.0938	-4.29	1.24388	7.07e-13	0.826	-7.25383	1201	1.16e-12	-0.263	-0.129	-3.25	-0.964
0	PO4F3.0.D	0.451634	-0.0717	-0.115	-6.18	1.26214	1.22e-22	0.618	-9.94379	1499	2.68e-22	-0.329	-0.15	-5.14	-1.17
0	PO5F1.0.A	0.298374	-0.508	-0.621	-6.3	1.39499	1.79e-205	1.07	-32.4165	3690	1.84e-204	-0.765	-0.657	-5.26	-0.725
0	PO5F1.1.A	0.406622	-0.121	-0.253	-4.35	1.43772	6.9e-50	1.27	-15.0706	3443	2.51e-49	-0.378	-0.289	-3.31	-0.518
0	PO6F1.0.D	0.45082	-0.0226	-0.123	-6.18	1.31205	6.65e-11	0.899	-6.5996	976	1.02e-10	-0.279	-0.159	-5.14	-0.892
0	PO6F2.0.D	0.465077	0.0368	-0.0731	-3.88	1.30708	1.4e-08	1.02	-5.71253	1174	1.92e-08	-0.22	-0.108	-2.84	-0.766
0	PPARA.0.B	0.503543	0.0886	0.00714	-4.86	1.17017	8.15e-26	0.843	-10.5435	6069	1.95e-25	-0.168	-0.0281	-3.82	-0.948
0	PPARA.1.B	0.483163	0.0676	-0.0366	-4.61	1.17835	1.05e-24	0.823	-10.3126	4514	2.45e-24	-0.189	-0.0718	-3.57	-0.968
0	PPARD.0.D	0.522114	0.169	0.0481	-4.65	1.26304	6.93e-06	1.24	-4.50025	4522	8.65e-06	-0.088	0.0129	-3.61	-0.553
0	PPARG.0.A	0.496594	0.0717	-0.0084	-4.86	1.13916	1.45e-45	0.889	-14.2214	9249	4.95e-45	-0.185	-0.0436	-3.82	-0.902
0	PPARG.1.A	0.498877	0.0848	-0.00409	-6.04	1.19553	1.08e-21	0.865	-9.60681	4899	2.31e-21	-0.172	-0.0393	-5	-0.926
0	PRD14.0.A	0.485896	0.0426	-0.0383	-5.18	1.17931	1.34e-16	1.08	-8.32979	2198	2.43e-16	-0.214	-0.0735	-4.14	-0.709
0	PRDM1.0.A	0.442948	-0.0688	-0.141	-5.57	1.18297	6.87e-101	0.968	-21.5885	7055	4.04e-100	-0.326	-0.177	-4.53	-0.823
0	PRDM4.0.D	0.499781	0.126	-0.000883	-4.55	1.2572	1.44e-11	1.37	-6.76865	4556	2.24e-11	-0.131	-0.0361	-3.51	-0.422
0	PRDM6.0.C	0.433189	-0.0954	-0.172	-5.93	1.23533	7.05e-202	0.958	-30.6112	14788	6.95e-201	-0.352	-0.207	-4.89	-0.833
0	PRGR.0.A	0.531061	0.224	0.0801	-3.83	1.31656	0.172	1.12	-1.36627	3139	0.179	-0.0329	0.0449	-2.79	-0.67
0	PRGR.1.A	0.493924	0.115	-0.015	-4.91	1.36659	2.72e-11	1.42	-6.67574	4444	4.19e-11	-0.142	-0.0502	-3.87	-0.368
0	PROP1.0.D	0.47081	-0.00438	-0.0959	-5.14	1.38569	1.51e-09	1.1	-6.09514	1062	2.19e-09	-0.261	-0.131	-4.1	-0.692
0	PROX1.0.D	0.454434	-0.00891	-0.0912	2.76	1.03395	7.76e-184	1.05	-29.06	19653	7.56e-183	-0.266	-0.126	3.8	-0.742
0	PRRX1.0.D	0.491265	0.0806	-0.022	-5.76	1.27508	5.13e-34	0.893	-12.1965	9044	1.47e-33	-0.176	-0.0572	-4.72	-0.898
0	PRRX2.0.C	0.47281	0.0316	-0.0806	-0.89	1.33942	8.86e-54	1.04	-15.5097	9875	3.48e-53	-0.225	-0.116	0.15	-0.75
0	PTF1A.0.B	0.494712	0.0801	-0.0123	-0.89	1.13646	2.38e-68	1.08	-17.5114	17776	1.1e-67	-0.177	-0.0475	0.15	-0.713
0	PTF1A.1.B	0.503992	0.103	0.0119	-4.05	1.15634	2.64e-36	0.989	-12.6119	11147	7.84e-36	-0.154	-0.0233	-3.01	-0.802
0	PURA.0.D	0.432749	-0.0374	-0.134	-2.03	1.09305	1.28e-263	1.42	-34.8484	28416	1.73e-262	-0.294	-0.169	-0.992	-0.366
0	RARA.0.A	0.475143	0.022	-0.0564	-6.08	1.16528	6.97e-97	0.907	-20.9851	14141	4.03e-96	-0.235	-0.0916	-5.04	-0.884
0	RARA.1.A	0.523735	0.153	0.0574	-4.39	1.14253	2.61e-13	0.852	-7.32255	7668	4.32e-13	-0.103	0.0222	-3.35	-0.939
0	RARA.2.A	0.542399	0.214	0.108	-3.61	1.19833	0.021	1.01	-2.30877	4611	0.0228	-0.0426	0.0732	-2.57	-0.78
0	RARB.0.D	0.492376	0.0723	-0.0168	-5.4	1.17242	2.48e-55	1.1	-15.717	12657	9.86e-55	-0.185	-0.052	-4.36	-0.693
0	RARG.0.B	0.541842	0.176	0.0996	-5.31	1.12515	1.37e-08	1.02	-5.68179	7373	1.89e-08	-0.0805	0.0644	-4.27	-0.772
0	RARG.1.B	0.481518	0.0517	-0.04	-5.19	1.16362	1.48e-62	0.986	-16.761	11227	6.41e-62	-0.205	-0.0752	-4.15	-0.804
0	RARG.2.D	0.509513	0.113	0.0222	-3.9	1.14565	6.47e-27	0.831	-10.7668	8830	1.59e-26	-0.144	-0.013	-2.86	-0.96
0	RAX2.0.D	0.43184	-0.133	-0.221	-5.57	1.31327	9.44e-21	0.544	-9.53534	1049	1.93e-20	-0.39	-0.256	-4.53	-1.25
0	REL.0.B	0.470325	0.0314	-0.0703	-5.84	1.24788	2.69e-37	1.04	-12.8388	5577	8.21e-37	-0.225	-0.106	-4.8	-0.752
0	RELB.0.C	0.489647	0.0485	-0.0232	-5.46	1.12196	1.85e-39	0.727	-13.2216	5747	5.74e-39	-0.208	-0.0584	-4.42	-1.06
0	REST.0.A	0.52356	0.158	0.0542	-5.85	1.13491	2.47e-14	1.16	-7.63151	9359	4.21e-14	-0.0986	0.019	-4.81	-0.629
0	RFX1.0.B	0.444674	-0.0264	-0.112	3.99	1.02617	1.13e-162	1.27	-27.3842	13547	9.72e-162	-0.283	-0.147	5.03	-0.522
0	RFX1.1.B	0.47347	0.0255	-0.0536	-4.7	1.16462	1.6e-39	1.14	-13.2502	4919	5.02e-39	-0.231	-0.0888	-3.66	-0.649
0	RFX2.0.A	0.450404	-0.0306	-0.104	-4.54	1.10496	1.8e-68	1.14	-17.6933	5202	8.32e-68	-0.287	-0.139	-3.5	-0.649
0	RFX2.1.A	0.486746	0.0495	-0.0311	-5.24	1.16191	7.2e-42	1.16	-13.6291	6677	2.32e-41	-0.207	-0.0663	-4.2	-0.635
0	RFX3.0.B	0.443306	-0.0364	-0.126	-4.06	1.14951	3.71e-42	1.18	-13.7851	3122	1.2e-41	-0.293	-0.161	-3.02	-0.615
0	RFX4.0.D	0.44136	-0.0605	-0.124	-4.65	1.11623	1.73e-57	0.915	-16.232	3530	7.2e-57	-0.317	-0.159	-3.61	-0.876
0	RFX5.0.A	0.488567	0.056	-0.0259	-4.53	1.10535	7.07e-43	1.07	-13.799	6691	2.32e-42	-0.201	-0.0611	-3.49	-0.719
0	RFX5.1.A	0.480116	0.0348	-0.0434	-5.24	1.14719	1.42e-34	1.08	-12.3503	4476	4.11e-34	-0.222	-0.0786	-4.2	-0.712
0	RHXF1.0.D	0.522119	0.195	0.0583	-4.03	1.23937	0.0315	0.961	-2.15273	1944	0.034	-0.0616	0.0231	-2.99	-0.83
0	RORA.0.C	0.526567	0.162	0.067	-4.86	1.20984	4.01e-08	1.04	-5.49682	5458	5.43e-08	-0.0948	0.0318	-3.82	-0.756
0	RORG.0.C	0.51028	0.11	0.0352	-3.81	1.18959	2.35e-08	0.718	-5.60368	2140	3.2e-08	-0.147	-6.34e-06	-2.77	-1.07
0	RREB1.0.D	0.492967	0.0811	-0.0156	-6.31	1.13473	5.46e-75	1.05	-18.3605	20616	2.66e-74	-0.176	-0.0508	-5.27	-0.745
0	RUNX1.0.A	0.489435	0.0801	-0.0223	-5.58	1.2904	4.05e-17	0.834	-8.44399	4070	7.46e-17	-0.177	-0.0575	-4.54	-0.957
0	RUNX2.0.A	0.527057	0.225	0.0622	2.76	1.38285	0.0842	1.06	-1.72729	6246	0.0893	-0.0316	0.027	3.8	-0.729
0	RUNX3.0.A	0.487179	0.0648	-0.0331	-5.56	1.29225	1.21e-18	0.853	-8.85417	3783	2.34e-18	-0.192	-0.0683	-4.52	-0.938
0	RX.0.D	0.483516	0.00351	-0.0523	-5.14	1.29064	7e-22	0.549	-9.69505	2548	1.52e-21	-0.253	-0.0875	-4.1	-1.24
0	RXRA.0.A	0.472662	0.016	-0.0592	-6.44	1.09493	6.47e-149	0.985	-26.0886	21417	5.29e-148	-0.241	-0.0944	-5.4	-0.805
0	RXRA.1.A	0.495148	0.0771	-0.0135	-6.04	1.16954	6.18e-35	0.805	-12.3777	7523	1.8e-34	-0.18	-0.0487	-5	-0.986
0	RXRB.0.C	0.507476	0.1	0.0188	-4.95	1.14888	4.18e-31	0.83	-11.6309	8694	1.13e-30	-0.157	-0.0164	-3.91	-0.961
0	RXRG.0.B	0.502426	0.205	0.00645	-4.62	1.42167	0.0616	1.45	-1.86976	2679	0.0657	-0.0523	-0.0287	-3.58	-0.342
0	SALL4.0.B	0.456422	-0.0143	-0.09	-1.03	1.06742	8.81e-220	1.03	-31.779	26160	1.01e-218	-0.271	-0.125	0.00831	-0.76
0	SCRT1.0.D	0.475789	0.041	-0.056	-4.12	1.21227	3.75e-17	1.14	-8.47891	2375	6.93e-17	-0.216	-0.0912	-3.08	-0.653
0	SCRT2.0.D	0.476793	0.0432	-0.0564	-5.97	1.2573	2.02e-14	1.41	-7.699	2133	3.46e-14	-0.214	-0.0916	-4.93	-0.385
0	SHOX.0.D	0.41622	-0.156	-0.242	-4.48	1.31892	1.76e-31	0.562	-11.933	1492	4.82e-31	-0.413	-0.278	-3.44	-1.23
0	SHOX2.0.D	0.418803	-0.163	-0.229	-4.47	1.28082	2.5e-32	0.288	-12.1264	1404	6.97e-32	-0.42	-0.265	-3.43	-1.5
0	SIX1.0.A	0.405306	-0.14	-0.236	-6.05	1.25834	1.51e-45	1.06	-14.4723	2186	5.14e-45	-0.397	-0.271	-5.01	-0.728
0	SIX2.0.A	0.427108	-0.122	-0.181	-6.05	1.21574	5.35e-51	0.809	-15.3304	2538	2e-50	-0.379	-0.216	-5.01	-0.982
0	SMAD1.0.D	0.530082	0.156	0.0833	-6.62	1.20971	4e-16	0.794	-8.1463	11668	7.14e-16	-0.101	0.0481	-5.58	-0.997
0	SMAD2.0.A	0.510786	0.103	0.0265	-5.33	1.22024	3.36e-27	0.817	-10.829	8669	8.32e-27	-0.154	-0.00871	-4.29	-0.973
0	SMAD3.0.B	0.498354	0.09	-0.00446	-0.89	1.15984	3.08e-63	0.966	-16.8184	19436	1.35e-62	-0.167	-0.0397	0.15	-0.825
0	SMAD4.0.B	0.514103	0.114	0.0419	-5.33	1.25081	2.4e-19	0.752	-9.01389	7055	4.72e-19	-0.143	0.00674	-4.29	-1.04
0	SMCA1.0.C	0.520488	0.233	0.0609	2.68	1.46829	0.265	1.26	-1.11593	4832	0.273	-0.0243	0.0257	3.72	-0.533
0	SMCA5.0.C	0.690066	1.35	0.817	2.76	2.14626	5.44e-285	0.649	38.0459	5798	7.6e-284	1.09	0.782	3.8	-1.14
0	SNAI1.0.C	0.490147	0.0835	-0.0268	-5.33	1.16652	3.87e-37	0.925	-12.7753	8779	1.18e-36	-0.173	-0.062	-4.29	-0.866
0	SNAI2.0.A	0.526994	0.184	0.0617	-6.37	1.20333	2.62e-07	1.18	-5.15188	8539	3.46e-07	-0.0726	0.0265	-5.33	-0.614
0	SOX10.0.B	0.454236	0.0251	-0.106	-3.47	1.29757	9.38e-23	1.24	-9.88509	3234	2.07e-22	-0.232	-0.141	-2.43	-0.546
0	SOX10.1.A	0.447421	-0.046	-0.126	-5.23	1.21113	2.05e-113	0.996	-22.838	10004	1.35e-112	-0.303	-0.161	-4.19	-0.794
0	SOX1.0.D	0.485496	0.103	-0.0447	-3.89	1.50356	0.00025	1.45	-3.67163	1310	0.000292	-0.154	-0.0799	-2.85	-0.343
0	SOX11.0.D	0.460699	-0.0238	-0.095	-3.82	1.31268	9.07e-15	0.915	-7.83468	1374	1.57e-14	-0.281	-0.13	-2.78	-0.876
0	SOX13.0.D	0.480775	0.0392	-0.0409	-4.15	1.25118	1.05e-21	0.983	-9.6328	3251	2.26e-21	-0.218	-0.0761	-3.11	-0.808
0	SOX15.0.D	0.457856	-0.0108	-0.108	-5.43	1.30338	3.7e-89	1.1	-20.1429	11532	2.02e-88	-0.268	-0.143	-4.39	-0.689
0	SOX17.0.C	0.442707	-0.0365	-0.147	-5.43	1.30167	4.04e-32	1.18	-11.9255	2941	1.12e-31	-0.293	-0.182	-4.39	-0.609
0	SOX18.0.D	0.467486	0.0277	-0.0859	-5.1	1.30599	1.05e-17	1.04	-8.62709	2522	1.98e-17	-0.229	-0.121	-4.06	-0.752
0	SOX2.0.A	0.431206	-0.0771	-0.159	-5.23	1.24224	3.1e-103	1.09	-21.8337	7537	1.88e-102	-0.334	-0.195	-4.19	-0.705
0	SOX21.0.D	0.464394	0.0046	-0.0951	-5.19	1.28804	3.13e-12	0.93	-7.03495	1320	5.03e-12	-0.252	-0.13	-4.15	-0.861
0	SOX2.1.A	0.34375	-0.367	-0.428	-6.36	1.30492	1.61e-164	0.868	-28.563	3808	1.4e-163	-0.623	-0.463	-5.32	-0.923
0	SOX3.0.B	0.470223	0.038	-0.0745	-4.84	1.24054	2.3e-40	1.07	-13.3739	6448	7.3e-40	-0.219	-0.11	-3.8	-0.723
0	SOX4.0.B	0.442963	-0.0536	-0.131	-5.23	1.20032	1.97e-86	0.957	-19.927	6750	1.05e-85	-0.31	-0.166	-4.19	-0.834
0	SOX5.0.C	0.438365	-0.0941	-0.148	-4.84	1.25851	6.97e-48	1.05	-14.7755	2961	2.49e-47	-0.351	-0.183	-3.8	-0.743
0	SOX7.0.D	0.45509	-0.0484	-0.12	-3.86	1.29294	3.72e-17	0.815	-8.53085	1336	6.9e-17	-0.305	-0.155	-2.82	-0.976
0	SOX8.0.D	0.486775	0.0722	-0.0415	-4.51	1.34664	1.39e-08	1.18	-5.69919	1777	1.92e-08	-0.185	-0.0767	-3.47	-0.612
0	SOX9.0.B	0.473919	0.036	-0.0603	-5.43	1.29992	9.72e-23	1.04	-9.87423	3585	2.14e-22	-0.221	-0.0955	-4.39	-0.755
0	SOX9.1.B	0.438032	-0.0604	-0.171	-5.43	1.31767	1.2e-33	1.17	-12.2414	2703	3.42e-33	-0.317	-0.206	-4.39	-0.621
0	SP1.0.A	0.386038	-0.149	-0.224	-0.89	1.03642	2.23e-308	1.19	-51.9252	33849	3.36e-307	-0.406	-0.259	0.15	-0.601
0	SP1.1.A	0.380529	-0.169	-0.219	3.94	0.992996	2.23e-308	1.01	-52.3185	26542	3.36e-307	-0.426	-0.255	4.98	-0.786
0	SP2.0.A	0.378446	-0.173	-0.242	3.98	1.04691	2.23e-308	1.12	-55.3873	35511	3.36e-307	-0.429	-0.277	5.02	-0.674
0	SP2.1.B	0.383585	-0.175	-0.221	-6.44	1.015	2.23e-308	1	-53.1414	27986	3.36e-307	-0.432	-0.256	-5.4	-0.79
0	SP3.0.B	0.377759	-0.177	-0.244	3.92	1.04418	2.23e-308	1.09	-56.0396	35475	3.36e-307	-0.434	-0.279	4.96	-0.704
0	SP4.0.A	0.39254	-0.15	-0.215	-6.9	1.04157	2.23e-308	1.05	-51.7812	33510	3.36e-307	-0.407	-0.251	-5.86	-0.741
0	SP4.1.A	0.385895	-0.172	-0.226	-7.15	1.0372	2.23e-308	0.983	-54.0924	32045	3.36e-307	-0.429	-0.261	-6.11	-0.807
0	SPDEF.0.D	0.497601	0.08	-0.0041	-6.95	1.1728	2.04e-11	0.848	-6.73694	2084	3.15e-11	-0.177	-0.0393	-5.91	-0.943
0	SPI1.0.A	0.457486	-0.0115	-0.101	-5.72	1.15496	4.68e-102	1.07	-21.6037	10667	2.79e-101	-0.268	-0.137	-4.68	-0.718
0	SPIB.0.A	0.462679	6.13e-05	-0.0875	-5.72	1.17411	2.97e-82	1.1	-19.3449	9378	1.56e-81	-0.257	-0.123	-4.68	-0.687
0	SPIC.0.D	0.450164	-0.039	-0.108	-0.89	1.07232	6.14e-237	1	-33.0511	22594	7.87e-236	-0.296	-0.144	0.15	-0.79
0	SPZ1.0.D	0.493403	0.0606	-0.012	-3.65	1.00518	2.69e-31	0.982	-11.7162	4017	7.32e-31	-0.196	-0.0472	-2.61	-0.809
0	SRBP1.0.A	0.527484	0.17	0.0627	-5.38	1.19971	1.8e-06	1.03	-4.77983	4730	2.3e-06	-0.0873	0.0275	-4.34	-0.759
0	SRBP2.0.B	0.507556	0.101	0.017	-1.13	1.07908	4.24e-54	1.03	-15.5175	16278	1.68e-53	-0.156	-0.0182	-0.0938	-0.757
0	SRF.0.A	0.493053	0.0773	-0.0162	-4.24	1.2156	2.5e-12	0.865	-7.03688	2375	4.05e-12	-0.18	-0.0514	-3.2	-0.926
0	SRY.0.B	0.42629	-0.11	-0.189	-5.9	1.21769	7.14e-156	0.929	-26.9552	9517	6.04e-155	-0.367	-0.224	-4.86	-0.861
0	STA5A.0.A	0.503871	0.146	0.00757	-4.92	1.4001	2.74e-07	1.25	-5.14721	4521	3.62e-07	-0.111	-0.0276	-3.88	-0.54
0	STA5B.0.A	0.557514	0.539	0.166	2.76	1.8149	8.47e-23	1.24	9.8821	4199	1.88e-22	0.282	0.131	3.8	-0.548
0	STAT1.0.A	0.488766	0.0798	-0.0249	-4.79	1.23903	3.63e-22	1.2	-9.71884	5074	7.93e-22	-0.177	-0.0601	-3.75	-0.589
0	STAT1.1.A	0.427835	-0.0851	-0.182	2.9	1.22667	2.56e-211	1.03	-31.2899	16684	2.77e-210	-0.342	-0.217	3.94	-0.758
0	STAT2.0.A	0.439849	-0.0443	-0.15	-5.93	1.26132	3.78e-117	1.03	-23.1948	11413	2.53e-116	-0.301	-0.186	-4.89	-0.765
0	STAT3.0.A	0.507822	0.183	0.0158	2.68	1.36742	0.00023	1.27	-3.68629	4986	0.000269	-0.0741	-0.0194	3.72	-0.523
0	STAT4.0.A	0.50393	0.122	0.0106	-4.92	1.29218	3.64e-12	0.982	-6.96556	4834	5.85e-12	-0.135	-0.0246	-3.88	-0.809
0	STAT6.0.B	0.522054	0.292	0.0577	-1.03	1.52244	0.108	1.42	1.60919	5101	0.113	0.0354	0.0225	0.00831	-0.375
0	STF1.0.B	0.550436	0.21	0.114	-6.97	1.15532	0.000836	0.93	-3.3414	7792	0.000954	-0.0473	0.0793	-5.93	-0.86
0	SUH.0.A	0.494796	0.0828	-0.0118	3.95	1.15424	1.43e-36	1.18	-12.6742	8359	4.27e-36	-0.174	-0.047	4.99	-0.613
0	TAF1.0.A	0.424564	-0.0784	-0.144	-6.9	1.01749	3.86e-310	1.07	-37.9303	21177	4.95e-308	-0.335	-0.179	-5.86	-0.722
0	TAL1.0.A	0.512087	0.114	0.0288	-5.09	1.18619	2.63e-10	0.919	-6.33906	2937	3.94e-10	-0.143	-0.00645	-4.05	-0.872
0	TAL1.1.A	0.50147	0.0913	0.0047	-4.73	1.1614	1.58e-35	0.897	-12.4775	9183	4.61e-35	-0.166	-0.0305	-3.69	-0.894
0	TBP.0.A	0.607943	0.915	0.414	3.93	2.04418	1.69e-43	0.959	14.1658	1964	5.67e-43	0.658	0.379	4.97	-0.832
0	TBR1.0.D	0.494417	0.0854	-0.0138	-3.87	1.25813	3.08e-10	1.1	-6.32099	2239	4.62e-10	-0.172	-0.049	-2.83	-0.688
0	TBX1.0.D	0.418361	-0.0777	-0.159	3.93	1.07357	2.23e-308	1.23	-41.1879	31382	3.36e-307	-0.335	-0.194	4.97	-0.562
0	TBX15.0.D	0.39844	-0.118	-0.201	3.76	1.08837	2.23e-308	1.25	-47.9537	37190	3.36e-307	-0.375	-0.236	4.8	-0.545
0	TBX19.0.D	0.512284	0.139	0.0333	-4.13	1.28531	0.00269	0.458	-3.00718	1099	0.00303	-0.118	-0.00189	-3.09	-1.33
0	TBX20.0.D	0.538247	0.187	0.0931	-5.01	1.16797	5.86e-05	0.772	-4.02107	5020	7.03e-05	-0.0698	0.0579	-3.97	-1.02
0	TBX2.0.D	0.513582	0.148	0.0318	-5.7	1.26249	2.52e-12	1.2	-7.01112	7473	4.08e-12	-0.109	-0.00342	-4.66	-0.594
0	TBX21.0.A	0.536969	0.194	0.085	-5.53	1.18758	5.19e-06	0.943	-4.55893	8710	6.51e-06	-0.063	0.0498	-4.49	-0.848
0	TBX3.0.C	0.5	0.0922	0.000144	-6.85	1.13723	3.18e-40	0.941	-13.3135	10446	1.01e-39	-0.165	-0.0351	-5.81	-0.85
0	TBX4.0.D	0.500826	0.132	0.00152	-5.32	1.25664	1.66e-06	1.08	-4.80237	2422	2.13e-06	-0.125	-0.0337	-4.28	-0.71
0	TBX5.0.D	0.51797	0.165	0.0448	-4.75	1.26745	6.33e-08	1.19	-5.41466	6149	8.52e-08	-0.0923	0.00961	-3.71	-0.596
0	TCF7.0.A	0.519546	0.26	0.0564	-5.1	1.5036	0.888	1.29	0.140323	3965	0.891	0.00344	0.0212	-4.06	-0.505
0	TEAD1.0.A	0.519408	0.157	0.0575	-4.65	1.28232	7.24e-09	1.04	-5.79195	6080	1.01e-08	-0.1	0.0223	-3.61	-0.754
0	TEAD2.0.D	0.536815	0.186	0.0949	-4.35	1.22801	1.54e-05	0.923	-4.32606	6261	1.88e-05	-0.0711	0.0597	-3.31	-0.868
0	TEAD3.0.D	0.469507	0.00476	-0.0807	-4.43	1.34263	2.61e-20	1.12	-9.30615	2558	5.27e-20	-0.252	-0.116	-3.39	-0.667
0	TEAD4.0.A	0.51639	0.146	0.0415	-4.33	1.26365	6.46e-10	0.926	-6.18801	5430	9.57e-10	-0.111	0.00631	-3.29	-0.865
0	TEF.0.D	0.456126	-0.00776	-0.13	-5.24	1.34508	6.69e-12	1.06	-6.92727	1265	1.06e-11	-0.265	-0.165	-4.2	-0.733
0	TF2LX.0.D	0.55949	0.424	0.137	-4.73	1.645	4.05e-06	1.53	4.62036	2118	5.11e-06	0.167	0.102	-3.69	-0.256
0	TF65.0.A	0.471743	0.0112	-0.0718	-5.46	1.14923	2.83e-46	0.992	-14.4005	5043	9.8e-46	-0.246	-0.107	-4.42	-0.799
0	TF7L1.0.B	0.499518	0.133	-0.000628	-3.63	1.3118	2.78e-07	1.05	-5.14779	3115	3.66e-07	-0.124	-0.0358	-2.59	-0.74
0	TF7L2.0.A	0.498605	0.151	-0.00183	-5.2	1.3346	1.23e-05	1.22	-4.379	3225	1.51e-05	-0.106	-0.037	-4.16	-0.57
0	TFAP4.0.A	0.522259	0.135	0.0497	-5.44	1.16848	4.17e-17	0.768	-8.42275	7615	7.67e-17	-0.122	0.0145	-4.4	-1.02
0	TFCP2.0.D	0.532737	0.174	0.0794	-1.03	1.10651	2.27e-11	1.04	-6.69263	9729	3.5e-11	-0.0834	0.0442	0.00831	-0.75
0	TFDP1.0.C	0.414019	-0.116	-0.154	-6.09	0.939235	2.23e-308	0.785	-39.6985	14951	3.36e-307	-0.373	-0.189	-5.05	-1.01
0	TFE2.0.A	0.496658	0.081	-0.00958	-5.05	1.17366	2.97e-53	1.01	-15.4025	13613	1.16e-52	-0.176	-0.0448	-4.01	-0.785
0	TFE3.0.B	0.439499	-0.00927	-0.138	-3.61	1.08194	4.38e-28	0.87	-11.1288	2157	1.12e-27	-0.266	-0.174	-2.57	-0.921
0	TFEB.0.C	0.445545	0.0157	-0.114	-4.83	1.12445	1.29e-21	1.01	-9.64552	2121	2.76e-21	-0.241	-0.149	-3.79	-0.785
0	TGIF1.0.A	0.516929	0.122	0.0403	-2.72	1.19811	5.05e-34	0.842	-12.1779	15447	1.45e-33	-0.135	0.00509	-1.68	-0.949
0	TGIF2.0.D	0.549007	0.203	0.139	-4.73	1.21661	0.0158	1.07	-2.41514	3122	0.0173	-0.0542	0.104	-3.69	-0.725
0	THA.0.C	0.507576	0.112	0.0204	-5.01	1.16258	2.16e-29	0.962	-11.2807	10032	5.62e-29	-0.144	-0.0148	-3.97	-0.829
0	THA11.0.B	0.463259	-0.00771	-0.0841	-5.39	1.15729	1.82e-63	1.13	-16.9664	6260	8e-63	-0.265	-0.119	-4.35	-0.664
0	THA.1.D	0.502044	0.102	0.00392	-4.95	1.17912	1.98e-27	0.927	-10.8799	8071	4.98e-27	-0.154	-0.0313	-3.91	-0.864
0	THAP1.0.C	0.407853	-0.106	-0.17	-1.11	0.984705	2.23e-308	1.12	-43.1378	23381	3.36e-307	-0.363	-0.205	-0.0658	-0.674
0	THB.0.C	0.511946	0.118	0.0284	-5.6	1.14456	2.21e-27	0.867	-10.8631	9710	5.52e-27	-0.139	-0.00681	-4.56	-0.923
0	THB.1.D	0.52666	0.152	0.0672	-5.03	1.19619	1e-11	0.914	-6.81559	6883	1.57e-11	-0.105	0.032	-3.99	-0.877
0	TLX1.0.D	0.533367	0.186	0.0824	-5.27	1.18071	0.000292	0.875	-3.6253	3956	0.000339	-0.0708	0.0472	-4.23	-0.916
0	TWST1.0.A	0.49328	0.104	-0.0143	-3.98	1.32275	9.66e-08	1.43	-5.34941	2232	1.29e-07	-0.153	-0.0495	-2.94	-0.364
0	TWST1.1.A	0.525641	0.177	0.0604	-5.08	1.2668	0.000422	1.08	-3.52904	3354	0.000488	-0.0795	0.0252	-4.04	-0.711
0	TYY1.0.A	0.376183	-0.168	-0.249	-3.64	1.14958	7.27e-106	1.34	-22.4146	4014	4.62e-105	-0.424	-0.284	-2.6	-0.452
0	TYY2.0.D	0.371478	-0.126	-0.209	-3.2	1.0297	4.02e-49	2.22	-15.163	1739	1.46e-48	-0.383	-0.244	-2.16	0.425
0	UBIP1.0.D	0.437049	0.00318	-0.148	2.76	1.32002	1.48e-204	1.41	-30.5967	44114	1.5e-203	-0.254	-0.183	3.8	-0.378
0	UNC4.0.D	0.420251	-0.158	-0.219	-5.57	1.32951	5.94e-24	0.623	-10.3216	1116	1.36e-23	-0.415	-0.254	-4.53	-1.17
0	USF1.0.A	0.469488	0.0593	-0.0793	-4.8	1.15708	1.13e-19	1.36	-9.13063	3048	2.25e-19	-0.198	-0.114	-3.76	-0.433
0	USF2.0.A	0.497631	0.112	-0.00321	-4.82	1.10952	3.79e-19	1.43	-8.97015	5277	7.41e-19	-0.145	-0.0384	-3.78	-0.358
0	VAX1.0.D	0.424361	-0.124	-0.187	-4.53	1.28091	3.2e-20	0.901	-9.40276	1018	6.45e-20	-0.381	-0.222	-3.49	-0.89
0	VAX2.0.D	0.475118	0.019	-0.092	-4.44	1.21753	2.43e-08	0.567	-5.63015	844	3.31e-08	-0.238	-0.127	-3.4	-1.22
0	VDR.0.A	0.514777	0.106	0.0387	-5.19	1.26623	1.63e-20	0.921	-9.30776	6869	3.3e-20	-0.151	0.00352	-4.15	-0.87
0	VDR.1.A	0.535315	0.182	0.0868	-5.95	1.20794	4.87e-06	0.958	-4.57363	6088	6.12e-06	-0.075	0.0516	-4.91	-0.833
0	VENTX.0.D	0.452022	-0.037	-0.128	-4.37	1.2952	3.43e-15	1.24	-7.96951	1261	6e-15	-0.294	-0.163	-3.33	-0.554
0	VEZF1.0.C	0.39579	-0.148	-0.217	-6.44	1.09487	2.23e-308	1.17	-52.4268	39574	3.36e-307	-0.405	-0.253	-5.4	-0.62
0	VEZF1.1.C	0.416429	-0.122	-0.178	-1.11	1.07713	2.23e-308	0.971	-46.006	30142	3.36e-307	-0.379	-0.213	-0.0658	-0.82
0	VSX1.0.D	0.417352	-0.131	-0.201	-4.29	1.25505	3.6e-23	0.584	-10.1348	1095	8.11e-23	-0.388	-0.236	-3.25	-1.21
0	VSX2.0.D	0.469456	0.00173	-0.0751	-5.27	1.2862	1.77e-11	0.618	-6.7864	1195	2.75e-11	-0.255	-0.11	-4.23	-1.17
0	WT1.0.C	0.387271	-0.155	-0.227	3.96	1.07987	2.23e-308	1.2	-53.0868	37661	3.36e-307	-0.412	-0.262	5	-0.589
0	WT1.1.B	0.451626	-0.032	-0.101	-6.65	1.06411	9.51e-231	0.891	-32.6026	22977	1.18e-229	-0.289	-0.136	-5.61	-0.9
0	XBP1.0.D	0.504644	0.132	0.0107	-5.1	1.09606	3.42e-16	1.39	-8.17531	5921	6.12e-16	-0.125	-0.0245	-4.06	-0.397
0	Z324A.0.C	0.507055	0.137	0.0178	5.06	1.20325	1.59e-21	1.2	-9.54219	11269	3.38e-21	-0.12	-0.0174	6.1	-0.593
0	Z354A.0.C	0.434172	0.0239	-0.156	-5.44	1.56086	1.18e-20	1.46	-9.36369	4132	2.4e-20	-0.233	-0.191	-4.4	-0.331
0	ZBED1.0.D	0.5	0.0768	0.00104	-1.98	0.992857	0.0535	1.48	-1.95044	116	0.0573	-0.18	-0.0342	-0.937	-0.306
0	ZBT14.0.C	0.384639	-0.191	-0.194	-5.67	0.825312	2.83e-308	0.738	-38.8091	6549	4.18e-307	-0.448	-0.229	-4.63	-1.05
0	ZBT17.0.A	0.398126	-0.148	-0.216	-1.13	1.09609	2.23e-308	1.12	-51.7775	37787	3.36e-307	-0.405	-0.251	-0.0938	-0.673
0	ZBT18.0.C	0.499929	0.0922	-0.000192	-4.54	1.17252	5.93e-28	0.995	-10.9961	7047	1.51e-27	-0.165	-0.0354	-3.5	-0.796
0	ZBT48.0.C	0.529743	0.148	0.0664	-4.15	1.09474	1.51e-09	0.857	-6.05507	4085	2.19e-09	-0.109	0.0312	-3.11	-0.934
0	ZBT49.0.D	0.43401	-0.00819	-0.139	-5.89	1.32578	9.03e-05	1.53	-3.95577	394	0.000107	-0.265	-0.175	-4.85	-0.26
0	ZBT7A.0.A	0.526555	0.134	0.0545	-6.31	1.07329	1.36e-19	1.2	-9.07294	7494	2.71e-19	-0.123	0.0193	-5.27	-0.594
0	ZBT7B.0.D	0.46038	0.0338	-0.0788	-1.03	1.13642	4.61e-57	1.5	-16.014	7837	1.91e-56	-0.223	-0.114	0.00831	-0.286
0	ZBTB4.0.D	0.520227	0.119	0.0404	-6.03	1.10638	3.55e-23	1	-9.93946	7564	8.03e-23	-0.137	0.00518	-4.99	-0.788
0	ZBTB4.1.D	0.504896	0.114	0.0134	-5.29	1.14794	1.01e-09	0.8	-6.12855	2553	1.48e-09	-0.143	-0.0218	-4.25	-0.991
0	ZBTB6.0.C	0.505716	0.107	0.0117	3.5	1.10581	4.78e-37	1.18	-12.7455	11285	1.45e-36	-0.15	-0.0235	4.54	-0.607
0	ZEB1.0.A	0.487378	0.0658	-0.0324	-5.51	1.20864	8.74e-53	1.01	-15.343	11607	3.36e-52	-0.191	-0.0676	-4.47	-0.783
0	ZEP1.0.D	0.501855	0.092	0.00532	-5.08	1.19578	1e-21	1.08	-9.61015	5392	2.17e-21	-0.165	-0.0299	-4.04	-0.712
0	ZEP2.0.D	0.464459	0.0574	-0.0689	2.87	1.17596	1.33e-29	1.37	-11.3592	4952	3.51e-29	-0.2	-0.104	3.91	-0.421
0	ZF64A.0.D	0.448084	-0.032	-0.102	-1.03	1.01402	8.77e-254	1.11	-34.2007	24424	1.16e-252	-0.289	-0.137	0.00831	-0.681
0	ZFHX3.0.D	0.446029	-0.0918	-0.141	-4.18	1.28739	1.32e-16	0.493	-8.4148	982	2.41e-16	-0.349	-0.177	-3.14	-1.3
0	ZFP28.0.C	0.468569	0.0431	-0.078	2.76	1.30199	1.34e-56	1.21	-15.9163	11215	5.48e-56	-0.214	-0.113	3.8	-0.577
0	ZFP42.0.A	0.439236	-0.0178	-0.126	-3.27	1.12486	1.13e-48	1.45	-14.8277	4032	4.07e-48	-0.275	-0.161	-2.23	-0.342
0	ZFP82.0.C	0.463902	0.14	-0.0847	2.76	1.56168	4.52e-12	1.57	-6.9272	9502	7.21e-12	-0.117	-0.12	3.8	-0.225
0	ZFX.0.A	0.474766	0.052	-0.0449	3.99	1.04152	5.33e-91	1.29	-20.3041	14940	2.99e-90	-0.205	-0.0801	5.03	-0.497
0	ZFX.1.A	0.432409	-0.053	-0.131	-1.13	1.04974	1.94e-318	1.2	-38.3428	30559	3.72e-316	-0.31	-0.166	-0.0938	-0.595
0	ZIC1.0.B	0.52406	0.143	0.0519	-5.68	1.09283	7.17e-21	0.933	-9.38466	10058	1.48e-20	-0.114	0.0167	-4.64	-0.858
0	ZIC2.0.D	0.476321	0.0108	-0.0576	-4.24	1.15539	8.61e-104	0.896	-21.7487	13514	5.3e-103	-0.246	-0.0928	-3.2	-0.895
0	ZIC3.0.B	0.489176	0.0374	-0.0211	-5.42	1.16024	8.21e-90	0.954	-20.1737	15105	4.54e-89	-0.219	-0.0563	-4.38	-0.837
0	ZIC4.0.D	0.473929	-0.00327	-0.0538	-5.19	1.03893	1.02e-108	0.808	-22.3201	10126	6.65e-108	-0.26	-0.089	-4.15	-0.983
0	ZIM3.0.C	0.469104	0.0647	-0.073	-4.43	1.31782	4.51e-23	1.35	-9.93346	5033	1.01e-22	-0.192	-0.108	-3.39	-0.443
0	ZKSC1.0.B	0.545097	0.23	0.126	-5.77	1.2024	0.0945	0.907	-1.67232	6109	0.0998	-0.0273	0.0913	-4.73	-0.884
0	ZKSC3.0.D	0.514068	0.236	0.026	4.27	1.32243	0.574	1.27	-0.561809	1315	0.584	-0.0207	-0.00921	5.31	-0.518
0	ZN121.0.C	0.455995	-0.0169	-0.112	-0.89	1.17258	6.34e-157	1.15	-26.8306	18373	5.42e-156	-0.274	-0.147	0.15	-0.642
0	ZN134.0.C	0.512777	0.169	0.0328	-3.86	1.27797	2.07e-05	1.41	-4.26197	4148	2.51e-05	-0.0877	-0.00242	-2.82	-0.385
0	ZN134.1.C	0.514528	0.129	0.0266	-3.87	1.19611	9.94e-10	0.991	-6.12471	3545	1.46e-09	-0.127	-0.00861	-2.83	-0.799
0	ZN136.0.C	0.498588	0.116	-0.00452	-4.46	1.30169	8.22e-06	0.958	-4.4717	1771	1.02e-05	-0.14	-0.0397	-3.42	-0.833
0	ZN140.0.C	0.537901	0.434	0.104	-6.9	1.74685	1.31e-09	1.53	6.08071	3707	1.91e-09	0.178	0.0691	-5.86	-0.259
0	ZN143.0.A	0.473989	0.0134	-0.057	-4.79	1.13032	8.6e-64	1.12	-16.9851	7247	3.82e-63	-0.244	-0.0922	-3.75	-0.673
0	ZN148.0.D	0.393911	-0.147	-0.209	3.9	1.06067	2.23e-308	1.1	-51.1175	33962	3.36e-307	-0.404	-0.244	4.94	-0.688
0	ZN214.0.C	0.648438	1.09	0.592	2.76	2.05937	1.02e-121	0.875	24.3146	3712	7.26e-121	0.832	0.556	3.8	-0.916
0	ZN219.0.D	0.44831	-0.0287	-0.097	-6.44	1.05817	9.7e-210	1.07	-31.0802	20294	1.02e-208	-0.286	-0.132	-5.4	-0.72
0	ZN232.0.D	0.488518	0.12	-0.0414	-4.88	1.49604	0.00503	1.39	-2.81152	958	0.0056	-0.137	-0.0766	-3.84	-0.4
0	ZN250.0.C	0.409186	-0.24	-0.299	-6.52	1.53953	2.63e-42	0.891	-13.9541	1916	8.58e-42	-0.497	-0.334	-5.48	-0.9
0	ZN257.0.C	0.492021	0.0664	-0.0228	-4.85	1.14477	5.78e-37	1.03	-12.7596	6768	1.74e-36	-0.19	-0.058	-3.81	-0.76
0	ZN260.0.C	0.540869	0.5	0.129	-6.02	1.90192	5.25e-09	1.25	5.86219	2141	7.4e-09	0.243	0.0936	-4.98	-0.544
0	ZN263.0.A	0.411856	-0.107	-0.181	-0.89	1.07626	2.23e-308	1.17	-46.0103	34835	3.36e-307	-0.364	-0.216	0.15	-0.623
0	ZN263.1.A	0.449182	-0.0388	-0.107	-6.31	1.05931	6.75e-223	1	-32.0637	20121	7.86e-222	-0.296	-0.142	-5.27	-0.787
0	ZN264.0.C	0.528205	0.244	0.0707	-4.04	1.43472	0.675	1.36	-0.419443	2340	0.686	-0.0126	0.0355	-3	-0.432
0	ZN274.0.A	0.51747	0.234	0.0394	-4.58	1.50983	0.381	1.46	-0.87555	3463	0.392	-0.023	0.00418	-3.54	-0.329
0	ZN281.0.A	0.394846	-0.155	-0.212	-1.11	1.0612	2.23e-308	1	-52.1466	34112	3.36e-307	-0.411	-0.247	-0.0658	-0.789
0	ZN282.0.D	0.501558	0.142	0.00604	-4.18	1.28589	9.85e-06	1.4	-4.42854	2568	1.22e-05	-0.115	-0.0292	-3.14	-0.391
0	ZN317.0.C	0.628614	0.903	0.479	2.76	1.92686	4.83e-78	0.842	19.1752	3355	2.39e-77	0.646	0.444	3.8	-0.949
0	ZN320.0.C	0.489306	0.0584	-0.0214	-0.89	1.05758	2.37e-103	1.05	-21.6458	20386	1.45e-102	-0.199	-0.0566	0.15	-0.742
0	ZN322.0.B	0.539275	0.165	0.0833	-6.92	1.10736	2.5e-16	0.936	-8.20157	12858	4.5e-16	-0.0916	0.0481	-5.88	-0.854
0	ZN329.0.C	0.525326	0.17	0.0574	-6.97	1.19147	1.63e-07	1.06	-5.24258	5745	2.17e-07	-0.0872	0.0222	-5.93	-0.729
0	ZN331.0.C	0.512521	0.129	0.0261	-6	1.12351	6.3e-31	1.15	-11.5807	13617	1.7e-30	-0.128	-0.0091	-4.96	-0.642
0	ZN333.0.D	0.480707	0.107	-0.0753	-5.28	1.48274	0.012	1.18	-2.51864	622	0.0132	-0.15	-0.11	-4.24	-0.609
0	ZN335.0.A	0.503368	0.109	0.00676	-7	1.10496	4.37e-42	1.1	-13.6202	13805	1.41e-41	-0.148	-0.0284	-5.96	-0.692
0	ZN335.1.A	0.503443	0.102	0.0112	-5.52	1.19444	7.55e-48	0.954	-14.5584	16989	2.69e-47	-0.155	-0.024	-4.48	-0.837
0	ZN341.0.C	0.404956	-0.12	-0.198	-1.11	1.09344	2.23e-308	1.2	-48.0784	36962	3.36e-307	-0.377	-0.234	-0.0658	-0.59
0	ZN341.1.C	0.49303	0.0254	-0.0146	-5.86	1.14994	5.04e-52	0.656	-15.279	6600	1.9e-51	-0.232	-0.0498	-4.82	-1.13
0	ZN350.0.C	0.46491	0.0283	-0.0769	-5.76	1.28132	7.59e-23	1.02	-9.90604	3263	1.69e-22	-0.229	-0.112	-4.72	-0.775
0	ZN350.1.D	0.487902	0.0414	-0.0271	-5.91	1.05829	5.41e-73	0.853	-18.1649	10043	2.59e-72	-0.216	-0.0623	-4.87	-0.938
0	ZN382.0.C	0.520179	0.182	0.0501	-3.48	1.27425	0.01	1.37	-2.57823	2007	0.011	-0.0746	0.0149	-2.44	-0.421
0	ZN384.0.C	0.459935	0.0212	-0.086	-5.19	1.27542	3.65e-21	1.12	-9.51212	2783	7.68e-21	-0.236	-0.121	-4.15	-0.667
0	ZN394.0.C	0.447191	-0.0306	-0.149	-5.52	1.36228	1.22e-80	1.42	-19.1567	9468	6.31e-80	-0.288	-0.185	-4.48	-0.368
0	ZN394.1.D	0.501954	0.214	0.00522	-4.32	1.54926	0.117	1.51	-1.56721	3327	0.123	-0.0429	-0.03	-3.28	-0.28
0	ZN410.0.D	0.519171	0.193	0.0578	-4.49	1.36588	0.151	0.855	-1.43616	965	0.158	-0.0636	0.0226	-3.45	-0.936
0	ZN418.0.C	0.584914	0.719	0.26	3.95	1.93392	2.15e-80	1.13	19.2178	6801	1.1e-79	0.463	0.225	4.99	-0.665
0	ZN418.1.D	0.468497	0.0404	-0.1	-4.69	1.32459	2.58e-17	1.36	-8.51365	2841	4.81e-17	-0.217	-0.135	-3.65	-0.428
0	ZN423.0.D	0.550619	0.205	0.109	-5.81	1.12165	0.000844	0.955	-3.33926	6055	0.000961	-0.0514	0.0737	-4.77	-0.836
0	ZN436.0.C	0.499623	0.0888	-0.00112	-4.5	1.08744	5.72e-61	0.994	-16.5113	15908	2.44e-60	-0.168	-0.0363	-3.46	-0.797
0	ZN449.0.C	0.519946	0.15	0.0512	3.91	1.13981	7.95e-16	0.978	-8.06528	8949	1.41e-15	-0.107	0.016	4.95	-0.813
0	ZN467.0.C	0.398182	-0.136	-0.212	-6.44	1.10318	2.23e-308	1.26	-50.7846	39595	3.36e-307	-0.393	-0.247	-5.4	-0.533
0	ZN490.0.C	0.513835	0.153	0.0353	-5.24	1.32434	2.19e-05	0.792	-4.25085	3108	2.65e-05	-0.104	7.74e-05	-4.2	-0.999
0	ZN502.0.C	0.522541	0.335	0.0547	-4.63	1.68782	0.0245	1.52	2.2511	2440	0.0265	0.0779	0.0195	-3.59	-0.269
0	ZN524.0.D	0.47856	0.0248	-0.045	-4.32	1.04	1.12e-50	1.41	-15.097	5224	4.14e-50	-0.232	-0.0802	-3.28	-0.379
0	ZN528.0.C	0.522375	0.18	0.0556	-5.75	1.32652	6.96e-06	1.34	-4.49778	6704	8.67e-06	-0.0768	0.0204	-4.71	-0.453
0	ZN547.0.C	0.625259	0.861	0.441	2.76	1.87414	3.8e-102	1	21.9421	4822	2.29e-101	0.604	0.406	3.8	-0.787
0	ZN549.0.C	0.529508	0.138	0.0745	-4.6	1.19341	6.25e-09	0.825	-5.82181	3660	8.79e-09	-0.119	0.0393	-3.56	-0.966
0	ZN554.0.C	0.518916	0.138	0.0472	-4.69	1.15146	5e-21	0.954	-9.42319	10150	1.04e-20	-0.119	0.012	-3.65	-0.837
0	ZN554.1.D	0.521831	0.17	0.0531	-5.2	1.17419	9.45e-10	0.839	-6.12385	8062	1.39e-09	-0.0867	0.0179	-4.16	-0.952
0	ZN563.0.C	0.49451	0.0873	-0.0105	-4.73	1.0977	4.83e-53	1.1	-15.371	13023	1.87e-52	-0.17	-0.0457	-3.69	-0.694
0	ZN563.1.C	0.48967	0.0693	-0.0233	-5.83	1.11275	1.11e-68	0.961	-17.5674	14618	5.17e-68	-0.188	-0.0585	-4.79	-0.83
0	ZN582.0.C	0.740891	1.6	1.2	2.76	2.14905	2.23e-308	0.492	44.2792	5160	3.36e-307	1.35	1.16	3.8	-1.3
0	ZN586.0.C	0.505053	0.17	0.0116	-0.89	1.32939	3.66e-08	1.46	-5.51049	8114	4.97e-08	-0.0866	-0.0236	0.15	-0.335
0	ZN589.0.D	0.502916	0.101	0.00641	-5.07	1.13729	2.14e-13	1.23	-7.36817	3086	3.55e-13	-0.156	-0.0288	-4.03	-0.56
0	ZN652.0.D	0.423643	-0.0848	-0.157	-4.28	1.12689	1.64e-34	0.746	-12.4979	1768	4.74e-34	-0.342	-0.192	-3.24	-1.05
0	ZN667.0.C	0.531316	0.206	0.0736	2.76	1.28128	0.0011	1.27	-3.26585	7568	0.00124	-0.0512	0.0384	3.8	-0.519
0	ZN680.0.C	0.513494	0.105	0.0274	-4.54	1.20835	1.27e-14	0.809	-7.73312	4113	2.18e-14	-0.152	-0.00784	-3.5	-0.982
0	ZN708.0.C	0.539745	0.189	0.103	-6.03	1.20138	0.000258	0.87	-3.65704	4554	0.0003	-0.068	0.068	-4.99	-0.92
0	ZN708.1.D	0.53835	0.179	0.0936	-3.27	1.14471	0.000128	1.03	-3.83355	3455	0.000152	-0.0775	0.0584	-2.23	-0.756
0	ZN713.0.D	0.435501	-0.0755	-0.166	-5.46	1.21405	5.84e-126	0.979	-24.1421	9194	4.32e-125	-0.332	-0.201	-4.42	-0.812
0	ZN740.0.D	0.483058	0.0448	-0.034	-6.44	1.08542	2.72e-81	0.859	-19.1781	12661	1.42e-80	-0.212	-0.0692	-5.4	-0.932
0	ZN768.0.C	0.535921	0.21	0.0837	-6.44	1.21158	1.54e-05	1.15	-4.3236	16202	1.88e-05	-0.0473	0.0485	-5.4	-0.641
0	ZN770.0.C	0.404477	-0.125	-0.196	-1.13	1.09029	2.23e-308	1.17	-48.8689	37394	3.36e-307	-0.382	-0.231	-0.0938	-0.623
0	ZN770.1.C	0.459779	-0.0141	-0.0894	2.76	1.10402	8.36e-213	1.12	-31.2625	26578	9.18e-212	-0.271	-0.125	3.8	-0.675
0	ZN784.0.D	0.502694	0.0903	0.00432	-3.58	1.11236	3.29e-10	0.651	-6.31631	1856	4.91e-10	-0.167	-0.0309	-2.54	-1.14
0	ZN816.0.C	0.490918	0.0645	-0.022	-6.44	1.12066	1.94e-64	1.08	-17.0081	12717	8.73e-64	-0.192	-0.0572	-5.4	-0.712
0	ZN816.1.C	0.535036	0.203	0.082	-4.6	1.22267	0.000554	1.31	-3.45462	7007	0.000636	-0.0538	0.0468	-3.56	-0.479
0	ZNF18.0.C	0.525933	0.21	0.0743	-5.7	1.30435	0.0491	1.36	-1.968	3162	0.0528	-0.0469	0.0391	-4.66	-0.426
0	ZNF41.0.C	0.492448	0.0758	-0.014	-6.44	1.24016	6.17e-28	1.05	-10.9984	6356	1.57e-27	-0.181	-0.0492	-5.4	-0.745
0	ZNF41.1.C	0.542273	0.361	0.132	3.93	1.52775	7.86e-06	1.2	4.47365	4601	9.77e-06	0.104	0.0965	4.97	-0.591
0	ZNF76.0.C	0.48844	0.0661	-0.0243	-6.34	1.12281	1.35e-60	1.28	-16.4787	12024	5.75e-60	-0.191	-0.0595	-5.3	-0.512
0	ZNF8.0.C	0.570681	0.512	0.192	-6.01	1.73167	1.25e-08	1.17	5.72292	1528	1.73e-08	0.255	0.157	-4.97	-0.624
0	ZNF85.0.C	0.512409	0.514	0.0386	-0.985	2.11582	2.5e-12	1.19	7.02784	3425	4.05e-12	0.257	0.0034	0.0548	-0.602
0	ZNF85.1.C	0.484194	0.0725	-0.0378	-4.4	1.27391	6.87e-10	0.924	-6.19887	1898	1.02e-09	-0.184	-0.073	-3.36	-0.867
0	ZSC16.0.D	0.514519	0.103	0.052	-3.99	1.2331	5.98e-08	0.69	-5.43897	1963	8.07e-08	-0.154	0.0168	-2.95	-1.1
0	ZSC22.0.C	0.429555	-0.0719	-0.143	-2.03	1.05557	2.23e-308	1.07	-39.7574	28476	3.36e-307	-0.329	-0.178	-0.992	-0.722
0	ZSC31.0.C	0.503819	0.0962	0.00706	-0.89	1.1163	5.11e-44	1.02	-13.9503	12044	1.72e-43	-0.161	-0.0281	0.15	-0.769
0	ZSCA4.0.D	0.622433	0.502	0.339	-5.29	1.39275	4.46e-30	1.08	11.467	4529	1.19e-29	0.245	0.304	-4.25	-0.714
