# Supplementary material for: Molecular Determinants of the Human Retinal Pigment Epithelium Cell Fate and Potential Pharmacogenomic Targets for Precision Medicine
Source: Int J Mol Sci. 2025 Jun 17;26(12):5817. doi: 10.3390/ijms26125817 (PMC12192794; doi:10.3390/ijms26125817)
Supplement: Supplementary file 1 [file ijms-26-05817-s001.zip › iPSCsvsRPEall.peaks_April2025.xlsx]

## Sheet: IPSvsRPE.all.peaks
permutation	peakID	DESeq_baseMean	l2FC	DESeq_ldcSE	DESeq_stat	pval	pval_adj
0	chr2:75571042-75571218	1010	4.28	0.238	18	3.38e-72	8.83e-68
0	chr14:30362854-30363047	831	4.3	0.261	16.5	6.62e-61	8.64e-57
0	chr3:103006720-103006969	751	5.12	0.314	16.3	7.76e-60	6.75e-56
0	chr12:39043112-39043410	812	4.03	0.251	16	7.63e-58	4.98e-54
0	chr1:106799146-106799413	716	4.43	0.282	15.7	1.69e-55	8.8e-52
0	chr1:169999502-169999680	794	4.52	0.288	15.7	2.45e-55	1.07e-51
0	chr12:13390409-13390636	815	4.47	0.287	15.6	9.65e-55	3.6e-51
0	chr3:19889281-19889454	831	3.66	0.236	15.5	1.97e-54	6.44e-51
0	chr11:14981425-14981637	668	5.26	0.34	15.5	4.59e-54	1.33e-50
0	chr1:173190407-173190628	732	4.16	0.27	15.4	1.97e-53	5.13e-50
0	chr11:95586692-95586879	718	4.07	0.268	15.2	4.08e-52	9.69e-49
0	chr4:14877865-14878033	688	4.58	0.303	15.2	7.53e-52	1.64e-48
0	chr4:103086646-103086891	650	4.79	0.322	14.9	6.72e-50	1.35e-46
0	chr8:53618606-53618817	629	4.9	0.331	14.8	9.59e-50	1.79e-46
0	chr19:3336763-3337029	611	5.3	0.359	14.8	2.86e-49	4.97e-46
0	chr18:42892204-42892392	599	4.79	0.326	14.7	5.61e-49	9.15e-46
0	chr15:27492186-27492361	728	3.69	0.251	14.7	7.7e-49	1.18e-45
0	chr6:150403628-150403791	589	4.9	0.335	14.6	2.55e-48	3.6e-45
0	chr8:138238243-138238459	620	4.61	0.316	14.6	2.62e-48	3.6e-45
0	chr7:97480327-97480528	609	4.59	0.315	14.6	3.9e-48	5.09e-45
0	chr4:64564109-64564262	770	4.31	0.297	14.5	8.59e-48	1.07e-44
0	chr14:35985977-35986257	647	4.51	0.311	14.5	9.98e-48	1.18e-44
0	chr10:49579845-49580041	603	5.74	0.397	14.4	2.84e-47	3.22e-44
0	chr9:99465367-99465519	768	3.89	0.271	14.4	9.52e-47	1.03e-43
0	chr13:65803752-65803906	678	4.2	0.293	14.3	1.17e-46	1.23e-43
0	chr10:44301296-44301458	627	6.24	0.441	14.1	2.44e-45	2.45e-42
0	chr20:19362038-19362194	580	5.22	0.37	14.1	3.08e-45	2.98e-42
0	chr9:101758714-101758885	598	4.56	0.323	14.1	3.32e-45	3.1e-42
0	chr18:10010645-10010796	567	5.5	0.393	14	1.28e-44	1.14e-41
0	chr5:64323611-64323883	564	5.07	0.362	14	1.31e-44	1.14e-41
0	chr1:164802129-164802370	552	4.63	0.331	14	1.69e-44	1.42e-41
0	chr2:175600414-175600566	684	3.92	0.281	14	2.11e-44	1.72e-41
0	chr20:24891617-24891859	539	5.11	0.366	14	2.54e-44	2e-41
0	chr12:21891759-21892014	549	4.51	0.324	13.9	6.13e-44	4.71e-41
0	chr8:132955708-132955914	536	4.75	0.342	13.9	6.32e-44	4.71e-41
0	chr5:96968161-96968374	593	4.38	0.317	13.8	2.27e-43	1.65e-40
0	chr1:155393034-155393285	530	5.4	0.392	13.8	4.14e-43	2.92e-40
0	chr2:124806876-124807048	545	5.51	0.402	13.7	9.56e-43	6.56e-40
0	chr14:24966267-24966458	637	3.62	0.265	13.7	1.6e-42	1.07e-39
0	chr13:81745428-81745693	538	4.85	0.355	13.7	1.9e-42	1.24e-39
0	chr4:64718164-64718390	717	3.79	0.278	13.6	2.59e-42	1.65e-39
0	chr2:199572534-199572796	535	4.46	0.328	13.6	3.51e-42	2.18e-39
0	chr17:20689332-20689516	516	4.69	0.345	13.6	3.95e-42	2.4e-39
0	chr20:57103261-57103440	521	5	0.368	13.6	5.04e-42	2.99e-39
0	chr11:130897355-130897647	540	4.52	0.333	13.6	6.43e-42	3.73e-39
0	chr11:130897868-130898087	530	5.08	0.375	13.6	6.9e-42	3.91e-39
0	chr8:126518084-126518242	515	5.15	0.381	13.5	9.19e-42	5.1e-39
0	chr11:16001960-16002225	700	3.51	0.26	13.5	1.07e-41	5.81e-39
0	chr3:20023825-20024082	1130	2.96	0.219	13.5	1.23e-41	6.54e-39
0	chr21:18026507-18026690	503	5.06	0.377	13.4	5.02e-41	2.62e-38
0	chr1:213892268-213892438	568	3.94	0.294	13.4	7.19e-41	3.68e-38
0	chr12:74847252-74847427	644	4.09	0.306	13.4	7.55e-41	3.79e-38
0	chr7:48381942-48382171	614	4.4	0.329	13.4	7.94e-41	3.84e-38
0	chr8:9363775-9363926	518	4.61	0.344	13.4	7.87e-41	3.84e-38
0	chr3:47536273-47536529	573	3.83	0.287	13.4	9.56e-41	4.54e-38
0	chr7:34155393-34155661	517	4.53	0.339	13.4	9.91e-41	4.62e-38
0	chr3:155895673-155895830	517	4.49	0.336	13.4	1.13e-40	5.16e-38
0	chr8:138672976-138673222	498	5.23	0.392	13.3	1.19e-40	5.37e-38
0	chr15:53378081-53378370	647	3.64	0.273	13.3	1.69e-40	7.48e-38
0	chr3:159008670-159008855	557	4.72	0.355	13.3	1.73e-40	7.51e-38
0	chr3:15982786-15982976	624	3.68	0.277	13.3	1.85e-40	7.89e-38
0	chr11:95600235-95600522	607	3.69	0.277	13.3	1.92e-40	7.97e-38
0	chr9:419994-420154	558	3.98	0.299	13.3	1.91e-40	7.97e-38
0	chr2:159904421-159904615	702	-2.89	0.217	-13.3	2.05e-40	8.36e-38
0	chr12:119302683-119302898	729	3.59	0.27	13.3	2.38e-40	9.55e-38
0	chr11:36577932-36578088	509	4.91	0.369	13.3	2.7e-40	1.07e-37
0	chr3:178986602-178986831	508	5.47	0.413	13.3	3.71e-40	1.44e-37
0	chr5:23072727-23072884	506	4.9	0.369	13.3	3.74e-40	1.44e-37
0	chr18:21004888-21005099	518	4.99	0.377	13.2	5.59e-40	2.11e-37
0	chr5:61631552-61631721	830	2.91	0.22	13.2	1.1e-39	4.09e-37
0	chr17:19448815-19448994	560	3.94	0.299	13.2	1.27e-39	4.65e-37
0	chr20:18784435-18784703	558	5.7	0.434	13.1	2e-39	7.25e-37
0	chr6:55267293-55267444	511	4.19	0.321	13.1	5.16e-39	1.85e-36
0	chr8:55028344-55028559	539	3.93	0.301	13	7.81e-39	2.76e-36
0	chr5:27241871-27242151	558	4.35	0.336	13	2.18e-38	7.59e-36
0	chr2:99524100-99524307	470	5.34	0.413	12.9	3.15e-38	1.08e-35
0	chr13:66444160-66444341	540	4.06	0.315	12.9	3.76e-38	1.28e-35
0	chr4:157459789-157459978	575	4.25	0.329	12.9	4.43e-38	1.48e-35
0	chr18:7304026-7304218	486	4.46	0.346	12.9	4.76e-38	1.57e-35
0	chr2:46050233-46050404	472	4.73	0.367	12.9	4.86e-38	1.59e-35
0	chr4:35102221-35102393	463	5.04	0.392	12.9	7.55e-38	2.43e-35
0	chr3:42476779-42477021	530	4.34	0.338	12.8	1.06e-37	3.36e-35
0	chr1:116971633-116971798	692	3.42	0.267	12.8	1.32e-37	4.15e-35
0	chr6:108029771-108030046	462	4.64	0.363	12.8	1.55e-37	4.8e-35
0	chr20:4601649-4601839	486	4.31	0.337	12.8	1.92e-37	5.88e-35
0	chr8:10248287-10248538	533	4.13	0.324	12.7	4.36e-37	1.32e-34
0	chr8:63974255-63974410	559	3.81	0.3	12.7	4.62e-37	1.39e-34
0	chr2:87593997-87594166	456	5.14	0.405	12.7	5.46e-37	1.62e-34
0	chr9:92749438-92749659	636	3.87	0.305	12.7	6.02e-37	1.77e-34
0	chr3:25803961-25804113	473	4.78	0.378	12.7	9.16e-37	2.66e-34
0	chr10:4663340-4663525	485	4.1	0.324	12.7	1.04e-36	2.97e-34
0	chr12:87511304-87511599	549	4.27	0.337	12.6	1.14e-36	3.23e-34
0	chr6:62885526-62885712	451	4.65	0.368	12.6	1.33e-36	3.72e-34
0	chr20:14449307-14449549	465	5.11	0.405	12.6	1.68e-36	4.66e-34
0	chr6:54813964-54814235	470	4.72	0.375	12.6	2.14e-36	5.89e-34
0	chr17:71032781-71033004	417	-3.64	0.289	-12.6	2.27e-36	6.18e-34
0	chr4:131774482-131774640	482	4.02	0.321	12.5	5.19e-36	1.4e-33
0	chr2:218745887-218746132	456	4.57	0.365	12.5	6.6e-36	1.76e-33
0	chr14:94269341-94269495	481	4.18	0.334	12.5	7.4e-36	1.95e-33
0	chr16:53745859-53746028	548	3.88	0.31	12.5	8.25e-36	2.15e-33
0	chr10:51301067-51301272	786	3.2	0.256	12.5	8.42e-36	2.17e-33
0	chr4:167118024-167118185	521	4.03	0.323	12.5	8.73e-36	2.23e-33
0	chr6:96750066-96750226	462	4.22	0.339	12.5	1.32e-35	3.34e-33
0	chr2:113843604-113843783	482	4.18	0.336	12.4	1.47e-35	3.68e-33
0	chr8:78582077-78582256	562	3.46	0.278	12.4	1.55e-35	3.85e-33
0	chr12:53533506-53533777	469	5.78	0.465	12.4	1.98e-35	4.88e-33
0	chr10:117084496-117084761	382	-3.93	0.317	-12.4	2.8e-35	6.82e-33
0	chr13:53807359-53807619	442	5.09	0.411	12.4	3.35e-35	8.09e-33
0	chr8:68751322-68751569	448	4.74	0.383	12.4	3.73e-35	8.93e-33
0	chr1:203693063-203693352	450	4.55	0.368	12.4	4.08e-35	9.67e-33
0	chr2:35989344-35989506	728	3.19	0.258	12.3	5.32e-35	1.24e-32
0	chr6:85058875-85059117	478	4.97	0.402	12.3	5.26e-35	1.24e-32
0	chr22:38924410-38924605	458	4.41	0.357	12.3	5.63e-35	1.3e-32
0	chr1:106621940-106622110	436	4.93	0.399	12.3	5.81e-35	1.33e-32
0	chr20:2947525-2947681	450	4.25	0.345	12.3	6.67e-35	1.51e-32
0	chr15:21325000-21325254	1340	2.06	0.168	12.3	1e-34	2.25e-32
0	chr5:64690542-64690750	746	-2.57	0.209	-12.3	1.12e-34	2.49e-32
0	chr20:42938653-42938878	660	3.55	0.29	12.2	2.37e-34	5.23e-32
0	chr21:15300241-15300516	458	5.74	0.47	12.2	2.45e-34	5.36e-32
0	chr2:208584632-208584786	730	2.99	0.245	12.2	2.48e-34	5.38e-32
0	chr6:91149924-91150209	535	3.63	0.297	12.2	2.69e-34	5.79e-32
0	chr4:61506269-61506466	457	4.1	0.336	12.2	2.87e-34	6.14e-32
0	chr3:133107442-133107600	509	3.6	0.295	12.2	3.98e-34	8.44e-32
0	chr11:126930066-126930274	461	4.04	0.332	12.2	4.15e-34	8.73e-32
0	chr1:190849476-190849650	544	3.41	0.28	12.2	4.33e-34	9.04e-32
0	chr20:2314657-2314890	450	4.1	0.337	12.2	5.7e-34	1.18e-31
0	chr2:224039211-224039483	1250	-1.95	0.161	-12.1	6.45e-34	1.32e-31
0	chr12:65948617-65948841	546	3.55	0.294	12.1	1.36e-33	2.77e-31
0	chr7:38929867-38930045	506	3.57	0.295	12.1	1.48e-33	3e-31
0	chr17:71033359-71033556	371	-3.72	0.309	-12	2.06e-33	4.14e-31
0	chr2:175786788-175787039	431	5.18	0.431	12	2.22e-33	4.42e-31
0	chr12:114869158-114869427	551	3.39	0.282	12	2.26e-33	4.47e-31
0	chr4:56123141-56123325	415	4.66	0.387	12	2.46e-33	4.8e-31
0	chr7:116763004-116763248	489	3.72	0.309	12	2.47e-33	4.8e-31
0	chr6:160030321-160030475	536	3.69	0.307	12	2.8e-33	5.41e-31
0	chr3:137509647-137509818	471	3.86	0.322	12	3.83e-33	7.35e-31
0	chr17:66602189-66602429	188	-5.65	0.472	-12	5.55e-33	1.06e-30
0	chr5:152207700-152207895	293	-4.17	0.349	-11.9	7.52e-33	1.42e-30
0	chr2:39365037-39365195	304	-4.05	0.341	-11.9	1.12e-32	2.1e-30
0	chr19:56132309-56132469	462	3.8	0.32	11.9	1.4e-32	2.61e-30
0	chr21:28111364-28111546	483	3.64	0.307	11.9	1.5e-32	2.77e-30
0	chr18:66622353-66622512	518	3.4	0.287	11.9	1.76e-32	3.24e-30
0	chr1:43382217-43382374	397	4.75	0.402	11.8	3.4e-32	6.21e-30
0	chr11:36222964-36223136	424	4.39	0.372	11.8	3.9e-32	7.06e-30
0	chr10:82478753-82478910	400	4.64	0.394	11.8	4.64e-32	8.35e-30
0	chr16:75044782-75045027	480	3.73	0.317	11.8	4.85e-32	8.67e-30
0	chr5:82294311-82294522	635	-2.68	0.227	-11.8	5.01e-32	8.9e-30
0	chr7:94183461-94183618	454	4.01	0.341	11.8	6.39e-32	1.13e-29
0	chr11:86696130-86696340	423	4.21	0.359	11.7	7.08e-32	1.24e-29
0	chr6:6907438-6907602	440	4.76	0.405	11.7	7.6e-32	1.32e-29
0	chr4:97072758-97072955	459	3.71	0.316	11.7	9.08e-32	1.57e-29
0	chr5:174549410-174549663	399	4.96	0.423	11.7	9.35e-32	1.6e-29
0	chr3:52714818-52715116	545	-2.91	0.248	-11.7	1.08e-31	1.85e-29
0	chr4:81722567-81722780	626	2.92	0.25	11.7	1.12e-31	1.89e-29
0	chr4:132445011-132445255	410	4.81	0.411	11.7	1.33e-31	2.24e-29
0	chr20:15081550-15081741	425	5.95	0.509	11.7	1.46e-31	2.44e-29
0	chr18:4908326-4908539	509	4.21	0.36	11.7	1.71e-31	2.85e-29
0	chr9:91118276-91118446	779	2.56	0.22	11.7	1.97e-31	3.25e-29
0	chr2:82257898-82258147	398	4.47	0.384	11.6	2.68e-31	4.4e-29
0	chr17:21551462-21551799	1900	1.64	0.141	11.6	2.81e-31	4.59e-29
0	chr9:97586391-97586633	214	-4.89	0.421	-11.6	3.11e-31	5.04e-29
0	chr9:33151255-33151406	487	3.57	0.307	11.6	3.15e-31	5.08e-29
0	chr4:78120295-78120588	475	3.69	0.317	11.6	3.3e-31	5.28e-29
0	chr10:85492850-85493086	324	-3.8	0.327	-11.6	3.37e-31	5.36e-29
0	chr11:22528780-22529054	539	-2.88	0.248	-11.6	3.4e-31	5.38e-29
0	chr9:105581535-105581810	329	-3.87	0.334	-11.6	3.93e-31	6.18e-29
0	chr2:192536373-192536610	387	4.7	0.405	11.6	4.1e-31	6.41e-29
0	chr3:187403853-187404079	455	3.83	0.33	11.6	4.8e-31	7.45e-29
0	chr13:73273879-73274056	420	4.15	0.359	11.6	5.24e-31	8.1e-29
0	chr1:143884709-143884916	1330	1.99	0.171	11.6	5.39e-31	8.27e-29
0	chr2:113476899-113477122	412	-3.37	0.291	-11.6	5.57e-31	8.5e-29
0	chr12:39294860-39295055	569	3.07	0.266	11.5	1.03e-30	1.56e-28
0	chr16:77271643-77271846	412	4.2	0.365	11.5	1.15e-30	1.73e-28
0	chr7:84498008-84498202	498	3.43	0.299	11.5	1.46e-30	2.18e-28
0	chr17:7667968-7668167	543	3.14	0.274	11.5	2.09e-30	3.11e-28
0	chr3:140238706-140238935	385	4.69	0.409	11.5	2.21e-30	3.28e-28
0	chr8:10376095-10376257	447	4.53	0.396	11.5	2.23e-30	3.29e-28
0	chr17:14396633-14396817	411	4.04	0.354	11.4	3.48e-30	5.11e-28
0	chr21:14383304-14383521	2770	1.45	0.127	11.4	3.74e-30	5.42e-28
0	chr8:27645952-27646144	452	3.68	0.322	11.4	3.72e-30	5.42e-28
0	chr13:95552610-95552821	824	-2.5	0.22	-11.4	3.96e-30	5.71e-28
0	chr3:5875112-5875400	585	3.52	0.308	11.4	4.04e-30	5.8e-28
0	chr6:147448190-147448404	444	-3.32	0.291	-11.4	4.13e-30	5.89e-28
0	chr6:154555204-154555402	650	3.23	0.283	11.4	4.6e-30	6.53e-28
0	chr2:1388279-1388541	404	-3.29	0.289	-11.4	4.77e-30	6.73e-28
0	chr1:245599405-245599630	503	3.3	0.29	11.4	5.84e-30	8.19e-28
0	chr12:78568240-78568442	374	4.64	0.408	11.4	6.06e-30	8.45e-28
0	chr17:16599280-16599551	372	4.75	0.419	11.3	7.61e-30	1.06e-27
0	chr6:77015319-77015589	449	3.96	0.349	11.3	7.67e-30	1.06e-27
0	chr10:84946646-84946832	413	4.64	0.41	11.3	8.95e-30	1.23e-27
0	chr15:64326806-64326986	232	-4.58	0.405	-11.3	1.13e-29	1.55e-27
0	chr12:60926319-60926608	378	4.59	0.406	11.3	1.2e-29	1.63e-27
0	chr14:97930403-97930584	369	4.67	0.414	11.3	1.46e-29	1.98e-27
0	chr9:79256881-79257089	702	2.65	0.235	11.3	1.52e-29	2.05e-27
0	chr13:97502849-97503013	421	4.01	0.355	11.3	1.71e-29	2.29e-27
0	chr7:43640097-43640319	488	3.3	0.293	11.3	1.8e-29	2.39e-27
0	chr11:4072100-4072275	603	3.15	0.28	11.3	2.07e-29	2.74e-27
0	chr15:38669128-38669374	429	3.66	0.326	11.3	2.13e-29	2.8e-27
0	chr9:5612109-5612259	371	4.68	0.416	11.2	2.38e-29	3.12e-27
0	chr3:70755646-70755801	381	4.33	0.386	11.2	2.92e-29	3.8e-27
0	chr7:16479121-16479283	386	4.12	0.367	11.2	2.93e-29	3.8e-27
0	chr9:74555658-74555822	446	4.05	0.361	11.2	3.27e-29	4.23e-27
0	chr8:83744201-83744374	365	4.65	0.415	11.2	3.42e-29	4.39e-27
0	chr16:78293213-78293425	433	3.71	0.331	11.2	3.84e-29	4.91e-27
0	chr9:20744148-20744396	530	3.24	0.29	11.2	4.86e-29	6.19e-27
0	chr7:48201129-48201317	477	3.33	0.298	11.2	5.44e-29	6.89e-27
0	chr12:3342117-3342307	774	2.5	0.224	11.2	5.94e-29	7.49e-27
0	chr17:72476633-72476850	354	-3.61	0.324	-11.1	8.27e-29	1.04e-26
0	chr7:30439625-30439814	207	-5.09	0.457	-11.1	8.41e-29	1.05e-26
0	chr2:121160162-121160346	386	5.32	0.478	11.1	9.36e-29	1.16e-26
0	chr16:24117052-24117231	518	3.76	0.338	11.1	1.1e-28	1.36e-26
0	chr4:54440731-54440884	461	3.45	0.311	11.1	1.43e-28	1.75e-26
0	chr8:112772336-112772551	272	-4.12	0.372	-11.1	1.43e-28	1.76e-26
0	chr2:88987041-88987294	693	2.66	0.24	11.1	1.48e-28	1.81e-26
0	chr15:50697473-50697765	365	4.41	0.398	11.1	1.55e-28	1.88e-26
0	chr2:148939357-148939602	402	3.85	0.347	11.1	1.56e-28	1.88e-26
0	chr4:76476637-76476822	361	5.01	0.452	11.1	1.6e-28	1.92e-26
0	chr12:20189837-20190002	417	3.92	0.354	11.1	1.63e-28	1.94e-26
0	chr3:117350379-117350532	378	4.12	0.372	11.1	1.62e-28	1.94e-26
0	chr1:211724931-211725164	397	4.17	0.377	11.1	1.78e-28	2.12e-26
0	chr15:85168746-85168927	266	-4.07	0.367	-11.1	1.87e-28	2.21e-26
0	chr11:43213604-43213843	357	4.74	0.429	11.1	2.06e-28	2.43e-26
0	chr6:35764393-35764586	369	-3.35	0.303	-11	2.24e-28	2.63e-26
0	chr1:115251916-115252121	363	4.79	0.434	11	2.87e-28	3.34e-26
0	chr10:29646343-29646561	482	3.64	0.33	11	3.71e-28	4.31e-26
0	chr19:31546128-31546289	397	3.79	0.345	11	4.22e-28	4.87e-26
0	chr22:27202825-27202982	704	2.55	0.232	11	4.29e-28	4.93e-26
0	chr3:146644404-146644557	445	3.76	0.342	11	4.59e-28	5.26e-26
0	chr2:150076404-150076658	441	3.62	0.33	11	5.47e-28	6.23e-26
0	chr9:20743332-20743504	430	3.72	0.339	11	5.63e-28	6.39e-26
0	chr5:25393422-25393673	719	2.5	0.228	11	5.69e-28	6.43e-26
0	chr4:78380507-78380680	363	4.33	0.396	10.9	7.69e-28	8.65e-26
0	chr2:165793908-165794189	838	-2.16	0.197	-10.9	8.7e-28	9.74e-26
0	chr1:231140049-231140235	375	4.06	0.372	10.9	8.79e-28	9.81e-26
0	chr12:102439606-102439805	358	4.31	0.395	10.9	9.36e-28	1.04e-25
0	chr18:26957134-26957297	269	-3.92	0.359	-10.9	9.95e-28	1.1e-25
0	chr1:89719741-89719982	560	2.86	0.262	10.9	1.18e-27	1.3e-25
0	chr2:133733675-133733932	369	4.07	0.374	10.9	1.19e-27	1.3e-25
0	chr8:80121440-80121591	518	3.17	0.291	10.9	1.33e-27	1.45e-25
0	chr2:87594359-87594560	345	4.83	0.444	10.9	1.48e-27	1.61e-25
0	chr1:14017731-14017889	407	3.62	0.333	10.9	1.52e-27	1.65e-25
0	chr7:21304989-21305273	444	3.36	0.309	10.9	1.57e-27	1.69e-25
0	chr1:172487758-172487922	484	3.26	0.3	10.9	1.59e-27	1.71e-25
0	chr20:8764436-8764642	393	3.77	0.347	10.9	1.64e-27	1.74e-25
0	chr3:52636751-52636922	401	3.68	0.339	10.9	1.64e-27	1.74e-25
0	chr5:9380183-9380435	441	3.86	0.355	10.9	1.63e-27	1.74e-25
0	chr4:145724116-145724281	360	4.43	0.408	10.9	1.73e-27	1.83e-25
0	chr2:158351637-158351818	270	-4.15	0.383	-10.9	1.83e-27	1.93e-25
0	chr8:116128330-116128604	290	-3.73	0.343	-10.9	1.84e-27	1.93e-25
0	chr6:150829303-150829472	390	3.93	0.362	10.8	2.03e-27	2.11e-25
0	chr2:215242026-215242242	389	4.1	0.378	10.8	2.13e-27	2.21e-25
0	chr4:71711297-71711469	445	3.34	0.308	10.8	2.14e-27	2.22e-25
0	chr8:125668465-125668703	460	3.46	0.319	10.8	2.23e-27	2.3e-25
0	chr4:51958280-51958502	366	5.03	0.464	10.8	2.32e-27	2.38e-25
0	chr1:59367916-59368078	397	3.93	0.363	10.8	2.56e-27	2.62e-25
0	chr1:77228859-77229012	348	4.42	0.409	10.8	2.91e-27	2.95e-25
0	chr10:83881657-83881931	615	3.19	0.295	10.8	2.91e-27	2.95e-25
0	chr12:69662937-69663124	355	4.24	0.392	10.8	3.09e-27	3.13e-25
0	chr16:56460151-56460311	374	5.85	0.541	10.8	3.23e-27	3.26e-25
0	chr10:65351380-65351602	392	3.84	0.355	10.8	3.49e-27	3.5e-25
0	chr12:29640741-29641017	847	2.21	0.206	10.8	5.48e-27	5.48e-25
0	chr12:108833072-108833348	388	3.72	0.346	10.7	6.08e-27	6.06e-25
0	chr6:136550376-136550666	1390	-1.65	0.153	-10.7	6.9e-27	6.85e-25
0	chr13:106277747-106277900	446	3.45	0.321	10.7	6.94e-27	6.86e-25
0	chr3:4060140-4060382	481	3.13	0.292	10.7	8.21e-27	8.08e-25
0	chr3:79002884-79003136	388	3.72	0.348	10.7	1.09e-26	1.06e-24
0	chr3:66363049-66363312	509	2.99	0.279	10.7	1.11e-26	1.08e-24
0	chr7:9718114-9718365	664	2.53	0.237	10.7	1.12e-26	1.08e-24
0	chr8:130582128-130582314	384	3.8	0.356	10.7	1.1e-26	1.08e-24
0	chr12:29797103-29797258	450	3.36	0.314	10.7	1.19e-26	1.15e-24
0	chr5:96254954-96255230	447	3.26	0.305	10.7	1.26e-26	1.21e-24
0	chr2:127455123-127455297	477	3.18	0.298	10.7	1.29e-26	1.23e-24
0	chr2:157368844-157368996	199	-4.41	0.413	-10.7	1.34e-26	1.28e-24
0	chr12:39541600-39541764	390	3.86	0.362	10.7	1.4e-26	1.33e-24
0	chr13:104644217-104644486	346	5	0.469	10.7	1.46e-26	1.38e-24
0	chr3:142629574-142629759	384	3.73	0.349	10.7	1.5e-26	1.42e-24
0	chr16:11640465-11640638	665	2.55	0.24	10.7	1.52e-26	1.43e-24
0	chr4:125986035-125986227	269	-3.77	0.353	-10.7	1.55e-26	1.45e-24
0	chr2:31489492-31489684	231	-4.19	0.394	-10.6	1.83e-26	1.71e-24
0	chr14:79314425-79314642	165	-4.9	0.461	-10.6	2.14e-26	1.99e-24
0	chr5:107696294-107696486	267	-3.78	0.356	-10.6	2.15e-26	2e-24
0	chr21:17689191-17689455	473	3.11	0.293	10.6	2.19e-26	2.02e-24
0	chr2:18047975-18048209	375	3.98	0.375	10.6	2.4e-26	2.22e-24
0	chr3:5078136-5078326	362	4.13	0.389	10.6	2.65e-26	2.44e-24
0	chr7:110373476-110373775	558	2.76	0.261	10.6	2.68e-26	2.45e-24
0	chr8:64995450-64995608	358	4.06	0.382	10.6	2.75e-26	2.51e-24
0	chr4:159498084-159498290	392	3.64	0.343	10.6	2.78e-26	2.53e-24
0	chr7:25744225-25744409	179	-4.76	0.449	-10.6	2.85e-26	2.58e-24
0	chr14:52032763-52032939	355	4.04	0.381	10.6	3.03e-26	2.73e-24
0	chr5:161651956-161652187	288	-3.67	0.347	-10.6	3.63e-26	3.27e-24
0	chr5:80570181-80570400	450	-2.87	0.272	-10.6	4.16e-26	3.73e-24
0	chr17:15871548-15871703	399	3.55	0.336	10.6	4.23e-26	3.78e-24
0	chr12:98021194-98021346	336	4.48	0.425	10.6	4.72e-26	4.2e-24
0	chr5:53087596-53087800	396	3.72	0.352	10.6	4.93e-26	4.38e-24
0	chr14:26812004-26812270	420	3.43	0.326	10.5	5.77e-26	5.1e-24
0	chr10:113967204-113967382	485	3.01	0.285	10.5	5.94e-26	5.24e-24
0	chr7:144748094-144748314	444	3.62	0.343	10.5	6.16e-26	5.42e-24
0	chr2:204282682-204282840	282	-3.82	0.363	-10.5	6.37e-26	5.58e-24
0	chr6:86898153-86898316	334	-3.31	0.315	-10.5	6.65e-26	5.8e-24
0	chr9:23342951-23343208	333	4.4	0.418	10.5	7.32e-26	6.37e-24
0	chr12:30599673-30599870	380	3.67	0.35	10.5	8.65e-26	7.5e-24
0	chr4:183588330-183588521	327	4.57	0.435	10.5	8.69e-26	7.5e-24
0	chr5:26282154-26282392	373	4.14	0.394	10.5	8.71e-26	7.5e-24
0	chr2:202023599-202023798	521	-2.68	0.256	-10.5	9.66e-26	8.29e-24
0	chr12:19227959-19228136	519	2.86	0.273	10.5	9.83e-26	8.41e-24
0	chr3:176506066-176506219	328	-3.48	0.332	-10.5	1.03e-25	8.82e-24
0	chr22:19691690-19691914	572	2.74	0.262	10.5	1.04e-25	8.84e-24
0	chr8:140309618-140309825	399	3.47	0.331	10.5	1.04e-25	8.84e-24
0	chr16:75305448-75305612	385	3.64	0.347	10.5	1.05e-25	8.89e-24
0	chr4:10723384-10723586	452	3.14	0.3	10.5	1.22e-25	1.03e-23
0	chr13:86633541-86633764	363	3.87	0.37	10.5	1.43e-25	1.2e-23
0	chr15:92510256-92510582	305	-3.47	0.332	-10.5	1.43e-25	1.2e-23
0	chr3:152834983-152835276	1420	-1.6	0.153	-10.5	1.46e-25	1.22e-23
0	chr9:118522220-118522487	323	-3.35	0.321	-10.4	1.5e-25	1.25e-23
0	chr18:43551603-43551867	351	5.47	0.523	10.4	1.59e-25	1.32e-23
0	chr9:22142074-22142282	584	2.76	0.264	10.4	1.68e-25	1.38e-23
0	chr4:167443790-167443987	354	3.86	0.37	10.4	1.96e-25	1.62e-23
0	chr13:110024018-110024310	513	2.91	0.279	10.4	2.13e-25	1.75e-23
0	chr13:82035703-82035986	340	4.05	0.389	10.4	2.38e-25	1.95e-23
0	chr8:132267245-132267433	347	4.13	0.398	10.4	2.46e-25	2.01e-23
0	chr10:14712981-14713244	335	4.17	0.401	10.4	2.57e-25	2.09e-23
0	chr12:96811080-96811324	461	3.49	0.336	10.4	2.96e-25	2.4e-23
0	chr3:49218508-49218725	318	4.84	0.466	10.4	3.47e-25	2.8e-23
0	chr3:11136998-11137200	413	3.38	0.327	10.4	3.57e-25	2.86e-23
0	chr5:155480832-155480991	400	3.39	0.327	10.4	3.55e-25	2.86e-23
0	chr3:94654204-94654380	335	4.61	0.445	10.4	3.64e-25	2.91e-23
0	chr1:185366092-185366332	393	3.44	0.332	10.4	4.15e-25	3.31e-23
0	chr15:35958113-35958332	375	3.58	0.346	10.3	4.54e-25	3.6e-23
0	chr7:104563102-104563373	193	-4.35	0.42	-10.3	4.53e-25	3.6e-23
0	chr9:38108455-38108678	404	3.46	0.335	10.3	4.55e-25	3.6e-23
0	chr6:45626123-45626347	395	3.42	0.331	10.3	4.98e-25	3.92e-23
0	chr11:88188850-88189080	509	2.98	0.288	10.3	5.11e-25	4.02e-23
0	chr8:27387722-27387893	328	4.31	0.417	10.3	5.67e-25	4.44e-23
0	chr6:50030877-50031145	318	-3.36	0.326	-10.3	6.07e-25	4.74e-23
0	chr9:119169467-119169754	623	-2.35	0.228	-10.3	6.6e-25	5.14e-23
0	chr2:198312750-198312971	369	3.64	0.354	10.3	7.04e-25	5.45e-23
0	chr3:42159963-42160220	556	-2.76	0.268	-10.3	7.06e-25	5.45e-23
0	chr3:127915957-127916253	582	2.68	0.26	10.3	7.02e-25	5.45e-23
0	chr6:12749722-12749906	385	-3.02	0.294	-10.3	7.35e-25	5.66e-23
0	chr10:64365706-64365955	494	3.04	0.295	10.3	7.9e-25	6.06e-23
0	chr4:143411692-143411931	459	3.13	0.305	10.3	8.45e-25	6.47e-23
0	chr5:174019767-174020025	268	-3.6	0.35	-10.3	9.2e-25	7.02e-23
0	chr3:48268770-48268973	349	3.79	0.369	10.3	1.06e-24	8.08e-23
0	chr4:112297234-112297431	475	3.08	0.301	10.2	1.29e-24	9.78e-23
0	chr4:183330212-183330457	348	3.87	0.378	10.2	1.36e-24	1.03e-22
0	chr5:165566140-165566297	370	3.62	0.353	10.2	1.36e-24	1.03e-22
0	chr4:174005553-174005717	417	3.55	0.347	10.2	1.41e-24	1.06e-22
0	chr18:77191477-77191702	320	4.6	0.449	10.2	1.44e-24	1.07e-22
0	chr5:137649393-137649566	322	4.96	0.485	10.2	1.43e-24	1.07e-22
0	chr6:136599415-136599576	328	4.18	0.409	10.2	1.58e-24	1.17e-22
0	chr5:86374772-86375017	336	4.24	0.415	10.2	1.59e-24	1.18e-22
0	chr2:100174249-100174418	323	4.21	0.413	10.2	1.82e-24	1.35e-22
0	chr13:70755479-70755636	321	4.52	0.443	10.2	1.94e-24	1.43e-22
0	chr21:14027399-14027697	1460	1.71	0.167	10.2	1.99e-24	1.47e-22
0	chr4:45317369-45317524	369	3.54	0.348	10.2	2.03e-24	1.49e-22
0	chr20:43213799-43213998	319	4.25	0.417	10.2	2.05e-24	1.5e-22
0	chr2:181854439-181854614	453	3.02	0.296	10.2	2.31e-24	1.69e-22
0	chr14:57343643-57343838	262	-3.65	0.359	-10.2	2.53e-24	1.84e-22
0	chr7:96512435-96512679	365	3.84	0.377	10.2	2.57e-24	1.87e-22
0	chr7:42522315-42522491	791	2.44	0.24	10.2	2.79e-24	2.02e-22
0	chr3:11466020-11466186	347	3.74	0.368	10.2	2.89e-24	2.09e-22
0	chr6:137298006-137298159	271	-3.57	0.351	-10.2	3.02e-24	2.18e-22
0	chr13:97573190-97573426	580	2.56	0.252	10.2	3.23e-24	2.32e-22
0	chr8:117090511-117090767	364	3.59	0.353	10.2	3.24e-24	2.32e-22
0	chr4:71857848-71858064	307	-3.31	0.327	-10.1	3.37e-24	2.41e-22
0	chr12:23729654-23729853	314	4.72	0.465	10.1	3.57e-24	2.54e-22
0	chr6:72418650-72418801	452	3.01	0.298	10.1	4.29e-24	3.05e-22
0	chr13:53111794-53111945	311	4.61	0.456	10.1	4.75e-24	3.37e-22
0	chr2:200330914-200331181	331	3.94	0.39	10.1	5.06e-24	3.58e-22
0	chr8:84661920-84662106	397	3.3	0.327	10.1	5.41e-24	3.81e-22
0	chr3:157282706-157282870	365	3.52	0.349	10.1	6.04e-24	4.25e-22
0	chr2:84386895-84387115	389	3.31	0.329	10.1	7.87e-24	5.52e-22
0	chr4:148730849-148731026	489	2.95	0.294	10.1	8.06e-24	5.64e-22
0	chr14:40425918-40426141	346	3.81	0.379	10.1	8.39e-24	5.84e-22
0	chr21:37153891-37154137	398	3.28	0.326	10.1	8.39e-24	5.84e-22
0	chr3:22012587-22012757	345	3.85	0.383	10.1	8.72e-24	6.05e-22
0	chr4:3011022-3011193	307	4.43	0.441	10.1	8.77e-24	6.07e-22
0	chr3:155079958-155080178	999	-1.8	0.179	-10	9.73e-24	6.71e-22
0	chr21:34592487-34592702	340	3.73	0.372	10	1.15e-23	7.91e-22
0	chr10:35183197-35183411	320	4.02	0.401	10	1.18e-23	8.09e-22
0	chr4:174829145-174829363	1030	-1.77	0.176	-10	1.21e-23	8.27e-22
0	chr10:70624462-70624684	267	-3.74	0.373	-10	1.23e-23	8.38e-22
0	chr7:14275383-14275631	430	3.5	0.349	10	1.24e-23	8.42e-22
0	chr14:41072930-41073167	335	3.83	0.383	10	1.4e-23	9.54e-22
0	chr6:164564075-164564258	300	4.81	0.48	10	1.45e-23	9.86e-22
0	chr9:68367333-68367521	582	2.51	0.251	10	1.5e-23	1.01e-21
0	chr15:81015944-81016122	383	3.33	0.334	10	1.54e-23	1.04e-21
0	chr6:13407875-13408119	339	3.9	0.39	10	1.57e-23	1.06e-21
0	chr14:82314005-82314160	417	3.47	0.347	9.98	1.86e-23	1.25e-21
0	chr3:160141552-160141776	307	4.29	0.43	9.97	1.98e-23	1.33e-21
0	chr10:36468927-36469126	319	5.68	0.57	9.97	2.01e-23	1.34e-21
0	chr18:27922208-27922378	497	2.77	0.278	9.97	2.13e-23	1.42e-21
0	chr6:102170033-102170232	199	-4.06	0.408	-9.97	2.16e-23	1.43e-21
0	chr7:129468034-129468250	306	4.42	0.444	9.96	2.17e-23	1.44e-21
0	chr12:5688448-5688613	341	3.74	0.375	9.96	2.28e-23	1.51e-21
0	chr7:802213-802468	436	3.04	0.305	9.96	2.3e-23	1.51e-21
0	chr3:191019990-191020255	443	2.96	0.297	9.96	2.37e-23	1.56e-21
0	chr14:51846816-51847061	427	-2.75	0.276	-9.95	2.49e-23	1.63e-21
0	chr6:95422813-95422963	356	6.49	0.653	9.95	2.58e-23	1.69e-21
0	chr10:50850858-50851139	446	3.04	0.306	9.95	2.63e-23	1.72e-21
0	chr6:100426916-100427145	668	2.53	0.255	9.94	2.7e-23	1.76e-21
0	chr5:61632131-61632292	564	2.54	0.255	9.94	2.8e-23	1.82e-21
0	chr7:113781672-113781893	227	-3.76	0.378	-9.94	2.9e-23	1.88e-21
0	chr6:82101602-82101755	265	-3.83	0.386	-9.93	3.03e-23	1.96e-21
0	chr7:25047345-25047583	198	-4.33	0.436	-9.93	3.09e-23	1.99e-21
0	chr17:73164876-73165028	556	-2.45	0.247	-9.92	3.36e-23	2.16e-21
0	chr4:165106778-165106941	468	3.18	0.321	9.91	3.65e-23	2.34e-21
0	chr20:37857195-37857352	336	4.07	0.41	9.91	3.87e-23	2.48e-21
0	chr6:10302521-10302809	522	2.65	0.268	9.9	4e-23	2.55e-21
0	chr11:23509973-23510169	305	4.35	0.439	9.9	4.08e-23	2.59e-21
0	chr8:57054578-57054840	305	4.34	0.438	9.9	4.07e-23	2.59e-21
0	chr12:16287350-16287565	305	4.42	0.446	9.9	4.23e-23	2.68e-21
0	chr19:21221765-21221971	583	2.69	0.272	9.9	4.27e-23	2.7e-21
0	chr8:125742635-125742850	325	3.9	0.394	9.9	4.35e-23	2.74e-21
0	chr20:43293494-43293697	299	4.71	0.476	9.89	4.39e-23	2.76e-21
0	chr7:93977416-93977598	394	3.21	0.325	9.87	5.44e-23	3.41e-21
0	chr17:14831550-14831712	333	3.69	0.374	9.86	5.91e-23	3.7e-21
0	chr20:4614325-4614522	515	2.82	0.285	9.86	5.96e-23	3.72e-21
0	chr3:104825093-104825312	243	-3.59	0.364	-9.86	6.04e-23	3.76e-21
0	chr6:101614860-101615064	285	-3.43	0.348	-9.86	6.06e-23	3.76e-21
0	chr14:67749656-67749832	305	4.49	0.455	9.86	6.11e-23	3.79e-21
0	chr20:9301833-9302068	342	3.59	0.364	9.86	6.3e-23	3.9e-21
0	chr2:86360783-86361090	597	2.91	0.295	9.85	6.86e-23	4.23e-21
0	chr8:64931273-64931431	232	-3.75	0.381	-9.85	7.03e-23	4.32e-21
0	chr4:52788653-52788914	429	3.14	0.319	9.85	7.13e-23	4.37e-21
0	chr5:15834923-15835100	610	2.53	0.257	9.85	7.14e-23	4.37e-21
0	chr2:77228522-77228682	411	3.17	0.322	9.84	7.87e-23	4.81e-21
0	chr6:80143594-80143774	319	3.87	0.393	9.84	7.89e-23	4.81e-21
0	chr2:86048840-86049034	321	3.97	0.404	9.83	7.99e-23	4.85e-21
0	chr5:45410806-45410958	455	3.01	0.306	9.83	7.97e-23	4.85e-21
0	chr1:84893117-84893364	606	-2.33	0.237	-9.83	8.04e-23	4.87e-21
0	chr8:125070566-125070798	298	4.3	0.438	9.83	8.75e-23	5.29e-21
0	chr2:140762179-140762385	294	5.22	0.532	9.82	9.21e-23	5.55e-21
0	chr6:132768050-132768269	329	-3.5	0.357	-9.81	9.78e-23	5.88e-21
0	chr7:106736638-106736897	275	-3.38	0.344	-9.81	1.02e-22	6.09e-21
0	chr3:9670114-9670333	338	4.7	0.479	9.81	1.02e-22	6.1e-21
0	chr7:21261724-21261982	306	-3.19	0.325	-9.8	1.12e-22	6.68e-21
0	chr6:25324300-25324528	423	3.15	0.322	9.79	1.27e-22	7.56e-21
0	chr13:40735175-40735460	300	-3.22	0.329	-9.79	1.28e-22	7.6e-21
0	chr21:16169424-16169607	298	4.3	0.439	9.78	1.33e-22	7.86e-21
0	chr7:86328913-86329131	197	-3.95	0.404	-9.78	1.34e-22	7.95e-21
0	chr3:18295270-18295611	302	-3.2	0.328	-9.77	1.51e-22	8.89e-21
0	chr5:111461432-111461620	273	-3.36	0.345	-9.75	1.78e-22	1.05e-20
0	chr4:10296890-10297069	657	2.43	0.249	9.75	1.81e-22	1.06e-20
0	chr13:82324039-82324284	337	3.6	0.369	9.74	2.01e-22	1.18e-20
0	chr2:122661130-122661299	464	-2.65	0.273	-9.74	2.08e-22	1.22e-20
0	chr17:4230209-4230471	324	3.72	0.382	9.73	2.26e-22	1.32e-20
0	chr18:7071714-7071969	326	3.72	0.383	9.73	2.28e-22	1.32e-20
0	chr2:83742338-83742498	287	5.04	0.518	9.73	2.25e-22	1.32e-20
0	chr4:168574838-168575081	345	3.48	0.358	9.72	2.4e-22	1.39e-20
0	chr14:32559676-32559866	602	2.5	0.258	9.71	2.67e-22	1.55e-20
0	chr3:18963355-18963566	249	-3.77	0.388	-9.71	2.69e-22	1.55e-20
0	chr3:123194639-123194832	251	-3.73	0.385	-9.7	2.98e-22	1.72e-20
0	chr5:54570600-54570758	350	4.26	0.439	9.69	3.2e-22	1.84e-20
0	chr12:74915894-74916044	319	3.73	0.385	9.69	3.23e-22	1.85e-20
0	chr13:68597676-68597891	379	3.26	0.336	9.69	3.28e-22	1.88e-20
0	chr7:129066962-129067164	244	-3.51	0.363	-9.68	3.58e-22	2.04e-20
0	chr7:111392997-111393206	762	2.31	0.239	9.68	3.64e-22	2.08e-20
0	chr2:157173801-157173987	471	2.8	0.289	9.68	3.71e-22	2.11e-20
0	chr17:12549568-12549744	300	4.62	0.478	9.68	3.79e-22	2.15e-20
0	chr13:60158288-60158502	547	2.58	0.267	9.67	4.22e-22	2.39e-20
0	chr3:26059187-26059362	372	3.46	0.358	9.66	4.31e-22	2.43e-20
0	chr3:99293980-99294328	404	-2.75	0.284	-9.66	4.32e-22	2.44e-20
0	chr4:65253528-65253783	414	3.38	0.35	9.66	4.55e-22	2.56e-20
0	chr1:83954402-83954579	499	2.71	0.281	9.66	4.64e-22	2.6e-20
0	chr5:49630844-49631089	1100	-1.76	0.182	-9.65	4.74e-22	2.65e-20
0	chr12:64035118-64035417	417	3.05	0.316	9.65	4.85e-22	2.71e-20
0	chr13:73849325-73849485	242	-3.51	0.364	-9.65	5.03e-22	2.81e-20
0	chr9:121351244-121351400	350	3.57	0.371	9.64	5.39e-22	3e-20
0	chr5:19782970-19783249	348	3.55	0.369	9.64	5.46e-22	3.03e-20
0	chr2:216765960-216766165	320	-3.06	0.318	-9.64	5.56e-22	3.07e-20
0	chr6:51949515-51949711	385	3.48	0.361	9.64	5.55e-22	3.07e-20
0	chr8:36393948-36394156	163	-4.27	0.443	-9.64	5.55e-22	3.07e-20
0	chr4:123505668-123505895	1130	-1.69	0.175	-9.64	5.62e-22	3.09e-20
0	chr9:12814456-12814696	411	2.98	0.309	9.63	5.79e-22	3.18e-20
0	chr4:175447109-175447328	352	3.8	0.395	9.63	6.15e-22	3.37e-20
0	chr6:120954166-120954400	314	3.83	0.398	9.62	6.37e-22	3.49e-20
0	chr6:130147141-130147394	374	3.2	0.333	9.62	6.4e-22	3.5e-20
0	chr14:43019855-43020021	304	3.91	0.407	9.62	6.75e-22	3.68e-20
0	chr11:69828224-69828421	377	3.22	0.335	9.62	6.81e-22	3.7e-20
0	chr14:46054680-46054844	337	3.79	0.395	9.62	6.89e-22	3.74e-20
0	chr6:52856289-52856538	278	-3.29	0.343	-9.62	6.91e-22	3.74e-20
0	chr12:108371972-108372192	287	4.37	0.455	9.61	6.97e-22	3.77e-20
0	chr7:8442870-8443096	1060	-1.71	0.178	-9.61	7.09e-22	3.82e-20
0	chr2:242069915-242070079	285	4.35	0.454	9.6	7.96e-22	4.28e-20
0	chr3:147699370-147699621	393	3.09	0.322	9.59	8.6e-22	4.62e-20
0	chr10:120239856-120240046	242	-3.65	0.381	-9.59	8.81e-22	4.72e-20
0	chr5:115423634-115423864	542	2.85	0.297	9.58	9.29e-22	4.97e-20
0	chr7:12403643-12403875	822	-1.91	0.199	-9.58	9.41e-22	5.02e-20
0	chr5:5513879-5514031	299	4.23	0.442	9.58	1.01e-21	5.35e-20
0	chr18:75847232-75847436	197	-4.06	0.424	-9.57	1.08e-21	5.73e-20
0	chr2:202317409-202317584	350	3.35	0.35	9.57	1.08e-21	5.73e-20
0	chr2:17107281-17107454	322	3.74	0.392	9.55	1.24e-21	6.57e-20
0	chr18:30764032-30764286	333	-3.13	0.327	-9.55	1.32e-21	6.98e-20
0	chr2:102227741-102228067	724	2.22	0.232	9.54	1.43e-21	7.52e-20
0	chr6:91075291-91075463	350	3.32	0.348	9.54	1.44e-21	7.58e-20
0	chr6:131199845-131200087	245	-3.44	0.361	-9.54	1.49e-21	7.82e-20
0	chr8:81539778-81539962	351	3.44	0.361	9.53	1.61e-21	8.42e-20
0	chr17:58157188-58157361	355	-2.89	0.303	-9.53	1.61e-21	8.44e-20
0	chr6:91075774-91075932	339	3.43	0.36	9.52	1.7e-21	8.89e-20
0	chr10:84762250-84762496	346	-2.91	0.306	-9.51	1.95e-21	1.02e-19
0	chr6:95758710-95758901	251	-3.78	0.397	-9.51	1.97e-21	1.02e-19
0	chr16:81189340-81189558	335	3.45	0.363	9.51	1.99e-21	1.03e-19
0	chr15:55823460-55823626	297	4.16	0.438	9.5	2.08e-21	1.08e-19
0	chr6:133837962-133838178	337	-2.94	0.31	-9.49	2.21e-21	1.14e-19
0	chr17:48678441-48678717	216	-3.67	0.387	-9.49	2.25e-21	1.16e-19
0	chr6:102798778-102798973	279	-3.42	0.36	-9.49	2.25e-21	1.16e-19
0	chr2:77807849-77808016	343	3.46	0.365	9.49	2.31e-21	1.18e-19
0	chr20:12129138-12129382	316	-3.11	0.328	-9.49	2.35e-21	1.2e-19
0	chr6:54054044-54054208	407	2.97	0.314	9.49	2.35e-21	1.2e-19
0	chr3:136995042-136995283	297	3.92	0.414	9.47	2.73e-21	1.39e-19
0	chr2:231987266-231987562	367	3.17	0.335	9.47	2.86e-21	1.46e-19
0	chr3:75060022-75060179	293	3.95	0.417	9.47	2.92e-21	1.48e-19
0	chr2:234596812-234597079	284	-3.22	0.341	-9.46	3.05e-21	1.55e-19
0	chr13:46866260-46866455	534	2.51	0.265	9.45	3.34e-21	1.69e-19
0	chr7:104651260-104651439	331	3.64	0.385	9.44	3.76e-21	1.9e-19
0	chr12:78171091-78171326	310	3.67	0.388	9.44	3.84e-21	1.94e-19
0	chr4:126439829-126440011	460	3.02	0.321	9.44	3.9e-21	1.96e-19
0	chr11:83935209-83935381	328	3.97	0.421	9.43	4.17e-21	2.1e-19
0	chr3:107208161-107208318	503	2.82	0.299	9.43	4.2e-21	2.11e-19
0	chr6:24283512-24283737	827	1.93	0.205	9.41	4.97e-21	2.49e-19
0	chr9:106467374-106467568	332	-2.94	0.312	-9.41	5.09e-21	2.54e-19
0	chr9:74555100-74555285	485	2.73	0.29	9.41	5.1e-21	2.55e-19
0	chr16:56102331-56102500	461	2.71	0.288	9.41	5.13e-21	2.56e-19
0	chr14:82796019-82796205	404	3	0.319	9.4	5.27e-21	2.62e-19
0	chr11:46537946-46538168	304	-3.05	0.325	-9.4	5.66e-21	2.81e-19
0	chr1:219489711-219489947	503	2.87	0.306	9.39	5.98e-21	2.96e-19
0	chr8:23084179-23084431	348	-2.93	0.312	-9.39	6.04e-21	2.98e-19
0	chr7:135796298-135796455	334	3.91	0.416	9.39	6.07e-21	3e-19
0	chr6:146028145-146028435	679	-2.08	0.222	-9.39	6.27e-21	3.09e-19
0	chr6:133756318-133756534	309	3.66	0.39	9.38	6.63e-21	3.26e-19
0	chr14:78746198-78746392	285	4.69	0.5	9.38	6.82e-21	3.35e-19
0	chr8:98974216-98974375	433	-2.61	0.278	-9.37	7.26e-21	3.56e-19
0	chr15:31236542-31236826	480	3	0.32	9.36	8.07e-21	3.94e-19
0	chr8:25660427-25660661	263	-3.25	0.347	-9.36	8.14e-21	3.97e-19
0	chr7:128783273-128783531	370	-2.85	0.305	-9.34	9.64e-21	4.69e-19
0	chr17:6775952-6776103	207	-3.66	0.392	-9.34	9.72e-21	4.72e-19
0	chr12:51371511-51371673	645	2.36	0.253	9.34	9.74e-21	4.73e-19
0	chr17:32683633-32683800	156	-4.26	0.457	-9.33	1.1e-20	5.32e-19
0	chr15:62164701-62164903	368	-2.88	0.309	-9.32	1.15e-20	5.56e-19
0	chr10:1755572-1755741	176	-4.11	0.441	-9.31	1.27e-20	6.13e-19
0	chr6:15208026-15208245	314	-2.97	0.319	-9.31	1.28e-20	6.18e-19
0	chr12:3397677-3397984	279	-3.15	0.338	-9.31	1.29e-20	6.2e-19
0	chr10:93458885-93459062	380	3.01	0.323	9.3	1.35e-20	6.49e-19
0	chr4:144171691-144171923	327	3.49	0.376	9.3	1.43e-20	6.82e-19
0	chr8:133784840-133784992	278	4.09	0.44	9.3	1.46e-20	6.99e-19
0	chr12:97608796-97609036	323	-2.96	0.318	-9.3	1.47e-20	7e-19
0	chr10:60526361-60526645	404	2.91	0.313	9.29	1.58e-20	7.54e-19
0	chr21:15966711-15966900	268	4.58	0.493	9.28	1.67e-20	7.95e-19
0	chr5:51173057-51173240	268	-3.19	0.344	-9.28	1.69e-20	8.04e-19
0	chr2:118530019-118530222	277	-3.15	0.339	-9.28	1.75e-20	8.3e-19
0	chr10:36802658-36802946	397	2.91	0.313	9.28	1.77e-20	8.34e-19
0	chr15:93820128-93820280	308	3.74	0.403	9.28	1.76e-20	8.34e-19
0	chr5:127988186-127988336	317	3.55	0.383	9.27	1.79e-20	8.44e-19
0	chr21:20661873-20662133	365	-2.76	0.299	-9.26	2.04e-20	9.6e-19
0	chr3:136786542-136786827	474	2.66	0.287	9.26	2.05e-20	9.61e-19
0	chr6:145034809-145035047	289	3.86	0.417	9.25	2.14e-20	1e-18
0	chr14:100030471-100030633	265	4.55	0.492	9.25	2.22e-20	1.04e-18
0	chr13:105644111-105644264	269	4.58	0.495	9.25	2.25e-20	1.05e-18
0	chr16:87723305-87723502	296	3.7	0.4	9.24	2.36e-20	1.1e-18
0	chr4:137496681-137496886	290	-3.25	0.352	-9.24	2.41e-20	1.12e-18
0	chr5:83001731-83001885	478	2.58	0.279	9.24	2.43e-20	1.13e-18
0	chr15:74489912-74490076	234	-3.45	0.374	-9.23	2.59e-20	1.2e-18
0	chr4:27048947-27049150	429	2.97	0.321	9.23	2.67e-20	1.24e-18
0	chr12:97063342-97063545	319	3.41	0.37	9.23	2.72e-20	1.26e-18
0	chr6:64001011-64001211	322	3.51	0.38	9.23	2.83e-20	1.31e-18
0	chr8:133933622-133933784	268	4.31	0.467	9.22	2.87e-20	1.32e-18
0	chr4:27595647-27595911	413	2.81	0.304	9.22	2.9e-20	1.33e-18
0	chr11:32905174-32905388	496	2.52	0.273	9.22	3.02e-20	1.38e-18
0	chr6:97524963-97525169	254	-3.36	0.365	-9.21	3.16e-20	1.45e-18
0	chr9:128892683-128892910	468	2.64	0.287	9.2	3.44e-20	1.57e-18
0	chr12:107775482-107775681	243	-3.36	0.365	-9.2	3.59e-20	1.64e-18
0	chr12:31163387-31163595	233	-3.4	0.369	-9.2	3.65e-20	1.66e-18
0	chr10:126882211-126882468	303	-3.16	0.343	-9.2	3.67e-20	1.67e-18
0	chr5:136953860-136954052	242	-3.35	0.364	-9.2	3.67e-20	1.67e-18
0	chr13:32409662-32409834	349	-2.85	0.31	-9.19	3.94e-20	1.79e-18
0	chr6:167442295-167442582	542	-2.32	0.253	-9.19	4.04e-20	1.83e-18
0	chr5:157651621-157651975	494	-2.39	0.26	-9.19	4.08e-20	1.84e-18
0	chr15:97177413-97177569	258	-3.22	0.351	-9.18	4.37e-20	1.97e-18
0	chr3:111561558-111561775	119	-4.78	0.521	-9.17	4.53e-20	2.04e-18
0	chr4:166594277-166594468	187	-3.92	0.427	-9.17	4.59e-20	2.06e-18
0	chr9:123742203-123742367	456	2.63	0.286	9.17	4.61e-20	2.07e-18
0	chr5:33650897-33651140	369	3.39	0.369	9.17	4.66e-20	2.09e-18
0	chr15:68925087-68925252	182	-3.86	0.421	-9.17	4.71e-20	2.11e-18
0	chr18:67360193-67360345	307	3.52	0.384	9.17	4.77e-20	2.13e-18
0	chr8:55908038-55908239	358	3.19	0.348	9.17	4.8e-20	2.14e-18
0	chr3:148296089-148296246	366	3.04	0.331	9.17	4.86e-20	2.16e-18
0	chr3:184525639-184525792	294	-3.21	0.35	-9.17	4.94e-20	2.19e-18
0	chr4:15174473-15174624	165	-3.95	0.431	-9.16	4.96e-20	2.2e-18
0	chr21:18383159-18383336	307	4.35	0.475	9.16	4.99e-20	2.21e-18
0	chr2:169789858-169790081	367	-2.91	0.318	-9.15	5.46e-20	2.41e-18
0	chr15:30326208-30326415	164	-3.97	0.434	-9.15	5.49e-20	2.42e-18
0	chr6:32861282-32861482	199	-3.71	0.406	-9.15	5.74e-20	2.53e-18
0	chr12:97386258-97386462	380	3.14	0.343	9.14	5.97e-20	2.62e-18
0	chr9:72680696-72680952	399	-2.7	0.295	-9.14	6.12e-20	2.68e-18
0	chr20:59994764-59995012	217	-3.53	0.386	-9.14	6.14e-20	2.69e-18
0	chr16:65318264-65318463	262	-3.17	0.347	-9.14	6.31e-20	2.76e-18
0	chr2:83596029-83596265	332	3.36	0.368	9.14	6.39e-20	2.79e-18
0	chr13:37155364-37155519	130	-4.41	0.483	-9.13	7.1e-20	3.09e-18
0	chr13:45142889-45143099	338	3.19	0.349	9.12	7.34e-20	3.19e-18
0	chr11:10366630-10366892	244	-3.28	0.36	-9.11	8.3e-20	3.61e-18
0	chr14:85542663-85542821	275	4.13	0.453	9.11	8.36e-20	3.62e-18
0	chr7:5177110-5177267	297	3.86	0.424	9.1	8.76e-20	3.78e-18
0	chr7:78151280-78151508	340	3.61	0.397	9.1	8.73e-20	3.78e-18
0	chr9:21854350-21854521	340	3.99	0.439	9.1	8.89e-20	3.83e-18
0	chr12:70920464-70920618	359	-2.71	0.298	-9.09	9.5e-20	4.09e-18
0	chr12:2172099-2172311	338	3.18	0.35	9.09	9.79e-20	4.21e-18
0	chr1:187548639-187548853	327	3.26	0.359	9.09	9.99e-20	4.27e-18
0	chr12:10001256-10001421	271	4.02	0.443	9.09	9.96e-20	4.27e-18
0	chr5:3512002-3512210	377	2.94	0.324	9.09	9.96e-20	4.27e-18
0	chr18:51908126-51908276	273	5.53	0.608	9.08	1.06e-19	4.51e-18
0	chr7:13920343-13920529	633	2.15	0.236	9.08	1.06e-19	4.51e-18
0	chr20:58907896-58908058	311	3.43	0.377	9.08	1.11e-19	4.71e-18
0	chr18:35203167-35203403	265	4.45	0.49	9.07	1.14e-19	4.85e-18
0	chr13:46856784-46856941	292	3.63	0.4	9.07	1.16e-19	4.92e-18
0	chr12:108657163-108657395	277	3.89	0.429	9.07	1.19e-19	5.02e-18
0	chr4:27304051-27304223	263	5.28	0.582	9.07	1.23e-19	5.19e-18
0	chr3:184039534-184039711	315	3.35	0.369	9.07	1.24e-19	5.24e-18
0	chr6:161011831-161012046	315	-2.88	0.318	-9.07	1.24e-19	5.25e-18
0	chr2:85943613-85943885	265	5.47	0.603	9.06	1.25e-19	5.27e-18
0	chr3:153210247-153210408	238	-3.64	0.401	-9.06	1.27e-19	5.34e-18
0	chr7:21254149-21254327	342	-2.77	0.305	-9.06	1.32e-19	5.52e-18
0	chr21:34687279-34687430	262	5.45	0.603	9.04	1.56e-19	6.53e-18
0	chr22:26751408-26751578	267	-3.11	0.344	-9.04	1.57e-19	6.57e-18
0	chr3:67948229-67948407	229	-3.5	0.387	-9.03	1.66e-19	6.92e-18
0	chr7:18788006-18788297	370	3.07	0.34	9.03	1.67e-19	6.97e-18
0	chr6:47034978-47035224	519	2.38	0.263	9.03	1.71e-19	7.11e-18
0	chr12:46160690-46160851	279	3.84	0.426	9.03	1.74e-19	7.25e-18
0	chr6:87966381-87966609	258	4.3	0.477	9.03	1.76e-19	7.28e-18
0	chr6:158611713-158611884	243	-3.57	0.396	-9.03	1.78e-19	7.36e-18
0	chr4:61006637-61006806	350	3.5	0.388	9.02	1.83e-19	7.58e-18
0	chr8:69359463-69359622	274	3.86	0.428	9.02	1.88e-19	7.78e-18
0	chr14:71981728-71981987	319	-2.85	0.316	-9.02	1.9e-19	7.85e-18
0	chr16:19143383-19143569	273	3.97	0.441	9.02	1.91e-19	7.85e-18
0	chr2:44754026-44754177	256	4.47	0.496	9.01	1.97e-19	8.1e-18
0	chr1:119939482-119939634	269	4.79	0.531	9.01	2e-19	8.19e-18
0	chr5:162068595-162068747	349	-2.72	0.302	-9.01	2.08e-19	8.52e-18
0	chr3:62415464-62415757	369	-2.66	0.295	-9	2.21e-19	9.05e-18
0	chr4:119067453-119067674	682	-2.1	0.234	-8.99	2.44e-19	9.97e-18
0	chr13:74515764-74515916	307	3.68	0.41	8.99	2.45e-19	9.99e-18
0	chr3:114178818-114178996	277	-3.05	0.339	-8.99	2.46e-19	1e-17
0	chr4:84127064-84127278	266	-3.09	0.344	-8.99	2.55e-19	1.03e-17
0	chr8:131625364-131625599	274	-3.05	0.339	-8.99	2.53e-19	1.03e-17
0	chr3:33218812-33219022	558	-2.23	0.248	-8.98	2.59e-19	1.05e-17
0	chr15:51681370-51681654	469	-2.49	0.278	-8.98	2.79e-19	1.13e-17
0	chr10:48429405-48429686	270	3.95	0.44	8.97	2.93e-19	1.19e-17
0	chr16:28012063-28012244	357	3.01	0.335	8.97	2.95e-19	1.19e-17
0	chr20:58597155-58597446	383	2.94	0.328	8.97	3.09e-19	1.25e-17
0	chr4:72844210-72844408	285	3.67	0.409	8.96	3.1e-19	1.25e-17
0	chr1:37465700-37465988	310	3.35	0.374	8.96	3.22e-19	1.29e-17
0	chr7:136831615-136831830	233	-3.28	0.367	-8.96	3.39e-19	1.36e-17
0	chr5:87372562-87372795	335	3.22	0.36	8.95	3.45e-19	1.38e-17
0	chr1:107976876-107977130	312	3.56	0.398	8.95	3.47e-19	1.39e-17
0	chr11:43038735-43038893	267	3.93	0.44	8.95	3.58e-19	1.43e-17
0	chr15:88769573-88769736	258	-3.16	0.353	-8.95	3.62e-19	1.44e-17
0	chr6:119541175-119541378	338	3.1	0.347	8.95	3.71e-19	1.47e-17
0	chr7:5908945-5909098	282	3.7	0.414	8.94	3.75e-19	1.49e-17
0	chr6:129775010-129775334	252	-3.25	0.363	-8.94	3.8e-19	1.5e-17
0	chr7:120623828-120624071	431	2.69	0.3	8.94	3.8e-19	1.5e-17
0	chr8:34112038-34112320	283	-2.98	0.334	-8.94	3.96e-19	1.57e-17
0	chr8:39871916-39872167	312	3.39	0.38	8.94	4.04e-19	1.59e-17
0	chr2:187448215-187448473	309	-2.87	0.322	-8.93	4.09e-19	1.61e-17
0	chr7:11185261-11185492	281	-3.02	0.338	-8.93	4.12e-19	1.62e-17
0	chr10:4820956-4821133	260	4.08	0.457	8.93	4.21e-19	1.65e-17
0	chr14:40123063-40123278	579	2.39	0.268	8.93	4.21e-19	1.65e-17
0	chr9:38498703-38498878	344	3.08	0.345	8.93	4.28e-19	1.68e-17
0	chr15:91033093-91033313	289	-2.95	0.331	-8.93	4.34e-19	1.7e-17
0	chr2:193584050-193584284	271	-3.55	0.397	-8.93	4.35e-19	1.7e-17
0	chr19:16719695-16719875	291	4.55	0.51	8.93	4.43e-19	1.73e-17
0	chr2:134341646-134341930	271	3.83	0.43	8.92	4.49e-19	1.75e-17
0	chr2:133755521-133755792	431	2.62	0.294	8.92	4.53e-19	1.76e-17
0	chr6:11687904-11688177	250	-3.22	0.361	-8.92	4.56e-19	1.77e-17
0	chr4:11822053-11822225	252	-3.15	0.353	-8.92	4.6e-19	1.78e-17
0	chr6:91173729-91173889	366	2.95	0.33	8.92	4.71e-19	1.82e-17
0	chr11:61645278-61645460	287	3.68	0.413	8.92	4.79e-19	1.85e-17
0	chr20:55166358-55166546	198	-3.57	0.4	-8.92	4.86e-19	1.88e-17
0	chr5:116821429-116821670	337	-2.75	0.308	-8.91	4.89e-19	1.88e-17
0	chr2:138867469-138867768	380	3.48	0.39	8.91	4.95e-19	1.9e-17
0	chr3:107791403-107791641	294	3.51	0.394	8.91	4.93e-19	1.9e-17
0	chr18:10235393-10235691	260	4.09	0.459	8.91	5.12e-19	1.97e-17
0	chr18:4477638-4477932	152	-3.95	0.444	-8.91	5.34e-19	2.04e-17
0	chr3:144221803-144222055	201	-3.53	0.396	-8.9	5.4e-19	2.07e-17
0	chr19:56538489-56538748	1290	1.51	0.17	8.9	5.63e-19	2.15e-17
0	chr1:84583390-84583576	599	2.15	0.242	8.89	5.87e-19	2.24e-17
0	chr5:74903396-74903630	218	-3.35	0.377	-8.89	5.89e-19	2.24e-17
0	chr4:152590383-152590618	365	2.9	0.326	8.89	6.17e-19	2.35e-17
0	chr12:124793108-124793312	363	3.04	0.343	8.87	7.17e-19	2.73e-17
0	chr12:74890205-74890359	366	2.93	0.33	8.87	7.24e-19	2.75e-17
0	chr7:154541631-154541870	281	3.74	0.422	8.87	7.28e-19	2.76e-17
0	chr5:166781845-166782017	226	-3.48	0.392	-8.87	7.32e-19	2.77e-17
0	chr10:12720496-12720703	264	4.04	0.456	8.86	7.67e-19	2.9e-17
0	chr7:154376670-154376822	275	3.81	0.43	8.86	7.97e-19	3e-17
0	chr3:189022689-189022961	296	-3.33	0.376	-8.86	7.98e-19	3.01e-17
0	chr9:79976445-79976670	401	2.74	0.31	8.86	8.26e-19	3.11e-17
0	chr5:127987582-127987749	372	2.88	0.325	8.86	8.32e-19	3.12e-17
0	chr6:31170375-31170555	294	-2.96	0.334	-8.85	8.44e-19	3.17e-17
0	chr4:46124082-46124415	401	-2.51	0.283	-8.85	8.53e-19	3.19e-17
0	chr12:46585972-46586126	195	-3.51	0.397	-8.85	8.63e-19	3.23e-17
0	chr20:15976330-15976635	345	-2.75	0.311	-8.85	8.74e-19	3.26e-17
0	chr8:68729221-68729418	264	3.9	0.441	8.85	9.14e-19	3.41e-17
0	chr7:108010967-108011145	296	3.4	0.384	8.84	9.3e-19	3.46e-17
0	chr1:87806034-87806328	570	2.4	0.271	8.84	9.41e-19	3.5e-17
0	chr4:99886175-99886412	330	3.63	0.41	8.84	9.55e-19	3.55e-17
0	chr17:72030480-72030683	473	-2.42	0.274	-8.84	9.94e-19	3.69e-17
0	chr7:12839758-12840056	256	-3.27	0.37	-8.83	1.03e-18	3.81e-17
0	chr11:12366327-12366560	185	-3.61	0.409	-8.83	1.06e-18	3.93e-17
0	chr2:55992552-55992763	271	3.72	0.421	8.83	1.07e-18	3.93e-17
0	chr6:12749368-12749529	332	-2.85	0.323	-8.83	1.07e-18	3.95e-17
0	chr2:222671517-222671668	425	-2.46	0.279	-8.83	1.08e-18	3.96e-17
0	chr6:164085513-164085734	507	2.83	0.321	8.82	1.11e-18	4.1e-17
0	chr19:56477590-56477746	932	1.77	0.201	8.82	1.13e-18	4.13e-17
0	chr18:9366295-9366487	196	-3.5	0.397	-8.82	1.15e-18	4.2e-17
0	chr1:116433609-116433762	387	3.13	0.355	8.82	1.16e-18	4.24e-17
0	chr4:162523289-162523441	253	4.46	0.506	8.82	1.17e-18	4.28e-17
0	chr9:74284717-74284914	423	2.75	0.312	8.81	1.2e-18	4.37e-17
0	chr3:120719548-120719888	375	-2.62	0.297	-8.81	1.22e-18	4.43e-17
0	chr4:124597510-124597691	311	3.29	0.373	8.81	1.24e-18	4.51e-17
0	chr1:246608981-246609169	467	2.74	0.311	8.81	1.24e-18	4.52e-17
0	chr2:118142383-118142593	278	-3.07	0.349	-8.81	1.24e-18	4.52e-17
0	chr16:8806324-8806488	270	3.89	0.441	8.81	1.25e-18	4.54e-17
0	chr7:51950242-51950489	386	-2.59	0.294	-8.81	1.27e-18	4.58e-17
0	chr2:116921387-116921606	309	3.27	0.371	8.8	1.34e-18	4.85e-17
0	chr2:128594054-128594253	375	3.34	0.379	8.8	1.35e-18	4.88e-17
0	chr10:37857875-37858039	1910	1.25	0.142	8.8	1.39e-18	5e-17
0	chr22:29470202-29470560	383	-2.54	0.288	-8.79	1.46e-18	5.26e-17
0	chr1:123692176-123692334	1150	-1.5	0.171	-8.79	1.53e-18	5.49e-17
0	chr5:169637152-169637500	267	-3.11	0.354	-8.79	1.55e-18	5.56e-17
0	chr7:20076187-20076460	402	2.7	0.307	8.78	1.58e-18	5.67e-17
0	chr6:33444095-33444253	309	3.24	0.368	8.78	1.61e-18	5.76e-17
0	chr10:38402824-38403026	1140	1.63	0.186	8.77	1.78e-18	6.35e-17
0	chr4:141028100-141028386	310	3.31	0.378	8.77	1.79e-18	6.38e-17
0	chr9:114118301-114118588	574	2.56	0.292	8.77	1.83e-18	6.53e-17
0	chr7:13098818-13099009	284	3.48	0.397	8.76	1.98e-18	7.06e-17
0	chr4:22129637-22129819	208	-3.36	0.384	-8.75	2.05e-18	7.29e-17
0	chr4:138845245-138845435	466	2.54	0.291	8.75	2.08e-18	7.4e-17
0	chr1:193348672-193348834	493	2.36	0.27	8.75	2.13e-18	7.57e-17
0	chr7:97133296-97133466	491	2.41	0.275	8.75	2.22e-18	7.86e-17
0	chr1:110963836-110964049	2010	1.18	0.135	8.74	2.25e-18	7.93e-17
0	chr20:28602725-28603081	1810	1.26	0.144	8.74	2.25e-18	7.93e-17
0	chr9:21752163-21752314	210	-3.47	0.397	-8.74	2.29e-18	8.07e-17
0	chr5:32255231-32255454	301	3.28	0.376	8.74	2.36e-18	8.31e-17
0	chr8:26831119-26831286	274	3.63	0.416	8.74	2.38e-18	8.35e-17
0	chr8:59694898-59695095	359	2.92	0.335	8.74	2.4e-18	8.44e-17
0	chr18:41311733-41311957	299	-2.87	0.328	-8.73	2.44e-18	8.57e-17
0	chr7:19982978-19983147	238	-3.26	0.374	-8.73	2.49e-18	8.72e-17
0	chr7:56106373-56106656	1560	1.36	0.156	8.73	2.51e-18	8.78e-17
0	chr21:16419379-16419581	336	3.12	0.358	8.73	2.66e-18	9.29e-17
0	chr1:169460477-169460627	226	-3.26	0.374	-8.72	2.67e-18	9.32e-17
0	chr10:35858940-35859105	204	-3.71	0.426	-8.72	2.69e-18	9.36e-17
0	chr8:90343202-90343501	900	3.97	0.456	8.72	2.81e-18	9.79e-17
0	chr20:12129482-12129697	280	-3.11	0.356	-8.72	2.89e-18	1e-16
0	chr5:101838518-101838805	298	3.3	0.379	8.72	2.88e-18	1e-16
0	chr3:105275063-105275325	328	3.06	0.351	8.72	2.9e-18	1.01e-16
0	chr6:26474028-26474288	746	1.92	0.22	8.71	3.17e-18	1.1e-16
0	chr5:45060780-45060981	234	-3.21	0.369	-8.7	3.2e-18	1.11e-16
0	chr12:45076733-45076936	251	-3.08	0.353	-8.7	3.23e-18	1.12e-16
0	chr18:49476514-49476675	355	2.88	0.331	8.7	3.27e-18	1.12e-16
0	chr19:51108397-51108651	1690	1.26	0.145	8.7	3.24e-18	1.12e-16
0	chr9:28348627-28348939	232	-3.23	0.371	-8.7	3.26e-18	1.12e-16
0	chr19:29099180-29099332	261	4.16	0.478	8.7	3.3e-18	1.13e-16
0	chr6:106390090-106390298	245	4.59	0.527	8.7	3.4e-18	1.16e-16
0	chr3:18330675-18330886	263	-3.03	0.348	-8.7	3.41e-18	1.17e-16
0	chr18:58556500-58556664	375	2.81	0.324	8.69	3.54e-18	1.21e-16
0	chr15:58126230-58126480	114	-4.68	0.538	-8.69	3.59e-18	1.23e-16
0	chr2:160891329-160891546	270	3.61	0.415	8.69	3.66e-18	1.25e-16
0	chr19:2791764-2791949	265	3.67	0.423	8.68	3.92e-18	1.33e-16
0	chr5:126178592-126178834	256	3.84	0.442	8.68	3.9e-18	1.33e-16
0	chr9:95349452-95349753	327	-2.72	0.314	-8.68	4.01e-18	1.36e-16
0	chr12:29882906-29883123	306	3.25	0.374	8.68	4.06e-18	1.38e-16
0	chr1:65564101-65564443	367	-2.56	0.295	-8.68	4.09e-18	1.39e-16
0	chr13:27403306-27403552	755	2.21	0.255	8.67	4.35e-18	1.47e-16
0	chr4:100299179-100299374	389	3.02	0.348	8.67	4.43e-18	1.5e-16
0	chr13:74306643-74306804	288	-2.9	0.335	-8.66	4.54e-18	1.53e-16
0	chr9:111958136-111958310	389	2.88	0.333	8.66	4.53e-18	1.53e-16
0	chr6:49345525-49345719	243	4.18	0.482	8.66	4.62e-18	1.55e-16
0	chr8:129294658-129294875	218	-3.39	0.392	-8.66	4.62e-18	1.55e-16
0	chr7:138187077-138187244	295	3.42	0.396	8.66	4.79e-18	1.61e-16
0	chr18:34738564-34738817	406	2.64	0.305	8.66	4.85e-18	1.63e-16
0	chr10:114239501-114239715	362	-2.59	0.299	-8.65	4.96e-18	1.66e-16
0	chr11:11691814-11692014	247	-3.07	0.355	-8.65	5.02e-18	1.68e-16
0	chr8:90082735-90082917	728	-1.88	0.217	-8.65	5.04e-18	1.68e-16
0	chr4:143081275-143081476	246	4.04	0.467	8.65	5.13e-18	1.71e-16
0	chr9:115278340-115278549	388	2.96	0.342	8.65	5.15e-18	1.72e-16
0	chr3:36319765-36319982	229	-3.18	0.368	-8.65	5.29e-18	1.76e-16
0	chr1:198788578-198788783	293	-2.85	0.33	-8.64	5.43e-18	1.8e-16
0	chr1:237528531-237528773	306	3.18	0.368	8.64	5.42e-18	1.8e-16
0	chr9:126348230-126348461	218	-3.32	0.385	-8.64	5.5e-18	1.82e-16
0	chr14:27614313-27614475	349	2.89	0.335	8.64	5.56e-18	1.84e-16
0	chr7:122771073-122771251	445	2.53	0.293	8.64	5.8e-18	1.92e-16
0	chr8:34492026-34492188	312	6.81	0.789	8.63	6.1e-18	2.01e-16
0	chr4:87633278-87633459	297	3.25	0.377	8.63	6.38e-18	2.1e-16
0	chr11:97764771-97765066	222	-3.21	0.372	-8.62	6.82e-18	2.24e-16
0	chr2:2331915-2332074	240	-3.1	0.36	-8.62	6.82e-18	2.24e-16
0	chr12:23055098-23055322	189	-3.55	0.412	-8.61	7.05e-18	2.32e-16
0	chr18:69462774-69462931	270	3.66	0.425	8.61	7.09e-18	2.33e-16
0	chr1:78669721-78669925	263	3.66	0.425	8.61	7.14e-18	2.34e-16
0	chr21:14216081-14216247	1390	1.45	0.168	8.61	7.13e-18	2.34e-16
0	chr4:139523945-139524098	301	3.21	0.373	8.61	7.45e-18	2.44e-16
0	chr16:64772360-64772572	297	3.66	0.425	8.61	7.5e-18	2.45e-16
0	chr2:167292844-167293133	2490	-1.06	0.124	-8.6	7.95e-18	2.59e-16
0	chr3:85605008-85605305	309	3.14	0.365	8.6	8.11e-18	2.64e-16
0	chr7:48655295-48655526	246	4.04	0.47	8.6	8.14e-18	2.65e-16
0	chr8:16802136-16802328	268	3.7	0.431	8.59	8.66e-18	2.82e-16
0	chr12:26523801-26523975	398	2.63	0.306	8.59	8.77e-18	2.84e-16
0	chr3:65509686-65509875	344	-2.82	0.329	-8.59	8.9e-18	2.88e-16
0	chr3:117349835-117350018	274	3.49	0.406	8.58	9.19e-18	2.97e-16
0	chr7:122329327-122329538	355	-2.56	0.299	-8.58	9.62e-18	3.11e-16
0	chr9:87042283-87042525	249	-3.24	0.378	-8.58	9.87e-18	3.19e-16
0	chr14:91303356-91303549	487	-2.27	0.265	-8.56	1.1e-17	3.54e-16
0	chr3:19364205-19364376	380	2.74	0.321	8.56	1.16e-17	3.73e-16
0	chr3:32902913-32903106	324	-2.8	0.328	-8.55	1.24e-17	3.97e-16
0	chr4:109955282-109955432	338	3.15	0.369	8.54	1.37e-17	4.4e-16
0	chr6:87773003-87773176	487	2.35	0.275	8.54	1.38e-17	4.41e-16
0	chr8:116992908-116993114	266	3.63	0.425	8.54	1.4e-17	4.48e-16
0	chr5:127290666-127290824	699	-1.84	0.216	-8.53	1.43e-17	4.56e-16
0	chr3:146256950-146257146	264	-2.95	0.346	-8.53	1.43e-17	4.59e-16
0	chr11:104322764-104322936	300	3.2	0.375	8.53	1.5e-17	4.8e-16
0	chr14:75612402-75612553	260	3.63	0.426	8.52	1.54e-17	4.91e-16
0	chr4:54440051-54440222	319	3.17	0.372	8.52	1.54e-17	4.91e-16
0	chr10:38356255-38356493	1040	1.55	0.182	8.52	1.55e-17	4.92e-16
0	chr5:127596088-127596349	375	2.7	0.317	8.52	1.55e-17	4.94e-16
0	chr10:27911676-27911851	257	-3.01	0.353	-8.52	1.58e-17	5e-16
0	chr12:107912558-107912822	298	-2.82	0.331	-8.51	1.68e-17	5.34e-16
0	chr11:106399059-106399337	410	2.55	0.3	8.51	1.74e-17	5.52e-16
0	chr19:56507885-56508159	1470	1.45	0.171	8.51	1.75e-17	5.53e-16
0	chr13:111429248-111429520	256	-2.96	0.348	-8.51	1.78e-17	5.62e-16
0	chr18:7147566-7147853	408	2.6	0.305	8.51	1.78e-17	5.62e-16
0	chr15:99797214-99797433	234	-3.25	0.382	-8.51	1.81e-17	5.71e-16
0	chr18:48423077-48423261	164	-3.62	0.426	-8.5	1.84e-17	5.78e-16
0	chr4:125639243-125639447	520	-2.14	0.251	-8.5	1.84e-17	5.78e-16
0	chr4:97903860-97904208	368	-2.77	0.326	-8.5	1.89e-17	5.93e-16
0	chr8:110723083-110723234	238	4.32	0.508	8.5	1.89e-17	5.93e-16
0	chr6:141869911-141870076	241	4.55	0.536	8.5	1.91e-17	5.98e-16
0	chr10:79038885-79039048	156	-3.7	0.436	-8.5	1.95e-17	6.09e-16
0	chr8:85556154-85556304	272	3.48	0.409	8.5	1.95e-17	6.1e-16
0	chr12:90091053-90091325	571	2.1	0.248	8.5	1.96e-17	6.13e-16
0	chr11:42336922-42337079	265	3.52	0.414	8.5	1.97e-17	6.15e-16
0	chr8:50899017-50899205	261	3.76	0.442	8.49	2e-17	6.21e-16
0	chr7:97660201-97660454	263	3.55	0.418	8.49	2.03e-17	6.31e-16
0	chr10:1754621-1754819	205	-3.28	0.387	-8.49	2.09e-17	6.48e-16
0	chr16:58862602-58862756	307	-2.73	0.322	-8.48	2.32e-17	7.19e-16
0	chr12:101642489-101642640	239	-3.07	0.362	-8.47	2.49e-17	7.73e-16
0	chr2:138979219-138979381	270	3.45	0.408	8.47	2.54e-17	7.85e-16
0	chr20:32179512-32179688	254	3.76	0.444	8.47	2.54e-17	7.85e-16
0	chr5:61319774-61319940	207	-3.69	0.436	-8.47	2.54e-17	7.85e-16
0	chr18:28204343-28204541	254	3.96	0.468	8.46	2.63e-17	8.11e-16
0	chr12:12240912-12241204	472	2.51	0.296	8.46	2.71e-17	8.33e-16
0	chr15:100373906-100374152	207	-3.33	0.394	-8.46	2.72e-17	8.35e-16
0	chr19:21222460-21222774	504	2.48	0.293	8.46	2.72e-17	8.35e-16
0	chr10:36236460-36236637	257	3.67	0.434	8.46	2.76e-17	8.48e-16
0	chr5:29191497-29191774	217	-3.41	0.403	-8.45	2.98e-17	9.15e-16
0	chr4:56995586-56995742	307	3.22	0.381	8.44	3.17e-17	9.71e-16
0	chr11:101583267-101583536	934	-1.68	0.199	-8.44	3.24e-17	9.91e-16
0	chr5:13211314-13211558	250	5.77	0.684	8.44	3.31e-17	1.01e-15
0	chr11:126318667-126318871	332	3.04	0.36	8.43	3.45e-17	1.05e-15
0	chr13:32410132-32410307	327	-2.62	0.31	-8.43	3.46e-17	1.05e-15
0	chr5:31328096-31328301	385	2.77	0.329	8.43	3.47e-17	1.06e-15
0	chr10:27198586-27198755	280	3.4	0.403	8.43	3.51e-17	1.07e-15
0	chr5:21668254-21668423	242	3.86	0.458	8.43	3.57e-17	1.08e-15
0	chr1:221000166-221000357	312	3.25	0.386	8.42	3.7e-17	1.12e-15
0	chr7:22867342-22867512	289	3.23	0.384	8.42	3.7e-17	1.12e-15
0	chr10:17348806-17348962	322	3.08	0.366	8.42	3.83e-17	1.16e-15
0	chr8:52997616-52997885	294	3.16	0.375	8.42	3.82e-17	1.16e-15
0	chrEBV:8140-8329	935	-1.56	0.186	-8.42	3.9e-17	1.18e-15
0	chr12:14628212-14628382	259	3.86	0.459	8.41	4.02e-17	1.21e-15
0	chr1:207393842-207394013	258	3.56	0.424	8.41	4.11e-17	1.24e-15
0	chr15:78720157-78720370	221	-3.16	0.376	-8.4	4.35e-17	1.31e-15
0	chr8:56157146-56157305	423	-2.3	0.274	-8.4	4.55e-17	1.37e-15
0	chr14:75812235-75812402	234	-3.04	0.363	-8.39	4.8e-17	1.44e-15
0	chr2:81981464-81981637	283	3.3	0.393	8.39	4.88e-17	1.46e-15
0	chr7:112647026-112647234	202	-3.25	0.388	-8.39	4.96e-17	1.49e-15
0	chr2:117726802-117726952	288	3.5	0.418	8.39	5e-17	1.5e-15
0	chr1:84907569-84907727	190	-3.72	0.444	-8.38	5.1e-17	1.52e-15
0	chr12:66433424-66433721	376	2.7	0.322	8.38	5.2e-17	1.55e-15
0	chr8:32646984-32647158	316	-2.75	0.328	-8.38	5.3e-17	1.58e-15
0	chr20:25115357-25115548	383	2.99	0.357	8.38	5.43e-17	1.62e-15
0	chr4:128228914-128229122	358	2.76	0.329	8.37	5.58e-17	1.66e-15
0	chr7:110442424-110442663	188	-3.36	0.401	-8.37	5.67e-17	1.69e-15
0	chr14:51508204-51508357	407	2.51	0.3	8.37	5.93e-17	1.76e-15
0	chr1:88260272-88260428	228	4.44	0.531	8.36	6.18e-17	1.83e-15
0	chr10:59211862-59212026	262	3.49	0.417	8.36	6.16e-17	1.83e-15
0	chr7:17289457-17289620	304	3.17	0.38	8.36	6.33e-17	1.87e-15
0	chr13:31361080-31361240	234	3.94	0.472	8.35	6.98e-17	2.06e-15
0	chr10:75498621-75498824	232	4.17	0.5	8.35	7.07e-17	2.08e-15
0	chr4:13446027-13446250	470	-2.19	0.262	-8.35	7.05e-17	2.08e-15
0	chr1:58378585-58378763	119	-4.05	0.486	-8.34	7.17e-17	2.11e-15
0	chr2:217393615-217393789	231	4.07	0.488	8.34	7.32e-17	2.15e-15
0	chr11:79897199-79897384	271	3.73	0.448	8.34	7.43e-17	2.18e-15
0	chr21:27593378-27593544	237	3.96	0.476	8.33	8.1e-17	2.38e-15
0	chr16:65492175-65492352	255	3.54	0.425	8.33	8.35e-17	2.45e-15
0	chr1:38804163-38804338	259	-2.89	0.347	-8.32	8.48e-17	2.48e-15
0	chr13:20419900-20420088	273	3.49	0.42	8.32	8.56e-17	2.5e-15
0	chr2:130692780-130692977	299	-2.69	0.323	-8.32	8.92e-17	2.61e-15
0	chr1:197400214-197400374	194	-3.27	0.394	-8.32	9.06e-17	2.64e-15
0	chr5:25119103-25119261	161	-3.63	0.436	-8.32	9.07e-17	2.64e-15
0	chr2:208112388-208112680	398	-2.35	0.282	-8.32	9.17e-17	2.67e-15
0	chr1:179754147-179754376	249	3.72	0.448	8.31	9.37e-17	2.73e-15
0	chr4:166146739-166146939	248	3.65	0.439	8.31	9.57e-17	2.78e-15
0	chr6:80223829-80224079	323	2.92	0.351	8.31	9.67e-17	2.81e-15
0	chr12:18383215-18383438	542	2.12	0.255	8.31	9.76e-17	2.83e-15
0	chr2:57796659-57796853	244	-3.02	0.363	-8.31	9.79e-17	2.84e-15
0	chr4:22573339-22573517	297	3.08	0.371	8.31	9.95e-17	2.88e-15
0	chr17:26603778-26604035	2050	1.18	0.142	8.3	1.02e-16	2.96e-15
0	chr1:185170436-185170609	261	-2.93	0.353	-8.3	1.05e-16	3.04e-15
0	chr5:173807577-173807740	270	3.32	0.401	8.3	1.08e-16	3.12e-15
0	chr2:233387663-233387820	315	2.95	0.355	8.29	1.09e-16	3.14e-15
0	chr2:51032076-51032304	746	-1.91	0.231	-8.29	1.11e-16	3.2e-15
0	chr7:55670615-55670774	267	3.34	0.403	8.29	1.13e-16	3.24e-15
0	chr12:21726183-21726416	378	2.83	0.342	8.29	1.14e-16	3.28e-15
0	chr4:186555221-186555401	397	-2.36	0.285	-8.29	1.14e-16	3.28e-15
0	chr14:34071189-34071422	237	3.81	0.46	8.29	1.17e-16	3.36e-15
0	chr2:109722136-109722314	239	3.76	0.454	8.28	1.2e-16	3.42e-15
0	chr5:129830143-129830296	286	3.17	0.382	8.28	1.2e-16	3.42e-15
0	chr6:130160072-130160230	306	3.09	0.373	8.28	1.21e-16	3.45e-15
0	chr9:35972139-35972339	193	-3.33	0.402	-8.28	1.24e-16	3.55e-15
0	chr2:5726111-5726295	611	-1.96	0.237	-8.27	1.29e-16	3.66e-15
0	chr12:54888482-54888740	228	-3.18	0.385	-8.27	1.3e-16	3.7e-15
0	chr17:23016327-23016511	764	1.98	0.239	8.27	1.31e-16	3.73e-15
0	chr1:51600705-51600869	244	4.02	0.486	8.27	1.33e-16	3.77e-15
0	chr7:34487717-34487921	379	2.63	0.318	8.27	1.33e-16	3.78e-15
0	chr8:117713459-117713661	247	-3.04	0.367	-8.27	1.35e-16	3.82e-15
0	chr14:39368367-39368569	289	-2.78	0.336	-8.27	1.37e-16	3.88e-15
0	chr4:71059410-71059607	228	-3.14	0.38	-8.27	1.37e-16	3.89e-15
0	chr11:104772961-104773177	327	3	0.364	8.26	1.51e-16	4.26e-15
0	chr17:82986184-82986360	194	-3.39	0.411	-8.25	1.59e-16	4.5e-15
0	chr10:13536761-13537036	270	-2.87	0.349	-8.25	1.62e-16	4.56e-15
0	chr17:44656257-44656539	353	-2.67	0.324	-8.25	1.62e-16	4.56e-15
0	chr2:139544339-139544496	170	-3.5	0.424	-8.25	1.63e-16	4.57e-15
0	chr3:177394215-177394531	312	-2.64	0.321	-8.25	1.63e-16	4.57e-15
0	chr2:127128534-127128793	231	-3.06	0.371	-8.25	1.64e-16	4.6e-15
0	chr5:142965326-142965482	195	-3.29	0.399	-8.25	1.64e-16	4.6e-15
0	chr4:88178296-88178530	267	-2.82	0.342	-8.24	1.72e-16	4.81e-15
0	chr4:92101881-92102039	269	3.54	0.43	8.23	1.82e-16	5.08e-15
0	chr16:69072017-69072199	242	-2.98	0.362	-8.23	1.82e-16	5.09e-15
0	chr12:30548217-30548405	220	4.26	0.518	8.23	1.85e-16	5.15e-15
0	chr2:149185237-149185480	311	3	0.365	8.23	1.88e-16	5.23e-15
0	chr4:122854850-122855032	762	1.84	0.224	8.23	1.9e-16	5.3e-15
0	chr14:45527185-45527495	268	-2.86	0.348	-8.23	1.92e-16	5.33e-15
0	chr16:83602030-83602183	114	-4.06	0.494	-8.23	1.94e-16	5.39e-15
0	chr9:24298157-24298352	305	3.14	0.381	8.23	1.95e-16	5.42e-15
0	chr3:88263624-88263797	299	3.01	0.366	8.22	2.01e-16	5.56e-15
0	chr4:127655836-127656008	416	-2.45	0.298	-8.22	2.01e-16	5.57e-15
0	chr14:67522344-67522508	346	2.83	0.344	8.22	2.02e-16	5.59e-15
0	chr2:114940893-114941051	357	3.03	0.368	8.22	2.05e-16	5.66e-15
0	chr12:95623821-95623995	264	-2.89	0.352	-8.22	2.05e-16	5.67e-15
0	chr21:32096268-32096420	421	2.41	0.293	8.22	2.06e-16	5.69e-15
0	chr6:113281199-113281415	204	-3.16	0.384	-8.21	2.15e-16	5.92e-15
0	chr12:122571929-122572151	255	4.46	0.543	8.21	2.17e-16	5.98e-15
0	chr3:39780205-39780358	252	3.51	0.428	8.21	2.19e-16	6.01e-15
0	chr9:89564545-89564723	187	-3.39	0.412	-8.21	2.19e-16	6.01e-15
0	chr6:162999725-162999878	245	3.57	0.435	8.2	2.32e-16	6.37e-15
0	chr15:82343077-82343259	392	-2.34	0.285	-8.2	2.34e-16	6.41e-15
0	chr7:5995590-5995783	222	4.09	0.498	8.2	2.37e-16	6.49e-15
0	chr3:29065413-29065637	579	2.05	0.25	8.2	2.44e-16	6.67e-15
0	chr7:91018877-91019045	284	3.12	0.381	8.2	2.47e-16	6.74e-15
0	chr19:44164972-44165185	1090	1.63	0.199	8.2	2.48e-16	6.76e-15
0	chr8:31318382-31318559	255	3.43	0.419	8.19	2.54e-16	6.91e-15
0	chr12:44307569-44307776	292	3.11	0.38	8.19	2.57e-16	7e-15
0	chr16:1872092-1872313	258	-2.86	0.349	-8.19	2.58e-16	7.02e-15
0	chr6:2526936-2527175	224	4.01	0.489	8.19	2.61e-16	7.09e-15
0	chr9:97051889-97052087	380	-2.45	0.299	-8.19	2.61e-16	7.09e-15
0	chr4:121380722-121380873	448	-2.18	0.266	-8.19	2.66e-16	7.21e-15
0	chr6:48307667-48307820	220	4.16	0.508	8.18	2.73e-16	7.4e-15
0	chr5:103224506-103224715	291	-2.91	0.356	-8.18	2.76e-16	7.48e-15
0	chr17:39763209-39763414	233	3.77	0.461	8.18	2.78e-16	7.51e-15
0	chr12:107027654-107027824	306	2.94	0.359	8.18	2.84e-16	7.66e-15
0	chr5:130897841-130898137	288	-2.69	0.329	-8.18	2.84e-16	7.67e-15
0	chr10:101467323-101467527	169	-3.47	0.424	-8.17	2.96e-16	7.99e-15
0	chr1:197140387-197140653	343	2.93	0.359	8.17	3.04e-16	8.17e-15
0	chr18:48902148-48902324	285	3.28	0.402	8.17	3.05e-16	8.22e-15
0	chr18:79857316-79857540	658	2.05	0.251	8.17	3.13e-16	8.42e-15
0	chr5:141051541-141051699	273	-2.75	0.337	-8.16	3.23e-16	8.67e-15
0	chr2:193218035-193218255	110	-4.08	0.5	-8.16	3.35e-16	8.97e-15
0	chr4:12243266-12243454	237	-2.95	0.361	-8.16	3.37e-16	9.03e-15
0	chr3:183116178-183116356	398	-2.32	0.284	-8.16	3.47e-16	9.29e-15
0	chr2:166106688-166106913	213	-3.27	0.401	-8.15	3.54e-16	9.46e-15
0	chr12:82124759-82124981	224	4.19	0.514	8.15	3.58e-16	9.55e-15
0	chr5:92518404-92518643	202	-3.16	0.388	-8.15	3.58e-16	9.55e-15
0	chr12:121610345-121610628	353	2.84	0.349	8.15	3.59e-16	9.58e-15
0	chr7:85750342-85750574	318	-2.59	0.318	-8.15	3.64e-16	9.69e-15
0	chr2:224485389-224485681	305	-2.94	0.361	-8.14	3.82e-16	1.02e-14
0	chr6:109527087-109527288	224	-3.02	0.371	-8.14	3.83e-16	1.02e-14
0	chr16:5844953-5845154	225	4.02	0.494	8.14	3.87e-16	1.03e-14
0	chr3:10927090-10927320	345	2.69	0.33	8.14	3.91e-16	1.04e-14
0	chr1:123074556-123074718	167	-3.46	0.425	-8.14	4.07e-16	1.08e-14
0	chr4:18155159-18155455	266	3.29	0.405	8.14	4.09e-16	1.08e-14
0	chr12:34022217-34022395	1290	1.33	0.164	8.14	4.11e-16	1.09e-14
0	chr9:29691924-29692174	192	-3.41	0.419	-8.13	4.2e-16	1.11e-14
0	chr15:81798049-81798325	249	-2.9	0.357	-8.13	4.23e-16	1.12e-14
0	chr20:13468331-13468576	235	3.86	0.475	8.13	4.23e-16	1.12e-14
0	chr12:22136887-22137091	201	-3.29	0.405	-8.13	4.36e-16	1.15e-14
0	chr13:104773868-104774032	162	-3.45	0.424	-8.13	4.45e-16	1.17e-14
0	chr4:173425215-173425410	233	3.92	0.483	8.13	4.47e-16	1.17e-14
0	chr10:10365025-10365187	306	2.96	0.365	8.12	4.65e-16	1.22e-14
0	chr6:32657625-32657816	106	-4.25	0.524	-8.12	4.67e-16	1.22e-14
0	chr12:73201782-73201954	254	3.43	0.422	8.12	4.73e-16	1.24e-14
0	chr6:6759210-6759390	371	-2.43	0.3	-8.12	4.74e-16	1.24e-14
0	chr12:12684474-12684699	440	-2.22	0.273	-8.12	4.83e-16	1.26e-14
0	chr11:37110477-37110692	358	2.61	0.322	8.11	4.89e-16	1.28e-14
0	chr14:25238025-25238179	247	-2.86	0.352	-8.11	4.92e-16	1.28e-14
0	chr16:77555865-77556081	434	2.41	0.297	8.11	4.93e-16	1.28e-14
0	chr8:52988406-52988704	265	3.28	0.404	8.11	4.99e-16	1.3e-14
0	chr7:116905330-116905490	252	-2.89	0.357	-8.1	5.32e-16	1.38e-14
0	chr2:49278207-49278462	263	3.36	0.415	8.1	5.35e-16	1.39e-14
0	chr13:57056679-57056846	354	2.65	0.327	8.1	5.5e-16	1.43e-14
0	chr7:33994130-33994388	266	-3.03	0.374	-8.1	5.61e-16	1.45e-14
0	chr11:127273477-127273659	245	3.57	0.44	8.1	5.64e-16	1.46e-14
0	chr6:155493697-155493880	373	2.54	0.314	8.1	5.62e-16	1.46e-14
0	chr11:96278401-96278560	463	2.24	0.276	8.09	5.74e-16	1.48e-14
0	chr3:82165458-82165621	249	3.44	0.424	8.09	5.73e-16	1.48e-14
0	chr5:7250322-7250528	277	3.14	0.388	8.09	5.74e-16	1.48e-14
0	chr4:27861361-27861588	177	-3.32	0.41	-8.09	5.92e-16	1.52e-14
0	chr5:104421597-104421840	266	3.25	0.401	8.09	5.9e-16	1.52e-14
0	chr7:136086735-136086962	512	2.35	0.29	8.09	6.2e-16	1.59e-14
0	chr10:11757636-11757789	461	2.25	0.278	8.08	6.22e-16	1.6e-14
0	chr10:11494963-11495174	193	-3.2	0.396	-8.08	6.28e-16	1.61e-14
0	chr3:29335523-29335758	572	2.01	0.248	8.08	6.26e-16	1.61e-14
0	chr10:5094534-5094688	155	-3.55	0.439	-8.08	6.43e-16	1.65e-14
0	chr5:136365292-136365474	219	-3.01	0.373	-8.08	6.66e-16	1.71e-14
0	chr19:9819205-9819357	2330	1.04	0.129	8.07	6.95e-16	1.78e-14
0	chr2:171327168-171327345	263	-2.76	0.342	-8.07	7.01e-16	1.79e-14
0	chr14:34070603-34070809	212	4.29	0.532	8.07	7.15e-16	1.82e-14
0	chr2:18387683-18387873	321	-2.56	0.317	-8.07	7.14e-16	1.82e-14
0	chr4:177478509-177478722	324	3.02	0.375	8.07	7.23e-16	1.84e-14
0	chr7:15839487-15839733	334	-2.54	0.315	-8.06	7.36e-16	1.87e-14
0	chr11:106230919-106231098	229	3.74	0.464	8.06	7.45e-16	1.89e-14
0	chr21:35027021-35027225	254	-2.81	0.348	-8.06	7.47e-16	1.9e-14
0	chr4:173074599-173074813	493	-2.1	0.26	-8.06	7.47e-16	1.9e-14
0	chr6:131122562-131122814	229	3.74	0.464	8.06	7.66e-16	1.94e-14
0	chr5:11270462-11270733	233	3.71	0.46	8.06	7.75e-16	1.96e-14
0	chr1:28105169-28105335	273	-2.91	0.361	-8.06	7.87e-16	1.99e-14
0	chr17:26594847-26595049	696	2.01	0.249	8.06	7.87e-16	1.99e-14
0	chr6:166351927-166352080	337	2.71	0.336	8.06	7.86e-16	1.99e-14
0	chr12:16012220-16012375	309	2.87	0.357	8.06	7.93e-16	2e-14
0	chr8:128794621-128794785	358	2.62	0.325	8.05	8.14e-16	2.05e-14
0	chr11:128583022-128583218	359	-2.52	0.313	-8.05	8.18e-16	2.06e-14
0	chr6:89035801-89036086	545	2.03	0.252	8.05	8.17e-16	2.06e-14
0	chr1:153763650-153763814	225	3.85	0.478	8.05	8.35e-16	2.1e-14
0	chr10:37976488-37976668	2450	1.03	0.128	8.05	8.38e-16	2.11e-14
0	chr22:38097714-38097925	421	-2.35	0.292	-8.05	8.43e-16	2.11e-14
0	chr6:582519-582672	176	-3.29	0.409	-8.05	8.44e-16	2.12e-14
0	chr7:20307190-20307380	313	-2.64	0.328	-8.05	8.58e-16	2.15e-14
0	chr9:28101614-28101774	385	2.86	0.356	8.04	8.65e-16	2.16e-14
0	chr13:95035410-95035560	406	2.55	0.317	8.04	8.76e-16	2.19e-14
0	chr2:130102732-130102931	256	-2.92	0.363	-8.04	8.79e-16	2.19e-14
0	chr1:11158753-11158974	213	4.19	0.521	8.04	8.81e-16	2.2e-14
0	chr6:91299654-91299890	464	-2.47	0.307	-8.04	8.96e-16	2.23e-14
0	chr5:86679719-86679899	486	2.31	0.287	8.04	9.04e-16	2.25e-14
0	chr8:8963372-8963614	347	-2.41	0.3	-8.04	9.07e-16	2.26e-14
0	chr4:16111051-16111207	267	3.18	0.395	8.03	9.45e-16	2.35e-14
0	chr2:202421381-202421556	170	-3.47	0.433	-8.03	9.73e-16	2.41e-14
0	chr6:144977228-144977506	293	-2.61	0.326	-8.03	9.72e-16	2.41e-14
0	chr7:3722459-3722630	168	-3.69	0.46	-8.03	1e-15	2.49e-14
0	chr14:23494326-23494542	207	-3.06	0.382	-8.02	1.04e-15	2.57e-14
0	chr2:110770816-110770990	534	2.04	0.255	8.01	1.1e-15	2.73e-14
0	chr9:112097870-112098092	370	-2.35	0.293	-8.01	1.12e-15	2.76e-14
0	chr4:100591244-100591441	327	2.75	0.343	8.01	1.17e-15	2.9e-14
0	chr2:44143291-44143504	315	2.81	0.351	8.01	1.18e-15	2.92e-14
0	chr2:182030909-182031069	306	-2.61	0.326	-8.01	1.19e-15	2.93e-14
0	chr2:75587130-75587320	241	3.53	0.44	8	1.21e-15	2.97e-14
0	chr7:46986342-46986594	215	4.02	0.502	8	1.21e-15	2.98e-14
0	chr10:5283588-5283748	199	-3.12	0.39	-8	1.25e-15	3.08e-14
0	chr10:45362596-45362810	276	-2.75	0.344	-8	1.28e-15	3.13e-14
0	chr15:63764640-63764923	251	-2.79	0.349	-8	1.28e-15	3.14e-14
0	chr7:106859228-106859394	266	3.17	0.396	8	1.28e-15	3.14e-14
0	chr3:142939967-142940148	221	3.82	0.478	7.99	1.3e-15	3.17e-14
0	chr6:18277338-18277532	352	-2.48	0.311	-7.99	1.37e-15	3.34e-14
0	chr9:19788875-19789034	551	-2.02	0.253	-7.99	1.36e-15	3.34e-14
0	chr18:78547331-78547599	254	3.33	0.417	7.99	1.37e-15	3.35e-14
0	chr4:45663159-45663334	404	2.39	0.3	7.99	1.38e-15	3.36e-14
0	chr2:163801047-163801214	429	2.35	0.294	7.99	1.38e-15	3.37e-14
0	chr13:87259568-87259724	187	-3.34	0.418	-7.99	1.39e-15	3.38e-14
0	chr17:10224655-10224860	221	4.76	0.595	7.99	1.39e-15	3.38e-14
0	chr2:19989985-19990187	1110	-1.35	0.169	-7.99	1.4e-15	3.39e-14
0	chr3:180805033-180805220	227	-3.01	0.377	-7.99	1.4e-15	3.39e-14
0	chr5:149053293-149053461	261	3.25	0.407	7.98	1.43e-15	3.47e-14
0	chr17:9538743-9538976	229	3.97	0.497	7.98	1.44e-15	3.5e-14
0	chr14:49168957-49169135	301	2.92	0.367	7.98	1.46e-15	3.53e-14
0	chr3:124826774-124827064	299	-2.59	0.325	-7.98	1.47e-15	3.54e-14
0	chr8:126449472-126449641	324	-2.5	0.313	-7.98	1.47e-15	3.55e-14
0	chr1:91374233-91374390	251	3.31	0.414	7.98	1.49e-15	3.59e-14
0	chr13:43975482-43975712	215	-2.99	0.375	-7.98	1.52e-15	3.66e-14
0	chr2:16588628-16588788	257	-2.76	0.346	-7.97	1.55e-15	3.74e-14
0	chr21:15455979-15456152	216	4.11	0.516	7.97	1.6e-15	3.85e-14
0	chr3:114624842-114625059	447	2.26	0.283	7.97	1.6e-15	3.85e-14
0	chr19:39970851-39971051	1970	1.09	0.136	7.97	1.65e-15	3.96e-14
0	chr7:66292262-66292450	155	-3.44	0.432	-7.96	1.67e-15	4.01e-14
0	chr4:19213413-19213580	264	3.19	0.401	7.96	1.77e-15	4.24e-14
0	chr20:46459223-46459434	285	-2.66	0.334	-7.96	1.77e-15	4.25e-14
0	chr8:22318807-22318960	244	3.39	0.426	7.96	1.78e-15	4.26e-14
0	chr15:67961917-67962130	214	-3.01	0.378	-7.95	1.83e-15	4.38e-14
0	chr11:4025828-4026019	208	4.25	0.534	7.95	1.85e-15	4.43e-14
0	chr3:69542615-69542813	523	-2.01	0.252	-7.95	1.85e-15	4.43e-14
0	chr1:182120858-182121106	345	2.65	0.334	7.95	1.88e-15	4.49e-14
0	chr10:33202112-33202357	272	3.18	0.4	7.95	1.91e-15	4.54e-14
0	chr4:99301029-99301189	236	3.55	0.446	7.95	1.9e-15	4.54e-14
0	chr2:40332397-40332556	289	2.99	0.377	7.94	1.99e-15	4.73e-14
0	chr2:175402806-175403020	249	3.38	0.425	7.94	2.04e-15	4.84e-14
0	chr3:68068316-68068598	248	3.37	0.425	7.94	2.04e-15	4.84e-14
0	chr7:125847893-125848143	220	-3.23	0.407	-7.94	2.09e-15	4.95e-14
0	chr4:89135015-89135227	459	2.2	0.277	7.94	2.1e-15	4.97e-14
0	chr15:26069258-26069482	372	2.59	0.326	7.93	2.15e-15	5.08e-14
0	chr4:153344589-153344795	1260	-1.26	0.159	-7.93	2.15e-15	5.09e-14
0	chr11:28674559-28674789	526	2.14	0.27	7.93	2.16e-15	5.1e-14
0	chr1:58250296-58250460	504	-2.04	0.257	-7.93	2.18e-15	5.14e-14
0	chr17:2423365-2423581	220	3.89	0.491	7.93	2.23e-15	5.26e-14
0	chr18:33277663-33277823	484	2.32	0.293	7.93	2.23e-15	5.26e-14
0	chr4:118823731-118823886	228	4.33	0.546	7.93	2.25e-15	5.31e-14
0	chr13:23921591-23921783	198	-3.2	0.404	-7.93	2.28e-15	5.36e-14
0	chr8:17001573-17001779	1060	-1.37	0.173	-7.93	2.28e-15	5.36e-14
0	chr5:112986242-112986415	256	3.25	0.411	7.92	2.3e-15	5.39e-14
0	chr6:142088773-142088957	344	-2.43	0.307	-7.92	2.29e-15	5.39e-14
0	chr1:229285520-229285717	345	2.69	0.339	7.92	2.31e-15	5.4e-14
0	chr11:101567149-101567395	306	-2.6	0.329	-7.92	2.32e-15	5.42e-14
0	chr14:22502036-22502269	331	3.25	0.41	7.92	2.31e-15	5.42e-14
0	chr9:112050702-112050906	282	3.03	0.383	7.92	2.32e-15	5.42e-14
0	chr5:1710081-1710254	311	-2.63	0.332	-7.92	2.32e-15	5.43e-14
0	chr17:35460560-35460750	241	-2.82	0.355	-7.92	2.37e-15	5.52e-14
0	chr3:162269904-162270081	185	-3.18	0.401	-7.92	2.39e-15	5.58e-14
0	chr12:65121306-65121561	567	-1.93	0.243	-7.92	2.43e-15	5.67e-14
0	chr19:46289085-46289254	213	3.99	0.504	7.92	2.44e-15	5.69e-14
0	chr1:68600230-68600408	264	-2.86	0.362	-7.91	2.49e-15	5.79e-14
0	chr5:7745994-7746250	249	-2.77	0.351	-7.91	2.51e-15	5.84e-14
0	chr9:38079660-38079835	245	3.35	0.423	7.91	2.56e-15	5.95e-14
0	chr13:80945339-80945549	217	-3	0.379	-7.91	2.57e-15	5.97e-14
0	chr7:79789729-79789879	276	3.02	0.382	7.91	2.59e-15	6e-14
0	chr8:124138635-124138848	352	2.58	0.326	7.91	2.61e-15	6.03e-14
0	chr19:3441870-3442053	289	3.02	0.382	7.91	2.65e-15	6.13e-14
0	chr3:64417963-64418126	423	2.32	0.294	7.91	2.66e-15	6.14e-14
0	chr1:122615752-122615917	373	-2.31	0.292	-7.9	2.69e-15	6.21e-14
0	chr7:9574804-9574994	254	3.23	0.409	7.9	2.69e-15	6.21e-14
0	chr10:108315590-108315752	195	-3.28	0.415	-7.9	2.71e-15	6.24e-14
0	chr2:67389439-67389680	293	-2.71	0.342	-7.9	2.75e-15	6.32e-14
0	chr1:186974903-186975079	340	2.71	0.343	7.9	2.76e-15	6.35e-14
0	chr11:89436111-89436341	403	2.41	0.305	7.9	2.78e-15	6.39e-14
0	chr3:196609391-196609548	228	-2.96	0.375	-7.9	2.78e-15	6.39e-14
0	chr7:91394973-91395209	389	-2.54	0.321	-7.9	2.82e-15	6.48e-14
0	chr7:137454732-137454945	368	2.52	0.319	7.89	2.91e-15	6.67e-14
0	chr7:14340611-14340878	276	-2.65	0.336	-7.89	2.96e-15	6.77e-14
0	chr5:181281601-181281857	868	1.55	0.197	7.89	2.99e-15	6.85e-14
0	chr9:1743579-1743819	341	2.63	0.333	7.89	3e-15	6.85e-14
0	chr16:17433793-17433981	423	2.31	0.293	7.89	3.05e-15	6.97e-14
0	chr14:31336773-31337033	251	3.25	0.412	7.89	3.06e-15	6.98e-14
0	chr3:138774600-138774805	306	2.83	0.358	7.89	3.06e-15	6.98e-14
0	chr6:551449-551689	221	-2.95	0.374	-7.89	3.06e-15	6.98e-14
0	chr7:39873243-39873422	297	3.01	0.382	7.89	3.07e-15	6.99e-14
0	chr5:91288530-91288682	260	3.2	0.406	7.89	3.11e-15	7.08e-14
0	chr13:60473783-60473939	211	-3	0.381	-7.89	3.14e-15	7.14e-14
0	chr5:4205471-4205626	285	3.02	0.384	7.88	3.16e-15	7.17e-14
0	chr17:47789952-47790238	290	-2.71	0.344	-7.88	3.18e-15	7.2e-14
0	chr5:54750145-54750404	287	3.04	0.385	7.88	3.18e-15	7.2e-14
0	chr6:52457146-52457355	244	3.33	0.423	7.88	3.25e-15	7.35e-14
0	chr7:67854792-67854968	250	3.39	0.43	7.88	3.27e-15	7.39e-14
0	chr15:68843958-68844151	183	-3.17	0.402	-7.88	3.31e-15	7.49e-14
0	chr15:62344989-62345193	223	-2.94	0.373	-7.88	3.33e-15	7.53e-14
0	chr12:12761144-12761411	206	4.13	0.524	7.88	3.4e-15	7.67e-14
0	chr14:61678989-61679270	256	-2.72	0.346	-7.87	3.43e-15	7.73e-14
0	chr4:142568015-142568176	551	2.03	0.258	7.87	3.48e-15	7.83e-14
0	chr7:9329436-9329688	288	2.93	0.372	7.87	3.53e-15	7.94e-14
0	chr1:171899155-171899305	243	-2.81	0.357	-7.87	3.55e-15	7.96e-14
0	chr3:1374572-1374742	374	2.74	0.349	7.87	3.54e-15	7.96e-14
0	chr4:16609336-16609491	191	-3.19	0.405	-7.87	3.54e-15	7.96e-14
0	chr15:37045908-37046142	335	-2.4	0.305	-7.87	3.58e-15	8.03e-14
0	chr5:73394837-73395014	301	2.87	0.364	7.87	3.58e-15	8.03e-14
0	chr1:174131295-174131553	193	-3.08	0.392	-7.87	3.59e-15	8.05e-14
0	chr2:173705113-173705296	88.7	-4.36	0.554	-7.87	3.6e-15	8.05e-14
0	chr15:38440464-38440741	233	-3	0.382	-7.87	3.66e-15	8.17e-14
0	chr4:93633704-93633972	354	2.73	0.347	7.87	3.69e-15	8.24e-14
0	chr18:10890165-10890415	224	3.62	0.461	7.86	3.74e-15	8.35e-14
0	chr14:59919928-59920173	1040	-1.37	0.175	-7.86	3.76e-15	8.39e-14
0	chr2:186256584-186256769	332	-2.42	0.308	-7.86	3.78e-15	8.42e-14
0	chr14:74362465-74362657	274	-2.65	0.337	-7.86	3.79e-15	8.45e-14
0	chr10:31890648-31890807	263	3.22	0.409	7.86	3.8e-15	8.46e-14
0	chr2:25664872-25665028	211	-2.97	0.377	-7.86	3.8e-15	8.46e-14
0	chr8:68718391-68718566	203	5.12	0.651	7.86	3.91e-15	8.68e-14
0	chr10:72456227-72456526	383	2.46	0.313	7.86	3.95e-15	8.74e-14
0	chr13:102466952-102467110	376	2.45	0.312	7.86	3.94e-15	8.74e-14
0	chr18:40431693-40431893	271	3.05	0.389	7.86	3.95e-15	8.74e-14
0	chr6:134123858-134124084	248	-2.76	0.352	-7.85	4.01e-15	8.88e-14
0	chr3:57196852-57197065	186	-3.13	0.398	-7.85	4.03e-15	8.92e-14
0	chr18:57447192-57447413	315	-2.58	0.328	-7.85	4.1e-15	9.05e-14
0	chr10:112792924-112793113	585	1.9	0.242	7.85	4.17e-15	9.21e-14
0	chr18:27750036-27750222	181	-3.19	0.406	-7.85	4.2e-15	9.27e-14
0	chr12:58888242-58888414	300	3.01	0.383	7.85	4.27e-15	9.4e-14
0	chr9:103504625-103504830	213	4.3	0.548	7.85	4.29e-15	9.44e-14
0	chr4:136505066-136505321	222	-2.89	0.369	-7.84	4.36e-15	9.6e-14
0	chr10:117838507-117838670	276	-2.62	0.334	-7.84	4.47e-15	9.84e-14
0	chr11:35151913-35152120	194	-3.08	0.393	-7.84	4.59e-15	1.01e-13
0	chr3:58217375-58217580	265	-2.73	0.349	-7.84	4.61e-15	1.01e-13
0	chr5:175398018-175398235	238	-2.85	0.363	-7.84	4.66e-15	1.02e-13
0	chr17:59521585-59521823	194	-3.07	0.392	-7.83	4.81e-15	1.05e-13
0	chr1:45797190-45797352	282	2.94	0.375	7.83	4.84e-15	1.06e-13
0	chr1:111592877-111593184	646	1.87	0.239	7.83	4.87e-15	1.07e-13
0	chr16:19549034-19549218	203	4.32	0.551	7.83	4.91e-15	1.07e-13
0	chr6:164477816-164478059	277	-2.62	0.335	-7.83	5e-15	1.09e-13
0	chr11:103036043-103036260	205	-3.09	0.395	-7.82	5.23e-15	1.14e-13
0	chr15:59803591-59803772	202	-3.14	0.401	-7.82	5.24e-15	1.14e-13
0	chr16:87602352-87602509	150	-3.52	0.449	-7.82	5.22e-15	1.14e-13
0	chr18:48342208-48342370	267	3.06	0.391	7.82	5.32e-15	1.16e-13
0	chr12:1318604-1318767	454	2.2	0.282	7.82	5.42e-15	1.18e-13
0	chr5:172733734-172733987	390	2.37	0.304	7.82	5.44e-15	1.18e-13
0	chr6:141677763-141677941	168	-3.57	0.456	-7.82	5.44e-15	1.18e-13
0	chr14:81638892-81639102	338	2.68	0.344	7.81	5.51e-15	1.19e-13
0	chr11:26391183-26391451	283	3.02	0.386	7.81	5.53e-15	1.2e-13
0	chr8:122659376-122659537	366	2.63	0.337	7.81	5.54e-15	1.2e-13
0	chr10:33035100-33035259	221	3.81	0.488	7.81	5.62e-15	1.22e-13
0	chr21:28517102-28517276	181	-3.3	0.423	-7.81	5.74e-15	1.24e-13
0	chr7:30642351-30642572	424	-2.17	0.278	-7.81	5.76e-15	1.24e-13
0	chr16:62665491-62665689	235	-2.84	0.364	-7.81	5.9e-15	1.27e-13
0	chr8:25510036-25510192	175	-3.19	0.409	-7.81	5.88e-15	1.27e-13
0	chr7:93591145-93591380	257	-2.9	0.372	-7.8	5.99e-15	1.29e-13
0	chr22:32723692-32723896	229	3.48	0.446	7.8	6.05e-15	1.3e-13
0	chr17:6713472-6713688	299	-2.52	0.323	-7.8	6.13e-15	1.32e-13
0	chr10:7475520-7475706	243	-2.81	0.361	-7.8	6.37e-15	1.37e-13
0	chr7:25359136-25359288	327	2.7	0.346	7.79	6.52e-15	1.4e-13
0	chr11:103326085-103326255	333	-2.49	0.32	-7.79	6.57e-15	1.41e-13
0	chr6:20127309-20127512	285	-2.67	0.343	-7.79	6.67e-15	1.43e-13
0	chr9:84239535-84239690	229	3.48	0.446	7.79	6.68e-15	1.43e-13
0	chr5:125835560-125835787	231	-2.91	0.374	-7.78	7e-15	1.5e-13
0	chr18:59376729-59376927	434	2.37	0.305	7.78	7.13e-15	1.52e-13
0	chr8:52254922-52255119	264	-2.7	0.347	-7.78	7.15e-15	1.53e-13
0	chr2:95121896-95122086	1370	1.26	0.161	7.78	7.2e-15	1.54e-13
0	chr11:14132358-14132520	294	2.82	0.362	7.78	7.34e-15	1.57e-13
0	chr7:22549750-22549956	535	-2	0.258	-7.78	7.5e-15	1.6e-13
0	chr10:92420161-92420353	268	-2.91	0.374	-7.77	7.6e-15	1.62e-13
0	chr8:128176779-128176961	407	2.39	0.308	7.77	7.6e-15	1.62e-13
0	chr4:78629336-78629515	479	2.37	0.305	7.77	7.76e-15	1.65e-13
0	chr6:7672763-7672922	652	2.16	0.278	7.77	7.85e-15	1.67e-13
0	chr18:28421917-28422083	153	-3.49	0.449	-7.77	7.93e-15	1.68e-13
0	chr4:102196338-102196542	283	2.94	0.379	7.77	8.03e-15	1.7e-13
0	chr4:113878839-113878997	255	-2.68	0.346	-7.76	8.24e-15	1.75e-13
0	chr7:18495536-18495765	854	-1.49	0.192	-7.76	8.24e-15	1.75e-13
0	chr3:159775614-159775771	271	-2.61	0.337	-7.76	8.33e-15	1.76e-13
0	chr12:9170036-9170287	204	-3.1	0.4	-7.76	8.35e-15	1.77e-13
0	chr7:33445170-33445359	258	3.1	0.399	7.76	8.38e-15	1.77e-13
0	chr11:107397350-107397556	279	-2.58	0.332	-7.76	8.5e-15	1.79e-13
0	chr3:110589436-110589672	239	3.34	0.431	7.76	8.59e-15	1.81e-13
0	chr6:13013889-13014186	507	-1.94	0.25	-7.76	8.63e-15	1.82e-13
0	chr2:66648183-66648424	181	-3.41	0.44	-7.76	8.67e-15	1.83e-13
0	chr11:115869864-115870024	181	-3.12	0.403	-7.76	8.75e-15	1.84e-13
0	chr2:160181269-160181547	244	-2.86	0.368	-7.76	8.74e-15	1.84e-13
0	chr3:123758262-123758446	297	2.92	0.377	7.76	8.81e-15	1.85e-13
0	chr3:139914630-139914816	336	2.57	0.332	7.75	9.18e-15	1.93e-13
0	chr2:151947340-151947504	300	-2.5	0.322	-7.75	9.32e-15	1.95e-13
0	chr11:95459443-95459626	251	3.16	0.408	7.75	9.35e-15	1.96e-13
0	chr7:112162260-112162421	417	-2.14	0.277	-7.74	9.57e-15	2e-13
0	chr16:4987633-4987884	248	-2.77	0.358	-7.74	9.89e-15	2.07e-13
0	chr2:23293738-23294012	214	3.74	0.484	7.74	9.96e-15	2.08e-13
0	chr9:735183-735383	200	4.72	0.609	7.74	9.92e-15	2.08e-13
0	chr16:15811722-15811883	287	2.86	0.369	7.74	1.01e-14	2.11e-13
0	chr3:173284432-173284583	356	2.47	0.32	7.74	1.02e-14	2.12e-13
0	chr4:143774146-143774296	199	-3.16	0.408	-7.74	1.02e-14	2.12e-13
0	chr16:3536386-3536635	216	3.76	0.486	7.73	1.04e-14	2.16e-13
0	chr19:56315148-56315376	1730	1.11	0.143	7.73	1.04e-14	2.16e-13
0	chr16:29944058-29944249	577	1.99	0.257	7.73	1.04e-14	2.17e-13
0	chr5:134289559-134289793	167	-3.24	0.42	-7.73	1.04e-14	2.17e-13
0	chr6:71181620-71181797	226	-2.83	0.366	-7.73	1.05e-14	2.18e-13
0	chr15:91056021-91056181	178	-3.14	0.406	-7.73	1.06e-14	2.21e-13
0	chr4:55619383-55619772	275	-2.81	0.363	-7.73	1.1e-14	2.27e-13
0	chr3:33140225-33140399	217	3.7	0.479	7.72	1.16e-14	2.39e-13
0	chr11:71139978-71140129	301	2.79	0.361	7.72	1.21e-14	2.5e-13
0	chr18:64916663-64916848	242	3.71	0.481	7.72	1.21e-14	2.5e-13
0	chr13:53311486-53311667	538	2.04	0.265	7.71	1.22e-14	2.51e-13
0	chr14:74425904-74426096	295	-2.7	0.35	-7.71	1.23e-14	2.55e-13
0	chr4:38935420-38935606	210	3.79	0.491	7.71	1.25e-14	2.58e-13
0	chr2:140465374-140465532	337	2.7	0.351	7.71	1.26e-14	2.6e-13
0	chr9:80410238-80410400	302	-2.48	0.321	-7.71	1.28e-14	2.64e-13
0	chr3:153768918-153769101	238	-2.82	0.366	-7.71	1.29e-14	2.65e-13
0	chr5:72224916-72225135	213	3.66	0.475	7.71	1.3e-14	2.67e-13
0	chr3:109082056-109082215	201	-3	0.389	-7.7	1.34e-14	2.75e-13
0	chr8:120906766-120907052	287	2.97	0.386	7.7	1.36e-14	2.78e-13
0	chr12:65335397-65335579	332	2.57	0.333	7.7	1.38e-14	2.84e-13
0	chr6:93779313-93779469	724	1.95	0.253	7.7	1.39e-14	2.84e-13
0	chr18:51447545-51447790	204	-2.94	0.383	-7.69	1.5e-14	3.06e-13
0	chr7:119482273-119482477	309	-2.5	0.326	-7.69	1.49e-14	3.06e-13
0	chr15:36357278-36357554	300	3.25	0.423	7.69	1.5e-14	3.08e-13
0	chr8:70315808-70315958	256	-2.65	0.345	-7.69	1.5e-14	3.08e-13
0	chr11:60127553-60127715	201	4.73	0.616	7.68	1.53e-14	3.12e-13
0	chr6:95087447-95087695	330	2.58	0.336	7.68	1.54e-14	3.14e-13
0	chr1:165344984-165345161	414	2.28	0.297	7.68	1.56e-14	3.18e-13
0	chr2:239791540-239791730	229	3.47	0.452	7.68	1.57e-14	3.2e-13
0	chr10:125881239-125881421	285	-2.56	0.333	-7.68	1.61e-14	3.28e-13
0	chr16:10895376-10895620	181	-3.1	0.403	-7.68	1.61e-14	3.28e-13
0	chr9:121429367-121429547	182	-3.1	0.404	-7.68	1.61e-14	3.28e-13
0	chr5:124790865-124791136	277	2.89	0.377	7.67	1.66e-14	3.38e-13
0	chr4:305246-305521	340	-2.43	0.317	-7.67	1.69e-14	3.43e-13
0	chr9:19934525-19934796	283	-2.55	0.333	-7.67	1.73e-14	3.51e-13
0	chr20:46211066-46211217	371	2.72	0.355	7.67	1.75e-14	3.55e-13
0	chr8:3397150-3397345	344	2.62	0.342	7.67	1.76e-14	3.55e-13
0	chr13:93284235-93284426	281	2.89	0.377	7.66	1.8e-14	3.64e-13
0	chr4:46124779-46124945	283	-2.53	0.33	-7.66	1.86e-14	3.75e-13
0	chr3:77126438-77126596	208	4.03	0.526	7.66	1.87e-14	3.77e-13
0	chr13:38582277-38582446	186	-3.04	0.397	-7.66	1.89e-14	3.82e-13
0	chr9:99499067-99499317	316	-2.52	0.329	-7.66	1.9e-14	3.84e-13
0	chr7:70237617-70237796	236	3.27	0.427	7.65	1.94e-14	3.92e-13
0	chr6:132401410-132401569	667	-1.67	0.218	-7.65	1.97e-14	3.96e-13
0	chr18:36315859-36316071	375	2.5	0.327	7.65	1.98e-14	3.99e-13
0	chr9:98698986-98699224	225	3.93	0.513	7.65	2.01e-14	4.03e-13
0	chr6:43149395-43149618	239	3.24	0.424	7.65	2.02e-14	4.06e-13
0	chr3:63645433-63645689	299	-2.46	0.322	-7.65	2.03e-14	4.08e-13
0	chr3:153631287-153631459	243	3.23	0.422	7.65	2.07e-14	4.16e-13
0	chr6:169070643-169070850	223	3.42	0.448	7.64	2.09e-14	4.19e-13
0	chr19:44141434-44141612	662	1.79	0.234	7.64	2.13e-14	4.26e-13
0	chr7:127166284-127166457	232	3.33	0.436	7.64	2.14e-14	4.28e-13
0	chr18:6382949-6383162	176	-3.24	0.423	-7.64	2.14e-14	4.29e-13
0	chr2:15577227-15577398	256	-2.65	0.347	-7.64	2.16e-14	4.3e-13
0	chr9:94200043-94200286	226	3.39	0.444	7.64	2.16e-14	4.3e-13
0	chr8:78445162-78445317	259	-2.64	0.345	-7.64	2.19e-14	4.36e-13
0	chr6:137076680-137076908	169	-3.16	0.414	-7.64	2.21e-14	4.42e-13
0	chr6:3826056-3826214	358	2.47	0.324	7.64	2.23e-14	4.44e-13
0	chr18:23971681-23971872	254	3.06	0.401	7.64	2.25e-14	4.47e-13
0	chr1:103220800-103221080	321	2.6	0.341	7.63	2.28e-14	4.54e-13
0	chr10:112062762-112062971	168	-3.5	0.459	-7.63	2.28e-14	4.54e-13
0	chr5:99379185-99379368	229	-2.89	0.379	-7.63	2.31e-14	4.58e-13
0	chr8:104223304-104223533	1070	-1.31	0.172	-7.63	2.38e-14	4.73e-13
0	chr7:123701583-123701793	182	-3.08	0.404	-7.63	2.39e-14	4.74e-13
0	chr8:97026600-97026752	318	2.71	0.356	7.63	2.43e-14	4.82e-13
0	chr2:84039130-84039303	302	2.78	0.364	7.63	2.44e-14	4.83e-13
0	chr13:44368312-44368476	232	3.45	0.452	7.62	2.45e-14	4.84e-13
0	chr9:90801525-90801781	339	-2.36	0.309	-7.62	2.44e-14	4.84e-13
0	chr7:139483648-139483944	922	-1.53	0.2	-7.62	2.46e-14	4.87e-13
0	chr1:222250505-222250675	300	2.73	0.358	7.62	2.48e-14	4.89e-13
0	chr15:30245936-30246144	137	-3.42	0.449	-7.62	2.48e-14	4.89e-13
0	chr2:194867428-194867606	180	-3.12	0.409	-7.62	2.48e-14	4.89e-13
0	chr22:27373363-27373596	300	-2.54	0.334	-7.62	2.49e-14	4.91e-13
0	chr15:97968474-97968709	221	3.89	0.51	7.62	2.56e-14	5.03e-13
0	chr6:115064342-115064564	226	3.39	0.445	7.62	2.57e-14	5.04e-13
0	chr2:70686999-70687197	224	-2.84	0.373	-7.62	2.57e-14	5.05e-13
0	chr9:28753558-28753716	278	2.91	0.381	7.62	2.57e-14	5.05e-13
0	chr16:60905879-60906082	423	2.2	0.289	7.62	2.59e-14	5.07e-13
0	chr4:40309328-40309485	322	-2.37	0.311	-7.62	2.6e-14	5.11e-13
0	chr2:5628352-5628553	125	-3.54	0.465	-7.62	2.62e-14	5.13e-13
0	chr11:13098070-13098284	361	2.42	0.318	7.61	2.67e-14	5.23e-13
0	chr12:52714349-52714573	279	-2.63	0.346	-7.61	2.69e-14	5.26e-13
0	chr12:13851932-13852204	281	-2.54	0.333	-7.61	2.7e-14	5.27e-13
0	chr14:43943653-43943821	196	5.26	0.691	7.61	2.7e-14	5.27e-13
0	chr5:113081670-113081860	298	2.82	0.37	7.61	2.73e-14	5.34e-13
0	chr11:10076813-10077056	183	-3.29	0.432	-7.61	2.78e-14	5.42e-13
0	chr2:130005915-130006225	209	-2.9	0.382	-7.6	2.86e-14	5.56e-13
0	chr18:26335686-26335842	563	4.7	0.618	7.6	2.89e-14	5.63e-13
0	chr15:76139610-76139769	313	-2.39	0.314	-7.6	2.93e-14	5.7e-13
0	chr2:192273696-192273938	72.9	-4.56	0.599	-7.6	2.95e-14	5.73e-13
0	chr10:77756488-77756727	251	-2.73	0.359	-7.6	3.02e-14	5.86e-13
0	chr8:16944233-16944416	303	-2.72	0.359	-7.59	3.11e-14	6.03e-13
0	chr3:145753769-145753949	288	2.8	0.369	7.59	3.32e-14	6.43e-13
0	chr9:123718332-123718515	231	3.28	0.432	7.59	3.31e-14	6.43e-13
0	chr3:125643135-125643408	281	2.9	0.383	7.58	3.33e-14	6.45e-13
0	chr5:71719215-71719373	343	-2.39	0.315	-7.58	3.35e-14	6.49e-13
0	chr6:132843537-132843743	213	-2.89	0.38	-7.58	3.36e-14	6.5e-13
0	chr5:92401626-92401825	186	-3.02	0.399	-7.58	3.38e-14	6.54e-13
0	chr5:137050008-137050160	77.6	-4.44	0.585	-7.58	3.4e-14	6.57e-13
0	chr1:40612551-40612764	190	-3.27	0.431	-7.58	3.42e-14	6.6e-13
0	chr17:56819680-56819936	239	-2.75	0.363	-7.58	3.5e-14	6.74e-13
0	chr5:51399393-51399563	264	-2.58	0.34	-7.58	3.5e-14	6.74e-13
0	chr7:90321091-90321297	386	-2.26	0.299	-7.58	3.54e-14	6.82e-13
0	chr5:108521966-108522182	292	-2.49	0.328	-7.58	3.57e-14	6.87e-13
0	chr12:38316577-38316890	1430	1.17	0.155	7.57	3.59e-14	6.91e-13
0	chr16:18869974-18870178	204	3.73	0.492	7.57	3.63e-14	6.97e-13
0	chr11:30172991-30173157	347	2.62	0.346	7.57	3.65e-14	7.01e-13
0	chr2:156630511-156630680	318	-2.37	0.312	-7.57	3.66e-14	7.02e-13
0	chr7:15929414-15929580	215	3.53	0.467	7.57	3.77e-14	7.23e-13
0	chr5:161966689-161966863	204	-2.96	0.391	-7.57	3.8e-14	7.29e-13
0	chr15:84246485-84246651	293	-2.46	0.325	-7.57	3.86e-14	7.38e-13
0	chr1:75678054-75678256	514	-1.89	0.25	-7.57	3.87e-14	7.39e-13
0	chr18:30731104-30731268	337	2.84	0.375	7.56	3.9e-14	7.46e-13
0	chr6:33009581-33009746	267	-2.57	0.34	-7.56	3.92e-14	7.48e-13
0	chr20:9884250-9884401	159	-3.4	0.449	-7.56	3.92e-14	7.49e-13
0	chr3:27666599-27666757	377	-2.24	0.296	-7.56	3.96e-14	7.56e-13
0	chr15:99618955-99619190	186	-3.04	0.402	-7.56	4e-14	7.63e-13
0	chr7:40608456-40608646	227	3.46	0.457	7.56	4.06e-14	7.73e-13
0	chr15:22664516-22664685	943	1.43	0.189	7.56	4.08e-14	7.77e-13
0	chr6:22828272-22828598	657	1.73	0.229	7.56	4.1e-14	7.8e-13
0	chr17:8965655-8965819	355	-2.24	0.297	-7.56	4.16e-14	7.91e-13
0	chr4:55819698-55820005	278	-2.51	0.332	-7.55	4.2e-14	7.97e-13
0	chr9:83631109-83631286	256	-2.74	0.363	-7.55	4.26e-14	8.08e-13
0	chr12:17672880-17673175	211	3.73	0.493	7.55	4.27e-14	8.1e-13
0	chr11:84437525-84437689	427	-2.16	0.286	-7.55	4.34e-14	8.21e-13
0	chr3:105473654-105473845	480	2.3	0.305	7.55	4.33e-14	8.21e-13
0	chr15:53759634-53759788	374	-2.19	0.29	-7.55	4.36e-14	8.25e-13
0	chr2:80539715-80539977	272	3.02	0.4	7.55	4.36e-14	8.25e-13
0	chr5:9653948-9654106	280	2.92	0.387	7.55	4.39e-14	8.3e-13
0	chr9:21402795-21403006	354	-2.25	0.299	-7.54	4.6e-14	8.68e-13
0	chr18:33987447-33987679	310	2.7	0.358	7.54	4.61e-14	8.7e-13
0	chr1:20212959-20213208	254	-2.63	0.349	-7.54	4.65e-14	8.77e-13
0	chr4:62595424-62595607	130	-3.56	0.472	-7.54	4.68e-14	8.82e-13
0	chr2:182754281-182754434	212	3.51	0.466	7.54	4.84e-14	9.1e-13
0	chr2:72741071-72741225	210	3.55	0.472	7.54	4.87e-14	9.16e-13
0	chr5:68224473-68224700	257	3.65	0.485	7.53	4.95e-14	9.3e-13
0	chr12:19757403-19757584	163	-3.16	0.42	-7.53	5.07e-14	9.53e-13
0	chr19:21505542-21505749	1210	1.4	0.186	7.53	5.2e-14	9.76e-13
0	chr6:130096740-130096912	305	2.64	0.351	7.52	5.28e-14	9.9e-13
0	chr5:136202825-136202976	320	-2.35	0.313	-7.52	5.55e-14	1.04e-12
0	chr11:92180681-92180918	204	-2.95	0.392	-7.52	5.64e-14	1.06e-12
0	chr12:11297703-11297942	348	-2.28	0.303	-7.52	5.67e-14	1.06e-12
0	chr15:54083027-54083225	168	-3.11	0.414	-7.52	5.64e-14	1.06e-12
0	chr6:35931257-35931419	245	-2.68	0.356	-7.52	5.66e-14	1.06e-12
0	chr10:84026813-84027056	191	-3.17	0.421	-7.51	5.73e-14	1.07e-12
0	chr12:130633941-130634108	254	-2.71	0.361	-7.51	5.84e-14	1.09e-12
0	chr5:165457910-165458156	217	-2.79	0.371	-7.51	6.06e-14	1.13e-12
0	chr13:70107763-70107979	447	-2.1	0.28	-7.51	6.14e-14	1.14e-12
0	chr6:10113260-10113428	288	-2.51	0.334	-7.5	6.23e-14	1.16e-12
0	chr11:43852147-43852314	181	-3.01	0.401	-7.5	6.27e-14	1.17e-12
0	chr9:69820734-69820897	327	-2.35	0.313	-7.5	6.3e-14	1.17e-12
0	chr1:199243465-199243722	184	-3	0.4	-7.5	6.36e-14	1.18e-12
0	chr6:139598080-139598250	464	2.1	0.28	7.5	6.36e-14	1.18e-12
0	chr10:77173876-77174070	160	-3.16	0.421	-7.5	6.43e-14	1.19e-12
0	chr17:40932642-40932910	212	3.5	0.467	7.5	6.47e-14	1.2e-12
0	chr5:60784389-60784661	239	3.29	0.439	7.5	6.46e-14	1.2e-12
0	chr13:20525841-20526053	848	1.5	0.2	7.5	6.56e-14	1.22e-12
0	chr2:181457246-181457464	1130	-1.26	0.169	-7.49	6.71e-14	1.24e-12
0	chr2:157825913-157826140	378	2.39	0.319	7.49	6.83e-14	1.26e-12
0	chr3:139573048-139573297	247	3.52	0.47	7.49	6.89e-14	1.27e-12
0	chr1:106291195-106291437	320	2.62	0.349	7.49	6.92e-14	1.28e-12
0	chr5:81616358-81616744	266	-2.66	0.355	-7.49	6.93e-14	1.28e-12
0	chr15:96746768-96746960	277	2.81	0.375	7.49	6.98e-14	1.29e-12
0	chr6:10268773-10268927	296	-2.67	0.356	-7.49	7.06e-14	1.3e-12
0	chr8:60619970-60620187	287	2.76	0.369	7.49	7.06e-14	1.3e-12
0	chr12:23895915-23896109	207	-2.95	0.393	-7.49	7.11e-14	1.31e-12
0	chr14:44352275-44352487	213	3.81	0.509	7.49	7.11e-14	1.31e-12
0	chr14:28429303-28429523	251	3	0.4	7.48	7.22e-14	1.33e-12
0	chr18:6328229-6328512	214	3.66	0.49	7.48	7.3e-14	1.34e-12
0	chr2:229230374-229230544	224	3.31	0.443	7.48	7.28e-14	1.34e-12
0	chr4:163038273-163038435	242	-2.73	0.365	-7.48	7.33e-14	1.34e-12
0	chr1:174848693-174848872	363	-2.23	0.299	-7.48	7.37e-14	1.35e-12
0	chr13:48829185-48829342	173	-3.06	0.409	-7.48	7.37e-14	1.35e-12
0	chr10:86899330-86899492	263	-2.58	0.344	-7.48	7.46e-14	1.36e-12
0	chr4:78495960-78496145	236	3.17	0.424	7.48	7.48e-14	1.37e-12
0	chr17:51289859-51290017	217	3.43	0.458	7.48	7.56e-14	1.38e-12
0	chr7:5248314-5248519	326	2.55	0.341	7.48	7.62e-14	1.39e-12
0	chr18:47428158-47428323	214	3.47	0.464	7.48	7.71e-14	1.41e-12
0	chr9:131762439-131762705	243	-2.65	0.354	-7.47	7.77e-14	1.42e-12
0	chr4:24744044-24744296	241	-2.7	0.361	-7.47	7.9e-14	1.44e-12
0	chr5:172479109-172479261	246	-2.71	0.362	-7.47	7.94e-14	1.45e-12
0	chr17:39864111-39864283	177	-3.07	0.411	-7.47	8.11e-14	1.48e-12
0	chr7:71752190-71752430	278	-2.51	0.336	-7.47	8.23e-14	1.5e-12
0	chr16:19837594-19837851	469	2.04	0.273	7.46	8.39e-14	1.52e-12
0	chr8:118463854-118464008	290	3.02	0.405	7.46	8.44e-14	1.53e-12
0	chr12:38625427-38625582	202	3.63	0.486	7.46	8.56e-14	1.55e-12
0	chr14:75419385-75419622	266	-2.53	0.339	-7.46	8.55e-14	1.55e-12
0	chr2:86114488-86114640	334	2.68	0.36	7.46	8.69e-14	1.57e-12
0	chr4:24730504-24730678	295	2.66	0.357	7.46	8.65e-14	1.57e-12
0	chr11:26965598-26965755	536	-1.82	0.244	-7.46	8.71e-14	1.58e-12
0	chr19:43935237-43935459	1170	1.31	0.176	7.45	9.03e-14	1.63e-12
0	chr21:33700844-33700995	238	3.19	0.428	7.45	9e-14	1.63e-12
0	chr9:108634451-108634609	225	3.38	0.454	7.45	9.1e-14	1.64e-12
0	chr10:55929305-55929477	215	3.4	0.457	7.45	9.15e-14	1.65e-12
0	chr16:16452108-16452303	157	-3.16	0.424	-7.45	9.15e-14	1.65e-12
0	chr19:56538964-56539174	885	1.6	0.214	7.45	9.13e-14	1.65e-12
0	chr4:158625016-158625175	215	-2.79	0.375	-7.45	9.14e-14	1.65e-12
0	chr8:29737501-29737722	613	1.79	0.241	7.45	9.24e-14	1.66e-12
0	chr4:212665-212881	303	-2.38	0.319	-7.45	9.26e-14	1.67e-12
0	chr12:27049075-27049242	264	3.04	0.408	7.45	9.33e-14	1.68e-12
0	chr9:120571495-120571663	293	3.29	0.442	7.45	9.36e-14	1.68e-12
0	chr12:39272866-39273037	320	2.53	0.339	7.45	9.49e-14	1.7e-12
0	chr2:189527818-189527969	217	3.36	0.451	7.45	9.5e-14	1.7e-12
0	chr1:62530639-62530911	207	-3.1	0.416	-7.45	9.53e-14	1.71e-12
0	chr22:31140419-31140636	443	-2.04	0.274	-7.45	9.64e-14	1.73e-12
0	chr3:64030650-64030912	238	-2.66	0.358	-7.44	9.86e-14	1.76e-12
0	chr6:121319356-121319511	172	-3.1	0.417	-7.44	9.86e-14	1.76e-12
0	chr4:186266769-186266989	370	-2.23	0.3	-7.44	9.99e-14	1.79e-12
0	chr11:78251305-78251487	237	3.13	0.42	7.44	1.01e-13	1.8e-12
0	chr12:12294551-12294778	171	-3.05	0.409	-7.44	1.02e-13	1.81e-12
0	chr16:63461387-63461588	158	-3.15	0.423	-7.44	1.02e-13	1.81e-12
0	chr4:63729005-63729292	230	-2.72	0.365	-7.44	1.02e-13	1.81e-12
0	chr1:157707996-157708240	194	4.11	0.553	7.44	1.04e-13	1.84e-12
0	chr10:6624651-6624810	309	2.58	0.347	7.44	1.04e-13	1.84e-12
0	chr12:5121898-5122139	114	-3.59	0.483	-7.44	1.04e-13	1.84e-12
0	chr4:155999765-155999945	242	-3.08	0.414	-7.44	1.04e-13	1.84e-12
0	chr3:156509805-156509962	226	-2.91	0.391	-7.44	1.04e-13	1.85e-12
0	chr4:176277642-176277792	257	-2.57	0.345	-7.43	1.05e-13	1.86e-12
0	chr9:6672252-6672406	220	3.57	0.481	7.43	1.05e-13	1.86e-12
0	chr6:116462050-116462314	797	-1.48	0.199	-7.43	1.05e-13	1.87e-12
0	chr3:195747896-195748112	237	-2.66	0.358	-7.43	1.07e-13	1.9e-12
0	chr1:97160973-97161127	250	2.99	0.403	7.43	1.08e-13	1.91e-12
0	chr4:149164425-149164648	227	-2.71	0.365	-7.43	1.09e-13	1.93e-12
0	chr8:129515696-129515890	501	-1.92	0.258	-7.43	1.09e-13	1.93e-12
0	chr15:100373542-100373743	252	-2.64	0.355	-7.43	1.1e-13	1.94e-12
0	chr17:53012315-53012548	153	-3.23	0.435	-7.43	1.11e-13	1.95e-12
0	chr10:111756484-111756703	177	-3.05	0.411	-7.42	1.14e-13	2.01e-12
0	chr8:78804544-78804808	709	-1.6	0.216	-7.42	1.16e-13	2.04e-12
0	chr9:14294032-14294202	190	3.95	0.532	7.42	1.16e-13	2.05e-12
0	chr12:107864309-107864498	222	-2.74	0.369	-7.42	1.17e-13	2.07e-12
0	chr13:45769144-45769313	246	-2.61	0.352	-7.42	1.18e-13	2.07e-12
0	chr1:241202545-241202721	265	-2.53	0.341	-7.42	1.18e-13	2.08e-12
0	chr5:88204498-88204677	210	-2.82	0.38	-7.42	1.2e-13	2.1e-12
0	chr4:144591488-144591694	272	2.79	0.377	7.42	1.2e-13	2.11e-12
0	chr3:150925789-150925969	202	-2.85	0.384	-7.42	1.21e-13	2.12e-12
0	chr13:71713088-71713270	179	-2.99	0.403	-7.41	1.24e-13	2.17e-12
0	chr17:65472807-65472959	261	3.04	0.41	7.41	1.27e-13	2.23e-12
0	chr1:39701523-39701698	370	-2.2	0.297	-7.41	1.28e-13	2.24e-12
0	chr3:111649042-111649249	256	3.01	0.407	7.41	1.28e-13	2.24e-12
0	chr2:68829292-68829529	468	2.05	0.276	7.4	1.32e-13	2.31e-12
0	chr14:46344522-46344694	170	-3.11	0.421	-7.4	1.33e-13	2.32e-12
0	chr17:71828228-71828482	331	-2.63	0.355	-7.4	1.36e-13	2.37e-12
0	chr6:5851280-5851531	980	-1.56	0.21	-7.4	1.36e-13	2.37e-12
0	chr8:89253435-89253748	236	-2.64	0.357	-7.4	1.36e-13	2.37e-12
0	chr12:52957069-52957257	523	1.93	0.261	7.4	1.37e-13	2.39e-12
0	chr3:96908720-96908910	225	3.21	0.434	7.4	1.4e-13	2.43e-12
0	chr1:81296781-81296941	222	3.46	0.468	7.4	1.4e-13	2.44e-12
0	chr5:134587092-134587243	371	-2.16	0.293	-7.4	1.4e-13	2.44e-12
0	chr7:71390114-71390330	247	3	0.406	7.4	1.41e-13	2.45e-12
0	chr2:63698989-63699288	231	-2.67	0.36	-7.39	1.42e-13	2.47e-12
0	chr8:21744419-21744648	203	3.56	0.481	7.39	1.42e-13	2.47e-12
0	chr8:100336200-100336397	283	-2.44	0.33	-7.39	1.42e-13	2.47e-12
0	chr18:14132392-14132596	1510	1.18	0.159	7.39	1.44e-13	2.5e-12
0	chr12:124232635-124232842	295	2.67	0.361	7.39	1.48e-13	2.56e-12
0	chr15:81410515-81410725	221	-2.75	0.372	-7.39	1.48e-13	2.56e-12
0	chr4:112967173-112967453	277	2.75	0.372	7.39	1.48e-13	2.56e-12
0	chr4:55074431-55074667	319	2.67	0.361	7.39	1.5e-13	2.59e-12
0	chr10:119489665-119489982	255	-2.57	0.348	-7.39	1.52e-13	2.63e-12
0	chr17:26619547-26619786	2620	1.02	0.138	7.38	1.54e-13	2.65e-12
0	chr7:39855071-39855318	222	-2.77	0.376	-7.38	1.53e-13	2.65e-12
0	chr22:31443047-31443303	280	2.8	0.379	7.38	1.56e-13	2.68e-12
0	chr11:31987426-31987643	270	-2.48	0.336	-7.38	1.58e-13	2.73e-12
0	chr6:129440717-129441009	276	-2.46	0.333	-7.38	1.62e-13	2.8e-12
0	chr12:102568908-102569080	219	3.32	0.45	7.38	1.63e-13	2.81e-12
0	chr3:44065716-44065876	314	2.54	0.345	7.38	1.64e-13	2.81e-12
0	chr19:7069380-7069549	1380	1.17	0.158	7.37	1.66e-13	2.85e-12
0	chr20:54773071-54773222	201	3.87	0.525	7.37	1.67e-13	2.87e-12
0	chr5:138411047-138411292	174	-3	0.407	-7.37	1.73e-13	2.97e-12
0	chr7:140728357-140728611	231	3.32	0.45	7.37	1.73e-13	2.97e-12
0	chr10:38094200-38094469	1560	1.15	0.156	7.37	1.75e-13	3e-12
0	chr10:62492412-62492670	375	2.37	0.322	7.37	1.75e-13	3e-12
0	chr5:159310552-159310845	301	-2.5	0.34	-7.37	1.76e-13	3.02e-12
0	chr8:91275753-91275979	306	2.56	0.347	7.36	1.8e-13	3.08e-12
0	chr6:144314159-144314415	332	2.46	0.334	7.36	1.83e-13	3.12e-12
0	chr4:54264065-54264336	229	3.2	0.434	7.36	1.83e-13	3.13e-12
0	chr1:10253766-10254057	247	3.23	0.438	7.36	1.85e-13	3.15e-12
0	chr20:46021899-46022051	635	-1.64	0.223	-7.36	1.85e-13	3.16e-12
0	chr5:10802250-10802486	215	-2.74	0.372	-7.36	1.86e-13	3.17e-12
0	chr14:95483270-95483472	234	3.1	0.421	7.36	1.86e-13	3.18e-12
0	chr4:46993464-46993722	457	-2.07	0.281	-7.36	1.87e-13	3.18e-12
0	chr4:166802523-166802744	293	2.63	0.357	7.36	1.88e-13	3.21e-12
0	chr15:64905476-64905785	354	-2.23	0.303	-7.36	1.9e-13	3.23e-12
0	chr22:34973932-34974167	350	2.6	0.353	7.36	1.9e-13	3.23e-12
0	chr3:118772566-118772824	208	-2.81	0.382	-7.36	1.9e-13	3.23e-12
0	chr9:31800031-31800194	177	-2.99	0.406	-7.36	1.9e-13	3.23e-12
0	chr1:89418101-89418328	215	-3.17	0.43	-7.35	1.91e-13	3.24e-12
0	chr2:196750354-196750649	499	1.93	0.263	7.36	1.91e-13	3.24e-12
0	chr22:39087930-39088102	264	-2.56	0.348	-7.35	1.92e-13	3.25e-12
0	chr15:26141289-26141500	186	4.73	0.643	7.35	1.92e-13	3.26e-12
0	chr6:116877129-116877286	509	-1.87	0.255	-7.35	1.93e-13	3.26e-12
0	chr7:20778121-20778295	752	-1.51	0.206	-7.35	1.93e-13	3.26e-12
0	chr4:162522666-162522949	211	3.64	0.496	7.35	1.98e-13	3.34e-12
0	chr19:14689745-14689908	1920	1.12	0.152	7.35	1.99e-13	3.36e-12
0	chr5:80369645-80369811	297	2.63	0.358	7.35	2.01e-13	3.4e-12
0	chr6:20811272-20811454	267	-2.55	0.348	-7.35	2.03e-13	3.43e-12
0	chr1:40338689-40338908	176	-3.06	0.416	-7.34	2.07e-13	3.49e-12
0	chr3:185354198-185354512	224	-2.79	0.38	-7.34	2.08e-13	3.51e-12
0	chr9:79439137-79439427	327	-2.27	0.31	-7.34	2.12e-13	3.56e-12
0	chr8:7863133-7863337	139	-3.26	0.445	-7.34	2.13e-13	3.58e-12
0	chr18:51480565-51480725	233	3.24	0.442	7.34	2.15e-13	3.61e-12
0	chr5:82425776-82425979	231	3.12	0.425	7.34	2.19e-13	3.67e-12
0	chr1:163250517-163250673	216	3.76	0.513	7.34	2.21e-13	3.71e-12
0	chr7:32680874-32681062	301	-2.65	0.361	-7.34	2.22e-13	3.72e-12
0	chr18:40926741-40926920	208	3.4	0.463	7.33	2.25e-13	3.77e-12
0	chr9:1647915-1648068	235	3.21	0.438	7.33	2.25e-13	3.77e-12
0	chr19:52095757-52096006	962	1.37	0.187	7.33	2.29e-13	3.84e-12
0	chr4:94068906-94069089	227	-2.79	0.38	-7.33	2.31e-13	3.86e-12
0	chr2:173037872-173038064	272	3.02	0.412	7.33	2.32e-13	3.89e-12
0	chr9:76290000-76290164	193	3.69	0.504	7.33	2.32e-13	3.89e-12
0	chr7:32163374-32163529	241	3.27	0.446	7.33	2.33e-13	3.9e-12
0	chr5:148654169-148654405	285	-2.41	0.33	-7.32	2.41e-13	4.03e-12
0	chr3:57969935-57970126	242	-2.74	0.374	-7.32	2.43e-13	4.05e-12
0	chr3:4071569-4071786	386	-2.18	0.298	-7.32	2.55e-13	4.26e-12
0	chr11:43250808-43251035	272	2.82	0.385	7.32	2.57e-13	4.28e-12
0	chr17:20665441-20665637	221	3.29	0.45	7.31	2.58e-13	4.29e-12
0	chr8:120515466-120515708	282	2.82	0.386	7.31	2.64e-13	4.4e-12
0	chr19:56404027-56404180	1130	1.27	0.174	7.31	2.66e-13	4.42e-12
0	chr2:84435427-84435584	308	2.73	0.373	7.31	2.69e-13	4.48e-12
0	chr3:88508454-88508619	80.8	-4.03	0.551	-7.31	2.73e-13	4.53e-12
0	chr2:135230273-135230464	219	3.21	0.44	7.31	2.75e-13	4.57e-12
0	chr5:3709337-3709492	211	-2.82	0.386	-7.31	2.76e-13	4.57e-12
0	chr6:18613519-18613735	271	2.91	0.398	7.31	2.77e-13	4.59e-12
0	chr1:170049289-170049570	322	2.46	0.337	7.3	2.77e-13	4.6e-12
0	chr2:23824968-23825141	125	-3.46	0.474	-7.3	2.83e-13	4.68e-12
0	chr10:84783441-84783754	242	-2.58	0.353	-7.3	2.84e-13	4.7e-12
0	chr3:155556538-155556700	267	2.84	0.39	7.3	2.84e-13	4.7e-12
0	chr21:41316812-41317049	307	-2.32	0.317	-7.3	2.88e-13	4.76e-12
0	chr14:25111125-25111333	339	2.52	0.346	7.3	2.89e-13	4.77e-12
0	chr6:105537042-105537318	253	2.94	0.403	7.3	2.94e-13	4.85e-12
0	chr12:50033157-50033312	258	-2.5	0.343	-7.3	2.97e-13	4.9e-12
0	chr4:106799880-106800034	208	3.4	0.466	7.29	3.02e-13	4.98e-12
0	chr1:65792849-65793040	456	-1.93	0.264	-7.29	3.03e-13	4.99e-12
0	chr17:75019392-75019674	222	3.29	0.451	7.29	3.05e-13	5.02e-12
0	chr1:233588190-233588415	201	-2.83	0.388	-7.29	3.07e-13	5.04e-12
0	chr13:57558205-57558360	148	-3.19	0.438	-7.29	3.11e-13	5.12e-12
0	chr3:132630058-132630329	226	3.34	0.458	7.29	3.14e-13	5.15e-12
0	chr13:28161477-28161667	257	-2.52	0.346	-7.29	3.15e-13	5.17e-12
0	chr2:188401853-188402019	192	3.68	0.505	7.29	3.16e-13	5.18e-12
0	chr7:135261268-135261464	219	3.21	0.441	7.29	3.18e-13	5.22e-12
0	chr10:14330023-14330178	260	-2.52	0.345	-7.28	3.27e-13	5.35e-12
0	chr11:88535968-88536235	271	2.75	0.378	7.28	3.26e-13	5.35e-12
0	chr1:237013025-237013203	375	2.25	0.309	7.28	3.29e-13	5.39e-12
0	chr9:126217355-126217631	166	-3.02	0.415	-7.28	3.33e-13	5.45e-12
0	chr7:125316563-125316783	239	-2.63	0.361	-7.28	3.34e-13	5.47e-12
0	chr20:30377014-30377194	971	1.38	0.19	7.28	3.36e-13	5.48e-12
0	chr8:56113494-56113678	317	-2.29	0.315	-7.28	3.4e-13	5.56e-12
0	chr17:73821157-73821315	301	-2.34	0.321	-7.27	3.47e-13	5.67e-12
0	chr8:94692720-94692910	241	2.99	0.411	7.27	3.48e-13	5.67e-12
0	chr1:122510878-122511078	216	-2.8	0.385	-7.27	3.52e-13	5.73e-12
0	chr6:43308659-43308816	350	-2.17	0.298	-7.27	3.52e-13	5.73e-12
0	chr6:83853379-83853553	587	-1.81	0.248	-7.27	3.51e-13	5.73e-12
0	chr8:103512078-103512243	238	-2.59	0.355	-7.27	3.52e-13	5.73e-12
0	chr21:30083390-30083583	287	-2.67	0.367	-7.27	3.55e-13	5.77e-12
0	chr5:142280210-142280406	324	-2.25	0.31	-7.27	3.55e-13	5.77e-12
0	chr2:124166221-124166399	311	2.52	0.347	7.27	3.57e-13	5.8e-12
0	chr1:90219450-90219732	466	-1.89	0.26	-7.27	3.71e-13	6.02e-12
0	chr12:112330741-112330895	209	3.54	0.487	7.26	3.74e-13	6.06e-12
0	chr14:62280451-62280659	238	3.23	0.445	7.26	3.77e-13	6.11e-12
0	chr15:31598837-31599009	220	-2.67	0.368	-7.26	3.78e-13	6.12e-12
0	chr7:90645969-90646138	300	2.56	0.352	7.26	3.82e-13	6.19e-12
0	chr9:108905281-108905490	202	3.7	0.51	7.26	3.88e-13	6.28e-12
0	chr12:121060219-121060583	243	-2.6	0.358	-7.26	3.94e-13	6.37e-12
0	chr13:32447731-32447888	227	3.13	0.431	7.26	3.99e-13	6.45e-12
0	chr11:96426656-96426806	217	-2.76	0.38	-7.25	4.06e-13	6.55e-12
0	chr7:64794209-64794439	1570	1.26	0.174	7.25	4.1e-13	6.61e-12
0	chr14:70577001-70577181	229	3.1	0.428	7.25	4.11e-13	6.62e-12
0	chr14:87830578-87830872	187	-3.06	0.421	-7.25	4.11e-13	6.62e-12
0	chr3:28059641-28059830	261	-2.67	0.368	-7.25	4.13e-13	6.66e-12
0	chr14:44776994-44777160	206	3.38	0.466	7.25	4.17e-13	6.72e-12
0	chr10:92644504-92644676	147	-3.14	0.434	-7.25	4.24e-13	6.81e-12
0	chr7:109664048-109664206	213	3.38	0.466	7.25	4.28e-13	6.88e-12
0	chr15:44252456-44252621	330	-2.23	0.308	-7.25	4.29e-13	6.89e-12
0	chr22:17171643-17171822	1640	1.06	0.146	7.25	4.3e-13	6.91e-12
0	chr8:97293760-97294024	390	2.35	0.324	7.24	4.34e-13	6.96e-12
0	chr1:242890462-242890681	481	-1.92	0.265	-7.24	4.35e-13	6.97e-12
0	chr10:26335283-26335455	172	-3.12	0.431	-7.24	4.35e-13	6.98e-12
0	chr6:129209456-129209663	248	2.89	0.4	7.24	4.45e-13	7.13e-12
0	chr7:136406285-136406496	253	-2.54	0.35	-7.24	4.47e-13	7.16e-12
0	chr4:185039897-185040136	188	-2.85	0.393	-7.24	4.48e-13	7.17e-12
0	chr13:25026272-25026426	221	3.18	0.439	7.24	4.49e-13	7.18e-12
0	chr10:112898812-112899057	461	-1.89	0.261	-7.24	4.5e-13	7.2e-12
0	chr14:40112960-40113155	244	3.63	0.501	7.24	4.52e-13	7.21e-12
0	chr5:14299742-14299951	272	2.76	0.381	7.24	4.56e-13	7.28e-12
0	chr1:75908829-75909004	207	-2.74	0.379	-7.24	4.61e-13	7.34e-12
0	chr10:16745133-16745384	267	2.85	0.393	7.24	4.6e-13	7.34e-12
0	chr19:31535482-31535636	190	3.85	0.532	7.24	4.61e-13	7.34e-12
0	chr20:25719178-25719369	232	-2.69	0.371	-7.24	4.6e-13	7.34e-12
0	chr3:189961711-189961882	277	-2.4	0.332	-7.23	4.67e-13	7.44e-12
0	chr20:46631615-46631867	378	2.21	0.305	7.23	4.75e-13	7.56e-12
0	chr3:187412582-187412761	222	-2.65	0.366	-7.23	4.77e-13	7.58e-12
0	chr7:102404617-102404843	218	-2.79	0.386	-7.23	4.78e-13	7.59e-12
0	chr13:25026681-25026840	245	2.91	0.402	7.23	4.8e-13	7.62e-12
0	chr10:107653813-107654037	309	2.51	0.347	7.23	4.84e-13	7.67e-12
0	chr16:12552006-12552235	279	2.91	0.402	7.23	4.85e-13	7.68e-12
0	chr3:67828691-67828864	226	3.39	0.469	7.23	4.85e-13	7.69e-12
0	chr20:2948029-2948181	232	3.04	0.42	7.23	4.92e-13	7.78e-12
0	chr4:11768326-11768599	237	3.04	0.42	7.23	4.92e-13	7.78e-12
0	chr1:145415438-145415716	222	-2.65	0.367	-7.22	5.11e-13	8.07e-12
0	chr11:71131950-71132221	339	2.35	0.326	7.22	5.17e-13	8.17e-12
0	chr6:134503937-134504163	248	3.13	0.434	7.22	5.17e-13	8.17e-12
0	chr3:100210836-100211034	358	-2.14	0.297	-7.22	5.22e-13	8.24e-12
0	chr19:45927809-45927990	244	-2.61	0.361	-7.22	5.25e-13	8.28e-12
0	chr1:161185373-161185584	243	2.97	0.411	7.22	5.33e-13	8.4e-12
0	chr10:26882240-26882438	210	-2.71	0.375	-7.21	5.42e-13	8.55e-12
0	chr13:23212792-23213001	251	2.85	0.395	7.21	5.62e-13	8.84e-12
0	chr11:9983275-9983439	189	-2.83	0.392	-7.21	5.78e-13	9.1e-12
0	chr19:36605142-36605365	719	1.56	0.216	7.21	5.78e-13	9.1e-12
0	chr12:53159478-53159652	272	-2.44	0.339	-7.2	5.81e-13	9.14e-12
0	chr5:135930244-135930434	378	-2.07	0.288	-7.2	5.85e-13	9.19e-12
0	chr16:80466423-80466666	331	-2.22	0.308	-7.2	5.87e-13	9.22e-12
0	chr19:32013311-32013594	242	2.92	0.405	7.2	5.9e-13	9.25e-12
0	chr8:29522458-29522633	278	2.7	0.374	7.2	5.93e-13	9.3e-12
0	chr15:65832896-65833050	323	-2.23	0.309	-7.2	5.96e-13	9.33e-12
0	chr1:124483632-124483832	166	-2.98	0.413	-7.2	5.99e-13	9.39e-12
0	chr17:51757204-51757400	500	4.73	0.657	7.2	6.18e-13	9.68e-12
0	chr10:14074638-14074850	280	2.68	0.373	7.2	6.23e-13	9.75e-12
0	chr16:22064017-22064172	311	2.61	0.363	7.19	6.27e-13	9.8e-12
0	chr2:191218405-191218567	255	-2.66	0.369	-7.19	6.34e-13	9.91e-12
0	chr12:30010195-30010387	173	4.59	0.638	7.19	6.46e-13	1.01e-11
0	chr5:79112147-79112304	221	-2.66	0.371	-7.19	6.49e-13	1.01e-11
0	chr7:129091515-129091755	249	-2.5	0.348	-7.19	6.47e-13	1.01e-11
0	chr2:149313706-149313888	250	-2.55	0.355	-7.19	6.52e-13	1.02e-11
0	chr22:47919103-47919357	230	3.16	0.44	7.19	6.64e-13	1.03e-11
0	chr6:121932678-121932838	338	-2.21	0.307	-7.19	6.6e-13	1.03e-11
0	chr4:156999176-156999334	264	2.82	0.393	7.19	6.68e-13	1.04e-11
0	chr6:34306366-34306543	204	3.56	0.496	7.19	6.69e-13	1.04e-11
0	chr13:81563296-81563482	252	2.86	0.398	7.18	6.75e-13	1.05e-11
0	chr1:207669599-207669783	290	-2.33	0.325	-7.18	6.89e-13	1.07e-11
0	chr4:185657213-185657405	498	1.88	0.262	7.18	6.95e-13	1.08e-11
0	chr2:189480189-189480441	305	2.66	0.371	7.18	7.12e-13	1.1e-11
0	chr6:120378760-120379000	183	-3.1	0.432	-7.17	7.25e-13	1.12e-11
0	chr1:76203206-76203374	281	2.63	0.367	7.17	7.28e-13	1.13e-11
0	chr12:92987439-92987733	221	-2.65	0.369	-7.17	7.34e-13	1.14e-11
0	chr4:70895465-70895754	366	2.51	0.351	7.17	7.47e-13	1.16e-11
0	chr13:31742127-31742425	179	-2.87	0.401	-7.17	7.63e-13	1.18e-11
0	chr10:118332955-118333145	185	3.69	0.516	7.16	7.86e-13	1.21e-11
0	chr8:93445237-93445431	248	-2.5	0.348	-7.16	7.81e-13	1.21e-11
0	chr9:34760589-34760765	160	-3.04	0.424	-7.16	7.83e-13	1.21e-11
0	chr14:64841276-64841446	179	-2.88	0.402	-7.16	7.89e-13	1.22e-11
0	chr18:24716424-24716707	287	-2.34	0.327	-7.16	8.2e-13	1.26e-11
0	chr3:22372459-22372673	555	-1.71	0.239	-7.16	8.2e-13	1.26e-11
0	chr15:25831065-25831226	222	3.08	0.431	7.16	8.26e-13	1.27e-11
0	chr2:159211576-159211743	415	-2.18	0.304	-7.16	8.34e-13	1.28e-11
0	chr14:90235297-90235507	228	-2.85	0.398	-7.15	8.54e-13	1.31e-11
0	chr2:44291530-44291685	337	2.32	0.325	7.15	8.5e-13	1.31e-11
0	chr1:209335117-209335390	176	-2.89	0.404	-7.15	8.57e-13	1.32e-11
0	chr3:141000166-141000401	200	-2.85	0.399	-7.15	8.68e-13	1.33e-11
0	chr14:66624432-66624625	208	-2.76	0.386	-7.15	8.74e-13	1.34e-11
0	chr4:78222870-78223036	229	-2.59	0.362	-7.15	8.72e-13	1.34e-11
0	chr13:35630664-35630900	228	-2.63	0.368	-7.15	8.88e-13	1.36e-11
0	chr2:146734171-146734324	226	-2.6	0.364	-7.15	8.98e-13	1.37e-11
0	chr9:72025181-72025344	204	-2.72	0.38	-7.15	8.92e-13	1.37e-11
0	chr15:31280215-31280424	274	2.72	0.381	7.14	9.02e-13	1.38e-11
0	chr19:40487929-40488156	212	-2.72	0.38	-7.14	9.05e-13	1.38e-11
0	chr12:92785204-92785392	198	-2.76	0.386	-7.14	9.08e-13	1.39e-11
0	chr10:108615867-108616139	291	2.56	0.359	7.14	9.23e-13	1.41e-11
0	chr5:60815092-60815319	220	3.12	0.437	7.14	9.23e-13	1.41e-11
0	chr4:104930938-104931220	191	-3.17	0.444	-7.14	9.28e-13	1.42e-11
0	chr1:147327309-147327645	204	-2.79	0.391	-7.14	9.51e-13	1.45e-11
0	chr3:59684912-59685077	179	3.83	0.536	7.14	9.56e-13	1.46e-11
0	chr9:71806966-71807207	219	-2.7	0.379	-7.14	9.65e-13	1.47e-11
0	chr15:82365808-82365959	153	-3.06	0.429	-7.13	9.76e-13	1.49e-11
0	chr3:11995135-11995309	156	-3.08	0.432	-7.13	9.93e-13	1.51e-11
0	chr10:22087220-22087371	266	-2.46	0.345	-7.13	1.02e-12	1.55e-11
0	chr2:5549266-5549451	355	2.31	0.324	7.13	1.02e-12	1.55e-11
0	chr2:150234770-150234926	210	3.41	0.478	7.13	1.02e-12	1.55e-11
0	chr13:68690994-68691182	272	2.7	0.379	7.12	1.06e-12	1.61e-11
0	chr7:137169292-137169445	213	-2.65	0.373	-7.12	1.1e-12	1.67e-11
0	chr18:44411524-44411702	201	3.33	0.468	7.12	1.12e-12	1.69e-11
0	chr11:121688073-121688280	181	-2.89	0.406	-7.11	1.13e-12	1.71e-11
0	chr2:170324730-170324984	171	-2.97	0.418	-7.11	1.14e-12	1.72e-11
0	chr10:76779406-76779573	276	-2.55	0.358	-7.11	1.15e-12	1.75e-11
0	chr14:73592129-73592387	295	-2.3	0.323	-7.11	1.16e-12	1.76e-11
0	chr6:31441650-31441922	270	-2.39	0.336	-7.11	1.16e-12	1.76e-11
0	chr15:21344922-21345084	554	1.83	0.257	7.11	1.17e-12	1.77e-11
0	chr3:69288427-69288610	407	-2.03	0.285	-7.11	1.17e-12	1.77e-11
0	chr5:76953803-76953956	331	-2.2	0.31	-7.11	1.19e-12	1.8e-11
0	chr9:5600439-5600715	198	-2.8	0.394	-7.1	1.21e-12	1.83e-11
0	chr4:55866440-55866603	275	2.62	0.368	7.1	1.22e-12	1.84e-11
0	chr4:89641122-89641401	200	-2.72	0.383	-7.1	1.23e-12	1.85e-11
0	chr5:80035119-80035272	301	-2.28	0.322	-7.1	1.24e-12	1.86e-11
0	chr14:54420574-54420744	239	-2.6	0.366	-7.1	1.25e-12	1.87e-11
0	chr12:106645119-106645284	284	2.61	0.367	7.1	1.25e-12	1.88e-11
0	chr13:53840872-53841089	201	3.32	0.467	7.1	1.25e-12	1.88e-11
0	chr14:37611095-37611299	228	-2.77	0.39	-7.1	1.25e-12	1.88e-11
0	chr14:22070417-22070613	193	-2.79	0.393	-7.1	1.27e-12	1.91e-11
0	chr1:243931339-243931507	706	1.55	0.218	7.1	1.28e-12	1.93e-11
0	chr1:95133847-95134027	194	3.79	0.534	7.09	1.3e-12	1.94e-11
0	chr14:82710271-82710568	186	-2.82	0.397	-7.09	1.3e-12	1.94e-11
0	chr6:143523110-143523306	259	2.72	0.383	7.09	1.3e-12	1.95e-11
0	chr2:17719756-17720044	176	-3	0.423	-7.09	1.32e-12	1.98e-11
0	chr21:25801578-25801748	246	-2.49	0.351	-7.09	1.34e-12	2.01e-11
0	chr11:88784662-88784894	206	3.32	0.468	7.09	1.35e-12	2.02e-11
0	chr10:14185610-14185811	335	-2.15	0.304	-7.09	1.36e-12	2.03e-11
0	chr6:148441186-148441436	380	2.16	0.304	7.09	1.37e-12	2.04e-11
0	chr5:40289260-40289553	271	2.79	0.393	7.09	1.38e-12	2.06e-11
0	chr4:169774918-169775097	260	-2.45	0.345	-7.09	1.39e-12	2.07e-11
0	chr13:72291464-72291638	172	-2.9	0.409	-7.08	1.41e-12	2.1e-11
0	chr3:54733319-54733500	259	2.98	0.421	7.08	1.42e-12	2.11e-11
0	chr5:67166274-67166427	438	-1.9	0.268	-7.08	1.43e-12	2.12e-11
0	chr8:71522181-71522452	274	2.69	0.379	7.08	1.43e-12	2.13e-11
0	chr10:58335006-58335301	1460	-1.05	0.149	-7.08	1.45e-12	2.16e-11
0	chr4:53329233-53329501	117	-3.45	0.487	-7.08	1.46e-12	2.16e-11
0	chr13:108270008-108270160	245	-2.55	0.36	-7.08	1.46e-12	2.17e-11
0	chr2:56713419-56713655	332	2.34	0.331	7.08	1.46e-12	2.17e-11
0	chr3:181431580-181431744	199	3.37	0.476	7.08	1.47e-12	2.19e-11
0	chr3:149717498-149717666	181	-2.82	0.399	-7.07	1.5e-12	2.22e-11
0	chr6:163930174-163930329	187	3.62	0.512	7.07	1.51e-12	2.24e-11
0	chr3:86645864-86646037	187	3.82	0.54	7.07	1.52e-12	2.25e-11
0	chr8:48342558-48342715	151	-3.41	0.482	-7.07	1.53e-12	2.27e-11
0	chr6:157880036-157880186	223	-2.59	0.366	-7.07	1.58e-12	2.33e-11
0	chr7:73770268-73770549	866	-1.36	0.192	-7.07	1.58e-12	2.33e-11
0	chr12:40224713-40224878	873	1.38	0.195	7.07	1.6e-12	2.36e-11
0	chr2:68441683-68441867	187	-2.87	0.407	-7.07	1.6e-12	2.36e-11
0	chr21:10270180-10270438	609	1.67	0.236	7.07	1.6e-12	2.36e-11
0	chr9:82106567-82106730	200	3.31	0.468	7.07	1.6e-12	2.36e-11
0	chr14:95122073-95122254	202	3.27	0.462	7.06	1.61e-12	2.37e-11
0	chr6:73840821-73841087	610	-1.74	0.246	-7.07	1.6e-12	2.37e-11
0	chr6:137265774-137266010	179	3.73	0.528	7.06	1.63e-12	2.4e-11
0	chr1:219839740-219839898	541	-1.7	0.241	-7.06	1.66e-12	2.44e-11
0	chr2:84919914-84920193	287	2.74	0.388	7.06	1.66e-12	2.45e-11
0	chr8:81050750-81050965	324	2.46	0.349	7.06	1.66e-12	2.45e-11
0	chr12:57342294-57342444	256	-2.51	0.356	-7.06	1.68e-12	2.48e-11
0	chr2:87284339-87284524	201	-2.84	0.403	-7.06	1.69e-12	2.48e-11
0	chr15:89470434-89470635	209	-2.71	0.383	-7.06	1.7e-12	2.5e-11
0	chr1:206865121-206865285	168	-3	0.425	-7.06	1.71e-12	2.51e-11
0	chr8:53945079-53945235	373	2.16	0.307	7.06	1.72e-12	2.52e-11
0	chr6:53838073-53838237	347	2.29	0.325	7.06	1.72e-12	2.53e-11
0	chr8:93904544-93904695	179	3.72	0.527	7.06	1.72e-12	2.53e-11
0	chr7:135282400-135282632	290	2.51	0.355	7.05	1.74e-12	2.55e-11
0	chr8:133589376-133589629	242	2.88	0.408	7.05	1.74e-12	2.55e-11
0	chr2:199882750-199882915	291	2.53	0.359	7.05	1.75e-12	2.56e-11
0	chr13:102073307-102073595	271	2.67	0.379	7.05	1.77e-12	2.58e-11
0	chr16:84569754-84569943	170	4.08	0.578	7.05	1.77e-12	2.59e-11
0	chr12:110894517-110894688	249	-2.51	0.356	-7.05	1.79e-12	2.61e-11
0	chr16:21227815-21228007	169	4.07	0.578	7.05	1.8e-12	2.63e-11
0	chr18:75581408-75581645	279	2.84	0.403	7.05	1.8e-12	2.63e-11
0	chr4:65497254-65497470	191	3.43	0.486	7.05	1.82e-12	2.65e-11
0	chr2:111946741-111946905	349	2.44	0.347	7.05	1.83e-12	2.66e-11
0	chr3:5799970-5800185	284	2.66	0.377	7.05	1.83e-12	2.67e-11
0	chr7:84114590-84114795	249	2.83	0.402	7.05	1.85e-12	2.7e-11
0	chr4:60129988-60130155	174	4.27	0.606	7.04	1.87e-12	2.72e-11
0	chr7:72635360-72635618	151	-3.01	0.428	-7.04	1.87e-12	2.72e-11
0	chr4:81052479-81052726	245	-2.48	0.352	-7.04	1.88e-12	2.73e-11
0	chr15:85434241-85434408	338	-2.21	0.314	-7.04	1.91e-12	2.77e-11
0	chr18:12629069-12629305	233	3.13	0.445	7.04	1.91e-12	2.77e-11
0	chr17:69712929-69713110	232	2.91	0.414	7.04	1.92e-12	2.78e-11
0	chr7:4113507-4113688	206	3.82	0.543	7.04	1.94e-12	2.81e-11
0	chr13:21603935-21604134	1960	0.953	0.135	7.04	1.96e-12	2.83e-11
0	chr5:41083642-41083850	357	2.23	0.316	7.04	1.95e-12	2.83e-11
0	chr16:4882589-4882761	171	3.96	0.563	7.04	1.97e-12	2.85e-11
0	chr4:155026224-155026450	169	-3.13	0.445	-7.04	1.97e-12	2.85e-11
0	chr5:138055180-138055400	178	-3.19	0.453	-7.04	1.98e-12	2.86e-11
0	chr18:66217626-66217892	178	3.71	0.528	7.03	1.99e-12	2.88e-11
0	chr9:132114170-132114457	177	-2.83	0.403	-7.03	2.02e-12	2.91e-11
0	chr11:33997733-33997899	464	1.91	0.272	7.03	2.03e-12	2.93e-11
0	chr4:89753790-89753963	355	2.33	0.331	7.03	2.04e-12	2.94e-11
0	chr8:111253197-111253371	169	-2.99	0.425	-7.03	2.04e-12	2.94e-11
0	chr22:39598253-39598416	347	-2.1	0.299	-7.03	2.07e-12	2.98e-11
0	chr3:5058568-5058749	241	2.87	0.409	7.03	2.07e-12	2.98e-11
0	chr9:96666689-96666967	189	-2.82	0.402	-7.03	2.09e-12	3.01e-11
0	chr12:105562352-105562547	300	2.44	0.348	7.03	2.1e-12	3.02e-11
0	chr17:14464816-14465045	217	3.04	0.433	7.02	2.16e-12	3.11e-11
0	chr2:20012747-20012910	554	-1.72	0.245	-7.02	2.2e-12	3.17e-11
0	chr7:103061884-103062084	171	-2.87	0.409	-7.02	2.21e-12	3.17e-11
0	chr11:117045303-117045497	330	2.36	0.337	7.02	2.22e-12	3.18e-11
0	chr18:11268785-11269006	272	2.61	0.372	7.02	2.23e-12	3.2e-11
0	chr7:120522216-120522391	417	-1.92	0.274	-7.02	2.23e-12	3.2e-11
0	chr3:58463687-58463951	334	-2.16	0.307	-7.02	2.25e-12	3.22e-11
0	chr4:151561374-151561534	235	2.97	0.423	7.02	2.27e-12	3.25e-11
0	chr1:124084366-124084553	627	-1.65	0.235	-7.02	2.28e-12	3.27e-11
0	chr2:95991900-95992086	1400	1.1	0.157	7.02	2.28e-12	3.27e-11
0	chr10:50561458-50561647	423	2.05	0.292	7.02	2.3e-12	3.28e-11
0	chr6:26613824-26614076	180	-3.04	0.433	-7.02	2.29e-12	3.28e-11
0	chr13:23570281-23570442	434	2.04	0.291	7.01	2.39e-12	3.41e-11
0	chr6:142474712-142474957	277	-2.41	0.344	-7.01	2.38e-12	3.41e-11
0	chr5:104766629-104766822	238	2.84	0.406	7.01	2.4e-12	3.42e-11
0	chr10:118423838-118424076	188	-2.79	0.398	-7.01	2.4e-12	3.43e-11
0	chr6:27251510-27251706	1320	-1.09	0.156	-7.01	2.45e-12	3.49e-11
0	chr13:24135651-24135878	382	2.2	0.313	7.01	2.47e-12	3.51e-11
0	chr5:151141622-151141821	239	-2.5	0.357	-7.01	2.46e-12	3.51e-11
0	chr12:16939930-16940193	231	-2.84	0.405	-7	2.48e-12	3.52e-11
0	chr11:115623069-115623266	226	3.12	0.445	7	2.49e-12	3.54e-11
0	chr13:30932639-30932860	295	-2.26	0.323	-7	2.51e-12	3.57e-11
0	chr20:58523332-58523505	343	2.26	0.323	7	2.51e-12	3.57e-11
0	chr8:108011797-108011960	232	3.12	0.446	7	2.51e-12	3.57e-11
0	chr5:161848209-161848370	310	-2.21	0.316	-7	2.53e-12	3.58e-11
0	chr19:52139822-52140031	1360	1.11	0.158	7	2.53e-12	3.59e-11
0	chr6:15180653-15180816	208	3.15	0.451	7	2.54e-12	3.6e-11
0	chr2:167844871-167845022	261	-2.4	0.343	-7	2.59e-12	3.67e-11
0	chr15:70714159-70714328	197	3.29	0.47	7	2.6e-12	3.68e-11
0	chr6:24583948-24584157	380	2.15	0.308	7	2.6e-12	3.68e-11
0	chr9:18190074-18190368	263	2.69	0.385	7	2.63e-12	3.71e-11
0	chr12:120414160-120414313	347	-2.11	0.301	-7	2.63e-12	3.72e-11
0	chr2:129686729-129687008	159	-2.99	0.428	-6.99	2.67e-12	3.77e-11
0	chr3:84108794-84108966	419	2.34	0.334	6.99	2.67e-12	3.77e-11
0	chr19:9945580-9945776	447	1.98	0.283	6.99	2.68e-12	3.78e-11
0	chr6:147870822-147870980	310	2.41	0.345	6.99	2.69e-12	3.79e-11
0	chr4:94148048-94148356	478	-2	0.286	-6.99	2.7e-12	3.81e-11
0	chr6:169831702-169831873	259	-2.44	0.349	-6.99	2.74e-12	3.85e-11
0	chr3:68932516-68932775	973	-1.26	0.18	-6.99	2.74e-12	3.86e-11
0	chr3:112086308-112086472	1380	-1.1	0.157	-6.99	2.77e-12	3.91e-11
0	chr9:96914531-96914694	244	3.14	0.449	6.99	2.83e-12	3.99e-11
0	chr15:97652850-97653017	229	-2.52	0.361	-6.98	2.89e-12	4.06e-11
0	chr11:123137667-123137867	272	-2.34	0.335	-6.98	2.9e-12	4.08e-11
0	chr7:67738969-67739247	189	3.4	0.487	6.98	2.91e-12	4.09e-11
0	chr16:71526347-71526563	386	-2.19	0.314	-6.98	2.93e-12	4.11e-11
0	chr11:42042229-42042442	211	3.08	0.441	6.98	2.94e-12	4.13e-11
0	chr4:65611456-65611638	261	2.83	0.405	6.98	2.95e-12	4.14e-11
0	chr2:147110344-147110532	282	2.67	0.382	6.98	2.98e-12	4.17e-11
0	chr5:49666414-49666722	1090	1.39	0.199	6.98	2.97e-12	4.17e-11
0	chr13:52570284-52570455	269	-2.36	0.338	-6.98	3e-12	4.19e-11
0	chr8:108469671-108469841	316	2.36	0.338	6.98	2.99e-12	4.19e-11
0	chr2:219331678-219331862	207	-2.63	0.377	-6.98	3.03e-12	4.23e-11
0	chr15:80967649-80967833	202	-2.67	0.383	-6.98	3.04e-12	4.25e-11
0	chr1:96416232-96416425	237	2.84	0.407	6.98	3.05e-12	4.26e-11
0	chr12:13496105-13496323	236	3	0.429	6.97	3.07e-12	4.28e-11
0	chr9:108278917-108279110	176	3.69	0.53	6.97	3.08e-12	4.3e-11
0	chr1:182942224-182942434	223	-2.83	0.406	-6.97	3.1e-12	4.32e-11
0	chr11:64729925-64730086	291	-2.26	0.324	-6.97	3.1e-12	4.32e-11
0	chr1:212995675-212995860	187	-2.74	0.393	-6.97	3.12e-12	4.34e-11
0	chr5:32819356-32819611	220	3.33	0.477	6.97	3.14e-12	4.38e-11
0	chr5:55887207-55887394	221	2.98	0.428	6.97	3.17e-12	4.41e-11
0	chr19:56567387-56567657	1640	1.09	0.157	6.97	3.18e-12	4.42e-11
0	chr3:165770539-165770816	296	2.44	0.35	6.97	3.19e-12	4.43e-11
0	chr15:59492973-59493203	232	-2.52	0.362	-6.97	3.2e-12	4.44e-11
0	chr4:41692875-41693065	170	-2.95	0.423	-6.97	3.21e-12	4.46e-11
0	chr5:81948469-81948658	192	3.36	0.483	6.97	3.24e-12	4.49e-11
0	chr7:39595251-39595408	170	5.24	0.752	6.97	3.24e-12	4.49e-11
0	chr3:44468600-44468784	225	-2.57	0.369	-6.97	3.25e-12	4.51e-11
0	chr19:51594312-51594562	1090	1.33	0.19	6.97	3.27e-12	4.53e-11
0	chr12:18430560-18430733	240	-2.56	0.367	-6.97	3.28e-12	4.54e-11
0	chr1:107042676-107042827	197	3.56	0.511	6.96	3.37e-12	4.67e-11
0	chr13:103655798-103656071	594	3.88	0.558	6.96	3.37e-12	4.67e-11
0	chr2:130213618-130213769	231	-2.67	0.383	-6.96	3.37e-12	4.67e-11
0	chr8:43171834-43172119	211	3.79	0.545	6.96	3.38e-12	4.67e-11
0	chr22:12693684-12693922	363	2.41	0.346	6.96	3.4e-12	4.69e-11
0	chr5:145856358-145856608	568	-1.68	0.241	-6.96	3.43e-12	4.74e-11
0	chr11:9748422-9748617	191	-2.79	0.4	-6.96	3.44e-12	4.75e-11
0	chr6:125858828-125858988	219	-2.56	0.368	-6.96	3.46e-12	4.78e-11
0	chr14:64465319-64465550	1080	-1.2	0.172	-6.96	3.49e-12	4.8e-11
0	chr2:200456263-200456535	244	2.78	0.4	6.95	3.55e-12	4.88e-11
0	chr5:173498393-173498587	297	2.62	0.376	6.95	3.63e-12	5e-11
0	chr3:172449713-172449977	325	-2.14	0.308	-6.95	3.67e-12	5.05e-11
0	chr7:120792216-120792513	271	-2.34	0.337	-6.95	3.7e-12	5.08e-11
0	chr15:66883473-66883654	472	1.89	0.273	6.95	3.71e-12	5.1e-11
0	chr10:59709726-59710018	1290	-1.17	0.169	-6.95	3.73e-12	5.13e-11
0	chr5:164092957-164093112	219	3.15	0.453	6.95	3.76e-12	5.16e-11
0	chr9:71285347-71285636	207	-2.62	0.376	-6.95	3.76e-12	5.16e-11
0	chr8:131974153-131974336	262	-2.53	0.364	-6.95	3.78e-12	5.18e-11
0	chr1:19096039-19096264	229	2.88	0.414	6.94	3.8e-12	5.21e-11
0	chr2:131331167-131331320	282	-2.28	0.329	-6.94	3.81e-12	5.22e-11
0	chr1:7902855-7903014	189	-2.73	0.393	-6.94	3.82e-12	5.24e-11
0	chr4:178632384-178632592	241	2.79	0.402	6.94	3.83e-12	5.24e-11
0	chr10:19488970-19489199	218	-2.57	0.37	-6.94	3.85e-12	5.26e-11
0	chr2:214593860-214594023	177	-2.81	0.404	-6.94	3.9e-12	5.33e-11
0	chr5:96968730-96968895	324	2.35	0.339	6.94	3.9e-12	5.33e-11
0	chr5:167792630-167792819	206	-3.1	0.446	-6.94	3.96e-12	5.41e-11
0	chr15:81480780-81480959	142	-3.05	0.44	-6.94	3.97e-12	5.42e-11
0	chr1:224759884-224760073	198	6.3	0.907	6.94	3.99e-12	5.45e-11
0	chr18:37893448-37893610	175	4.01	0.579	6.94	4.02e-12	5.48e-11
0	chr10:100115052-100115218	194	-2.69	0.388	-6.94	4.04e-12	5.5e-11
0	chr8:15443728-15443977	288	2.46	0.355	6.94	4.05e-12	5.51e-11
0	chr16:31117848-31118040	2150	0.958	0.138	6.93	4.07e-12	5.54e-11
0	chr18:7038480-7038738	586	1.67	0.24	6.93	4.11e-12	5.59e-11
0	chr2:146927338-146927573	231	-2.49	0.359	-6.93	4.11e-12	5.59e-11
0	chr3:192727431-192727715	782	-1.39	0.201	-6.93	4.12e-12	5.6e-11
0	chr6:89676206-89676387	199	3.37	0.486	6.93	4.14e-12	5.62e-11
0	chr15:72184316-72184591	331	-2.12	0.306	-6.93	4.15e-12	5.64e-11
0	chr13:82035344-82035517	257	2.66	0.384	6.93	4.16e-12	5.65e-11
0	chr5:57816291-57816473	179	-2.81	0.405	-6.93	4.18e-12	5.67e-11
0	chr4:130850135-130850310	217	3.04	0.438	6.93	4.23e-12	5.74e-11
0	chr10:96124780-96124940	250	-2.41	0.348	-6.93	4.25e-12	5.76e-11
0	chr12:30807420-30807665	155	-2.94	0.424	-6.93	4.31e-12	5.83e-11
0	chr11:107799368-107799518	220	-2.64	0.382	-6.92	4.41e-12	5.97e-11
0	chr13:26785836-26785994	220	-2.64	0.382	-6.92	4.41e-12	5.97e-11
0	chr8:120404331-120404528	265	2.64	0.381	6.92	4.48e-12	6.06e-11
0	chr10:128305711-128305959	191	3.35	0.484	6.92	4.56e-12	6.17e-11
0	chr16:48255897-48256143	161	4.27	0.617	6.92	4.57e-12	6.18e-11
0	chr6:129936641-129936798	171	-2.82	0.408	-6.92	4.58e-12	6.19e-11
0	chr14:61837655-61837856	254	-2.4	0.346	-6.92	4.6e-12	6.21e-11
0	chr6:90611233-90611407	583	-1.61	0.233	-6.92	4.62e-12	6.24e-11
0	chr1:113433404-113433582	229	2.91	0.421	6.92	4.64e-12	6.25e-11
0	chr6:111997169-111997380	305	-2.21	0.32	-6.92	4.64e-12	6.25e-11
0	chr16:69796506-69796720	213	-2.57	0.372	-6.92	4.66e-12	6.27e-11
0	chr4:111330807-111331000	309	2.4	0.348	6.91	4.68e-12	6.3e-11
0	chr10:84280243-84280399	312	-2.37	0.342	-6.91	4.72e-12	6.36e-11
0	chr11:48109836-48110091	648	1.59	0.23	6.91	4.75e-12	6.4e-11
0	chr10:21989494-21989771	157	-2.92	0.422	-6.91	4.79e-12	6.43e-11
0	chr12:93699366-93699536	253	-2.38	0.344	-6.91	4.79e-12	6.43e-11
0	chr2:76985606-76985814	192	-2.87	0.415	-6.91	4.83e-12	6.48e-11
0	chr5:97297244-97297442	174	-3	0.434	-6.91	4.86e-12	6.52e-11
0	chr4:151581687-151581907	270	2.63	0.381	6.91	4.87e-12	6.53e-11
0	chr12:2135714-2135918	270	-2.34	0.339	-6.91	4.93e-12	6.61e-11
0	chr16:75130619-75130834	146	-3.04	0.439	-6.91	4.94e-12	6.62e-11
0	chr8:71406628-71406934	263	-2.42	0.35	-6.91	4.97e-12	6.66e-11
0	chr5:178576939-178577119	285	-2.3	0.334	-6.91	5e-12	6.69e-11
0	chr11:34961918-34962205	211	3.14	0.454	6.91	5.01e-12	6.7e-11
0	chr19:37078077-37078361	1460	1.06	0.154	6.9	5.02e-12	6.72e-11
0	chr2:8693346-8693603	232	-2.48	0.359	-6.9	5.03e-12	6.72e-11
0	chr2:179428789-179429008	347	-2.1	0.304	-6.9	5.03e-12	6.72e-11
0	chr19:37346153-37346396	192	3.29	0.476	6.9	5.04e-12	6.73e-11
0	chr5:39660111-39660301	215	3.01	0.436	6.9	5.05e-12	6.74e-11
0	chr9:68522917-68523159	228	2.87	0.415	6.9	5.07e-12	6.77e-11
0	chr11:22466873-22467071	265	2.58	0.374	6.9	5.12e-12	6.83e-11
0	chr11:131064523-131064729	236	-2.45	0.356	-6.9	5.25e-12	6.99e-11
0	chr3:134677341-134677508	146	-3.31	0.479	-6.9	5.26e-12	7e-11
0	chr6:71599153-71599310	307	2.47	0.359	6.9	5.26e-12	7e-11
0	chr12:74021955-74022160	175	-2.83	0.41	-6.9	5.28e-12	7.02e-11
0	chr14:76138798-76139001	290	-2.23	0.324	-6.9	5.36e-12	7.13e-11
0	chr15:97295885-97296053	530	-1.7	0.247	-6.89	5.42e-12	7.2e-11
0	chr22:50775231-50775407	187	-2.74	0.398	-6.89	5.42e-12	7.2e-11
0	chr9:68801215-68801386	190	3.4	0.494	6.89	5.43e-12	7.21e-11
0	chr13:52968241-52968396	239	-2.44	0.354	-6.89	5.54e-12	7.35e-11
0	chr2:188647866-188648039	271	2.58	0.375	6.89	5.54e-12	7.35e-11
0	chr8:97553576-97553802	220	-2.54	0.369	-6.89	5.55e-12	7.36e-11
0	chr17:60224253-60224424	239	2.78	0.403	6.89	5.6e-12	7.42e-11
0	chr14:28596457-28596649	230	2.9	0.42	6.89	5.63e-12	7.45e-11
0	chr2:99662790-99662974	236	2.98	0.433	6.89	5.63e-12	7.45e-11
0	chr8:24891873-24892086	228	-2.49	0.362	-6.89	5.63e-12	7.46e-11
0	chr16:80526571-80526722	217	-2.54	0.369	-6.89	5.65e-12	7.48e-11
0	chr3:109355373-109355590	444	-1.83	0.266	-6.89	5.66e-12	7.48e-11
0	chr6:51874779-51875071	176	-2.83	0.41	-6.89	5.66e-12	7.48e-11
0	chr20:57748618-57748917	365	2.31	0.336	6.89	5.74e-12	7.58e-11
0	chr13:21546331-21546484	183	3.49	0.507	6.89	5.77e-12	7.61e-11
0	chr4:122783463-122783621	842	-1.48	0.215	-6.88	5.81e-12	7.66e-11
0	chr8:61077886-61078051	413	-1.91	0.277	-6.88	5.81e-12	7.66e-11
0	chr7:39353863-39354019	857	1.35	0.197	6.88	5.91e-12	7.78e-11
0	chr6:146315502-146315672	243	2.81	0.409	6.88	5.94e-12	7.82e-11
0	chr9:27247823-27248057	206	-2.6	0.378	-6.88	6.07e-12	7.99e-11
0	chr4:55157678-55157848	176	-2.78	0.404	-6.88	6.08e-12	8e-11
0	chr6:2932242-2932410	269	-2.3	0.335	-6.88	6.12e-12	8.05e-11
0	chr18:33201629-33201785	238	-2.54	0.369	-6.88	6.14e-12	8.07e-11
0	chr2:58802285-58802496	167	4.34	0.631	6.88	6.17e-12	8.1e-11
0	chr4:170991126-170991294	206	-2.66	0.387	-6.88	6.16e-12	8.1e-11
0	chr7:22488912-22489129	279	-2.37	0.344	-6.88	6.17e-12	8.1e-11
0	chr7:34585837-34585998	196	3.2	0.466	6.87	6.23e-12	8.18e-11
0	chr3:148076164-148076343	273	-2.32	0.338	-6.87	6.24e-12	8.19e-11
0	chr4:188387428-188387616	185	-2.72	0.396	-6.87	6.25e-12	8.19e-11
0	chr11:12587552-12587728	193	-2.92	0.425	-6.87	6.32e-12	8.28e-11
0	chr15:100973637-100973805	226	-2.5	0.364	-6.87	6.41e-12	8.39e-11
0	chr4:168784945-168785135	491	1.96	0.285	6.87	6.41e-12	8.39e-11
0	chr10:83764841-83764999	394	2.07	0.302	6.87	6.42e-12	8.4e-11
0	chr11:133579567-133579776	221	-2.58	0.375	-6.87	6.44e-12	8.42e-11
0	chr4:44494002-44494223	252	-2.4	0.35	-6.87	6.45e-12	8.43e-11
0	chr5:181273414-181273683	217	-2.55	0.371	-6.87	6.45e-12	8.43e-11
0	chr8:100157908-100158085	744	-1.41	0.205	-6.87	6.54e-12	8.54e-11
[truncated: 24,095 more rows]
