# Supplementary material for: Molecular Determinants of the Human Retinal Pigment Epithelium Cell Fate and Potential Pharmacogenomic Targets for Precision Medicine
Source: Int J Mol Sci. 2025 Jun 17;26(12):5817. doi: 10.3390/ijms26125817 (PMC12192794; doi:10.3390/ijms26125817)
Supplement: Supplementary file 1 [file ijms-26-05817-s001.zip › iPSCvsRPEall.summary_April2025.xlsx]

## Sheet: IPSvsRPE.all.summary
TF	weighted_meanDifference	weighted_CD	TFBS	weighted_Tstat	variance	pvalue	Cohend_factor	pvalueAdj	median.cor.tfs	classification_q0.1	classification_q0.05	classification_q0.01	classification_q0.001	classification_distr_rawP	classification_q0.1_final	classification_q0.05_final	classification_q0.01_final	classification_q0.001_final
AIRE.0.C	0.284	0.178	77	-1.16814	NA	NA	2	NA	NA	not-expressed	not-expressed	not-expressed	not-expressed	NA	not-expressed	not-expressed	not-expressed	not-expressed
ALX1.0.B	0.721	0.454	125	-3.92366	NA	NA	2	NA	-0.874065	repressor	repressor	repressor	repressor	1.85435e-07	repressor	repressor	repressor	repressor
ALX3.0.D	0.663	0.417	104	-3.24898	NA	NA	2	NA	0.0362588	undetermined	undetermined	undetermined	undetermined	0.0309875	undetermined	undetermined	undetermined	undetermined
ALX4.0.D	0.801	0.504	120	-4.39627	NA	NA	3	NA	0.758206	activator	activator	activator	activator	9.75572e-07	activator	activator	activator	activator
ANDR.0.A	-0.46	0.289	309	3.19984	NA	NA	2	NA	0.543221	activator	activator	activator	activator	0.116498	undetermined	undetermined	undetermined	undetermined
ANDR.1.A	0.0517	0.0749	233	-0.416	0.347	0.480063	1	0.607998	-0.240073	repressor	repressor	undetermined	undetermined	0.332737	undetermined	undetermined	undetermined	undetermined
ANDR.2.A	0.0717	0.0817	255	-0.585	0.369	0.335529	1	0.466376	-0.520524	repressor	repressor	repressor	repressor	0.0441553	repressor	repressor	repressor	repressor
AP2A.0.A	0.0311	0.0473	663	-0.247	0.226	0.603364	1	0.720284	-0.794521	repressor	repressor	repressor	repressor	6.94562e-05	repressor	repressor	repressor	repressor
AP2B.0.B	0.0458	0.0597	1383	-0.293	0.305	0.595738	1	0.714599	-0.728291	repressor	repressor	repressor	repressor	2.28708e-35	repressor	repressor	repressor	repressor
AP2C.0.A	0.0519	0.0406	972	-0.581	0.214	0.209137	1	0.32921	-0.61674	repressor	repressor	repressor	repressor	2.76479e-07	repressor	repressor	repressor	repressor
AP2D.0.D	-0.017	0.0893	1531	0.453	0.352	0.445147	1	0.579969	NA	not-expressed	not-expressed	not-expressed	not-expressed	NA	not-expressed	not-expressed	not-expressed	not-expressed
ARI3A.0.D	-0.108	0.062	204	0.391	0.438	0.554655	1	0.676706	-0.651139	repressor	repressor	repressor	repressor	0.0135715	repressor	repressor	repressor	repressor
ARI5B.0.C	0.0655	0.0415	58	-0.187547	NA	NA	1	NA	0.586171	activator	activator	activator	activator	0.374963	undetermined	undetermined	undetermined	undetermined
ARNT2.0.D	0.109	0.0853	460	-0.882	0.258	0.0824868	1	0.154801	-0.838834	repressor	repressor	repressor	repressor	5.20014e-05	repressor	repressor	repressor	repressor
ARX.0.D	0.689	0.434	120	-3.22887	NA	NA	2	NA	NA	not-expressed	not-expressed	not-expressed	not-expressed	NA	not-expressed	not-expressed	not-expressed	not-expressed
ASCL1.0.A	-0.123	0.163	965	1.34	0.242	0.00645087	2	0.0181864	-0.942477	repressor	repressor	repressor	repressor	3.5256e-23	repressor	repressor	repressor	repressor
ASCL2.0.D	-0.182	0.135	806	1.76	0.292	0.00112586	2	0.00374536	0.966385	activator	activator	activator	activator	1.71026e-24	activator	activator	activator	activator
ATF1.0.B	0.387	0.331	169	-2.64	0.289	9.06911e-07	2	4.86612e-06	0.408002	activator	activator	activator	activator	0.70973	undetermined	undetermined	undetermined	undetermined
ATF2.0.B	0.33	0.247	252	-1.9	0.264	0.000217416	2	0.00082456	-0.695749	repressor	repressor	repressor	repressor	0.000557135	repressor	repressor	repressor	repressor
ATF2.1.B	0.0817	0.0512	152	-0.463448	NA	NA	1	NA	-0.774677	repressor	repressor	repressor	repressor	0.000637339	repressor	repressor	repressor	repressor
ATF2.2.C	0.447	0.387	133	-2.92	0.345	6.64924e-07	2	3.60649e-06	0.155253	activator	activator	undetermined	undetermined	0.881997	undetermined	undetermined	undetermined	undetermined
ATF3.0.A	0.289	0.289	153	-2.88	0.333	6.0129e-07	2	3.44878e-06	-0.159224	repressor	repressor	undetermined	undetermined	0.334918	undetermined	undetermined	undetermined	undetermined
ATF4.0.A	0.249	0.159	150	-1.28243	NA	NA	2	NA	-0.848608	repressor	repressor	repressor	repressor	0.00118934	repressor	repressor	repressor	repressor
ATF6A.0.B	0.157	0.143	207	-1.1	0.24	0.0247447	2	0.0599398	-0.64438	repressor	repressor	repressor	repressor	0.085295	undetermined	undetermined	undetermined	undetermined
ATF7.0.D	0.59	0.484	108	-3.29139	NA	NA	2	NA	0.199146	activator	activator	undetermined	undetermined	0.0517604	undetermined	undetermined	undetermined	undetermined
ATOH1.0.B	-0.307	0.216	520	2.44	0.284	4.68147e-06	2	2.31292e-05	-0.565342	repressor	repressor	repressor	repressor	4.02494e-06	repressor	repressor	repressor	repressor
BACH1.0.A	0.1	0.111	734	-1.16	0.296	0.0329968	2	0.0748427	-0.343462	repressor	repressor	repressor	undetermined	0.00035099	repressor	repressor	repressor	undetermined
BACH2.0.A	0.0995	0.161	647	-1.14	0.315	0.0422362	2	0.0908442	0.112657	activator	activator	undetermined	undetermined	0.367961	undetermined	undetermined	undetermined	undetermined
BARH1.0.D	0.192	0.12	50	-0.673057	NA	NA	2	NA	0.347948	activator	activator	activator	undetermined	0.00501155	activator	activator	activator	undetermined
BARH2.0.D	0.62	0.388	57	-2.09299	NA	NA	2	NA	NA	not-expressed	not-expressed	not-expressed	not-expressed	NA	not-expressed	not-expressed	not-expressed	not-expressed
BARX1.0.D	0.247	0.156	98	-1.21393	NA	NA	2	NA	-0.75027	repressor	repressor	repressor	repressor	6.45076e-05	repressor	repressor	repressor	repressor
BARX2.0.D	0.281	0.176	54	-1.0965	NA	NA	2	NA	0.190647	activator	activator	undetermined	undetermined	0.266573	undetermined	undetermined	undetermined	undetermined
BATF.0.A	0.211	0.134	165	-1.261	NA	NA	2	NA	NA	not-expressed	not-expressed	not-expressed	not-expressed	NA	not-expressed	not-expressed	not-expressed	not-expressed
BATF.1.A	0.186	0.12	110	-0.94236	NA	NA	2	NA	NA	not-expressed	not-expressed	not-expressed	not-expressed	NA	not-expressed	not-expressed	not-expressed	not-expressed
BATF3.0.B	0.0877	0.0554	137	-0.389803	NA	NA	1	NA	-0.204096	repressor	repressor	undetermined	undetermined	0.109093	undetermined	undetermined	undetermined	undetermined
BC11A.0.A	-0.0951	0.0911	811	1.11	0.306	0.0447916	1	0.0951106	0.483479	activator	activator	activator	activator	0.0514398	undetermined	undetermined	undetermined	undetermined
BCL6.0.A	-0.0357	0.0995	248	0.175	0.324	0.758506	1	0.841099	0.105752	activator	activator	undetermined	undetermined	0.300874	undetermined	undetermined	undetermined	undetermined
BCL6B.0.D	0.436	0.276	77	-1.33439	NA	NA	2	NA	-0.664721	repressor	repressor	repressor	repressor	0.0931646	undetermined	undetermined	undetermined	undetermined
BHA15.0.B	-0.105	0.078	964	1.02	0.247	0.0401355	1	0.0874569	0.952382	activator	activator	activator	activator	3.122e-22	activator	activator	activator	activator
BHE22.0.D	0.337	0.212	57	-1.24361	NA	NA	2	NA	0.537041	activator	activator	activator	activator	0.0479256	activator	activator	activator	activator
BHE23.0.D	0.0256	0.054	106	-0.039917	NA	NA	1	NA	0.229908	activator	activator	undetermined	undetermined	0.190479	undetermined	undetermined	undetermined	undetermined
BHE40.0.A	0.283	0.267	107	-2.1	0.239	1.74249e-05	2	7.69469e-05	-0.327655	repressor	repressor	repressor	undetermined	0.421157	undetermined	undetermined	undetermined	undetermined
BHE41.0.D	-0.151	0.137	378	1.29	0.209	0.00477643	2	0.0141032	-0.937385	repressor	repressor	repressor	repressor	2.14549e-09	repressor	repressor	repressor	repressor
BMAL1.0.A	0.271	0.212	229	-1.78	0.241	0.000287997	2	0.00103389	-0.0313185	undetermined	undetermined	undetermined	undetermined	0.00320042	undetermined	undetermined	undetermined	undetermined
BPTF.0.D	-0.295	0.186	248	1.72	0.417	0.00773215	2	0.021555	0.406853	activator	activator	activator	activator	0.325868	undetermined	undetermined	undetermined	undetermined
BRAC.0.A	0.289	0.183	141	-1.06	0.29	0.0490254	2	0.102058	NA	not-expressed	not-expressed	not-expressed	not-expressed	NA	not-expressed	not-expressed	not-expressed	not-expressed
BRAC.1.B	0.2	0.153	131	-0.868	0.319	0.124336	2	0.214684	NA	not-expressed	not-expressed	not-expressed	not-expressed	NA	not-expressed	not-expressed	not-expressed	not-expressed
BRCA1.0.D	0.151	0.0992	189	-0.760691	NA	NA	1	NA	-0.489201	repressor	repressor	repressor	repressor	0.0129549	repressor	repressor	repressor	repressor
BSH.0.D	0.458	0.29	84	-1.95663	NA	NA	2	NA	NA	not-expressed	not-expressed	not-expressed	not-expressed	NA	not-expressed	not-expressed	not-expressed	not-expressed
CDC5L.0.D	0.261	0.164	70	-1.23777	NA	NA	2	NA	-0.875985	repressor	repressor	repressor	repressor	0.000518653	repressor	repressor	repressor	repressor
CDX1.0.C	0.307	0.194	286	-2.29166	NA	NA	2	NA	0.787969	activator	activator	activator	activator	6.08597e-06	activator	activator	activator	activator
CDX2.0.A	-0.236	0.149	112	1.15762	NA	NA	2	NA	NA	not-expressed	not-expressed	not-expressed	not-expressed	NA	not-expressed	not-expressed	not-expressed	not-expressed
CEBPA.0.A	0.351	0.226	191	-2.12	0.358	0.000395319	2	0.00136989	0.0972434	activator	undetermined	undetermined	undetermined	0.0187846	activator	undetermined	undetermined	undetermined
CEBPB.0.A	0.387	0.246	176	-2.42261	NA	NA	2	NA	0.476081	activator	activator	activator	activator	0.005596	activator	activator	activator	activator
CEBPD.0.C	0.138	0.205	158	-1.02	0.402	0.107672	2	0.189185	0.287481	activator	activator	activator	undetermined	0.185878	undetermined	undetermined	undetermined	undetermined
CEBPG.0.B	0.224	0.142	153	-1.17001	NA	NA	2	NA	-0.701256	repressor	repressor	repressor	repressor	0.00867099	repressor	repressor	repressor	repressor
CEBPZ.0.D	0.132	0.162	344	-1.81	0.327	0.00154963	2	0.00508726	0.26057	activator	activator	activator	undetermined	0.869602	undetermined	undetermined	undetermined	undetermined
CENPB.0.D	-0.132	0.198	376	1.35153	NA	NA	2	NA	0.301848	activator	activator	activator	undetermined	0.00782931	activator	activator	activator	undetermined
CLOCK.0.C	0.231	0.222	247	-0.907	0.271	0.0814562	2	0.154263	-0.0230776	undetermined	undetermined	undetermined	undetermined	0.207445	undetermined	undetermined	undetermined	undetermined
COE1.0.A	-0.0283	0.0913	606	0.28	0.259	0.582193	1	0.705132	-0.639079	repressor	repressor	repressor	repressor	1.37113e-06	repressor	repressor	repressor	repressor
COT1.0.C	-0.0913	0.0821	946	1.11	0.234	0.0217536	1	0.0534732	-0.879397	repressor	repressor	repressor	repressor	1.93875e-16	repressor	repressor	repressor	repressor
COT1.1.C	-0.23	0.197	582	2.09	0.243	2.23741e-05	2	9.7084e-05	-0.925297	repressor	repressor	repressor	repressor	4.49555e-12	repressor	repressor	repressor	repressor
COT2.0.A	-0.137	0.129	210	0.6	0.29	0.265205	2	0.392693	-0.255003	repressor	repressor	undetermined	undetermined	0.286774	undetermined	undetermined	undetermined	undetermined
COT2.1.A	-0.116	0.182	437	0.828	0.247	0.0957082	2	0.174301	-0.830185	repressor	repressor	repressor	repressor	1.31348e-05	repressor	repressor	repressor	repressor
CPEB1.0.D	-0.524	0.328	1124	6.58	0.475	1.33162e-21	2	4.153e-20	0.128662	activator	activator	undetermined	undetermined	0.387085	undetermined	undetermined	undetermined	undetermined
CR3L1.0.D	0.106	0.129	129	-0.357	0.218	0.444504	2	0.579969	-0.364286	repressor	repressor	repressor	undetermined	0.163059	undetermined	undetermined	undetermined	undetermined
CR3L2.0.D	0.103	0.0864	97	-0.60111	NA	NA	1	NA	-0.878787	repressor	repressor	repressor	repressor	0.0353051	repressor	repressor	repressor	repressor
CREB1.0.A	0.388	0.329	135	-2.12	0.266	3.94797e-05	2	0.000165549	-0.12649	repressor	undetermined	undetermined	undetermined	0.0775343	undetermined	undetermined	undetermined	undetermined
CREB3.0.D	0.104	0.0851	78	-0.592208	NA	NA	1	NA	-0.466485	repressor	repressor	repressor	repressor	0.0359132	repressor	repressor	repressor	repressor
CREB5.0.D	0.42	0.343	121	-2.47	0.238	4.12696e-07	2	2.42277e-06	0.152554	activator	activator	undetermined	undetermined	0.099093	undetermined	undetermined	undetermined	undetermined
CREM.0.C	0.361	0.299	174	-2.33	0.236	1.6168e-06	2	8.58282e-06	0.258157	activator	activator	activator	undetermined	0.765751	undetermined	undetermined	undetermined	undetermined
CRX.0.B	0.676	0.428	724	-7.44	0.393	1.73617e-32	2	1.23764e-30	0.851775	activator	activator	activator	activator	2.9208e-34	activator	activator	activator	activator
CTCF.0.A	-0.998	0.675	2724	25	0.875	2.34006e-157	3	1.16769e-154	0.893635	activator	activator	activator	activator	0	activator	activator	activator	activator
CTCFL.0.A	-0.744	0.505	2776	17.2	0.519	5.56065e-126	3	1.38738e-123	NA	not-expressed	not-expressed	not-expressed	not-expressed	NA	not-expressed	not-expressed	not-expressed	not-expressed
CXXC1.0.D	0.212	0.191	221	-1.88	0.223	6.85909e-05	2	0.000280548	0.764381	activator	activator	activator	activator	0.0458171	activator	activator	activator	activator
DBP.0.B	0.419	0.264	130	-1.88943	NA	NA	2	NA	0.86627	activator	activator	activator	activator	4.0781e-06	activator	activator	activator	activator
DDIT3.0.D	0.244	0.153	159	-1.4021	NA	NA	2	NA	0.62908	activator	activator	activator	activator	3.38898e-06	activator	activator	activator	activator
DLX1.0.D	0.0221	0.0503	108	-0.0161845	NA	NA	1	NA	0.448891	activator	activator	activator	activator	0.343106	undetermined	undetermined	undetermined	undetermined
DLX2.0.D	0.211	0.134	129	-1.01327	NA	NA	2	NA	0.776316	activator	activator	activator	activator	4.09398e-08	activator	activator	activator	activator
DLX3.0.C	-0.0423	0.0477	72	0.190478	NA	NA	1	NA	-0.367149	repressor	repressor	repressor	undetermined	0.145185	undetermined	undetermined	undetermined	undetermined
DLX4.0.D	0.575	0.361	92	-2.98291	NA	NA	2	NA	NA	not-expressed	not-expressed	not-expressed	not-expressed	NA	not-expressed	not-expressed	not-expressed	not-expressed
DLX6.0.D	0.498	0.312	86	-2.30514	NA	NA	2	NA	NA	not-expressed	not-expressed	not-expressed	not-expressed	NA	not-expressed	not-expressed	not-expressed	not-expressed
DMBX1.0.D	0.52	0.328	107	-2.7996	NA	NA	2	NA	0.931339	activator	activator	activator	activator	1.73842e-08	activator	activator	activator	activator
DMRT1.0.D	-0.0954	0.06	92	0.386158	NA	NA	1	NA	NA	not-expressed	not-expressed	not-expressed	not-expressed	NA	not-expressed	not-expressed	not-expressed	not-expressed
DPRX.0.D	0.794	0.501	112	-3.24175	NA	NA	3	NA	NA	not-expressed	not-expressed	not-expressed	not-expressed	NA	not-expressed	not-expressed	not-expressed	not-expressed
DRGX.0.D	0.706	0.444	126	-4.01524	NA	NA	2	NA	0.669837	activator	activator	activator	activator	2.04643e-06	activator	activator	activator	activator
DUX4.0.A	0.464	0.292	99	-1.91422	NA	NA	2	NA	NA	not-expressed	not-expressed	not-expressed	not-expressed	NA	not-expressed	not-expressed	not-expressed	not-expressed
DUXA.0.D	0.666	0.421	149	-3.70529	NA	NA	2	NA	-0.870971	repressor	repressor	repressor	repressor	1.26869e-09	repressor	repressor	repressor	repressor
E2F1.0.A	0.0183	0.0894	1157	-0.867	0.29	0.107403	1	0.189185	0.898238	activator	activator	activator	activator	2.59355e-21	activator	activator	activator	activator
E2F2.0.B	0.115	0.19	97	-0.772152	NA	NA	2	NA	0.940346	activator	activator	activator	activator	0.00135838	activator	activator	activator	activator
E2F3.0.A	0.0998	0.1	459	-1.17	0.224	0.0134331	2	0.0350948	0.579964	activator	activator	activator	activator	0.0136905	activator	activator	activator	activator
E2F4.0.A	0.115	0.117	1849	-3.36	0.34	8.29495e-09	2	6.08703e-08	0.839008	activator	activator	activator	activator	5.94927e-23	activator	activator	activator	activator
E2F4.1.A	0.141	0.13	213	-1.45	0.391	0.0204012	2	0.0509009	0.931575	activator	activator	activator	activator	4.66074e-05	activator	activator	activator	activator
E2F6.0.A	0.0294	0.0436	1599	-0.543	0.217	0.243754	1	0.373108	0.844747	activator	activator	activator	activator	4.66407e-18	activator	activator	activator	activator
E2F7.0.B	0.0214	0.0788	1680	-1.22	0.276	0.0202205	1	0.0507038	0.866796	activator	activator	activator	activator	3.57092e-24	activator	activator	activator	activator
E2F8.0.D	0.154	0.102	126	-0.509	0.298	0.351122	2	0.482671	-0.105214	undetermined	undetermined	undetermined	undetermined	0.567967	undetermined	undetermined	undetermined	undetermined
E4F1.0.D	0.296	0.281	77	-2.49085	NA	NA	2	NA	0.0251153	undetermined	undetermined	undetermined	undetermined	0.59307	undetermined	undetermined	undetermined	undetermined
EGR1.0.A	0.0631	0.0628	2890	-1.69	0.247	0.000672715	1	0.00226814	-0.850574	repressor	repressor	repressor	repressor	2.21015e-30	repressor	repressor	repressor	repressor
EGR2.0.A	-0.0712	0.0665	4094	1.65	0.222	0.000461901	1	0.00158958	-0.829833	repressor	repressor	repressor	repressor	9.80025e-56	repressor	repressor	repressor	repressor
EGR2.1.A	-0.0388	0.0702	3032	0.984	0.236	0.0428128	1	0.0916892	-0.809911	repressor	repressor	repressor	repressor	1.39225e-36	repressor	repressor	repressor	repressor
EGR3.0.D	0.11	0.0782	262	-0.58	0.255	0.250733	1	0.38145	-0.500076	repressor	repressor	repressor	repressor	0.205125	undetermined	undetermined	undetermined	undetermined
EGR4.0.D	-0.125	0.168	2789	2.4	0.254	1.91632e-06	2	9.85817e-06	-0.496429	repressor	repressor	repressor	repressor	3.9241e-83	repressor	repressor	repressor	repressor
EHF.0.B	-0.102	0.255	435	0.563	0.327	0.324849	2	0.455762	-0.301327	repressor	repressor	undetermined	undetermined	0.00542956	repressor	repressor	undetermined	undetermined
ELF1.0.A	0.318	0.343	657	-6.41	0.594	9.02454e-17	2	1.95793e-15	-0.318161	repressor	repressor	repressor	undetermined	0.0263728	repressor	repressor	repressor	undetermined
ELF2.0.C	0.354	0.348	679	-8.34	0.742	3.59688e-22	2	1.28203e-20	-0.246665	repressor	repressor	undetermined	undetermined	4.51678e-05	repressor	repressor	undetermined	undetermined
ELF3.0.A	-0.186	0.2	395	1.63	0.392	0.00922983	2	0.0250309	-0.288059	repressor	repressor	undetermined	undetermined	0.0179508	repressor	repressor	undetermined	undetermined
ELF5.0.A	0.0911	0.0786	728	-1.13	0.244	0.0221598	1	0.0539401	-0.161503	repressor	repressor	undetermined	undetermined	0.508379	undetermined	undetermined	undetermined	undetermined
ELK1.0.B	0.397	0.398	576	-10.6	0.73	2.41374e-35	2	2.40892e-33	0.252713	activator	activator	undetermined	undetermined	0.00218652	activator	activator	undetermined	undetermined
ELK3.0.D	0.218	0.212	449	-2.82	0.321	6.44668e-07	2	3.57432e-06	-0.181475	repressor	repressor	undetermined	undetermined	0.000271791	repressor	repressor	undetermined	undetermined
ELK4.0.A	0.393	0.382	625	-11	0.718	1.5546e-38	2	1.93936e-36	-0.422221	repressor	repressor	repressor	undetermined	0.62093	undetermined	undetermined	undetermined	undetermined
EMX1.0.D	0.641	0.401	75	-2.89062	NA	NA	2	NA	-0.946409	repressor	repressor	repressor	repressor	1.72654e-08	repressor	repressor	repressor	repressor
EMX2.0.D	0.653	0.409	79	-3.22093	NA	NA	2	NA	NA	not-expressed	not-expressed	not-expressed	not-expressed	NA	not-expressed	not-expressed	not-expressed	not-expressed
EOMES.0.D	-0.107	0.0678	116	0.456319	NA	NA	1	NA	NA	not-expressed	not-expressed	not-expressed	not-expressed	NA	not-expressed	not-expressed	not-expressed	not-expressed
ERG.0.A	-0.0311	0.0703	1011	0.211	0.253	0.674858	1	0.774147	-0.37049	repressor	repressor	repressor	undetermined	1.48618e-09	repressor	repressor	repressor	undetermined
ERR1.0.A	-0.00439	0.0798	169	0.113	0.356	0.849788	1	0.911923	-0.166282	repressor	repressor	undetermined	undetermined	0.608426	undetermined	undetermined	undetermined	undetermined
ERR2.0.A	0.0293	0.0711	170	-0.0374	0.358	0.950159	1	0.973571	-0.270977	repressor	repressor	undetermined	undetermined	0.412329	undetermined	undetermined	undetermined	undetermined
ERR3.0.B	-0.279	0.175	149	1.33441	NA	NA	2	NA	-0.00199533	undetermined	undetermined	undetermined	undetermined	0.219375	undetermined	undetermined	undetermined	undetermined
ESR1.0.A	-0.159	0.11	246	0.754	0.232	0.117487	2	0.204987	-0.274513	repressor	repressor	undetermined	undetermined	0.0466112	repressor	repressor	undetermined	undetermined
ESR1.1.A	0.143	0.113	293	-0.813	0.255	0.107402	2	0.189185	-0.192851	repressor	repressor	undetermined	undetermined	0.382839	undetermined	undetermined	undetermined	undetermined
ESR2.0.A	-0.103	0.106	378	0.555	0.237	0.254271	2	0.383327	0.900243	activator	activator	activator	activator	2.00417e-06	activator	activator	activator	activator
ESR2.1.A	0.19	0.146	715	-1.7	0.265	0.000958709	2	0.00321071	-0.355132	repressor	repressor	repressor	undetermined	0.0797359	undetermined	undetermined	undetermined	undetermined
ESX1.0.D	0.183	0.132	245	-1.01	0.267	0.0506261	2	0.103961	-0.152831	repressor	repressor	undetermined	undetermined	0.154959	undetermined	undetermined	undetermined	undetermined
ETS1.0.A	0.08	0.149	793	-1.91	0.305	0.000543262	2	0.00185676	0.701664	activator	activator	activator	activator	0.000337814	activator	activator	activator	activator
ETS2.0.B	-0.0827	0.0763	1061	1.03	0.277	0.050344	1	0.103809	-0.128824	repressor	undetermined	undetermined	undetermined	0.440916	undetermined	undetermined	undetermined	undetermined
ETV1.0.A	0.293	0.33	644	-7.75	0.712	4.12941e-20	2	1.03029e-18	0.583558	activator	activator	activator	activator	0.0652702	undetermined	undetermined	undetermined	undetermined
ETV2.0.B	-0.0166	0.109	674	-0.0571	0.261	0.911008	2	0.951031	0.765076	activator	activator	activator	activator	7.74951e-06	activator	activator	activator	activator
ETV3.0.D	-0.215	0.137	79	0.813176	NA	NA	2	NA	-0.804537	repressor	repressor	repressor	repressor	0.0175309	repressor	repressor	repressor	repressor
ETV4.0.B	-0.0637	0.117	533	0.478	0.283	0.368901	2	0.500221	0.699544	activator	activator	activator	activator	0.000874246	activator	activator	activator	activator
ETV5.0.C	-0.109	0.0825	1073	1.31	0.259	0.0100508	1	0.02711	0.76209	activator	activator	activator	activator	6.78226e-07	activator	activator	activator	activator
ETV6.0.D	-0.0736	0.152	343	0.561	0.274	0.283839	2	0.408139	0.558932	activator	activator	activator	activator	0.00145493	activator	activator	activator	activator
ETV7.0.D	-0.0148	0.0516	1912	0.302	0.235	0.533299	1	0.653848	0.70846	activator	activator	activator	activator	1.11508e-09	activator	activator	activator	activator
EVI1.0.B	-0.316	0.2	50	0.927797	NA	NA	2	NA	-0.145615	repressor	repressor	undetermined	undetermined	0.455372	undetermined	undetermined	undetermined	undetermined
FEV.0.B	0.0873	0.122	481	-1.56	0.294	0.00401382	2	0.0119934	-0.627463	repressor	repressor	repressor	repressor	1.27465e-05	repressor	repressor	repressor	repressor
FEZF1.0.C	-0.0726	0.0609	232	0.285	0.345	0.627523	1	0.738524	NA	not-expressed	not-expressed	not-expressed	not-expressed	NA	not-expressed	not-expressed	not-expressed	not-expressed
FIGLA.0.D	-0.0879	0.0561	73	0.352327	NA	NA	1	NA	NA	not-expressed	not-expressed	not-expressed	not-expressed	NA	not-expressed	not-expressed	not-expressed	not-expressed
FLI1.0.A	-0.105	0.0789	1869	1.48	0.242	0.00262517	1	0.00808616	-0.851067	repressor	repressor	repressor	repressor	5.29306e-26	repressor	repressor	repressor	repressor
FLI1.1.A	-0.0445	0.0723	979	0.333	0.254	0.508782	1	0.6358	-0.819675	repressor	repressor	repressor	repressor	9.09599e-12	repressor	repressor	repressor	repressor
FOS.0.A	0.386	0.28	736	-5.02	0.402	2.42241e-15	2	4.16821e-14	0.4586	activator	activator	activator	activator	0.108131	undetermined	undetermined	undetermined	undetermined
FOSB.0.A	0.331	0.215	606	-3.83	0.377	4.43904e-10	2	3.6918e-09	0.779264	activator	activator	activator	activator	7.83857e-25	activator	activator	activator	activator
FOSL1.0.A	0.303	0.218	812	-3.81	0.376	5.1842e-10	2	4.17245e-09	0.184813	activator	activator	undetermined	undetermined	9.84475e-26	activator	activator	undetermined	undetermined
FOSL2.0.A	0.314	0.207	743	-3.86	0.377	3.2447e-10	2	2.79156e-09	0.694939	activator	activator	activator	activator	2.61486e-15	activator	activator	activator	activator
FOXA1.0.A	-0.339	0.232	148	1.41	0.379	0.0220018	2	0.053818	-0.570843	repressor	repressor	repressor	repressor	0.0769309	undetermined	undetermined	undetermined	undetermined
FOXA2.0.A	-0.152	0.192	162	0.579	0.374	0.343758	2	0.476097	0.479017	activator	activator	activator	activator	0.314311	undetermined	undetermined	undetermined	undetermined
FOXA3.0.B	-0.383	0.355	152	1.58	0.395	0.0119384	2	0.0317628	0.958949	activator	activator	activator	activator	0.00481299	activator	activator	activator	activator
FOXB1.0.D	0.0826	0.08	76	-0.373474	NA	NA	1	NA	-0.812817	repressor	repressor	repressor	repressor	0.00738465	repressor	repressor	repressor	repressor
FOXC1.0.C	-1.3	1.23	256	10.6	1	2.9798e-26	4	1.48692e-24	-0.868692	repressor	repressor	repressor	repressor	1.11732e-16	repressor	repressor	repressor	repressor
FOXC2.0.D	0.0509	0.0984	183	-0.356581	NA	NA	1	NA	0.133833	activator	activator	undetermined	undetermined	0.229869	undetermined	undetermined	undetermined	undetermined
FOXD1.0.D	-1.16	1.15	282	9.87	0.808	4.75706e-28	4	2.63753e-26	-0.862746	repressor	repressor	repressor	repressor	2.63797e-14	repressor	repressor	repressor	repressor
FOXD2.0.D	0.435	0.272	96	-2.04326	NA	NA	2	NA	0.625021	activator	activator	activator	activator	0.000471068	activator	activator	activator	activator
FOXD3.0.D	-0.72	0.631	383	4.8	0.445	6.22304e-13	3	8.17183e-12	0.975224	activator	activator	activator	activator	6.24242e-13	activator	activator	activator	activator
FOXF1.0.D	-0.0803	0.0505	119	0.418983	NA	NA	1	NA	0.186075	activator	activator	undetermined	undetermined	0.266479	undetermined	undetermined	undetermined	undetermined
FOXF2.0.D	-1.31	1.22	254	11.6	1.01	8.06138e-31	4	5.02829e-29	-0.979164	repressor	repressor	repressor	repressor	6.81368e-30	repressor	repressor	repressor	repressor
FOXG1.0.D	-0.692	0.426	414	4.93	0.442	1.21239e-13	2	1.77937e-12	-0.416549	repressor	repressor	repressor	undetermined	0.0279585	repressor	repressor	repressor	undetermined
FOXH1.0.A	0.0948	0.0785	97	-0.401125	NA	NA	1	NA	-0.0525501	undetermined	undetermined	undetermined	undetermined	0.601933	undetermined	undetermined	undetermined	undetermined
FOXI1.0.B	0.161	0.204	313	-2.28	0.385	0.000238266	2	0.000874228	NA	not-expressed	not-expressed	not-expressed	not-expressed	NA	not-expressed	not-expressed	not-expressed	not-expressed
FOXJ2.0.C	-0.21	0.132	217	1.24684	NA	NA	2	NA	-0.474221	repressor	repressor	repressor	repressor	0.0656049	undetermined	undetermined	undetermined	undetermined
FOXJ3.0.A	-0.6	0.37	404	4.33	0.513	1.48986e-09	2	1.16163e-08	-0.503247	repressor	repressor	repressor	repressor	0.0143217	repressor	repressor	repressor	repressor
FOXJ3.1.B	-0.752	0.464	315	4.58	0.538	4.26071e-10	2	3.60355e-09	-0.562311	repressor	repressor	repressor	repressor	1.82439e-05	repressor	repressor	repressor	repressor
FOXK1.0.A	0.113	0.0719	183	-0.527005	NA	NA	1	NA	0.421943	activator	activator	activator	activator	0.0604547	undetermined	undetermined	undetermined	undetermined
FOXL1.0.D	-0.54	0.334	341	3.26	0.492	3.3571e-06	2	1.67519e-05	-0.200935	repressor	repressor	undetermined	undetermined	0.538553	undetermined	undetermined	undetermined	undetermined
FOXM1.0.A	-0.0216	0.117	202	0.189	0.376	0.757911	2	0.841099	-0.305874	repressor	repressor	undetermined	undetermined	0.257647	undetermined	undetermined	undetermined	undetermined
FOXO1.0.A	-0.0769	0.105	253	0.66	0.365	0.27464	2	0.398387	0.21458	activator	activator	undetermined	undetermined	0.176604	undetermined	undetermined	undetermined	undetermined
FOXO3.0.B	0.0208	0.0192	120	-0.0852252	NA	NA	1	NA	0.222173	activator	activator	undetermined	undetermined	0.358804	undetermined	undetermined	undetermined	undetermined
FOXO4.0.C	-0.00317	0.121	121	0.0270245	NA	NA	2	NA	0.161267	activator	activator	undetermined	undetermined	0.166491	undetermined	undetermined	undetermined	undetermined
FOXO6.0.D	0.329	0.208	56	-1.08617	NA	NA	2	NA	0.0966746	activator	undetermined	undetermined	undetermined	0.292372	undetermined	undetermined	undetermined	undetermined
FOXP1.0.A	0.138	0.164	150	-0.758524	NA	NA	2	NA	0.446423	activator	activator	activator	activator	0.0375561	activator	activator	activator	activator
FOXP2.0.C	0.139	0.0873	114	-0.586063	NA	NA	1	NA	0.221066	activator	activator	undetermined	undetermined	0.221947	undetermined	undetermined	undetermined	undetermined
FOXP3.0.D	0.169	0.106	105	-0.901799	NA	NA	2	NA	NA	not-expressed	not-expressed	not-expressed	not-expressed	NA	not-expressed	not-expressed	not-expressed	not-expressed
FOXQ1.0.C	-0.0481	0.0303	99	0.208337	NA	NA	1	NA	0.151047	activator	activator	undetermined	undetermined	0.038332	activator	activator	undetermined	undetermined
FUBP1.0.D	-0.66	0.439	344	4.46	0.453	3.43684e-11	2	3.49997e-10	0.839142	activator	activator	activator	activator	0.000117652	activator	activator	activator	activator
GABPA.0.A	0.323	0.333	745	-8.02	0.72	3.33497e-21	2	9.24528e-20	-0.00789827	undetermined	undetermined	undetermined	undetermined	0.000193841	undetermined	undetermined	undetermined	undetermined
GATA1.0.A	-0.148	0.0965	133	0.62	0.315	0.269298	1	0.396401	NA	not-expressed	not-expressed	not-expressed	not-expressed	NA	not-expressed	not-expressed	not-expressed	not-expressed
GATA1.1.A	0.0189	0.05	132	-0.0512	0.295	0.924897	1	0.957518	NA	not-expressed	not-expressed	not-expressed	not-expressed	NA	not-expressed	not-expressed	not-expressed	not-expressed
GATA2.0.A	-0.106	0.184	144	0.309	0.351	0.601976	2	0.720284	-0.190281	repressor	repressor	undetermined	undetermined	0.0610858	undetermined	undetermined	undetermined	undetermined
GATA2.1.A	0.112	0.0716	114	-0.475521	NA	NA	1	NA	-0.018089	undetermined	undetermined	undetermined	undetermined	0.29473	undetermined	undetermined	undetermined	undetermined
GATA3.0.A	0.117	0.0736	101	-0.504246	NA	NA	1	NA	0.436697	activator	activator	activator	activator	0.000402887	activator	activator	activator	activator
GATA4.0.A	-0.0149	0.0102	87	0.0568653	NA	NA	1	NA	NA	not-expressed	not-expressed	not-expressed	not-expressed	NA	not-expressed	not-expressed	not-expressed	not-expressed
GATA5.0.D	0.594	0.374	75	-2.00702	NA	NA	2	NA	0.107091	activator	activator	undetermined	undetermined	0.0131744	activator	activator	undetermined	undetermined
GATA6.0.A	0.151	0.0949	79	-0.604277	NA	NA	1	NA	0.27197	activator	activator	activator	undetermined	0.070157	undetermined	undetermined	undetermined	undetermined
GBX1.0.D	0.617	0.388	107	-3.20041	NA	NA	2	NA	0.415638	activator	activator	activator	activator	6.6748e-09	activator	activator	activator	activator
GBX2.0.D	0.536	0.337	98	-2.4879	NA	NA	2	NA	-0.906965	repressor	repressor	repressor	repressor	2.93623e-07	repressor	repressor	repressor	repressor
GCM1.0.D	0.137	0.0987	114	-0.635	0.333	0.271157	1	0.397962	NA	not-expressed	not-expressed	not-expressed	not-expressed	NA	not-expressed	not-expressed	not-expressed	not-expressed
GCR.0.A	0.212	0.136	172	-1.32	0.328	0.0211767	2	0.0523126	0.39325	activator	activator	activator	activator	0.0474117	activator	activator	activator	activator
GCR.1.A	0.0725	0.0793	256	-0.306	0.402	0.629363	1	0.738946	0.348461	activator	activator	activator	undetermined	0.22928	undetermined	undetermined	undetermined	undetermined
GFI1.0.C	0.0941	0.0613	236	-0.495	0.405	0.436677	1	0.57192	-0.776989	repressor	repressor	repressor	repressor	0.000671661	repressor	repressor	repressor	repressor
GFI1B.0.A	0.189	0.12	218	-1.1	0.323	0.0529299	2	0.107804	NA	not-expressed	not-expressed	not-expressed	not-expressed	NA	not-expressed	not-expressed	not-expressed	not-expressed
GLI1.0.D	-0.00243	0.0621	387	0.054	0.275	0.917984	1	0.952336	0.818627	activator	activator	activator	activator	0.000360487	activator	activator	activator	activator
GLI2.0.D	-0.072	0.076	179	0.386	0.315	0.491609	1	0.619477	0.736547	activator	activator	activator	activator	0.0190722	activator	activator	activator	activator
GLI3.0.B	-0.000148	0.0687	216	-0.0146	0.28	0.977988	1	0.995951	-0.690483	repressor	repressor	repressor	repressor	0.00290269	repressor	repressor	repressor	repressor
GLIS1.0.D	0.15	0.141	179	-0.709	0.23	0.13931	2	0.237254	-0.729111	repressor	repressor	repressor	repressor	0.0101277	repressor	repressor	repressor	repressor
GLIS2.0.D	0.0216	0.114	266	-0.375	0.23	0.434256	2	0.570247	-0.826648	repressor	repressor	repressor	repressor	4.36005e-05	repressor	repressor	repressor	repressor
GLIS3.0.D	-0.00392	0.0802	288	-0.124	0.213	0.788178	1	0.867806	-0.757374	repressor	repressor	repressor	repressor	1.89746e-06	repressor	repressor	repressor	repressor
GRHL1.0.D	-0.0265	0.103	128	0.0028	0.33	0.996111	2	0.997939	-0.0861668	undetermined	undetermined	undetermined	undetermined	0.613338	undetermined	undetermined	undetermined	undetermined
GRHL2.0.A	0.134	0.116	74	-0.572931	NA	NA	2	NA	-0.265339	repressor	repressor	undetermined	undetermined	0.254458	undetermined	undetermined	undetermined	undetermined
GSC.0.D	0.725	0.464	277	-4.78	0.467	2.65816e-12	2	3.15815e-11	0.927856	activator	activator	activator	activator	1.00607e-16	activator	activator	activator	activator
GSC2.0.D	0.366	0.235	243	-1.92	0.271	0.00022583	2	0.000842181	NA	not-expressed	not-expressed	not-expressed	not-expressed	NA	not-expressed	not-expressed	not-expressed	not-expressed
GSX1.0.D	0.485	0.304	94	-2.22568	NA	NA	2	NA	NA	not-expressed	not-expressed	not-expressed	not-expressed	NA	not-expressed	not-expressed	not-expressed	not-expressed
GSX2.0.D	0.442	0.278	99	-1.91965	NA	NA	2	NA	0.898793	activator	activator	activator	activator	2.26231e-06	activator	activator	activator	activator
HAND1.0.D	-0.00597	0.0751	334	0.0336	0.325	0.953001	1	0.974483	NA	not-expressed	not-expressed	not-expressed	not-expressed	NA	not-expressed	not-expressed	not-expressed	not-expressed
HAND1.1.D	0.103	0.0972	1763	-1.39	0.209	0.00236204	1	0.00736662	NA	not-expressed	not-expressed	not-expressed	not-expressed	NA	not-expressed	not-expressed	not-expressed	not-expressed
HBP1.0.D	-0.0275	0.11	94	0.234088	NA	NA	2	NA	0.412585	activator	activator	activator	activator	0.145305	undetermined	undetermined	undetermined	undetermined
HEN1.0.C	-0.0479	0.0694	1024	0.737	0.228	0.122715	1	0.212621	-0.918375	repressor	repressor	repressor	repressor	1.7842e-23	repressor	repressor	repressor	repressor
HES1.0.D	0.0993	0.193	247	-0.688	0.255	0.173058	2	0.279469	-0.706405	repressor	repressor	repressor	repressor	1.11366e-07	repressor	repressor	repressor	repressor
HES5.0.D	0.509	0.352	83	-2.02519	NA	NA	2	NA	0.0930673	activator	undetermined	undetermined	undetermined	0.43547	undetermined	undetermined	undetermined	undetermined
HES7.0.D	0.157	0.128	137	-0.715	0.27	0.168816	2	0.276194	NA	not-expressed	not-expressed	not-expressed	not-expressed	NA	not-expressed	not-expressed	not-expressed	not-expressed
HESX1.0.D	-0.0828	0.09	146	0.347	0.221	0.460435	1	0.592946	0.911919	activator	activator	activator	activator	0.0012364	activator	activator	activator	activator
HEY1.0.D	0.287	0.221	102	-1.22	0.272	0.0193228	2	0.0489447	-0.447619	repressor	repressor	repressor	undetermined	0.223398	undetermined	undetermined	undetermined	undetermined
HEY2.0.D	-0.0392	0.0954	543	0.65	0.227	0.172483	1	0.279444	0.937285	activator	activator	activator	activator	7.7679e-14	activator	activator	activator	activator
HIC1.0.C	-0.16	0.158	210	1.03	0.219	0.0277378	2	0.0655979	-0.890459	repressor	repressor	repressor	repressor	5.05136e-06	repressor	repressor	repressor	repressor
HIC2.0.D	0.453	0.303	317	-2.65	0.272	3.7517e-07	2	2.22869e-06	-0.727721	repressor	repressor	repressor	repressor	0.00176645	repressor	repressor	repressor	repressor
HIF1A.0.C	0.125	0.119	81	-0.884269	NA	NA	2	NA	0.00655208	undetermined	undetermined	undetermined	undetermined	0.970005	undetermined	undetermined	undetermined	undetermined
HLF.0.C	0.522	0.329	78	-2.05627	NA	NA	2	NA	0.840088	activator	activator	activator	activator	2.15732e-07	activator	activator	activator	activator
HLTF.0.D	-0.0219	0.0515	255	0.0806	0.3	0.88301	1	0.935503	-0.11691	undetermined	undetermined	undetermined	undetermined	0.527769	undetermined	undetermined	undetermined	undetermined
HMBX1.0.D	0.944	0.591	46	-2.41248	NA	NA	3	NA	0.194501	activator	activator	undetermined	undetermined	0.0457432	activator	activator	undetermined	undetermined
HME1.0.D	0.472	0.297	103	-2.47777	NA	NA	2	NA	0.559105	activator	activator	activator	activator	7.10775e-05	activator	activator	activator	activator
HME2.0.D	0.545	0.343	87	-2.36431	NA	NA	2	NA	-0.581493	repressor	repressor	repressor	repressor	0.00683721	repressor	repressor	repressor	repressor
HMGA1.0.D	0.227	0.144	1053	-2.59	0.35	1.19829e-05	2	5.43587e-05	-0.802359	repressor	repressor	repressor	repressor	2.50464e-17	repressor	repressor	repressor	repressor
HMX1.0.D	0.53	0.335	98	-2.04023	NA	NA	2	NA	0.87653	activator	activator	activator	activator	1.43153e-05	activator	activator	activator	activator
HMX2.0.D	0.477	0.302	93	-2.18364	NA	NA	2	NA	-0.868045	repressor	repressor	repressor	repressor	0.000394496	repressor	repressor	repressor	repressor
HMX3.0.D	0.521	0.329	111	-2.31724	NA	NA	2	NA	-0.897173	repressor	repressor	repressor	repressor	0.000208092	repressor	repressor	repressor	repressor
HNF1A.0.C	-0.0619	0.286	93	0.20293	NA	NA	2	NA	NA	not-expressed	not-expressed	not-expressed	not-expressed	NA	not-expressed	not-expressed	not-expressed	not-expressed
HNF1B.0.A	0.367	0.231	76	-1.26882	NA	NA	2	NA	NA	not-expressed	not-expressed	not-expressed	not-expressed	NA	not-expressed	not-expressed	not-expressed	not-expressed
HNF1B.1.A	0.318	0.2	90	-1.36972	NA	NA	2	NA	NA	not-expressed	not-expressed	not-expressed	not-expressed	NA	not-expressed	not-expressed	not-expressed	not-expressed
HNF4A.0.A	0.103	0.0656	218	-0.614	0.257	0.225834	1	0.35216	0.19813	activator	activator	undetermined	undetermined	0.149313	undetermined	undetermined	undetermined	undetermined
HNF4G.0.B	0.00693	0.0325	225	-0.0595	0.264	0.90781	1	0.949679	-0.0154477	undetermined	undetermined	undetermined	undetermined	0.0265461	undetermined	undetermined	undetermined	undetermined
HSF1.0.A	0.139	0.0927	177	-0.63	0.317	0.263161	1	0.391992	-0.25727	repressor	repressor	undetermined	undetermined	0.0820131	undetermined	undetermined	undetermined	undetermined
HSF1.1.A	0.0586	0.0715	206	-0.404	0.304	0.463723	1	0.594852	-0.0994588	undetermined	undetermined	undetermined	undetermined	0.229249	undetermined	undetermined	undetermined	undetermined
HSF2.0.A	-0.328	0.247	69	1.15404	NA	NA	2	NA	0.314407	activator	activator	activator	undetermined	0.561629	undetermined	undetermined	undetermined	undetermined
HSF4.0.D	-0.251	0.159	80	0.995854	NA	NA	2	NA	-0.0238155	undetermined	undetermined	undetermined	undetermined	0.385736	undetermined	undetermined	undetermined	undetermined
HTF4.0.A	-0.212	0.154	768	2.1	0.285	8.3662e-05	2	0.000339409	-0.946112	repressor	repressor	repressor	repressor	5.90071e-18	repressor	repressor	repressor	repressor
HXA1.0.C	-0.0533	0.034	83	0.2475	NA	NA	1	NA	-0.428138	repressor	repressor	repressor	undetermined	0.530681	undetermined	undetermined	undetermined	undetermined
HXA10.0.C	0.457	0.287	68	-1.82521	NA	NA	2	NA	0.283677	activator	activator	activator	undetermined	0.00192719	activator	activator	activator	undetermined
HXA11.0.D	0.371	0.232	66	-1.72392	NA	NA	2	NA	NA	not-expressed	not-expressed	not-expressed	not-expressed	NA	not-expressed	not-expressed	not-expressed	not-expressed
HXA13.0.C	0.00613	0.0614	86	-0.0385081	NA	NA	1	NA	0.139007	activator	activator	undetermined	undetermined	0.0775113	undetermined	undetermined	undetermined	undetermined
HXA2.0.D	0.508	0.32	65	-1.77625	NA	NA	2	NA	0.823958	activator	activator	activator	activator	0.00546062	activator	activator	activator	activator
HXA5.0.D	0.152	0.0952	72	-0.781962	NA	NA	1	NA	0.844961	activator	activator	activator	activator	7.02566e-06	activator	activator	activator	activator
HXA9.0.B	0.589	0.374	91	-2.44628	NA	NA	2	NA	0.681816	activator	activator	activator	activator	6.82773e-06	activator	activator	activator	activator
HXB1.0.D	-0.147	0.0936	78	0.641334	NA	NA	1	NA	-0.125279	undetermined	undetermined	undetermined	undetermined	0.820158	undetermined	undetermined	undetermined	undetermined
HXB13.0.A	-0.121	0.0764	75	0.492221	NA	NA	1	NA	NA	not-expressed	not-expressed	not-expressed	not-expressed	NA	not-expressed	not-expressed	not-expressed	not-expressed
HXB2.0.D	-0.121	0.101	76	0.378528	NA	NA	2	NA	0.326755	activator	activator	activator	undetermined	0.0270855	activator	activator	activator	undetermined
HXB3.0.D	0.524	0.328	121	-2.99471	NA	NA	2	NA	0.913759	activator	activator	activator	activator	2.14086e-07	activator	activator	activator	activator
HXB4.0.B	0.364	0.23	138	-1.82193	NA	NA	2	NA	0.728974	activator	activator	activator	activator	0.00414581	activator	activator	activator	activator
HXB6.0.D	0.279	0.278	80	-0.724173	NA	NA	2	NA	0.739319	activator	activator	activator	activator	0.000469726	activator	activator	activator	activator
HXB7.0.C	0.181	0.115	59	-0.526908	NA	NA	2	NA	0.781989	activator	activator	activator	activator	0.0139002	activator	activator	activator	activator
HXB8.0.C	-0.00322	0.00202	52	0.00988911	NA	NA	1	NA	0.585333	activator	activator	activator	activator	0.0478611	activator	activator	activator	activator
HXC10.0.D	-0.491	0.303	210	2.82	0.463	3.40748e-05	2	0.000144096	NA	not-expressed	not-expressed	not-expressed	not-expressed	NA	not-expressed	not-expressed	not-expressed	not-expressed
HXC12.0.D	0.196	0.136	65	-0.662415	NA	NA	2	NA	NA	not-expressed	not-expressed	not-expressed	not-expressed	NA	not-expressed	not-expressed	not-expressed	not-expressed
HXC6.0.D	0.0324	0.0834	106	-0.180426	NA	NA	1	NA	0.709939	activator	activator	activator	activator	0.107195	undetermined	undetermined	undetermined	undetermined
HXC8.0.D	0.349	0.218	60	-1.58512	NA	NA	2	NA	0.763768	activator	activator	activator	activator	0.00165409	activator	activator	activator	activator
HXC9.0.C	0.000697	0.00792	95	-0.00299643	NA	NA	1	NA	0.40783	activator	activator	activator	activator	0.112211	undetermined	undetermined	undetermined	undetermined
HXD10.0.D	0.49	0.309	142	-2.49086	NA	NA	2	NA	NA	not-expressed	not-expressed	not-expressed	not-expressed	NA	not-expressed	not-expressed	not-expressed	not-expressed
HXD11.0.D	0.0795	0.165	93	-0.176136	NA	NA	2	NA	NA	not-expressed	not-expressed	not-expressed	not-expressed	NA	not-expressed	not-expressed	not-expressed	not-expressed
HXD12.0.D	0.176	0.11	49	-0.810683	NA	NA	2	NA	NA	not-expressed	not-expressed	not-expressed	not-expressed	NA	not-expressed	not-expressed	not-expressed	not-expressed
HXD13.0.D	0.248	0.194	89	-0.970049	NA	NA	2	NA	0.782678	activator	activator	activator	activator	0.0316462	activator	activator	activator	activator
HXD3.0.D	0.46	0.289	83	-1.81428	NA	NA	2	NA	0.894736	activator	activator	activator	activator	0.000110761	activator	activator	activator	activator
HXD4.0.D	0.397	0.251	203	-2.44135	NA	NA	2	NA	0.8684	activator	activator	activator	activator	4.86367e-07	activator	activator	activator	activator
HXD8.0.D	-0.176	0.112	112	0.766047	NA	NA	2	NA	0.151957	activator	activator	undetermined	undetermined	0.0503391	undetermined	undetermined	undetermined	undetermined
HXD9.0.D	0.279	0.17	276	-1.89	0.423	0.00366113	2	0.0111396	0.545814	activator	activator	activator	activator	2.59728e-09	activator	activator	activator	activator
ID4.0.D	-0.196	0.21	142	0.968	0.205	0.0325204	2	0.0740991	-0.887638	repressor	repressor	repressor	repressor	0.000863618	repressor	repressor	repressor	repressor
IKZF1.0.C	0.199	0.138	257	-1.11	0.313	0.0472512	2	0.0990687	-0.369652	repressor	repressor	repressor	undetermined	0.217902	undetermined	undetermined	undetermined	undetermined
INSM1.0.C	-0.00231	0.136	423	-0.0506	0.229	0.91579	2	0.95204	-0.717118	repressor	repressor	repressor	repressor	1.96748e-05	repressor	repressor	repressor	repressor
IRF1.0.A	-0.379	0.241	1012	4.49	0.427	6.36654e-12	2	7.38814e-11	-0.439414	repressor	repressor	repressor	undetermined	0.0638343	undetermined	undetermined	undetermined	undetermined
IRF2.0.A	-0.219	0.137	547	1.91	0.392	0.00228358	2	0.00716669	-0.23419	repressor	repressor	undetermined	undetermined	0.504132	undetermined	undetermined	undetermined	undetermined
IRF3.0.B	-0.399	0.254	2083	6.45	0.395	1.03776e-24	2	3.9834e-23	0.810182	activator	activator	activator	activator	6.963e-10	activator	activator	activator	activator
IRF4.0.A	0.111	0.128	391	-0.685	0.308	0.217097	2	0.340665	-0.226359	repressor	repressor	undetermined	undetermined	0.255221	undetermined	undetermined	undetermined	undetermined
IRF5.0.D	-0.178	0.114	475	1.5	0.368	0.0134105	2	0.0350948	0.0749836	undetermined	undetermined	undetermined	undetermined	0.875045	undetermined	undetermined	undetermined	undetermined
IRF7.0.C	0.0308	0.118	263	-0.1	0.294	0.853678	2	0.914131	0.266542	activator	activator	activator	undetermined	0.273162	undetermined	undetermined	undetermined	undetermined
IRF8.0.B	0.00268	0.0722	493	0.143	0.313	0.798258	1	0.875453	-0.302633	repressor	repressor	undetermined	undetermined	0.203683	undetermined	undetermined	undetermined	undetermined
IRF9.0.C	0.115	0.0728	111	-0.470144	NA	NA	1	NA	0.24985	activator	activator	undetermined	undetermined	0.041616	activator	activator	undetermined	undetermined
IRX2.0.D	0.078	0.129	150	-0.519	0.224	0.272822	2	0.398064	-0.638601	repressor	repressor	repressor	repressor	0.0373369	repressor	repressor	repressor	repressor
IRX3.0.D	0.364	0.228	67	-1.61753	NA	NA	2	NA	0.580297	activator	activator	activator	activator	0.00876606	activator	activator	activator	activator
ISL1.0.A	0.275	0.176	120	-1.19	0.289	0.0268567	2	0.064122	0.502594	activator	activator	activator	activator	0.0958894	undetermined	undetermined	undetermined	undetermined
ISL2.0.D	0.388	0.245	108	-1.6548	NA	NA	2	NA	-0.320292	repressor	repressor	repressor	undetermined	0.100079	undetermined	undetermined	undetermined	undetermined
ISX.0.D	0.631	0.397	132	-3.29956	NA	NA	2	NA	NA	not-expressed	not-expressed	not-expressed	not-expressed	NA	not-expressed	not-expressed	not-expressed	not-expressed
ITF2.0.C	-0.112	0.0883	948	1.16	0.251	0.0205925	1	0.0511226	-0.00757914	undetermined	undetermined	undetermined	undetermined	0.0933433	undetermined	undetermined	undetermined	undetermined
JDP2.0.D	0.399	0.349	131	-2.58	0.304	2.87825e-06	2	1.45076e-05	-0.112654	undetermined	undetermined	undetermined	undetermined	0.100243	undetermined	undetermined	undetermined	undetermined
JUN.0.A	0.278	0.182	670	-3.31	0.378	7.29638e-08	2	4.79065e-07	0.672169	activator	activator	activator	activator	6.10649e-15	activator	activator	activator	activator
JUNB.0.A	0.302	0.203	821	-3.84	0.319	1.05453e-11	2	1.14393e-10	0.600143	activator	activator	activator	activator	1.03225e-07	activator	activator	activator	activator
JUND.0.A	0.248	0.197	784	-3.4	0.349	8.65e-09	2	6.25558e-08	0.369735	activator	activator	activator	activator	0.57485	undetermined	undetermined	undetermined	undetermined
KAISO.0.A	0.27	0.266	145	-3.21	0.521	8.69989e-06	2	4.05724e-05	-0.673368	repressor	repressor	repressor	repressor	0.257426	undetermined	undetermined	undetermined	undetermined
KAISO.1.A	0.325	0.333	86	-5.07273	NA	NA	2	NA	-0.675923	repressor	repressor	repressor	repressor	0.471931	undetermined	undetermined	undetermined	undetermined
KAISO.2.A	0.268	0.201	213	-1.84	0.229	0.000120536	2	0.000477362	-0.521001	repressor	repressor	repressor	repressor	0.288401	undetermined	undetermined	undetermined	undetermined
KLF1.0.A	0.0918	0.086	3266	-2.71	0.288	4.42303e-07	1	2.56639e-06	0.8293	activator	activator	activator	activator	1.43084e-32	activator	activator	activator	activator
KLF12.0.C	-0.0489	0.105	3125	0.226	0.289	0.674196	2	0.774147	-0.906653	repressor	repressor	repressor	repressor	8.29801e-69	repressor	repressor	repressor	repressor
KLF13.0.D	0.152	0.15	802	-2.54	0.319	6.8867e-06	2	3.30429e-05	-0.781565	repressor	repressor	repressor	repressor	0.000275355	repressor	repressor	repressor	repressor
KLF14.0.D	0.144	0.16	1487	-3.95	0.359	4.32493e-11	2	4.31628e-10	-0.674189	repressor	repressor	repressor	repressor	6.39171e-06	repressor	repressor	repressor	repressor
KLF15.0.A	-0.00716	0.043	5204	-0.114	0.228	0.811302	1	0.883929	0.350694	activator	activator	activator	undetermined	1.05491e-25	activator	activator	activator	undetermined
KLF16.0.D	-0.0117	0.0288	4768	0.468	0.246	0.345385	1	0.476097	0.786921	activator	activator	activator	activator	9.05634e-122	activator	activator	activator	activator
KLF3.0.B	-0.0149	0.031	4646	0.474	0.261	0.353507	1	0.484616	-0.82186	repressor	repressor	repressor	repressor	8.98723e-68	repressor	repressor	repressor	repressor
KLF4.0.A	0.174	0.169	1874	-4.44	0.321	4.62725e-15	2	7.69666e-14	-0.0816799	undetermined	undetermined	undetermined	undetermined	0.984794	undetermined	undetermined	undetermined	undetermined
KLF5.0.A	0.0921	0.0881	2737	-2.25	0.254	8.02836e-06	1	3.77939e-05	-0.768755	repressor	repressor	repressor	repressor	3.49194e-18	repressor	repressor	repressor	repressor
KLF6.0.A	-0.00708	0.0307	5063	0.531	0.226	0.264008	1	0.392084	-0.8572	repressor	repressor	repressor	repressor	6.97341e-123	repressor	repressor	repressor	repressor
KLF8.0.C	0.0216	0.0961	401	-0.0207	0.228	0.965421	1	0.985164	0.787019	activator	activator	activator	activator	0.000325665	activator	activator	activator	activator
KLF9.0.C	0.136	0.137	2724	-4.37	0.299	1.32958e-15	2	2.45726e-14	-0.696683	repressor	repressor	repressor	repressor	8.5208e-54	repressor	repressor	repressor	repressor
LBX2.0.D	0.556	0.35	90	-2.22428	NA	NA	2	NA	0.895653	activator	activator	activator	activator	2.88079e-06	activator	activator	activator	activator
LEF1.0.A	-0.00386	0.174	379	0.215	0.364	0.721572	2	0.811392	0.384317	activator	activator	activator	activator	0.0791189	undetermined	undetermined	undetermined	undetermined
LHX2.0.A	0.477	0.301	142	-2.39595	NA	NA	2	NA	0.873487	activator	activator	activator	activator	8.50806e-08	activator	activator	activator	activator
LHX3.0.C	0.891	0.563	95	-3.60813	NA	NA	3	NA	NA	not-expressed	not-expressed	not-expressed	not-expressed	NA	not-expressed	not-expressed	not-expressed	not-expressed
LHX4.0.D	0.685	0.429	72	-2.96657	NA	NA	2	NA	-0.526237	repressor	repressor	repressor	repressor	0.000155198	repressor	repressor	repressor	repressor
LHX6.0.D	-0.741	0.577	265	7.03	0.552	3.0193e-21	3	8.86252e-20	0.994629	activator	activator	activator	activator	4.07947e-25	activator	activator	activator	activator
LHX8.0.D	0.419	0.264	75	-1.47235	NA	NA	2	NA	0.643331	activator	activator	activator	activator	0.0504157	undetermined	undetermined	undetermined	undetermined
LHX9.0.D	0.517	0.325	116	-2.64065	NA	NA	2	NA	0.669321	activator	activator	activator	activator	8.59943e-10	activator	activator	activator	activator
LMX1A.0.D	0.245	0.185	133	-0.574	0.471	0.402944	2	0.537621	0.880161	activator	activator	activator	activator	2.33519e-07	activator	activator	activator	activator
LMX1B.0.D	0.53	0.332	126	-2.96874	NA	NA	2	NA	0.464551	activator	activator	activator	activator	2.81761e-10	activator	activator	activator	activator
LYL1.0.A	-0.143	0.139	767	1.41	0.277	0.00738335	2	0.0206983	0.864012	activator	activator	activator	activator	3.61936e-08	activator	activator	activator	activator
MAF.0.A	0.0977	0.0808	308	-0.687	0.342	0.240097	1	0.369779	0.377358	activator	activator	activator	activator	0.0079365	activator	activator	activator	activator
MAF.1.B	0.00269	0.0936	390	-0.00562	0.307	0.991907	1	0.997939	0.0590615	undetermined	undetermined	undetermined	undetermined	0.0209831	undetermined	undetermined	undetermined	undetermined
MAFA.0.D	-0.0452	0.069	523	0.512	0.207	0.260444	1	0.389106	0.592213	activator	activator	activator	activator	1.65039e-05	activator	activator	activator	activator
MAFB.0.B	0.0762	0.0756	395	-0.483	0.305	0.381805	1	0.514857	0.11097	activator	activator	undetermined	undetermined	0.115766	undetermined	undetermined	undetermined	undetermined
MAFF.0.B	0.00777	0.0672	374	-0.12	0.307	0.828538	1	0.898784	-0.0302385	undetermined	undetermined	undetermined	undetermined	0.365273	undetermined	undetermined	undetermined	undetermined
MAFF.1.B	-0.0165	0.0866	420	0.253	0.305	0.646873	1	0.751183	-0.411462	repressor	repressor	repressor	undetermined	0.18778	undetermined	undetermined	undetermined	undetermined
MAFG.0.A	0.138	0.0894	319	-1.06	0.344	0.0707179	1	0.136847	0.295129	activator	activator	activator	undetermined	0.0157002	activator	activator	activator	undetermined
MAFG.1.A	0.0131	0.0898	444	0.0961	0.316	0.86426	1	0.921508	-0.159613	repressor	repressor	undetermined	undetermined	0.411952	undetermined	undetermined	undetermined	undetermined
MAFK.0.A	-0.109	0.0695	355	0.802	0.352	0.176449	1	0.284025	-0.145074	repressor	repressor	undetermined	undetermined	0.197239	undetermined	undetermined	undetermined	undetermined
MAFK.1.A	0.102	0.0949	559	-0.979	0.319	0.0830327	1	0.155181	-0.105489	undetermined	undetermined	undetermined	undetermined	0.0770033	undetermined	undetermined	undetermined	undetermined
MAX.0.A	-0.00178	0.196	218	0.0116	0.232	0.980786	2	0.996229	0.0541876	undetermined	undetermined	undetermined	undetermined	0.329188	undetermined	undetermined	undetermined	undetermined
MAZ.0.A	-0.0691	0.0598	5795	1.96	0.203	1.36021e-05	1	6.1148e-05	0.832384	activator	activator	activator	activator	1.2068e-90	activator	activator	activator	activator
MAZ.1.A	-0.0556	0.0988	3875	1.2	0.228	0.0119667	1	0.0317628	0.826061	activator	activator	activator	activator	4.07547e-59	activator	activator	activator	activator
MBD2.0.B	0.028	0.0459	867	-0.662	0.396	0.292805	1	0.417457	-0.902508	repressor	repressor	repressor	repressor	2.23517e-17	repressor	repressor	repressor	repressor
MCR.0.D	0.196	0.124	97	-0.733383	NA	NA	2	NA	0.464054	activator	activator	activator	activator	0.227812	undetermined	undetermined	undetermined	undetermined
MECP2.0.C	0.0824	0.0773	963	-0.859	0.276	0.102033	1	0.183145	-0.897701	repressor	repressor	repressor	repressor	4.74574e-15	repressor	repressor	repressor	repressor
MEF2A.0.A	0.054	0.0344	212	-0.299732	NA	NA	1	NA	0.250943	activator	activator	undetermined	undetermined	0.0519931	undetermined	undetermined	undetermined	undetermined
MEF2B.0.A	0.0497	0.0315	187	-0.285404	NA	NA	1	NA	-0.551861	repressor	repressor	repressor	repressor	0.00186316	repressor	repressor	repressor	repressor
MEF2C.0.A	0.0256	0.0163	216	-0.147845	NA	NA	1	NA	0.290163	activator	activator	activator	undetermined	0.168046	undetermined	undetermined	undetermined	undetermined
MEF2D.0.A	0.0415	0.0262	203	-0.263424	NA	NA	1	NA	0.377461	activator	activator	activator	activator	0.0161415	activator	activator	activator	activator
MEIS1.0.A	0.296	0.188	106	-1.25334	NA	NA	2	NA	0.685303	activator	activator	activator	activator	0.0033754	activator	activator	activator	activator
MEIS1.1.B	0.0134	0.108	370	0.00376	0.274	0.994269	2	0.997939	-0.681543	repressor	repressor	repressor	repressor	0.00393424	repressor	repressor	repressor	repressor
MEIS2.0.B	-0.763	0.524	186	3.95	0.544	8.5334e-08	3	5.53009e-07	-0.926301	repressor	repressor	repressor	repressor	1.287e-06	repressor	repressor	repressor	repressor
MEIS3.0.D	0.026	0.14	163	0.0338	0.282	0.94925	2	0.973571	0.321384	activator	activator	activator	undetermined	0.168887	undetermined	undetermined	undetermined	undetermined
MEOX1.0.D	0.354	0.222	74	-1.16778	NA	NA	2	NA	0.67282	activator	activator	activator	activator	0.00617528	activator	activator	activator	activator
MEOX2.0.D	0.322	0.217	74	-1.30245	NA	NA	2	NA	0.75563	activator	activator	activator	activator	0.000300972	activator	activator	activator	activator
MESP1.0.D	-0.565	0.463	295	3.88	0.288	4.83161e-13	2	6.51614e-12	-0.986241	repressor	repressor	repressor	repressor	3.60063e-21	repressor	repressor	repressor	repressor
MGAP.0.D	-0.201	0.127	77	0.751322	NA	NA	2	NA	-0.0514862	undetermined	undetermined	undetermined	undetermined	0.652202	undetermined	undetermined	undetermined	undetermined
MITF.0.A	0.449	0.345	249	-3.04	0.208	2.63513e-11	2	2.79772e-10	0.352839	activator	activator	activator	undetermined	0.137507	undetermined	undetermined	undetermined	undetermined
MIXL1.0.D	0.559	0.352	83	-2.49773	NA	NA	2	NA	-0.40728	repressor	repressor	repressor	undetermined	0.0120117	repressor	repressor	repressor	undetermined
MLX.0.D	0.31	0.257	83	-1.81025	NA	NA	2	NA	0.583428	activator	activator	activator	activator	0.604724	undetermined	undetermined	undetermined	undetermined
MLXPL.0.D	-0.00226	0.0753	235	-0.119	0.241	0.808468	1	0.883643	0.905884	activator	activator	activator	activator	0.000551754	activator	activator	activator	activator
MNX1.0.D	-0.284	0.179	235	1.77863	NA	NA	2	NA	NA	not-expressed	not-expressed	not-expressed	not-expressed	NA	not-expressed	not-expressed	not-expressed	not-expressed
MSX1.0.D	0.074	0.122	81	-0.327855	NA	NA	2	NA	0.759087	activator	activator	activator	activator	0.00138151	activator	activator	activator	activator
MSX2.0.D	0.24	0.152	637	-2.39	0.42	0.000226157	2	0.000842181	0.825469	activator	activator	activator	activator	4.56065e-14	activator	activator	activator	activator
MTF1.0.C	0.13	0.123	140	-0.509	0.217	0.27454	2	0.398387	-0.228001	repressor	repressor	undetermined	undetermined	0.0298055	repressor	repressor	undetermined	undetermined
MXI1.0.A	0.0186	0.0796	500	-0.0504	0.218	0.914039	1	0.95204	-0.864943	repressor	repressor	repressor	repressor	4.08912e-07	repressor	repressor	repressor	repressor
MXI1.1.A	0.161	0.13	232	-0.982	0.207	0.0308989	2	0.0711714	-0.628149	repressor	repressor	repressor	repressor	0.164082	undetermined	undetermined	undetermined	undetermined
MYB.0.A	-0.108	0.135	157	0.556	0.275	0.289031	2	0.413256	0.639792	activator	activator	activator	activator	0.114512	undetermined	undetermined	undetermined	undetermined
MYBA.0.D	0.109	0.173	209	-1.25	0.21	0.0063773	2	0.0180811	0.548907	activator	activator	activator	activator	0.221419	undetermined	undetermined	undetermined	undetermined
MYBB.0.D	-0.09	0.166	72	0.314578	NA	NA	2	NA	0.717523	activator	activator	activator	activator	0.281428	undetermined	undetermined	undetermined	undetermined
MYC.0.A	0.335	0.285	234	-1.57	0.249	0.00165351	2	0.00539282	-0.473062	repressor	repressor	repressor	repressor	0.0357899	repressor	repressor	repressor	repressor
MYCN.0.A	0.0567	0.127	298	-0.511	0.223	0.279207	2	0.402671	0.830993	activator	activator	activator	activator	0.00092176	activator	activator	activator	activator
MYF6.0.C	-0.00997	0.0382	2136	0.269	0.253	0.592788	1	0.712774	0.172766	activator	activator	undetermined	undetermined	3.08488e-08	activator	activator	undetermined	undetermined
MYNN.0.D	0.143	0.0902	139	-0.72509	NA	NA	1	NA	-0.279378	repressor	repressor	undetermined	undetermined	0.127548	undetermined	undetermined	undetermined	undetermined
MYOD1.0.A	-0.0869	0.123	861	0.82	0.215	0.0769845	2	0.147185	-0.516233	repressor	repressor	repressor	repressor	4.85069e-14	repressor	repressor	repressor	repressor
MYOD1.1.A	-0.00923	0.0809	715	0.0737	0.237	0.879669	1	0.933947	-0.503294	repressor	repressor	repressor	repressor	6.00264e-09	repressor	repressor	repressor	repressor
MYOG.0.B	-0.0405	0.128	896	0.467	0.234	0.334343	2	0.466025	-0.867899	repressor	repressor	repressor	repressor	7.68439e-17	repressor	repressor	repressor	repressor
MZF1.0.B	0.079	0.0918	528	-0.67	0.253	0.18285	1	0.293383	-0.277147	repressor	repressor	undetermined	undetermined	0.218066	undetermined	undetermined	undetermined	undetermined
NANOG.0.A	-0.701	0.443	230	4.2851	NA	NA	2	NA	0.905558	activator	activator	activator	activator	5.49325e-05	activator	activator	activator	activator
NANOG.1.B	0.201	0.272	138	-0.84	0.223	0.0752727	2	0.144466	-0.208936	repressor	repressor	undetermined	undetermined	0.464569	undetermined	undetermined	undetermined	undetermined
NDF1.0.A	-0.279	0.215	332	2.1	0.325	0.000229924	2	0.000849866	-0.420963	repressor	repressor	repressor	undetermined	0.000347965	repressor	repressor	repressor	undetermined
NDF2.0.B	-0.258	0.24	263	1.79	0.335	0.00198379	2	0.00634557	NA	not-expressed	not-expressed	not-expressed	not-expressed	NA	not-expressed	not-expressed	not-expressed	not-expressed
NF2L1.0.C	0.144	0.092	1151	-1.78	0.371	0.00347395	1	0.010635	0.520014	activator	activator	activator	activator	5.14298e-06	activator	activator	activator	activator
NF2L2.0.A	0.0166	0.116	578	-0.32	0.335	0.580348	2	0.704608	-0.281476	repressor	repressor	undetermined	undetermined	1.50394e-06	repressor	repressor	undetermined	undetermined
NFAC1.0.B	-0.0669	0.0837	570	0.729	0.369	0.230104	1	0.3577	0.0273332	undetermined	undetermined	undetermined	undetermined	0.47065	undetermined	undetermined	undetermined	undetermined
NFAC1.1.B	0.118	0.0743	214	-0.894591	NA	NA	1	NA	-0.0153148	undetermined	undetermined	undetermined	undetermined	0.0095071	undetermined	undetermined	undetermined	undetermined
NFAC2.0.B	0.223	0.14	123	-1.10849	NA	NA	2	NA	0.531207	activator	activator	activator	activator	0.0464235	activator	activator	activator	activator
NFAC3.0.B	0.367	0.232	203	-2.35121	NA	NA	2	NA	-0.351482	repressor	repressor	repressor	undetermined	0.000297045	repressor	repressor	repressor	undetermined
NFAC4.0.C	0.094	0.248	121	-0.117267	NA	NA	2	NA	0.458805	activator	activator	activator	activator	0.0383548	activator	activator	activator	activator
NFAT5.0.D	-0.0688	0.106	498	0.602	0.26	0.237754	2	0.368445	-0.572837	repressor	repressor	repressor	repressor	0.0149397	repressor	repressor	repressor	repressor
NFE2.0.A	0.096	0.151	617	-1.06	0.327	0.0637867	2	0.125313	-0.13526	repressor	undetermined	undetermined	undetermined	0.0296033	repressor	undetermined	undetermined	undetermined
NFIA.0.C	0.492	0.33	816	-5.37	0.312	6.98912e-22	2	2.32505e-20	0.693685	activator	activator	activator	activator	3.48195e-07	activator	activator	activator	activator
NFIA.1.D	0.337	0.221	1412	-4.52	0.282	1.71472e-17	2	3.8893e-16	0.578239	activator	activator	activator	activator	1.51636e-06	activator	activator	activator	activator
NFIB.0.D	0.256	0.178	708	-2.56	0.243	2.06686e-07	2	1.28921e-06	-0.138415	repressor	undetermined	undetermined	undetermined	0.369704	undetermined	undetermined	undetermined	undetermined
NFIC.0.A	0.494	0.332	1598	-7.33	0.265	5.24345e-46	2	8.7216e-44	0.237668	activator	activator	undetermined	undetermined	0.0565652	undetermined	undetermined	undetermined	undetermined
NFIC.1.A	0.365	0.242	574	-3.65	0.322	1.25704e-10	2	1.1616e-09	0.262792	activator	activator	activator	undetermined	0.00350455	activator	activator	activator	undetermined
NFIL3.0.D	0.433	0.274	115	-1.79342	NA	NA	2	NA	0.553115	activator	activator	activator	activator	0.00372448	activator	activator	activator	activator
NFKB1.1.B	0.00156	0.118	362	0.066	0.273	0.899481	2	0.942943	-0.700514	repressor	repressor	repressor	repressor	0.274609	undetermined	undetermined	undetermined	undetermined
NFKB2.0.B	-0.0632	0.129	417	0.547	0.253	0.276818	2	0.400384	-0.223135	repressor	repressor	undetermined	undetermined	0.721946	undetermined	undetermined	undetermined	undetermined
NFYA.0.A	0.253	0.278	429	-4.22	0.403	2.98064e-11	2	3.09862e-10	-0.113449	undetermined	undetermined	undetermined	undetermined	0.0291932	undetermined	undetermined	undetermined	undetermined
NFYB.0.A	0.29	0.28	508	-4.85	0.448	4.29028e-13	2	5.9468e-12	-0.146997	repressor	repressor	undetermined	undetermined	0.0774212	undetermined	undetermined	undetermined	undetermined
NFYC.0.A	0.273	0.27	454	-4.5	0.469	5.00058e-11	2	4.89272e-10	-0.0389537	undetermined	undetermined	undetermined	undetermined	0.00162251	undetermined	undetermined	undetermined	undetermined
NGN2.0.D	-0.268	0.22	387	1.87	0.253	0.000200997	2	0.0007775	-0.707073	repressor	repressor	repressor	repressor	2.67993e-06	repressor	repressor	repressor	repressor
NKX21.0.A	-0.0587	0.0693	157	0.26	0.274	0.619397	1	0.732415	NA	not-expressed	not-expressed	not-expressed	not-expressed	NA	not-expressed	not-expressed	not-expressed	not-expressed
NKX22.0.D	0.119	0.163	198	-0.704	0.239	0.149857	2	0.249262	NA	not-expressed	not-expressed	not-expressed	not-expressed	NA	not-expressed	not-expressed	not-expressed	not-expressed
NKX23.0.D	0.0625	0.308	105	-0.55	0.364	0.361971	2	0.493507	NA	not-expressed	not-expressed	not-expressed	not-expressed	NA	not-expressed	not-expressed	not-expressed	not-expressed
NKX25.0.B	0.0902	0.0774	485	-0.642	0.219	0.170104	1	0.277061	NA	not-expressed	not-expressed	not-expressed	not-expressed	NA	not-expressed	not-expressed	not-expressed	not-expressed
NKX28.0.C	-0.122	0.0775	109	0.533418	NA	NA	1	NA	NA	not-expressed	not-expressed	not-expressed	not-expressed	NA	not-expressed	not-expressed	not-expressed	not-expressed
NKX31.0.C	0.307	0.193	162	-1.96141	NA	NA	2	NA	-0.881436	repressor	repressor	repressor	repressor	2.29048e-06	repressor	repressor	repressor	repressor
NKX32.0.C	0.268	0.202	114	-1.33154	NA	NA	2	NA	0.870006	activator	activator	activator	activator	0.000154852	activator	activator	activator	activator
NKX61.0.B	0.0139	0.0665	97	-0.000924297	NA	NA	1	NA	0.689477	activator	activator	activator	activator	0.00484696	activator	activator	activator	activator
NKX61.1.B	0.363	0.23	980	-4.45	0.373	3.18641e-13	2	4.54291e-12	0.778507	activator	activator	activator	activator	3.74496e-29	activator	activator	activator	activator
NKX62.0.D	0.733	0.462	71	-2.60245	NA	NA	2	NA	0.931341	activator	activator	activator	activator	1.54937e-07	activator	activator	activator	activator
NOBOX.0.C	0.467	0.294	110	-2.05221	NA	NA	2	NA	NA	not-expressed	not-expressed	not-expressed	not-expressed	NA	not-expressed	not-expressed	not-expressed	not-expressed
NOTO.0.D	0.517	0.343	75	-2.3266	NA	NA	2	NA	NA	not-expressed	not-expressed	not-expressed	not-expressed	NA	not-expressed	not-expressed	not-expressed	not-expressed
NR0B1.0.D	0.0227	0.0286	551	-0.184	0.224	0.697446	1	0.792225	0.743151	activator	activator	activator	activator	1.31473e-14	activator	activator	activator	activator
NR1D1.0.B	0.0635	0.0701	573	-0.606	0.3	0.268554	1	0.396401	-0.455828	repressor	repressor	repressor	undetermined	0.0730456	undetermined	undetermined	undetermined	undetermined
NR1D1.1.D	0.496	0.313	140	-2.51234	NA	NA	2	NA	0.9071	activator	activator	activator	activator	1.86643e-07	activator	activator	activator	activator
NR1H2.0.D	-0.0773	0.0488	90	0.273725	NA	NA	1	NA	-0.411127	repressor	repressor	repressor	undetermined	0.307037	undetermined	undetermined	undetermined	undetermined
NR1H3.0.B	-0.222	0.15	280	0.982	0.318	0.0816139	2	0.154263	0.923067	activator	activator	activator	activator	0.00280544	activator	activator	activator	activator
NR1H3.1.B	0.0919	0.127	168	-0.463	0.376	0.450207	2	0.584943	-0.592796	repressor	repressor	repressor	repressor	0.16976	undetermined	undetermined	undetermined	undetermined
NR1H4.0.B	-0.0319	0.0926	694	0.828	0.236	0.0883043	1	0.163199	-0.827377	repressor	repressor	repressor	repressor	9.58175e-23	repressor	repressor	repressor	repressor
NR1H4.1.B	0.128	0.12	199	-0.793	0.311	0.155033	2	0.255318	-0.398859	repressor	repressor	repressor	undetermined	0.558498	undetermined	undetermined	undetermined	undetermined
NR1I2.0.C	0.25	0.157	141	-0.991	0.376	0.106063	2	0.18902	NA	not-expressed	not-expressed	not-expressed	not-expressed	NA	not-expressed	not-expressed	not-expressed	not-expressed
NR1I2.1.D	0.399	0.253	173	-2.23974	NA	NA	2	NA	NA	not-expressed	not-expressed	not-expressed	not-expressed	NA	not-expressed	not-expressed	not-expressed	not-expressed
NR1I3.0.C	0.194	0.122	146	-0.796387	NA	NA	2	NA	NA	not-expressed	not-expressed	not-expressed	not-expressed	NA	not-expressed	not-expressed	not-expressed	not-expressed
NR1I3.1.D	0.0671	0.156	170	-0.0983322	NA	NA	2	NA	NA	not-expressed	not-expressed	not-expressed	not-expressed	NA	not-expressed	not-expressed	not-expressed	not-expressed
NR2C1.0.C	-0.0424	0.0855	218	0.107	0.266	0.835647	1	0.904529	0.384531	activator	activator	activator	activator	0.36936	undetermined	undetermined	undetermined	undetermined
NR2C2.0.B	0.0568	0.13	259	-0.778	0.297	0.153412	2	0.253485	-0.68822	repressor	repressor	repressor	repressor	0.0509738	undetermined	undetermined	undetermined	undetermined
NR2E1.0.D	0.0529	0.0331	98	-0.259359	NA	NA	1	NA	0.475045	activator	activator	activator	activator	0.00478398	activator	activator	activator	activator
NR2E3.0.C	0.0846	0.0973	153	-0.371705	NA	NA	1	NA	-0.453806	repressor	repressor	repressor	undetermined	0.238101	undetermined	undetermined	undetermined	undetermined
NR2F6.0.D	0.039	0.0936	193	-0.313	0.304	0.570249	1	0.694034	-0.607594	repressor	repressor	repressor	repressor	0.0144061	repressor	repressor	repressor	repressor
NR4A1.0.A	0.194	0.122	112	-0.74782	NA	NA	2	NA	0.0407206	undetermined	undetermined	undetermined	undetermined	0.188663	undetermined	undetermined	undetermined	undetermined
NR4A2.0.C	0.193	0.122	112	-0.747334	NA	NA	2	NA	0.492553	activator	activator	activator	activator	0.0947422	undetermined	undetermined	undetermined	undetermined
NR4A3.0.D	0.138	0.151	154	-0.452	0.3	0.409238	2	0.54167	0.564422	activator	activator	activator	activator	0.209404	undetermined	undetermined	undetermined	undetermined
NR5A2.0.B	0.0809	0.0697	256	-0.399	0.293	0.461048	1	0.592946	0.354805	activator	activator	activator	undetermined	0.0652143	undetermined	undetermined	undetermined	undetermined
NR6A1.0.B	-0.2	0.275	118	0.790224	NA	NA	2	NA	-0.292258	repressor	repressor	undetermined	undetermined	0.571589	undetermined	undetermined	undetermined	undetermined
NRF1.0.A	0.126	0.14	856	-2.77	0.413	1.63053e-05	2	7.26461e-05	0.831467	activator	activator	activator	activator	2.30382e-09	activator	activator	activator	activator
NRL.0.D	0.191	0.132	227	-0.985	0.268	0.0570806	2	0.115317	-0.222161	repressor	repressor	undetermined	undetermined	0.204387	undetermined	undetermined	undetermined	undetermined
OLIG1.0.D	0.417	0.264	68	-1.68021	NA	NA	2	NA	-0.842271	repressor	repressor	repressor	repressor	0.000725592	repressor	repressor	repressor	repressor
OLIG2.0.B	-0.229	0.161	678	2.22	0.297	4.62987e-05	2	0.000192526	NA	not-expressed	not-expressed	not-expressed	not-expressed	NA	not-expressed	not-expressed	not-expressed	not-expressed
OLIG2.1.B	-0.289	0.197	348	1.94	0.291	0.000322782	2	0.00115049	NA	not-expressed	not-expressed	not-expressed	not-expressed	NA	not-expressed	not-expressed	not-expressed	not-expressed
OLIG3.0.D	0.0298	0.12	59	-0.0847906	NA	NA	2	NA	0.445133	activator	activator	activator	activator	0.236194	undetermined	undetermined	undetermined	undetermined
ONEC2.0.D	-0.24	0.151	161	1.28263	NA	NA	2	NA	0.514262	activator	activator	activator	activator	0.147271	undetermined	undetermined	undetermined	undetermined
ONEC3.0.D	0.0149	0.0369	67	-0.0362213	NA	NA	1	NA	0.381864	activator	activator	activator	activator	0.114491	undetermined	undetermined	undetermined	undetermined
OSR2.0.C	-0.0857	0.105	1088	1.36	0.223	0.00397725	2	0.0119557	-0.875285	repressor	repressor	repressor	repressor	9.72086e-17	repressor	repressor	repressor	repressor
OTX1.0.D	0.661	0.423	663	-6.58	0.389	5.0815e-26	2	2.30516e-24	0.760637	activator	activator	activator	activator	1.4437e-20	activator	activator	activator	activator
OTX2.0.A	0.628	0.402	590	-6	0.47	2.09791e-18	2	4.98504e-17	0.862919	activator	activator	activator	activator	1.21965e-25	activator	activator	activator	activator
OVOL1.0.C	0.379	0.239	76	-1.53874	NA	NA	2	NA	0.128658	activator	activator	undetermined	undetermined	0.227747	undetermined	undetermined	undetermined	undetermined
OZF.0.C	-0.0134	0.0619	124	-0.0599149	NA	NA	1	NA	-0.609085	repressor	repressor	repressor	repressor	0.00745618	repressor	repressor	repressor	repressor
P53.0.A	-0.0595	0.0778	198	0.435	0.273	0.405101	1	0.537621	0.72823	activator	activator	activator	activator	0.000641013	activator	activator	activator	activator
P53.1.A	-0.603	0.576	392	4.85	0.371	1.68464e-15	3	3.00227e-14	0.944289	activator	activator	activator	activator	6.23397e-12	activator	activator	activator	activator
P5F1B.0.D	-0.266	0.169	145	1.46479	NA	NA	2	NA	NA	not-expressed	not-expressed	not-expressed	not-expressed	NA	not-expressed	not-expressed	not-expressed	not-expressed
P63.0.A	0.135	0.154	245	-0.981	0.25	0.0497625	2	0.103035	-0.622729	repressor	repressor	repressor	repressor	0.0344028	repressor	repressor	repressor	repressor
P63.1.A	-0.344	0.486	514	2.63	0.315	2.78623e-06	2	1.4187e-05	-0.925798	repressor	repressor	repressor	repressor	5.27744e-07	repressor	repressor	repressor	repressor
P73.0.A	0.118	0.0791	237	-0.692	0.228	0.147272	1	0.24797	0.544499	activator	activator	activator	activator	0.134279	undetermined	undetermined	undetermined	undetermined
P73.1.A	-0.621	0.633	385	5.07	0.378	1.63298e-16	3	3.25943e-15	0.978641	activator	activator	activator	activator	6.17058e-15	activator	activator	activator	activator
PATZ1.0.C	0.0105	0.0386	5689	-0.316	0.224	0.504343	1	0.633922	0.884024	activator	activator	activator	activator	2.66256e-87	activator	activator	activator	activator
PATZ1.1.C	-0.203	0.182	2121	3.67	0.233	2.89222e-14	2	4.37338e-13	0.950424	activator	activator	activator	activator	1.12837e-59	activator	activator	activator	activator
PAX1.0.D	0.251	0.158	70	-0.926313	NA	NA	2	NA	NA	not-expressed	not-expressed	not-expressed	not-expressed	NA	not-expressed	not-expressed	not-expressed	not-expressed
PAX2.0.D	0.00504	0.0474	86	-0.0245339	NA	NA	1	NA	-0.0162119	undetermined	undetermined	undetermined	undetermined	0.289536	undetermined	undetermined	undetermined	undetermined
PAX4.0.D	0.837	0.524	65	-3.74025	NA	NA	3	NA	NA	not-expressed	not-expressed	not-expressed	not-expressed	NA	not-expressed	not-expressed	not-expressed	not-expressed
PAX5.0.A	-0.204	0.168	1031	2.21	0.269	2.03473e-05	2	8.90641e-05	NA	not-expressed	not-expressed	not-expressed	not-expressed	NA	not-expressed	not-expressed	not-expressed	not-expressed
PAX6.0.C	0.356	0.225	150	-2.07514	NA	NA	2	NA	0.615459	activator	activator	activator	activator	0.00570434	activator	activator	activator	activator
PAX8.0.D	0.43	0.274	87	-1.80739	NA	NA	2	NA	-0.765386	repressor	repressor	repressor	repressor	0.00202693	repressor	repressor	repressor	repressor
PBX1.0.A	0.138	0.195	234	-1.18	0.283	0.0265453	2	0.0636833	-0.350134	repressor	repressor	repressor	undetermined	0.084606	undetermined	undetermined	undetermined	undetermined
PBX1.1.C	-0.183	0.115	47	0.602601	NA	NA	2	NA	0.714581	activator	activator	activator	activator	0.225837	undetermined	undetermined	undetermined	undetermined
PBX2.0.C	-0.223	0.142	68	0.776131	NA	NA	2	NA	NA	not-expressed	not-expressed	not-expressed	not-expressed	NA	not-expressed	not-expressed	not-expressed	not-expressed
PBX3.0.A	0.0233	0.0883	284	-0.331	0.252	0.50966	1	0.6358	-0.483837	repressor	repressor	repressor	repressor	0.0928608	undetermined	undetermined	undetermined	undetermined
PBX3.1.A	0.173	0.141	177	-1.3	0.383	0.0356758	2	0.0798307	0.0019768	undetermined	undetermined	undetermined	undetermined	0.275194	undetermined	undetermined	undetermined	undetermined
PDX1.0.A	-0.225	0.142	76	0.828237	NA	NA	2	NA	NA	not-expressed	not-expressed	not-expressed	not-expressed	NA	not-expressed	not-expressed	not-expressed	not-expressed
PDX1.1.A	0.33	0.208	103	-1.49954	NA	NA	2	NA	NA	not-expressed	not-expressed	not-expressed	not-expressed	NA	not-expressed	not-expressed	not-expressed	not-expressed
PEBB.0.C	0.171	0.129	316	-1.32	0.363	0.0284597	2	0.0666733	0.213954	activator	activator	undetermined	undetermined	0.389534	undetermined	undetermined	undetermined	undetermined
PHX2A.0.D	0.647	0.408	115	-3.36582	NA	NA	2	NA	-0.883254	repressor	repressor	repressor	repressor	1.49043e-06	repressor	repressor	repressor	repressor
PHX2B.0.D	0.803	0.506	119	-4.41627	NA	NA	3	NA	0.926755	activator	activator	activator	activator	7.01248e-10	activator	activator	activator	activator
PIT1.0.C	-0.212	0.224	87	0.647463	NA	NA	2	NA	NA	not-expressed	not-expressed	not-expressed	not-expressed	NA	not-expressed	not-expressed	not-expressed	not-expressed
PITX1.0.D	0.634	0.406	337	-4.96	0.418	1.69687e-14	2	2.64605e-13	0.342145	activator	activator	activator	undetermined	6.29299e-11	activator	activator	activator	undetermined
PITX2.0.D	0.34	0.22	363	-2.81	0.406	1.03348e-05	2	4.77505e-05	0.364924	activator	activator	activator	activator	0.000270909	activator	activator	activator	activator
PITX3.0.D	0.659	0.41	451	-6.02	0.412	6.67195e-21	2	1.75226e-19	0.476228	activator	activator	activator	activator	1.6261e-19	activator	activator	activator	activator
PKNX1.0.B	0.085	0.204	251	-0.866	0.277	0.0998823	2	0.180584	0.265037	activator	activator	activator	undetermined	0.65777	undetermined	undetermined	undetermined	undetermined
PLAG1.0.D	-0.0487	0.0587	1532	0.772	0.217	0.0974694	1	0.176863	-0.874316	repressor	repressor	repressor	repressor	6.47739e-42	repressor	repressor	repressor	repressor
PLAL1.0.D	0.0128	0.0462	542	-0.0647	0.234	0.8936	1	0.94073	-0.793138	repressor	repressor	repressor	repressor	2.77773e-06	repressor	repressor	repressor	repressor
PO2F1.0.C	0.333	0.212	323	-2.97228	NA	NA	2	NA	-0.781485	repressor	repressor	repressor	repressor	1.70086e-06	repressor	repressor	repressor	repressor
PO2F2.0.A	-0.465	0.3	179	2.51	0.395	6.50508e-05	2	0.000268267	0.917161	activator	activator	activator	activator	0.000345856	activator	activator	activator	activator
PO2F3.0.D	-0.0334	0.206	116	0.139149	NA	NA	2	NA	-0.109704	undetermined	undetermined	undetermined	undetermined	0.803952	undetermined	undetermined	undetermined	undetermined
PO3F1.0.C	-0.356	0.226	117	1.72177	NA	NA	2	NA	0.90008	activator	activator	activator	activator	0.0106836	activator	activator	activator	activator
PO3F2.0.A	0.5	0.317	239	-3.02651	NA	NA	2	NA	0.508178	activator	activator	activator	activator	2.58325e-10	activator	activator	activator	activator
PO3F3.0.D	-0.122	0.0785	122	0.67	0.433	0.308585	1	0.436216	0.0713003	undetermined	undetermined	undetermined	undetermined	0.0173487	undetermined	undetermined	undetermined	undetermined
PO3F4.0.D	-0.0265	0.0168	127	0.131273	NA	NA	1	NA	-0.471604	repressor	repressor	repressor	repressor	0.0333826	repressor	repressor	repressor	repressor
PO4F1.0.D	0.0594	0.0372	67	-0.213812	NA	NA	1	NA	0.760081	activator	activator	activator	activator	0.00660906	activator	activator	activator	activator
PO4F2.0.D	0.212	0.133	139	-1.26431	NA	NA	2	NA	0.592352	activator	activator	activator	activator	7.84561e-07	activator	activator	activator	activator
PO4F3.0.D	-0.2	0.127	74	0.667639	NA	NA	2	NA	-0.540281	repressor	repressor	repressor	repressor	0.119467	undetermined	undetermined	undetermined	undetermined
PO5F1.0.A	-0.77	0.488	205	4.54173	NA	NA	2	NA	NA	not-expressed	not-expressed	not-expressed	not-expressed	NA	not-expressed	not-expressed	not-expressed	not-expressed
PO5F1.1.A	-0.406	0.261	197	2.42	0.398	0.000125076	2	0.0004876	NA	not-expressed	not-expressed	not-expressed	not-expressed	NA	not-expressed	not-expressed	not-expressed	not-expressed
PO6F1.0.D	-0.468	0.296	73	1.90459	NA	NA	2	NA	-0.738242	repressor	repressor	repressor	repressor	0.224928	undetermined	undetermined	undetermined	undetermined
PO6F2.0.D	0.58	0.367	128	-2.85285	NA	NA	2	NA	-0.864887	repressor	repressor	repressor	repressor	3.48974e-06	repressor	repressor	repressor	repressor
PPARA.0.B	0.115	0.11	278	-0.502	0.309	0.366485	2	0.4983	0.0401812	undetermined	undetermined	undetermined	undetermined	0.399915	undetermined	undetermined	undetermined	undetermined
PPARA.1.B	-0.0645	0.107	222	0.384	0.346	0.513873	2	0.637867	-0.772599	repressor	repressor	repressor	repressor	0.148789	undetermined	undetermined	undetermined	undetermined
PPARD.0.D	0.238	0.164	184	-1.12	0.28	0.0342937	2	0.0770836	0.155485	activator	activator	undetermined	undetermined	0.489973	undetermined	undetermined	undetermined	undetermined
PPARG.0.A	-0.0244	0.1	394	0.264	0.271	0.612064	2	0.72719	-0.590638	repressor	repressor	repressor	repressor	0.0185459	repressor	repressor	repressor	repressor
PPARG.1.A	-0.17	0.111	228	0.954	0.312	0.0876486	2	0.16259	-0.721413	repressor	repressor	repressor	repressor	0.0011748	repressor	repressor	repressor	repressor
PRD14.0.A	-0.225	0.142	83	0.868301	NA	NA	2	NA	0.742691	activator	activator	activator	activator	0.37318	undetermined	undetermined	undetermined	undetermined
PRDM1.0.A	0.0433	0.105	396	-0.0926	0.325	0.870966	2	0.926678	0.130512	activator	activator	undetermined	undetermined	0.210627	undetermined	undetermined	undetermined	undetermined
PRDM4.0.D	-0.0641	0.121	182	0.269	0.277	0.609276	2	0.725605	-0.39222	repressor	repressor	repressor	undetermined	0.0598811	undetermined	undetermined	undetermined	undetermined
PRDM6.0.C	-0.096	0.0691	965	1.22	0.422	0.0603764	1	0.120995	0.17085	activator	activator	undetermined	undetermined	0.00112507	activator	activator	undetermined	undetermined
PRGR.0.A	0.0641	0.0909	187	-0.514048	NA	NA	1	NA	0.407528	activator	activator	activator	activator	0.0224098	activator	activator	activator	activator
PRGR.1.A	0.126	0.0818	228	-0.798	0.384	0.197827	1	0.313383	0.379731	activator	activator	activator	activator	0.0665769	undetermined	undetermined	undetermined	undetermined
PROP1.0.D	0.572	0.36	104	-2.85523	NA	NA	2	NA	NA	not-expressed	not-expressed	not-expressed	not-expressed	NA	not-expressed	not-expressed	not-expressed	not-expressed
PROX1.0.D	0.0137	0.0568	1376	-0.128	0.23	0.789547	1	0.867806	-0.415357	repressor	repressor	repressor	undetermined	5.81834e-09	repressor	repressor	repressor	undetermined
PRRX1.0.D	0.541	0.343	1307	-7.54	0.386	6.80239e-34	2	5.65732e-32	0.893811	activator	activator	activator	activator	2.75769e-53	activator	activator	activator	activator
PRRX2.0.C	0.374	0.237	866	-4.42	0.416	7.2358e-12	2	8.20606e-11	0.475964	activator	activator	activator	activator	1.76333e-22	activator	activator	activator	activator
PTF1A.0.B	-0.148	0.113	1182	1.81	0.257	0.000356491	2	0.00125274	NA	not-expressed	not-expressed	not-expressed	not-expressed	NA	not-expressed	not-expressed	not-expressed	not-expressed
PTF1A.1.B	-0.117	0.12	770	1.08	0.288	0.0441713	2	0.0941944	NA	not-expressed	not-expressed	not-expressed	not-expressed	NA	not-expressed	not-expressed	not-expressed	not-expressed
PURA.0.D	0.0471	0.0535	2692	-0.672	0.217	0.149139	1	0.248898	-0.858223	repressor	repressor	repressor	repressor	1.12093e-35	repressor	repressor	repressor	repressor
RARA.0.A	-0.0152	0.139	470	0.0405	0.27	0.937874	2	0.96694	-0.856853	repressor	repressor	repressor	repressor	0.00211446	repressor	repressor	repressor	repressor
RARA.1.A	0.0391	0.0931	314	-0.426	0.261	0.404364	1	0.537621	-0.210082	repressor	repressor	undetermined	undetermined	0.162028	undetermined	undetermined	undetermined	undetermined
RARA.2.A	0.0858	0.116	247	-0.613	0.293	0.257437	2	0.386227	-0.0934204	undetermined	undetermined	undetermined	undetermined	0.512351	undetermined	undetermined	undetermined	undetermined
RARB.0.D	0.152	0.121	395	-1.13	0.304	0.0404161	2	0.0876854	-0.175185	repressor	repressor	undetermined	undetermined	0.344607	undetermined	undetermined	undetermined	undetermined
RARG.0.B	0.0968	0.13	310	-0.744	0.243	0.131227	2	0.224678	0.0912313	activator	undetermined	undetermined	undetermined	0.499874	undetermined	undetermined	undetermined	undetermined
RARG.1.B	0.0728	0.116	391	-0.596	0.328	0.298033	2	0.423699	0.620186	activator	activator	activator	activator	0.0430611	activator	activator	activator	activator
RARG.2.D	-0.0824	0.128	350	0.624	0.304	0.257743	2	0.386227	0.831314	activator	activator	activator	activator	0.00164186	activator	activator	activator	activator
RAX2.0.D	0.59	0.371	103	-2.66519	NA	NA	2	NA	NA	not-expressed	not-expressed	not-expressed	not-expressed	NA	not-expressed	not-expressed	not-expressed	not-expressed
REL.0.B	-0.122	0.078	315	0.823	0.323	0.147589	1	0.24797	-0.462623	repressor	repressor	repressor	undetermined	0.0171095	repressor	repressor	repressor	undetermined
RELB.0.C	0.061	0.0879	306	-0.51	0.292	0.345273	1	0.476097	-0.166126	repressor	repressor	undetermined	undetermined	0.67183	undetermined	undetermined	undetermined	undetermined
REST.0.A	-0.34	0.275	524	3.08	0.245	4.89171e-10	2	4.00158e-09	-0.399646	repressor	repressor	repressor	undetermined	1.76444e-10	repressor	repressor	repressor	undetermined
RFX1.0.B	0.000626	0.0787	1355	-0.583	0.248	0.241723	1	0.371137	-0.72154	repressor	repressor	repressor	repressor	6.63232e-27	repressor	repressor	repressor	repressor
RFX1.1.B	-0.00891	0.0753	559	-0.1	0.27	0.84739	1	0.911309	-0.631584	repressor	repressor	repressor	repressor	7.69625e-08	repressor	repressor	repressor	repressor
RFX2.0.A	-0.0943	0.166	708	0.548	0.249	0.272118	2	0.398064	0.44205	activator	activator	activator	activator	8.35975e-13	activator	activator	activator	activator
RFX2.1.A	-0.0217	0.0946	626	-0.00134	0.269	0.997939	1	0.997939	0.397204	activator	activator	activator	activator	3.02564e-10	activator	activator	activator	activator
RFX3.0.B	-0.0672	0.147	439	0.32	0.262	0.531858	2	0.653688	-0.278125	repressor	repressor	undetermined	undetermined	0.352741	undetermined	undetermined	undetermined	undetermined
RFX4.0.D	-0.167	0.173	532	1.19	0.253	0.0179889	2	0.0462703	-0.619477	repressor	repressor	repressor	repressor	0.000477604	repressor	repressor	repressor	repressor
RFX5.0.A	0.0325	0.118	608	-0.479	0.237	0.325153	2	0.455762	0.771415	activator	activator	activator	activator	2.10905e-06	activator	activator	activator	activator
RFX5.1.A	0.0649	0.0844	449	-0.45	0.281	0.395934	1	0.531105	0.473007	activator	activator	activator	activator	0.00258108	activator	activator	activator	activator
RHXF1.0.D	0.496	0.32	335	-3.44	0.299	3.15334e-10	2	2.76056e-09	0.30024	activator	activator	activator	undetermined	9.21264e-05	activator	activator	activator	undetermined
RORA.0.C	0.173	0.112	293	-1.05	0.293	0.0524048	2	0.107172	-0.125861	undetermined	undetermined	undetermined	undetermined	0.394834	undetermined	undetermined	undetermined	undetermined
RORG.0.C	0.308	0.196	191	-1.82	0.348	0.00203423	2	0.00646548	-0.0941642	undetermined	undetermined	undetermined	undetermined	0.195275	undetermined	undetermined	undetermined	undetermined
RREB1.0.D	-0.0465	0.0664	1296	0.424	0.226	0.372452	1	0.503668	-0.242841	repressor	repressor	undetermined	undetermined	4.77183e-05	repressor	repressor	undetermined	undetermined
RUNX1.0.A	0.0537	0.107	320	-0.444	0.373	0.467232	2	0.597817	0.366274	activator	activator	activator	activator	0.280343	undetermined	undetermined	undetermined	undetermined
RUNX2.0.A	0.0306	0.0623	410	-0.274	0.34	0.638422	1	0.746072	-0.10936	undetermined	undetermined	undetermined	undetermined	0.327156	undetermined	undetermined	undetermined	undetermined
RUNX3.0.A	0.141	0.0925	302	-0.972	0.359	0.104749	1	0.187346	0.0653079	undetermined	undetermined	undetermined	undetermined	0.000112135	undetermined	undetermined	undetermined	undetermined
RX.0.D	0.788	0.497	301	-5.81981	NA	NA	2	NA	0.907369	activator	activator	activator	activator	4.25012e-16	activator	activator	activator	activator
RXRA.0.A	-0.0451	0.0749	1114	0.715	0.242	0.1461	1	0.247133	-0.496751	repressor	repressor	repressor	repressor	9.4869e-06	repressor	repressor	repressor	repressor
RXRA.1.A	0.0177	0.0901	279	-0.0415	0.326	0.942058	1	0.969251	-0.430962	repressor	repressor	repressor	undetermined	0.122747	undetermined	undetermined	undetermined	undetermined
RXRB.0.C	0.165	0.112	295	-0.958	0.342	0.101391	2	0.182651	0.364043	activator	activator	activator	activator	0.0544904	undetermined	undetermined	undetermined	undetermined
RXRG.0.B	-0.136	0.0866	126	0.574273	NA	NA	1	NA	-0.0910528	undetermined	undetermined	undetermined	undetermined	0.249697	undetermined	undetermined	undetermined	undetermined
SALL4.0.B	-0.0135	0.0259	2026	0.265	0.235	0.584617	1	0.706353	0.88977	activator	activator	activator	activator	1.59298e-27	activator	activator	activator	activator
SCRT1.0.D	-0.472	0.314	88	1.77982	NA	NA	2	NA	NA	not-expressed	not-expressed	not-expressed	not-expressed	NA	not-expressed	not-expressed	not-expressed	not-expressed
SCRT2.0.D	0.0948	0.0605	69	-0.313566	NA	NA	1	NA	-0.808792	repressor	repressor	repressor	repressor	0.231883	undetermined	undetermined	undetermined	undetermined
SHOX.0.D	0.572	0.36	99	-2.7791	NA	NA	2	NA	NA	not-expressed	not-expressed	not-expressed	not-expressed	NA	not-expressed	not-expressed	not-expressed	not-expressed
SHOX2.0.D	0.595	0.374	98	-3.16172	NA	NA	2	NA	0.442329	activator	activator	activator	activator	4.5112e-05	activator	activator	activator	activator
SIX1.0.A	-0.164	0.105	246	1.21	0.42	0.0618917	2	0.122071	-0.615678	repressor	repressor	repressor	repressor	0.0882732	undetermined	undetermined	undetermined	undetermined
SIX2.0.A	-0.175	0.111	246	1.15	0.393	0.0665899	2	0.130307	-0.274965	repressor	repressor	undetermined	undetermined	0.24827	undetermined	undetermined	undetermined	undetermined
SMAD1.0.D	-0.357	0.271	717	3.19	0.341	4.68743e-08	2	3.1187e-07	-0.747651	repressor	repressor	repressor	repressor	1.07432e-09	repressor	repressor	repressor	repressor
SMAD2.0.A	-0.451	0.315	439	3.36	0.37	3.31734e-08	2	2.33148e-07	-0.413506	repressor	repressor	repressor	undetermined	4.77903e-10	repressor	repressor	repressor	undetermined
SMAD3.0.B	-0.0798	0.0652	961	0.883	0.3	0.106934	1	0.189185	-0.889907	repressor	repressor	repressor	repressor	3.30968e-16	repressor	repressor	repressor	repressor
SMAD4.0.B	-0.445	0.321	387	3.22	0.395	3.00092e-07	2	1.84872e-06	0.928906	activator	activator	activator	activator	5.66755e-10	activator	activator	activator	activator
SMCA1.0.C	-0.00778	0.115	287	-0.0497	0.353	0.933334	2	0.964252	0.0183945	undetermined	undetermined	undetermined	undetermined	0.0674574	undetermined	undetermined	undetermined	undetermined
SMCA5.0.C	0.229	0.213	467	-2.57	0.481	0.000210876	2	0.000809441	-0.742129	repressor	repressor	repressor	repressor	1.76608e-07	repressor	repressor	repressor	repressor
SNAI1.0.C	-0.481	0.37	322	3.37	0.327	3.78637e-09	2	2.86272e-08	-0.950928	repressor	repressor	repressor	repressor	6.3982e-18	repressor	repressor	repressor	repressor
SNAI2.0.A	-0.303	0.279	259	1.89	0.242	0.00012205	2	0.000479551	-0.894195	repressor	repressor	repressor	repressor	2.13713e-10	repressor	repressor	repressor	repressor
SOX1.0.D	0.135	0.165	107	-0.66266	NA	NA	2	NA	-0.824564	repressor	repressor	repressor	repressor	0.000314572	repressor	repressor	repressor	repressor
SOX10.0.B	0.601	0.384	401	-4.59	0.413	9.17867e-13	2	1.1744e-11	0.905483	activator	activator	activator	activator	4.76255e-20	activator	activator	activator	activator
SOX10.1.A	-0.134	0.119	609	1.23	0.344	0.0359818	2	0.080156	-0.552011	repressor	repressor	repressor	repressor	0.0829304	undetermined	undetermined	undetermined	undetermined
SOX11.0.D	-0.176	0.112	87	0.683466	NA	NA	2	NA	0.203699	activator	activator	undetermined	undetermined	0.676749	undetermined	undetermined	undetermined	undetermined
SOX13.0.D	0.187	0.12	249	-1.19	0.355	0.0457979	2	0.0968353	-0.739314	repressor	repressor	repressor	repressor	0.00552812	repressor	repressor	repressor	repressor
SOX15.0.D	0.114	0.0736	921	-1.31	0.403	0.0390587	1	0.0858603	-0.0597007	undetermined	undetermined	undetermined	undetermined	0.469793	undetermined	undetermined	undetermined	undetermined
SOX17.0.C	0.105	0.14	171	-0.423	0.35	0.474609	2	0.60262	-0.0593414	undetermined	undetermined	undetermined	undetermined	0.688488	undetermined	undetermined	undetermined	undetermined
SOX18.0.D	0.0143	0.0792	150	-0.0882	0.393	0.888113	1	0.936931	-0.1309	repressor	undetermined	undetermined	undetermined	0.291574	undetermined	undetermined	undetermined	undetermined
SOX2.0.A	-0.09	0.107	499	0.848	0.344	0.148225	2	0.248203	0.210971	activator	activator	undetermined	undetermined	0.0866398	undetermined	undetermined	undetermined	undetermined
SOX2.1.A	-0.473	0.301	249	3.04	0.481	1.16896e-05	2	5.35147e-05	0.825241	activator	activator	activator	activator	0.00116214	activator	activator	activator	activator
SOX21.0.D	-0.185	0.119	95	0.802549	NA	NA	2	NA	-0.123825	undetermined	undetermined	undetermined	undetermined	0.265573	undetermined	undetermined	undetermined	undetermined
SOX3.0.B	0.00131	0.194	407	0.0114	0.319	0.983897	2	0.996229	0.0394486	undetermined	undetermined	undetermined	undetermined	0.304108	undetermined	undetermined	undetermined	undetermined
SOX4.0.B	-0.144	0.148	446	1.26	0.341	0.0309503	2	0.0711714	-0.176847	repressor	repressor	undetermined	undetermined	0.50013	undetermined	undetermined	undetermined	undetermined
SOX5.0.C	-0.0465	0.0464	149	0.184142	NA	NA	1	NA	0.735053	activator	activator	activator	activator	0.00790433	activator	activator	activator	activator
SOX7.0.D	-0.0481	0.0738	84	0.268543	NA	NA	1	NA	-0.371674	repressor	repressor	repressor	undetermined	0.369446	undetermined	undetermined	undetermined	undetermined
SOX8.0.D	-0.277	0.174	97	1.40554	NA	NA	2	NA	-0.0197289	undetermined	undetermined	undetermined	undetermined	0.746527	undetermined	undetermined	undetermined	undetermined
SOX9.0.B	0.577	0.374	463	-4.35	0.406	8.67435e-12	2	9.61889e-11	0.49992	activator	activator	activator	activator	1.16959e-24	activator	activator	activator	activator
SOX9.1.B	0.054	0.0405	178	-0.275099	NA	NA	1	NA	0.387509	activator	activator	activator	activator	0.000304893	activator	activator	activator	activator
SP1.0.A	0.00732	0.0559	5677	-0.698	0.276	0.183973	1	0.294239	0.731125	activator	activator	activator	activator	7.95489e-172	activator	activator	activator	activator
SP1.1.A	-0.0311	0.0458	4068	0.461	0.279	0.38279	1	0.514857	0.737046	activator	activator	activator	activator	2.96999e-126	activator	activator	activator	activator
SP2.0.A	-0.0347	0.0344	6352	1.38	0.28	0.0091085	1	0.0248368	0.855829	activator	activator	activator	activator	6.895e-205	activator	activator	activator	activator
SP2.1.B	-0.0152	0.0705	3782	-0.00989	0.251	0.98425	1	0.996229	0.835914	activator	activator	activator	activator	4.64808e-88	activator	activator	activator	activator
SP3.0.B	-0.0432	0.0373	6040	1.39	0.259	0.00630904	1	0.0179898	0.918572	activator	activator	activator	activator	9.42639e-158	activator	activator	activator	activator
SP4.0.A	0.0233	0.0484	4529	-1.33	0.232	0.00575784	1	0.0166079	0.841465	activator	activator	activator	activator	1.93095e-60	activator	activator	activator	activator
SP4.1.A	-0.0396	0.054	4373	0.78	0.251	0.119497	1	0.207766	0.859326	activator	activator	activator	activator	6.19081e-70	activator	activator	activator	activator
SPDEF.0.D	0.461	0.326	129	-1.94	0.28	0.000246128	2	0.000896481	0.156419	activator	activator	undetermined	undetermined	0.449041	undetermined	undetermined	undetermined	undetermined
SPI1.0.A	-0.029	0.0481	569	0.211	0.258	0.677845	1	0.77579	-0.228538	repressor	repressor	undetermined	undetermined	0.00374007	repressor	repressor	undetermined	undetermined
SPIB.0.A	0.039	0.058	505	-0.395	0.275	0.451308	1	0.584943	0.586232	activator	activator	activator	activator	0.0916087	undetermined	undetermined	undetermined	undetermined
SPIC.0.D	-0.0903	0.0829	1362	1.38	0.24	0.00484876	1	0.0142325	NA	not-expressed	not-expressed	not-expressed	not-expressed	NA	not-expressed	not-expressed	not-expressed	not-expressed
SPZ1.0.D	0.0519	0.0833	189	-0.216	0.226	0.64957	1	0.752055	NA	not-expressed	not-expressed	not-expressed	not-expressed	NA	not-expressed	not-expressed	not-expressed	not-expressed
SRBP1.0.A	0.177	0.139	196	-0.935	0.29	0.0825194	2	0.154801	0.136379	activator	activator	undetermined	undetermined	0.536275	undetermined	undetermined	undetermined	undetermined
SRBP2.0.B	0.0968	0.112	810	-1.11	0.224	0.0190116	2	0.0486502	-0.173682	repressor	repressor	undetermined	undetermined	0.236373	undetermined	undetermined	undetermined	undetermined
SRF.0.A	0.289	0.182	142	-1.38529	NA	NA	2	NA	-0.753758	repressor	repressor	repressor	repressor	1.41462e-05	repressor	repressor	repressor	repressor
SRY.0.B	-0.365	0.244	449	3.2	0.448	1.745e-06	2	9.07035e-06	0.572513	activator	activator	activator	activator	0.0243257	activator	activator	activator	activator
STA5A.0.A	0.147	0.0998	278	-0.995	0.324	0.0804577	1	0.153238	0.366917	activator	activator	activator	activator	0.114051	undetermined	undetermined	undetermined	undetermined
STA5B.0.A	-0.22	0.3	341	2.58	0.487	0.00021812	2	0.00082456	-0.282096	repressor	repressor	undetermined	undetermined	0.393501	undetermined	undetermined	undetermined	undetermined
STAT1.0.A	0.272	0.188	366	-1.83	0.261	0.000340917	2	0.00120651	0.492401	activator	activator	activator	activator	0.0589956	undetermined	undetermined	undetermined	undetermined
STAT1.1.A	-0.382	0.243	1344	5.33	0.427	3.44367e-16	2	6.6092e-15	-0.588288	repressor	repressor	repressor	repressor	0.0236048	repressor	repressor	repressor	repressor
STAT2.0.A	-0.365	0.244	757	3.89	0.412	1.35787e-09	2	1.07552e-08	-0.483311	repressor	repressor	repressor	repressor	0.0283156	repressor	repressor	repressor	repressor
STAT3.0.A	0.379	0.262	378	-2.62	0.276	6.12972e-07	2	3.47583e-06	0.647295	activator	activator	activator	activator	9.49723e-06	activator	activator	activator	activator
STAT4.0.A	0.0797	0.0701	336	-0.537	0.281	0.311047	1	0.438453	0.056056	undetermined	undetermined	undetermined	undetermined	0.063825	undetermined	undetermined	undetermined	undetermined
STAT6.0.B	0.136	0.103	274	-0.898	0.289	0.094835	2	0.173343	0.00816861	undetermined	undetermined	undetermined	undetermined	0.853011	undetermined	undetermined	undetermined	undetermined
STF1.0.B	0.0515	0.0555	296	-0.214	0.295	0.693577	1	0.790171	NA	not-expressed	not-expressed	not-expressed	not-expressed	NA	not-expressed	not-expressed	not-expressed	not-expressed
SUH.0.A	0.162	0.144	479	-1.31	0.222	0.00543053	2	0.0157549	0.392903	activator	activator	activator	activator	0.103718	undetermined	undetermined	undetermined	undetermined
TAF1.0.A	-0.00536	0.0719	1725	-0.58	0.257	0.252585	1	0.382765	-0.628353	repressor	repressor	repressor	repressor	4.76849e-25	repressor	repressor	repressor	repressor
TAL1.0.A	-0.105	0.0909	156	0.384	0.333	0.505769	1	0.634117	0.391649	activator	activator	activator	activator	0.000681663	activator	activator	activator	activator
TAL1.1.A	-0.261	0.206	562	2.45	0.3	7.71054e-06	2	3.66434e-05	0.362541	activator	activator	activator	activator	1.13534e-05	activator	activator	activator	activator
TBP.0.A	-0.474	0.297	78	1.87779	NA	NA	2	NA	-0.647468	repressor	repressor	repressor	repressor	0.0233424	repressor	repressor	repressor	repressor
TBR1.0.D	-0.237	0.151	64	0.927299	NA	NA	2	NA	NA	not-expressed	not-expressed	not-expressed	not-expressed	NA	not-expressed	not-expressed	not-expressed	not-expressed
TBX1.0.D	0.00964	0.0532	3314	-0.31	0.224	0.512471	1	0.637714	NA	not-expressed	not-expressed	not-expressed	not-expressed	NA	not-expressed	not-expressed	not-expressed	not-expressed
TBX15.0.D	-0.0268	0.0301	4931	0.894	0.201	0.0461449	1	0.0971573	-0.829437	repressor	repressor	repressor	repressor	6.83716e-130	repressor	repressor	repressor	repressor
TBX19.0.D	0.372	0.233	47	-1.23546	NA	NA	2	NA	0.0167163	undetermined	undetermined	undetermined	undetermined	0.922116	undetermined	undetermined	undetermined	undetermined
TBX2.0.D	0.168	0.184	197	-0.856	0.312	0.125403	2	0.215779	-0.188043	repressor	repressor	undetermined	undetermined	0.714251	undetermined	undetermined	undetermined	undetermined
TBX20.0.D	-0.075	0.088	312	0.394	0.321	0.486796	1	0.614965	-0.434255	repressor	repressor	repressor	undetermined	0.0088298	repressor	repressor	repressor	undetermined
TBX21.0.A	0.0457	0.139	352	-0.29	0.239	0.553049	2	0.676401	-0.430524	repressor	repressor	repressor	undetermined	0.00415414	repressor	repressor	repressor	undetermined
TBX3.0.C	0.104	0.117	337	-0.711	0.245	0.150878	2	0.250127	-0.562649	repressor	repressor	repressor	repressor	0.146934	undetermined	undetermined	undetermined	undetermined
TBX4.0.D	-0.451	0.288	73	1.59762	NA	NA	2	NA	-0.282113	repressor	repressor	undetermined	undetermined	0.127147	undetermined	undetermined	undetermined	undetermined
TBX5.0.D	-0.0596	0.0703	105	0.244093	NA	NA	1	NA	-0.510826	repressor	repressor	repressor	repressor	0.0194923	repressor	repressor	repressor	repressor
TCF7.0.A	-0.0124	0.0432	209	0.129	0.421	0.842408	1	0.909873	-0.0743183	undetermined	undetermined	undetermined	undetermined	0.000135994	undetermined	undetermined	undetermined	undetermined
TEAD1.0.A	0.148	0.125	624	-1.56	0.392	0.0127163	2	0.0335736	0.472203	activator	activator	activator	activator	0.00572068	activator	activator	activator	activator
TEAD2.0.D	0.202	0.131	604	-2.15	0.363	0.000359037	2	0.00125286	-0.584119	repressor	repressor	repressor	repressor	0.000220146	repressor	repressor	repressor	repressor
TEAD3.0.D	0.0347	0.054	170	-0.246	0.408	0.700143	1	0.792225	-0.127024	repressor	undetermined	undetermined	undetermined	0.225007	undetermined	undetermined	undetermined	undetermined
TEAD4.0.A	0.152	0.0983	574	-1.44	0.351	0.0150749	1	0.0389761	-0.509402	repressor	repressor	repressor	repressor	0.0003442	repressor	repressor	repressor	repressor
TEF.0.D	0.181	0.114	79	-0.651469	NA	NA	2	NA	0.763424	activator	activator	activator	activator	0.00306863	activator	activator	activator	activator
TF2LX.0.D	0.342	0.24	110	-1.48861	NA	NA	2	NA	NA	not-expressed	not-expressed	not-expressed	not-expressed	NA	not-expressed	not-expressed	not-expressed	not-expressed
TF65.0.A	0.0118	0.101	330	-0.256	0.342	0.661567	2	0.762406	-0.28535	repressor	repressor	undetermined	undetermined	0.600696	undetermined	undetermined	undetermined	undetermined
TF7L1.0.B	-0.0203	0.0901	206	0.123	0.397	0.845226	1	0.910945	-0.267923	repressor	repressor	undetermined	undetermined	0.78172	undetermined	undetermined	undetermined	undetermined
TF7L2.0.A	0.0891	0.0568	200	-0.516	0.381	0.403176	1	0.537621	-0.379212	repressor	repressor	repressor	undetermined	0.13738	undetermined	undetermined	undetermined	undetermined
TFAP4.0.A	-0.0478	0.076	489	0.339	0.273	0.51646	1	0.639488	0.146203	activator	activator	undetermined	undetermined	0.00193791	activator	activator	undetermined	undetermined
TFCP2.0.D	0.0613	0.0453	494	-0.497	0.235	0.305253	1	0.432731	0.771615	activator	activator	activator	activator	5.48088e-05	activator	activator	activator	activator
TFDP1.0.C	0.0826	0.0889	1235	-1.92	0.277	0.000264233	1	0.000955453	0.80607	activator	activator	activator	activator	3.57743e-22	activator	activator	activator	activator
TFE2.0.A	-0.214	0.167	809	2.08	0.249	3.06819e-05	2	0.000131985	0.959802	activator	activator	activator	activator	7.14633e-23	activator	activator	activator	activator
TFE3.0.B	0.322	0.273	212	-2.48	0.205	4.31612e-08	2	2.91046e-07	-0.00209873	undetermined	undetermined	undetermined	undetermined	0.985048	undetermined	undetermined	undetermined	undetermined
TFEB.0.C	0.319	0.291	166	-2.81	0.26	3.57078e-08	2	2.47475e-07	-0.354173	repressor	repressor	repressor	undetermined	0.0864465	undetermined	undetermined	undetermined	undetermined
TGIF1.0.A	-0.0613	0.0881	1099	0.668	0.28	0.206804	1	0.326568	0.71183	activator	activator	activator	activator	6.93732e-06	activator	activator	activator	activator
TGIF2.0.D	0.101	0.137	167	-0.18	0.301	0.742846	2	0.829262	-0.0504805	undetermined	undetermined	undetermined	undetermined	0.263652	undetermined	undetermined	undetermined	undetermined
THA.0.C	0.0954	0.0739	301	-0.72	0.348	0.22227	1	0.347689	0.12772	activator	activator	undetermined	undetermined	0.174826	undetermined	undetermined	undetermined	undetermined
THA.1.D	0.187	0.127	255	-0.977	0.295	0.0720499	2	0.138814	0.187092	activator	activator	undetermined	undetermined	0.135726	undetermined	undetermined	undetermined	undetermined
THA11.0.B	0.264	0.314	548	-4.76	0.459	2.12724e-12	2	2.58901e-11	-0.164784	repressor	repressor	undetermined	undetermined	0.0116019	repressor	repressor	undetermined	undetermined
THAP1.0.C	-0.0439	0.0607	3072	1.23	0.316	0.0286644	1	0.0668389	0.926378	activator	activator	activator	activator	7.2428e-78	activator	activator	activator	activator
THB.0.C	0.134	0.109	314	-1.08	0.282	0.041976	2	0.0906755	-0.378477	repressor	repressor	repressor	undetermined	0.495386	undetermined	undetermined	undetermined	undetermined
THB.1.D	0.142	0.141	210	-0.676	0.33	0.239289	2	0.369676	0.0980879	activator	undetermined	undetermined	undetermined	0.346482	undetermined	undetermined	undetermined	undetermined
TLX1.0.D	0.471	0.306	307	-3.35	0.32	3.18012e-09	2	2.44136e-08	NA	not-expressed	not-expressed	not-expressed	not-expressed	NA	not-expressed	not-expressed	not-expressed	not-expressed
TWST1.0.A	0.194	0.126	241	-1.17	0.39	0.0609995	2	0.121221	0.411972	activator	activator	activator	activator	0.378681	undetermined	undetermined	undetermined	undetermined
TWST1.1.A	-0.228	0.146	221	1.24	0.359	0.0384952	2	0.0849959	-0.694953	repressor	repressor	repressor	repressor	0.000203673	repressor	repressor	repressor	repressor
TYY1.0.A	0.21	0.31	370	-4.6	0.359	1.6243e-14	2	2.61459e-13	0.106965	activator	activator	undetermined	undetermined	2.53031e-10	activator	activator	undetermined	undetermined
TYY2.0.D	0.279	0.28	201	-3.28	0.62	3.10529e-05	2	0.000132439	-0.383307	repressor	repressor	repressor	undetermined	7.92536e-07	repressor	repressor	repressor	undetermined
UBIP1.0.D	0.118	0.0847	5541	-3.03	0.267	4.52104e-09	1	3.36716e-08	-0.0931982	undetermined	undetermined	undetermined	undetermined	0.945535	undetermined	undetermined	undetermined	undetermined
UNC4.0.D	0.701	0.441	103	-3.42698	NA	NA	2	NA	0.855699	activator	activator	activator	activator	2.10314e-06	activator	activator	activator	activator
USF1.0.A	0.429	0.335	289	-3.4	0.23	1.34607e-12	2	1.67922e-11	-0.0794211	undetermined	undetermined	undetermined	undetermined	0.0542833	undetermined	undetermined	undetermined	undetermined
USF2.0.A	0.292	0.246	384	-2.79	0.246	1.85311e-08	2	1.32101e-07	-0.226957	repressor	repressor	undetermined	undetermined	0.488317	undetermined	undetermined	undetermined	undetermined
VAX1.0.D	0.911	0.575	103	-3.88734	NA	NA	3	NA	0.368042	activator	activator	activator	activator	1.03773e-07	activator	activator	activator	activator
VAX2.0.D	0.577	0.363	109	-2.67004	NA	NA	2	NA	-0.179381	repressor	repressor	undetermined	undetermined	0.0243478	repressor	repressor	undetermined	undetermined
VDR.0.A	-0.141	0.225	287	0.759	0.234	0.116639	2	0.20422	-0.58131	repressor	repressor	repressor	repressor	0.0036291	repressor	repressor	repressor	repressor
VDR.1.A	0.0548	0.0487	250	-0.251	0.301	0.647312	1	0.751183	-0.422302	repressor	repressor	repressor	undetermined	0.415249	undetermined	undetermined	undetermined	undetermined
VENTX.0.D	0.764	0.484	104	-2.98049	NA	NA	2	NA	-0.874088	repressor	repressor	repressor	repressor	2.70142e-07	repressor	repressor	repressor	repressor
VEZF1.0.C	-0.0919	0.0743	5125	2.36	0.201	1.40972e-07	1	8.90444e-07	-0.885214	repressor	repressor	repressor	repressor	4.71607e-119	repressor	repressor	repressor	repressor
VEZF1.1.C	-0.188	0.156	2770	3.87	0.219	1.34315e-16	2	2.79263e-15	-0.909307	repressor	repressor	repressor	repressor	1.30726e-67	repressor	repressor	repressor	repressor
VSX1.0.D	0.778	0.488	111	-4.57842	NA	NA	2	NA	NA	not-expressed	not-expressed	not-expressed	not-expressed	NA	not-expressed	not-expressed	not-expressed	not-expressed
VSX2.0.D	0.525	0.331	141	-2.77248	NA	NA	2	NA	0.540825	activator	activator	activator	activator	3.33276e-09	activator	activator	activator	activator
WT1.0.C	-0.0537	0.0458	5525	1.61	0.221	0.00061535	1	0.00208884	-0.860159	repressor	repressor	repressor	repressor	4.19429e-98	repressor	repressor	repressor	repressor
WT1.1.B	0.0158	0.0324	1508	-0.365	0.215	0.431177	1	0.567697	-0.803561	repressor	repressor	repressor	repressor	6.15614e-13	repressor	repressor	repressor	repressor
XBP1.0.D	0.152	0.136	306	-1.44	0.22	0.00213994	2	0.00675842	-0.154458	repressor	repressor	undetermined	undetermined	0.126211	undetermined	undetermined	undetermined	undetermined
Z324A.0.C	0.135	0.132	519	-1.09	0.241	0.0263962	2	0.0636315	-0.578234	repressor	repressor	repressor	repressor	0.120905	undetermined	undetermined	undetermined	undetermined
Z354A.0.C	-0.0861	0.0957	242	0.179	0.412	0.780343	1	0.861485	-0.6412	repressor	repressor	repressor	repressor	0.0139635	repressor	repressor	repressor	repressor
ZBT14.0.C	-0.0266	0.045	473	0.381	0.366	0.528843	1	0.651586	0.878571	activator	activator	activator	activator	9.60509e-24	activator	activator	activator	activator
ZBT17.0.A	-0.0961	0.0896	4432	2.38	0.217	3.23643e-07	1	1.96949e-06	-0.62766	repressor	repressor	repressor	repressor	1.75248e-102	repressor	repressor	repressor	repressor
ZBT18.0.C	-0.0922	0.123	364	0.596	0.272	0.253131	2	0.382765	-0.635938	repressor	repressor	repressor	repressor	6.9215e-06	repressor	repressor	repressor	repressor
ZBT48.0.C	0.183	0.151	153	-0.801	0.224	0.0905657	2	0.166148	0.368982	activator	activator	activator	activator	0.58569	undetermined	undetermined	undetermined	undetermined
ZBT7A.0.A	-0.144	0.117	221	0.923	0.22	0.0490861	2	0.102058	-0.752401	repressor	repressor	repressor	repressor	1.11052e-05	repressor	repressor	repressor	repressor
ZBT7B.0.D	-0.0589	0.135	920	-0.118	0.239	0.809268	2	0.883643	0.86382	activator	activator	activator	activator	7.06363e-13	activator	activator	activator	activator
ZBTB4.0.D	-0.114	0.133	355	0.972	0.218	0.0373612	2	0.0828588	-0.273375	repressor	repressor	undetermined	undetermined	9.49844e-08	repressor	repressor	undetermined	undetermined
ZBTB4.1.D	0.221	0.175	127	-1.07	0.249	0.0320094	2	0.0732693	-0.11821	undetermined	undetermined	undetermined	undetermined	0.324472	undetermined	undetermined	undetermined	undetermined
ZBTB6.0.C	-0.0356	0.147	603	0.23	0.218	0.622291	2	0.734098	-0.889435	repressor	repressor	repressor	repressor	2.36424e-12	repressor	repressor	repressor	repressor
ZEB1.0.A	-0.497	0.415	312	3.55	0.298	7.86831e-11	2	7.55055e-10	-0.932868	repressor	repressor	repressor	repressor	2.93818e-20	repressor	repressor	repressor	repressor
ZEP1.0.D	0.0396	0.0573	287	-0.299	0.312	0.592445	1	0.712774	-0.37677	repressor	repressor	repressor	undetermined	2.27573e-05	repressor	repressor	repressor	undetermined
ZEP2.0.D	-0.0139	0.148	262	0.118	0.277	0.822599	2	0.894285	-0.919983	repressor	repressor	repressor	repressor	4.23505e-05	repressor	repressor	repressor	repressor
ZF64A.0.D	-0.0382	0.0749	1770	1.11	0.258	0.0288661	1	0.0669962	0.899728	activator	activator	activator	activator	4.80809e-48	activator	activator	activator	activator
ZFHX3.0.D	-0.117	0.0735	47	0.442027	NA	NA	1	NA	0.580798	activator	activator	activator	activator	0.0752982	undetermined	undetermined	undetermined	undetermined
ZFP28.0.C	-0.183	0.122	755	1.93	0.388	0.0019455	2	0.00626326	0.144417	activator	activator	undetermined	undetermined	0.325801	undetermined	undetermined	undetermined	undetermined
ZFP42.0.A	0.269	0.238	326	-3.03	0.371	6.53921e-07	2	3.58579e-06	0.50619	activator	activator	activator	activator	0.290147	undetermined	undetermined	undetermined	undetermined
ZFP82.0.C	-0.0397	0.0955	645	0.227	0.411	0.723277	1	0.811392	-0.622836	repressor	repressor	repressor	repressor	0.000653647	repressor	repressor	repressor	repressor
ZFX.0.A	0.101	0.0884	934	-1.51	0.272	0.00378805	1	0.011456	-0.839971	repressor	repressor	repressor	repressor	1.60901e-15	repressor	repressor	repressor	repressor
ZFX.1.A	0.0399	0.0529	2554	-0.718	0.256	0.155878	1	0.255866	-0.88602	repressor	repressor	repressor	repressor	7.2672e-53	repressor	repressor	repressor	repressor
ZIC1.0.B	0.0375	0.0532	411	-0.306	0.227	0.520707	1	0.64315	-0.705839	repressor	repressor	repressor	repressor	1.48996e-06	repressor	repressor	repressor	repressor
ZIC2.0.D	-0.282	0.192	806	2.57	0.255	3.59277e-07	2	2.15999e-06	0.965787	activator	activator	activator	activator	4.02776e-27	activator	activator	activator	activator
ZIC3.0.B	-0.29	0.206	870	2.83	0.266	4.08506e-08	2	2.79239e-07	0.210614	activator	activator	undetermined	undetermined	2.44458e-07	activator	activator	undetermined	undetermined
ZIC4.0.D	-0.205	0.18	523	1.59	0.24	0.00117214	2	0.0038735	-0.373501	repressor	repressor	repressor	undetermined	3.74642e-16	repressor	repressor	repressor	undetermined
ZIM3.0.C	-0.1	0.071	275	0.775	0.347	0.188295	1	0.300189	NA	not-expressed	not-expressed	not-expressed	not-expressed	NA	not-expressed	not-expressed	not-expressed	not-expressed
ZKSC1.0.B	0.245	0.19	145	-1.36	0.337	0.0191428	2	0.0487359	0.640505	activator	activator	activator	activator	0.0149746	activator	activator	activator	activator
ZKSC3.0.D	-0.0368	0.023	70	0.10745	NA	NA	1	NA	-0.409594	repressor	repressor	repressor	undetermined	0.755644	undetermined	undetermined	undetermined	undetermined
ZN121.0.C	-0.265	0.196	904	2.91	0.413	5.95107e-06	2	2.88309e-05	0.906126	activator	activator	activator	activator	4.76779e-12	activator	activator	activator	activator
ZN134.0.C	0.172	0.111	242	-0.876	0.235	0.0707545	2	0.136847	0.156875	activator	activator	undetermined	undetermined	0.290052	undetermined	undetermined	undetermined	undetermined
ZN134.1.C	-0.0345	0.0756	196	0.158	0.288	0.76844	1	0.850226	0.547177	activator	activator	activator	activator	0.0359557	activator	activator	activator	activator
ZN136.0.C	0.0853	0.0877	117	-0.492722	NA	NA	1	NA	-0.669655	repressor	repressor	repressor	repressor	0.0254171	repressor	repressor	repressor	repressor
ZN140.0.C	0.244	0.188	276	-1.75	0.338	0.00261169	2	0.00808616	0.696592	activator	activator	activator	activator	0.0119737	activator	activator	activator	activator
ZN143.0.A	0.251	0.239	606	-3.95	0.371	8.87304e-11	2	8.35405e-10	0.014264	undetermined	undetermined	undetermined	undetermined	0.923924	undetermined	undetermined	undetermined	undetermined
ZN148.0.D	-0.0503	0.0502	4383	1.14	0.238	0.019451	1	0.0490205	-0.900443	repressor	repressor	repressor	repressor	1.68666e-94	repressor	repressor	repressor	repressor
ZN214.0.C	-0.0309	0.173	315	0.33138	NA	NA	2	NA	0.352111	activator	activator	activator	undetermined	4.83699e-06	activator	activator	activator	undetermined
ZN219.0.D	0.0718	0.0803	1251	-1.25	0.223	0.0081204	1	0.0225116	0.834133	activator	activator	activator	activator	2.75929e-09	activator	activator	activator	activator
ZN232.0.D	0.447	0.28	69	-2.36041	NA	NA	2	NA	-0.791229	repressor	repressor	repressor	repressor	0.000221392	repressor	repressor	repressor	repressor
ZN250.0.C	-1.16	0.969	260	8.23	0.615	9.15489e-26	4	3.80691e-24	-0.820649	repressor	repressor	repressor	repressor	6.39154e-19	repressor	repressor	repressor	repressor
ZN257.0.C	-0.032	0.177	280	0.197	0.308	0.722613	2	0.811392	NA	not-expressed	not-expressed	not-expressed	not-expressed	NA	not-expressed	not-expressed	not-expressed	not-expressed
ZN260.0.C	0.0597	0.0524	136	-0.350415	NA	NA	1	NA	-0.80165	repressor	repressor	repressor	repressor	0.00195119	repressor	repressor	repressor	repressor
ZN263.0.A	-0.0343	0.0411	3375	0.705	0.228	0.13982	1	0.237314	-0.50514	repressor	repressor	repressor	repressor	3.01924e-33	repressor	repressor	repressor	repressor
ZN263.1.A	0.00716	0.0382	1288	-0.156	0.216	0.737128	1	0.824724	-0.494624	repressor	repressor	repressor	repressor	2.78615e-10	repressor	repressor	repressor	repressor
ZN264.0.C	0.396	0.25	228	-2.68114	NA	NA	2	NA	-0.751031	repressor	repressor	repressor	repressor	1.71095e-05	repressor	repressor	repressor	repressor
ZN274.0.A	0.149	0.0946	208	-0.936379	NA	NA	1	NA	0.476141	activator	activator	activator	activator	0.010325	activator	activator	activator	activator
ZN281.0.A	-0.103	0.101	4193	2.44	0.26	1.70788e-06	2	8.97089e-06	0.857704	activator	activator	activator	activator	1.54739e-67	activator	activator	activator	activator
ZN282.0.D	0.225	0.163	165	-1.07	0.313	0.0558064	2	0.113201	-0.477894	repressor	repressor	repressor	repressor	0.143323	undetermined	undetermined	undetermined	undetermined
ZN317.0.C	-0.449	0.282	294	3.57581	NA	NA	2	NA	0.0650812	undetermined	undetermined	undetermined	undetermined	0.592054	undetermined	undetermined	undetermined	undetermined
ZN320.0.C	-0.00135	0.0969	1060	0.177	0.201	0.692992	1	0.790171	0.870622	activator	activator	activator	activator	3.93898e-18	activator	activator	activator	activator
ZN322.0.B	0.142	0.116	600	-1.02	0.214	0.0274595	2	0.0652491	-0.684742	repressor	repressor	repressor	repressor	0.0102186	repressor	repressor	repressor	repressor
ZN329.0.C	0.00505	0.0869	279	0.0724	0.257	0.886437	1	0.936931	-0.497601	repressor	repressor	repressor	repressor	0.114769	undetermined	undetermined	undetermined	undetermined
ZN331.0.C	0.0514	0.0761	843	-0.5	0.188	0.248843	1	0.379733	-0.154059	repressor	repressor	undetermined	undetermined	1.41029e-07	repressor	repressor	undetermined	undetermined
ZN333.0.D	0.399	0.254	45	-1.21402	NA	NA	2	NA	-0.442674	repressor	repressor	repressor	undetermined	0.0279601	repressor	repressor	repressor	undetermined
ZN335.0.A	-0.0725	0.0826	750	0.701	0.216	0.131475	1	0.224678	-0.890518	repressor	repressor	repressor	repressor	2.57461e-11	repressor	repressor	repressor	repressor
ZN335.1.A	0.188	0.13	1152	-2.08	0.28	8.46529e-05	2	0.00034066	0.136721	activator	activator	undetermined	undetermined	0.30762	undetermined	undetermined	undetermined	undetermined
ZN341.0.C	-0.107	0.0928	4225	2.77	0.191	2.32528e-10	1	2.10966e-09	0.907566	activator	activator	activator	activator	1.45447e-86	activator	activator	activator	activator
ZN341.1.C	-0.0363	0.0354	286	0.227	0.24	0.643105	1	0.749788	0.538903	activator	activator	activator	activator	0.0761658	undetermined	undetermined	undetermined	undetermined
ZN350.0.C	0.401	0.253	178	-2.18009	NA	NA	2	NA	0.777943	activator	activator	activator	activator	0.000157139	activator	activator	activator	activator
ZN350.1.D	-0.159	0.11	496	1.19	0.238	0.0147173	2	0.0382496	-0.920593	repressor	repressor	repressor	repressor	2.29225e-12	repressor	repressor	repressor	repressor
ZN382.0.C	-0.049	0.0641	92	0.17952	NA	NA	1	NA	0.109008	activator	activator	undetermined	undetermined	0.0539602	undetermined	undetermined	undetermined	undetermined
ZN384.0.C	0.238	0.15	144	-1.08474	NA	NA	2	NA	0.472145	activator	activator	activator	activator	0.0110768	activator	activator	activator	activator
ZN394.0.C	-0.0279	0.0722	646	0.197	0.382	0.749925	1	0.835296	0.654262	activator	activator	activator	activator	0.0027165	activator	activator	activator	activator
ZN394.1.D	0.251	0.159	353	-1.92	0.382	0.00189325	2	0.00613461	0.780259	activator	activator	activator	activator	3.97269e-06	activator	activator	activator	activator
ZN410.0.D	0.315	0.197	60	-1.22778	NA	NA	2	NA	-0.0244268	undetermined	undetermined	undetermined	undetermined	0.193276	undetermined	undetermined	undetermined	undetermined
ZN418.0.C	-0.000848	0.0438	370	-0.00391	0.331	0.994578	1	0.997939	-0.301947	repressor	repressor	undetermined	undetermined	0.123052	undetermined	undetermined	undetermined	undetermined
ZN418.1.D	0.334	0.21	119	-1.58613	NA	NA	2	NA	-0.585983	repressor	repressor	repressor	repressor	0.0993755	undetermined	undetermined	undetermined	undetermined
ZN423.0.D	-0.016	0.0641	249	0.0618	0.223	0.895879	1	0.941145	0.937124	activator	activator	activator	activator	2.50264e-06	activator	activator	activator	activator
ZN436.0.C	-0.0459	0.0624	803	0.456	0.217	0.327633	1	0.457952	-0.848607	repressor	repressor	repressor	repressor	1.10575e-10	repressor	repressor	repressor	repressor
ZN449.0.C	0.0544	0.132	467	-0.363	0.234	0.453008	2	0.585624	-0.125448	undetermined	undetermined	undetermined	undetermined	0.0423785	undetermined	undetermined	undetermined	undetermined
ZN467.0.C	-0.0282	0.0537	4992	0.599	0.211	0.192225	1	0.305479	-0.550318	repressor	repressor	repressor	repressor	7.15889e-38	repressor	repressor	repressor	repressor
ZN490.0.C	-0.0741	0.0696	170	0.277	0.339	0.634252	1	0.742938	0.0362436	undetermined	undetermined	undetermined	undetermined	0.185541	undetermined	undetermined	undetermined	undetermined
ZN502.0.C	0.235	0.154	214	-1.28	0.388	0.0398871	2	0.0872968	-0.146936	repressor	repressor	undetermined	undetermined	0.0189774	repressor	repressor	undetermined	undetermined
ZN524.0.D	-0.147	0.124	192	0.872	0.217	0.0612181	2	0.121221	-0.859758	repressor	repressor	repressor	repressor	0.000149336	repressor	repressor	repressor	repressor
ZN528.0.C	-0.0427	0.099	349	0.491	0.288	0.360231	1	0.492481	-0.47958	repressor	repressor	repressor	repressor	0.0110393	repressor	repressor	repressor	repressor
ZN547.0.C	-0.391	0.273	370	3.32	0.389	1.02023e-07	2	6.52685e-07	-0.798205	repressor	repressor	repressor	repressor	2.44576e-05	repressor	repressor	repressor	repressor
ZN549.0.C	0.0608	0.0577	228	-0.379	0.276	0.470655	1	0.600657	0.344542	activator	activator	activator	undetermined	0.485349	undetermined	undetermined	undetermined	undetermined
ZN554.0.C	0.0882	0.123	583	-0.804	0.22	0.0865042	2	0.161066	-0.0790927	undetermined	undetermined	undetermined	undetermined	0.959877	undetermined	undetermined	undetermined	undetermined
ZN554.1.D	0.138	0.118	719	-1.46	0.282	0.00597156	2	0.0171253	0.00984989	undetermined	undetermined	undetermined	undetermined	1.18865e-06	undetermined	undetermined	undetermined	undetermined
ZN563.0.C	-0.0269	0.0314	828	0.235	0.22	0.616356	1	0.73055	0.905826	activator	activator	activator	activator	5.5912e-14	activator	activator	activator	activator
ZN563.1.C	-0.111	0.0894	1058	1.31	0.22	0.00522331	1	0.0152423	0.894727	activator	activator	activator	activator	1.36932e-16	activator	activator	activator	activator
ZN582.0.C	0.0212	0.274	623	-0.123	0.488	0.860236	2	0.919181	0.0735741	undetermined	undetermined	undetermined	undetermined	0.330928	undetermined	undetermined	undetermined	undetermined
ZN586.0.C	0.145	0.101	370	-0.97	0.287	0.0701975	2	0.13683	-0.390264	repressor	repressor	repressor	undetermined	0.0354578	repressor	repressor	repressor	undetermined
ZN589.0.D	-0.0933	0.258	170	0.195	0.304	0.723586	2	0.811392	0.428566	activator	activator	activator	activator	0.0018063	activator	activator	activator	activator
ZN652.0.D	-0.315	0.199	76	1.2947	NA	NA	2	NA	0.127171	activator	activator	undetermined	undetermined	0.425966	undetermined	undetermined	undetermined	undetermined
ZN667.0.C	0.203	0.187	382	-1.33	0.259	0.00896528	2	0.0245806	0.192259	activator	activator	undetermined	undetermined	0.352929	undetermined	undetermined	undetermined	undetermined
ZN680.0.C	0.123	0.115	193	-0.415	0.336	0.474027	2	0.60262	-0.450674	repressor	repressor	repressor	undetermined	0.125847	undetermined	undetermined	undetermined	undetermined
ZN708.0.C	0.13	0.0896	213	-0.557	0.271	0.284634	1	0.408139	-0.0885072	undetermined	undetermined	undetermined	undetermined	0.481311	undetermined	undetermined	undetermined	undetermined
ZN708.1.D	-0.154	0.171	139	0.902	0.282	0.0894013	2	0.164617	0.734584	activator	activator	activator	activator	0.0117699	activator	activator	activator	activator
ZN713.0.D	-0.169	0.109	527	1.53	0.364	0.0112143	2	0.0300856	0.0227274	undetermined	undetermined	undetermined	undetermined	0.0961055	undetermined	undetermined	undetermined	undetermined
ZN740.0.D	0.0123	0.0642	736	-0.188	0.237	0.699367	1	0.792225	0.161635	activator	activator	undetermined	undetermined	3.37411e-11	activator	activator	undetermined	undetermined
ZN768.0.C	0.156	0.128	714	-1.44	0.26	0.00474177	2	0.0140842	0.125685	activator	activator	undetermined	undetermined	0.0603406	undetermined	undetermined	undetermined	undetermined
ZN770.0.C	-0.129	0.108	3799	3.05	0.235	3.14069e-10	2	2.76056e-09	0.894649	activator	activator	activator	activator	3.82461e-79	activator	activator	activator	activator
ZN770.1.C	0.0758	0.0759	1255	-1.25	0.228	0.00884891	1	0.0243956	0.752676	activator	activator	activator	activator	7.87984e-11	activator	activator	activator	activator
ZN816.0.C	-0.0953	0.109	546	0.931	0.245	0.059985	2	0.120696	0.840848	activator	activator	activator	activator	6.08771e-12	activator	activator	activator	activator
ZN816.1.C	-0.164	0.182	228	0.993	0.281	0.0610337	2	0.121221	0.73048	activator	activator	activator	activator	0.00418089	activator	activator	activator	activator
ZNF18.0.C	-0.019	0.0468	129	0.0910216	NA	NA	1	NA	0.576062	activator	activator	activator	activator	0.347155	undetermined	undetermined	undetermined	undetermined
ZNF41.0.C	-0.0898	0.146	305	0.827	0.364	0.170456	2	0.277061	-0.149553	repressor	repressor	undetermined	undetermined	0.396166	undetermined	undetermined	undetermined	undetermined
ZNF41.1.C	-0.435	0.312	286	3.62	0.528	6.29757e-07	2	3.53088e-06	-0.168197	repressor	repressor	undetermined	undetermined	0.43852	undetermined	undetermined	undetermined	undetermined
ZNF76.0.C	0.0793	0.157	953	-2.12	0.301	0.000111482	2	0.000445037	0.695667	activator	activator	activator	activator	1.58302e-05	activator	activator	activator	activator
ZNF8.0.C	0.011	0.0257	74	-0.019729	NA	NA	1	NA	-0.715647	repressor	repressor	repressor	repressor	0.0899175	undetermined	undetermined	undetermined	undetermined
ZNF85.0.C	-0.545	0.535	298	3.34	0.541	5.59982e-06	3	2.73952e-05	0.828343	activator	activator	activator	activator	0.000135324	activator	activator	activator	activator
ZNF85.1.C	0.197	0.167	185	-1.34	0.374	0.0284421	2	0.0666733	-0.655673	repressor	repressor	repressor	repressor	0.00663646	repressor	repressor	repressor	repressor
ZSC16.0.D	0.101	0.0756	87	-0.258	0.347	0.6614	1	0.762406	-0.462471	repressor	repressor	repressor	undetermined	0.594801	undetermined	undetermined	undetermined	undetermined
ZSC22.0.C	-0.022	0.0529	2074	-0.00681	0.234	0.988768	1	0.997939	-0.739013	repressor	repressor	repressor	repressor	3.31007e-19	repressor	repressor	repressor	repressor
ZSC31.0.C	0.0706	0.063	682	-0.394	0.23	0.411335	1	0.543006	0.393625	activator	activator	activator	activator	0.000122611	activator	activator	activator	activator
ZSCA4.0.D	0.257	0.168	193	-1.15	0.295	0.0342326	2	0.0770836	NA	not-expressed	not-expressed	not-expressed	not-expressed	NA	not-expressed	not-expressed	not-expressed	not-expressed
