# Supplementary material for: Molecular Determinants of the Human Retinal Pigment Epithelium Cell Fate and Potential Pharmacogenomic Targets for Precision Medicine
Source: Int J Mol Sci. 2025 Jun 17;26(12):5817. doi: 10.3390/ijms26125817 (PMC12192794; doi:10.3390/ijms26125817)
Supplement: Supplementary file 1 [file ijms-26-05817-s001.zip › iPSCvsRPEall.TF_vs_peak_dist_April2025.xlsx]

## Sheet: IPSvsRPE.all.TF_vs_peak_distrib
permutation	TF	Pos_l2FC	Mean_l2FC	Median_l2FC	Mode_l2FC	sd_l2FC	pvalue_raw	skewness_l2FC	T_statistic	TFBS_num	adj_pvalue	Diff_mean	Diff_median	Diff_mode	Diff_skew
0	CTCF.0.A	0.132526	-1.22	-1.33	-4.02	1.05289	2.23e-308	0.46	-57.8423	2724	8.53e-306	-1.29	-1.32	-5.16	0.0949
0	CTCFL.0.A	0.170749	-1.04	-1.05	-4.01	1.06524	2.23e-308	0.212	-49.8431	2776	8.53e-306	-1.11	-1.05	-5.15	-0.153
0	SP2.0.A	0.32352	-0.456	-0.338	-2.7	1.12807	7.8e-205	0.00651	-31.104	6352	1.99e-202	-0.531	-0.331	-3.84	-0.358
0	SP3.0.B	0.332616	-0.451	-0.34	-2.7	1.17325	4.52e-184	0.093	-29.4721	6040	8.67e-182	-0.527	-0.333	-3.84	-0.272
0	SP1.0.A	0.334508	-0.412	-0.31	-2.7	1.08501	4.32e-169	0.0488	-28.1955	5677	6.63e-167	-0.487	-0.303	-3.84	-0.316
0	SP1.1.A	0.335054	-0.464	-0.289	-5.24	1.08259	5.74e-160	-0.48	-27.6706	4068	7.33e-158	-0.539	-0.282	-6.38	-0.845
0	WT1.0.C	0.33629	-0.425	-0.343	-5.25	1.2174	4.4e-148	0.25	-26.3722	5525	4.82e-146	-0.5	-0.336	-6.39	-0.115
0	KLF3.0.B	0.336203	-0.432	-0.305	-2.7	1.15274	2.99e-144	-0.0206	-26.1101	4646	2.87e-142	-0.507	-0.298	-3.84	-0.385
0	THAP1.0.C	0.305339	-0.474	-0.33	1.87	1.04972	2.67e-138	-0.216	-25.8743	3072	2.27e-136	-0.549	-0.323	0.734	-0.58
0	MAZ.0.A	0.34547	-0.404	-0.35	-5.25	1.28278	6.35e-131	0.34	-24.716	5795	4.87e-129	-0.479	-0.344	-6.39	-0.0244
0	SP4.1.A	0.34027	-0.433	-0.309	-2.7	1.19975	7.33e-130	0.0718	-24.7612	4373	5.11e-128	-0.508	-0.302	-3.84	-0.293
0	KLF6.0.A	0.346435	-0.401	-0.303	-2.7	1.20375	2.59e-128	0.16	-24.5099	5063	1.65e-126	-0.476	-0.296	-3.84	-0.205
0	TBX15.0.D	0.337863	-0.411	-0.345	-5.25	1.22225	4.79e-128	0.26	-24.5048	4931	2.83e-126	-0.487	-0.338	-6.39	-0.104
0	KLF16.0.D	0.338087	-0.407	-0.308	-5.24	1.18964	9.34e-128	0.12	-24.4862	4768	5.12e-126	-0.482	-0.301	-6.38	-0.245
0	KLF12.0.C	0.33376	-0.486	-0.279	-5.24	1.15967	1.63e-125	-0.503	-24.5916	3125	8.35e-124	-0.562	-0.272	-6.38	-0.868
0	ZN281.0.A	0.339614	-0.472	-0.375	-5.26	1.32038	9.06e-125	0.144	-24.3111	4193	4.34e-123	-0.548	-0.369	-6.4	-0.221
0	ZN770.0.C	0.33114	-0.482	-0.39	-5.24	1.28193	2.28e-124	0.139	-24.3359	3799	1.03e-122	-0.557	-0.383	-6.38	-0.226
0	PATZ1.0.C	0.35138	-0.359	-0.304	-4.95	1.17497	7.56e-122	0.286	-23.787	5689	3.22e-120	-0.435	-0.297	-6.09	-0.0789
0	ZN148.0.D	0.347707	-0.433	-0.33	-5.24	1.25619	1.69e-121	0.147	-23.9209	4383	6.8e-120	-0.508	-0.323	-6.38	-0.218
0	ZN341.0.C	0.331834	-0.45	-0.406	-4.77	1.28399	3.03e-121	0.324	-23.9279	4225	1.16e-119	-0.525	-0.399	-5.91	-0.0411
0	VEZF1.0.C	0.345171	-0.409	-0.365	-4.94	1.29096	3.09e-120	0.347	-23.7041	5125	1.13e-118	-0.484	-0.358	-6.08	-0.018
0	EGR4.0.D	0.314808	-0.536	-0.376	-5.22	1.2469	1.5e-118	-0.184	-23.9986	2789	5.23e-117	-0.611	-0.369	-6.36	-0.549
0	MAZ.1.A	0.338065	-0.442	-0.322	-5.24	1.23282	5.57e-117	0.096	-23.5233	3875	1.86e-115	-0.517	-0.315	-6.38	-0.269
0	SP2.1.B	0.349022	-0.423	-0.279	-2.7	1.18857	3.61e-113	-0.0751	-23.1157	3782	1.15e-111	-0.498	-0.272	-3.84	-0.44
0	SP4.0.A	0.345992	-0.365	-0.28	-2.7	1.1235	2.14e-112	0.238	-22.8998	4529	6.56e-111	-0.441	-0.273	-3.84	-0.127
0	ZBT17.0.A	0.344765	-0.434	-0.369	-5.25	1.33398	4.21e-112	0.271	-22.9372	4432	1.24e-110	-0.509	-0.363	-6.39	-0.0938
0	KLF15.0.A	0.351268	-0.364	-0.308	0.738	1.20904	1.36e-111	0.454	-22.7674	5204	3.87e-110	-0.439	-0.301	-0.402	0.089
0	EGR2.0.A	0.347338	-0.428	-0.351	-2.7	1.2874	1.3e-108	0.193	-22.5934	4094	3.55e-107	-0.503	-0.344	-3.84	-0.171
0	VEZF1.1.C	0.330686	-0.524	-0.485	-5.25	1.36949	1.43e-97	0.262	-21.6284	2770	3.77e-96	-0.6	-0.478	-6.39	-0.103
0	ZN467.0.C	0.355168	-0.345	-0.342	-4.28	1.26681	8.46e-93	0.495	-20.6998	4992	2.16e-91	-0.421	-0.335	-5.42	0.13
0	TBX1.0.D	0.351237	-0.367	-0.319	-4.11	1.1744	1.3e-82	0.313	-19.6255	3314	3.21e-81	-0.442	-0.312	-5.25	-0.0513
0	AP2D.0.D	0.305683	-0.438	-0.337	-3.95	0.926248	3.62e-82	-0.304	-20.0927	1531	8.69e-81	-0.513	-0.33	-5.09	-0.669
0	ZN263.0.A	0.339852	-0.38	-0.371	-3.94	1.23761	1.34e-81	0.481	-19.5011	3375	3.12e-80	-0.455	-0.364	-5.08	0.116
0	EGR2.1.A	0.350923	-0.414	-0.325	-5.25	1.27366	1.65e-81	0.0855	-19.5534	3032	3.72e-80	-0.489	-0.318	-6.39	-0.279
0	PATZ1.1.C	0.324375	-0.552	-0.48	-5.25	1.41675	6.93e-79	0.271	-19.4784	2121	1.52e-77	-0.627	-0.473	-6.39	-0.0942
0	ZF64A.0.D	0.299435	-0.445	-0.387	-3.81	1.08176	1.66e-74	0.39	-18.9501	1770	3.53e-73	-0.52	-0.38	-4.95	0.0252
0	KLF1.0.A	0.368953	-0.32	-0.225	-4.11	1.10257	5.45e-73	0.176	-18.3688	3266	1.13e-71	-0.396	-0.218	-5.25	-0.189
0	ZFX.1.A	0.335944	-0.365	-0.32	-3.78	1.11094	4.83e-72	0.422	-18.3605	2554	9.74e-71	-0.44	-0.313	-4.92	0.0572
0	E2F7.0.B	0.336905	-0.38	-0.265	-4.1	1.00028	2.25e-63	0.0197	-17.3531	1680	4.42e-62	-0.455	-0.258	-5.24	-0.345
0	KLF9.0.C	0.370778	-0.299	-0.207	-5.47	1.02902	2.99e-63	-0.0171	-17.0795	2724	5.73e-62	-0.374	-0.2	-6.61	-0.382
0	TAF1.0.A	0.321739	-0.387	-0.318	-3.68	1.04302	1.82e-62	0.278	-17.21	1725	3.4e-61	-0.462	-0.311	-4.82	-0.0868
0	EGR1.0.A	0.363668	-0.319	-0.263	-4.1	1.14431	7.11e-62	0.27	-16.879	2890	1.3e-60	-0.394	-0.256	-5.24	-0.0946
0	E2F4.0.A	0.351541	-0.319	-0.214	-4.08	0.91709	1.24e-60	-0.255	-16.8536	1849	2.22e-59	-0.394	-0.207	-5.22	-0.62
0	PURA.0.D	0.370357	-0.325	-0.276	-4.11	1.22578	5.94e-54	0.436	-15.7245	2692	1.03e-52	-0.401	-0.269	-5.25	0.0713
0	ZSC22.0.C	0.359691	-0.372	-0.313	-3.92	1.21479	9.74e-54	0.341	-15.7903	2074	1.66e-52	-0.447	-0.306	-5.06	-0.0239
0	PLAG1.0.D	0.334204	-0.422	-0.375	-4.1	1.1933	1.79e-51	0.315	-15.5733	1532	2.99e-50	-0.498	-0.368	-5.24	-0.0502
0	MBD2.0.B	0.294118	-0.406	-0.301	-3.41	0.843845	1.9e-51	-0.192	-15.9338	867	3.1e-50	-0.481	-0.294	-4.55	-0.557
0	PRRX1.0.D	0.69166	0.777	0.702	-3.4	1.58991	9.92e-51	0.151	15.5893	1307	1.59e-49	0.702	0.709	-4.54	-0.214
0	KLF5.0.A	0.378517	-0.297	-0.238	-4.1	1.17807	1.06e-50	0.271	-15.2002	2737	1.66e-49	-0.372	-0.231	-5.24	-0.0937
0	E2F1.0.A	0.318064	-0.397	-0.304	-3.71	0.982676	2.89e-50	0.0733	-15.5135	1157	4.44e-49	-0.472	-0.297	-4.85	-0.291
0	SALL4.0.B	0.359822	-0.365	-0.354	-4.58	1.29332	4.52e-46	0.38	-14.5458	2026	6.79e-45	-0.44	-0.347	-5.72	0.0155
0	AP2B.0.B	0.333333	-0.359	-0.304	-3.7	1.06708	2.63e-44	0.358	-14.3739	1383	3.88e-43	-0.435	-0.297	-4.84	-0.007
0	CRX.0.B	0.718232	0.907	0.853	-3.24	1.52368	3.31e-42	0.113	14.4871	724	4.79e-41	0.832	0.86	-4.38	-0.252
0	KLF14.0.D	0.388702	-0.294	-0.169	-4.11	0.956916	5.89e-42	-0.479	-13.8992	1487	8.37e-41	-0.37	-0.162	-5.25	-0.844
0	E2F6.0.A	0.355222	-0.331	-0.293	-3.74	1.17813	8.62e-38	0.527	-13.1283	1599	1.18e-36	-0.407	-0.286	-4.88	0.162
0	PROX1.0.D	0.34157	-0.376	-0.351	-3.79	1.21768	8.63e-38	0.326	-13.1868	1376	1.18e-36	-0.451	-0.344	-4.93	-0.0387
0	RFX1.0.B	0.321771	-0.347	-0.272	-3.7	1.14144	7.73e-37	0.546	-13.0017	1355	1.04e-35	-0.422	-0.265	-4.84	0.181
0	FLI1.0.A	0.376672	-0.337	-0.334	-3.95	1.32469	1.69e-36	0.411	-12.846	1869	2.23e-35	-0.412	-0.327	-5.09	0.0459
0	ZIC4.0.D	0.26195	-0.599	-0.479	-4.01	1.11635	1.89e-36	0.189	-13.5608	523	2.45e-35	-0.675	-0.472	-5.15	-0.175
0	ZIC3.0.B	0.325287	-0.559	-0.565	-5	1.39246	1.97e-36	0.591	-13.16	870	2.52e-35	-0.634	-0.559	-6.14	0.226
0	PTF1A.0.B	0.336717	-0.459	-0.42	-3.93	1.38002	3.25e-36	0.441	-12.9543	1182	4.09e-35	-0.535	-0.413	-5.07	0.0761
0	HEN1.0.C	0.324219	-0.426	-0.382	-4.16	1.20129	7.62e-36	0.377	-12.9341	1024	9.43e-35	-0.501	-0.375	-5.3	0.0123
0	ZBT14.0.C	0.268499	-0.498	-0.36	-4.96	0.915178	5.96e-35	-0.827	-13.2966	473	7.25e-34	-0.574	-0.353	-6.1	-1.19
0	TFDP1.0.C	0.358704	-0.317	-0.228	-3.7	1.06302	1.4e-33	0.249	-12.3803	1235	1.68e-32	-0.393	-0.221	-4.84	-0.116
0	ZIC2.0.D	0.332506	-0.55	-0.531	-4.71	1.39745	6.38e-33	0.464	-12.465	806	7.53e-32	-0.625	-0.524	-5.85	0.0988
0	FOXC1.0.C	0.203125	-1.55	-1.68	-5.26	1.87578	7.2e-33	0.572	-13.8115	256	8.37e-32	-1.62	-1.68	-6.4	0.207
0	KLF4.0.A	0.390075	-0.232	-0.165	-4.09	1.02023	9.69e-33	0.0818	-12.0867	1874	1.11e-31	-0.307	-0.158	-5.23	-0.283
0	PAX5.0.A	0.332687	-0.448	-0.447	-3.9	1.33935	2.04e-32	0.356	-12.2319	1031	2.3e-31	-0.523	-0.44	-5.04	-0.00923
0	MECP2.0.C	0.33541	-0.341	-0.284	-4.13	1.01565	2.65e-32	0.222	-12.2104	963	2.95e-31	-0.416	-0.277	-5.27	-0.142
0	SPIC.0.D	0.360499	-0.386	-0.416	-4.3	1.37487	8.78e-32	0.549	-11.9997	1362	9.62e-31	-0.462	-0.409	-5.44	0.185
0	NRF1.0.A	0.343458	-0.311	-0.203	-3.72	0.888453	1.04e-31	-0.553	-12.1204	856	1.13e-30	-0.386	-0.197	-4.86	-0.918
0	PITX3.0.D	0.747228	1.02	0.965	-2.85	1.57444	1.56e-31	0.23	12.6026	451	1.66e-30	0.942	0.972	-3.99	-0.135
0	OTX1.0.D	0.693816	0.865	0.784	-4.26	1.65156	4.64e-31	0.0672	12.1808	663	4.87e-30	0.79	0.791	-5.4	-0.298
0	MESP1.0.D	0.223729	-0.958	-0.873	-5.52	1.36805	1.48e-30	-0.0343	-12.8778	295	1.54e-29	-1.03	-0.866	-6.66	-0.399
0	SNAI1.0.C	0.245342	-0.814	-0.907	-3.71	1.24896	3.11e-30	0.507	-12.6528	322	3.18e-29	-0.889	-0.9	-4.85	0.142
0	NR1H4.0.B	0.31268	-0.425	-0.369	-4.93	1.08702	1.08e-29	0.209	-11.8092	694	1.09e-28	-0.5	-0.362	-6.07	-0.156
0	FOXD1.0.D	0.234043	-1.37	-1.54	-5.27	1.91347	1.65e-29	0.445	-12.6775	282	1.62e-28	-1.45	-1.53	-6.41	0.0798
0	FOXF2.0.D	0.212598	-1.46	-1.66	-5.31	1.89244	1.64e-29	0.497	-12.8521	254	1.62e-28	-1.53	-1.65	-6.45	0.133
0	TFE2.0.A	0.332509	-0.519	-0.554	-4.7	1.43135	4.98e-29	0.342	-11.6012	809	4.84e-28	-0.594	-0.547	-5.84	-0.0231
0	OSR2.0.C	0.346507	-0.385	-0.389	-3.62	1.29026	8.53e-29	0.445	-11.4257	1088	8.17e-28	-0.46	-0.382	-4.76	0.0805
0	REST.0.A	0.301527	-0.632	-0.579	-3.75	1.37317	3.87e-28	0.532	-11.6383	524	3.66e-27	-0.707	-0.572	-4.89	0.168
0	ZN250.0.C	0.223077	-1.4	-1.42	-5.19	1.91794	4.67e-28	0.413	-12.3876	260	4.37e-27	-1.48	-1.41	-6.33	0.0486
0	ASCL1.0.A	0.328497	-0.445	-0.476	1.85	1.40671	9.54e-28	0.659	-11.2367	965	8.81e-27	-0.52	-0.469	0.714	0.295
0	ZN263.1.A	0.376553	-0.335	-0.343	-3.96	1.27757	1.07e-27	0.583	-11.1316	1288	9.78e-27	-0.41	-0.337	-5.1	0.218
0	NKX61.1.B	0.657143	0.66	0.671	-3.45	1.6112	2.04e-27	0.235	11.1628	980	1.84e-26	0.584	0.678	-4.59	-0.129
0	OTX2.0.A	0.70339	0.828	0.826	-7.86	1.5882	2.13e-27	-0.241	11.3889	590	1.9e-26	0.753	0.833	-9	-0.606
0	PRRX2.0.C	0.660508	0.668	0.653	-4.2	1.57931	5.47e-26	0.0284	10.8724	866	4.77e-25	0.593	0.659	-5.34	-0.336
0	ZN320.0.C	0.351887	-0.355	-0.307	-3.88	1.26034	5.42e-26	0.518	-10.7969	1060	4.77e-25	-0.431	-0.3	-5.02	0.153
0	SMAD1.0.D	0.362622	-0.64	-0.595	-5.42	1.74368	1.23e-25	-0.0122	-10.8661	717	1.06e-24	-0.715	-0.588	-6.56	-0.377
0	COT1.0.C	0.356237	-0.414	-0.387	-5.48	1.3749	1.91e-25	0.337	-10.7076	946	1.63e-24	-0.489	-0.38	-6.62	-0.028
0	HTF4.0.A	0.345052	-0.513	-0.49	-5.52	1.49416	3.06e-25	0.208	-10.7357	768	2.58e-24	-0.588	-0.483	-6.66	-0.157
0	WT1.1.B	0.387931	-0.294	-0.324	-4.22	1.31014	3.37e-25	0.338	-10.5329	1508	2.81e-24	-0.369	-0.317	-5.36	-0.0272
0	ITF2.0.C	0.344937	-0.412	-0.417	-4.17	1.39447	1.14e-24	0.439	-10.5228	948	9.4e-24	-0.487	-0.41	-5.31	0.0741
0	MYF6.0.C	0.3853	-0.266	-0.312	1.03	1.4689	2.55e-24	0.418	-10.2812	2136	2.08e-23	-0.341	-0.305	-0.106	0.0533
0	RREB1.0.D	0.383488	-0.316	-0.297	-4.11	1.32775	6.32e-24	0.356	-10.2652	1296	5.1e-23	-0.391	-0.29	-5.25	-0.0087
0	BHA15.0.B	0.339212	-0.41	-0.441	2	1.44749	2.54e-23	0.488	-10.1921	964	2.03e-22	-0.485	-0.434	0.859	0.123
0	ASCL2.0.D	0.328784	-0.458	-0.515	1.77	1.46073	3.96e-23	0.514	-10.1968	806	3.13e-22	-0.534	-0.508	0.629	0.149
0	ZFX.0.A	0.358672	-0.291	-0.243	-3.86	1.06904	5.72e-23	0.382	-10.0979	934	4.47e-22	-0.366	-0.236	-5	0.0167
0	ZN563.1.C	0.355388	-0.369	-0.366	2.05	1.41031	1.24e-22	0.469	-9.99753	1058	9.63e-22	-0.444	-0.359	0.913	0.104
0	MYOD1.0.A	0.347271	-0.394	-0.403	-4.17	1.35247	2.74e-22	0.471	-9.96219	861	2.1e-21	-0.469	-0.396	-5.31	0.107
0	ZEB1.0.A	0.230769	-0.869	-0.753	-5.36	1.59396	4.99e-22	0.797	-10.4088	312	3.79e-21	-0.945	-0.746	-6.5	0.432
0	P53.1.A	0.313776	-0.823	-0.826	-5.27	1.7266	5.1e-22	0.097	-10.2416	392	3.84e-21	-0.898	-0.819	-6.41	-0.268
0	ZBT7B.0.D	0.33913	-0.334	-0.253	-3.78	1.22803	7.38e-22	0.459	-9.83139	920	5.49e-21	-0.409	-0.246	-4.92	0.0947
0	ZN563.0.C	0.355072	-0.378	-0.37	-3.94	1.30479	1.43e-21	0.43	-9.78857	828	1.05e-20	-0.454	-0.363	-5.08	0.0656
0	ZN121.0.C	0.365044	-0.424	-0.488	-3.99	1.52173	2.77e-21	0.407	-9.69732	904	2.02e-20	-0.499	-0.481	-5.13	0.0424
0	RX.0.D	0.724252	1.03	0.9	-2.48	1.60801	2.86e-21	0.205	10.2138	301	2.07e-20	0.952	0.907	-3.62	-0.16
0	ZN219.0.D	0.378897	-0.277	-0.243	-3.75	1.26438	7.04e-21	0.533	-9.52012	1251	5.05e-20	-0.352	-0.236	-4.89	0.169
0	P73.1.A	0.32987	-0.801	-0.796	-5.27	1.73738	1.39e-20	0.0139	-9.84383	385	9.89e-20	-0.877	-0.789	-6.41	-0.351
0	HEY2.0.D	0.294659	-0.43	-0.372	-3.63	1.20432	2.08e-20	0.615	-9.61573	543	1.46e-19	-0.505	-0.365	-4.77	0.251
0	SMAD2.0.A	0.330296	-0.698	-0.701	-4.86	1.65751	2.29e-20	0.074	-9.71009	439	1.6e-19	-0.774	-0.694	-6	-0.291
0	ZN350.1.D	0.33871	-0.502	-0.372	-4.93	1.3231	3.48e-20	0.138	-9.59505	496	2.4e-19	-0.577	-0.365	-6.07	-0.227
0	IRF3.0.B	0.409506	-0.258	-0.38	-4.08	1.58851	5.85e-20	0.44	-9.22809	2083	4.01e-19	-0.333	-0.373	-5.22	0.0757
0	HAND1.1.D	0.401588	-0.219	-0.237	-3.54	1.27909	6.27e-20	0.392	-9.23131	1763	4.25e-19	-0.295	-0.23	-4.68	0.0273
0	LHX6.0.D	0.226415	-0.993	-1.17	-5.31	1.75077	7.12e-20	0.324	-9.89272	265	4.79e-19	-1.07	-1.17	-6.45	-0.0407
0	COT1.1.C	0.338488	-0.513	-0.497	-5.51	1.4916	1.02e-19	0.32	-9.40728	582	6.83e-19	-0.589	-0.49	-6.65	-0.0446
0	PITX1.0.D	0.718101	0.85	0.811	-3.23	1.46575	1.34e-19	0.142	9.62991	337	8.84e-19	0.774	0.818	-4.37	-0.223
0	KLF13.0.D	0.381546	-0.275	-0.203	-3.75	1.03638	1.38e-19	0.205	-9.26327	802	9.05e-19	-0.35	-0.196	-4.89	-0.16
0	SMAD3.0.B	0.365245	-0.355	-0.385	-3.94	1.43589	4.95e-19	0.57	-9.08789	961	3.22e-18	-0.43	-0.378	-5.08	0.206
0	FLI1.1.A	0.388151	-0.31	-0.286	-3.57	1.29999	7.43e-19	0.387	-9.03363	979	4.79e-18	-0.385	-0.279	-4.71	0.0221
0	ZN335.0.A	0.348	-0.383	-0.359	-4.72	1.36583	1.27e-18	0.407	-9.02739	750	8.15e-18	-0.458	-0.352	-5.86	0.0425
0	ZN436.0.C	0.384807	-0.343	-0.291	-3.76	1.29097	1.64e-18	0.309	-8.97981	803	1.04e-17	-0.418	-0.284	-4.9	-0.0554
0	SOX10.0.B	0.683292	0.829	0.78	-3.44	1.64779	4.06e-18	0.094	9.09603	401	2.56e-17	0.754	0.787	-4.58	-0.271
0	ERG.0.A	0.39367	-0.297	-0.278	-3.57	1.3128	5.23e-18	0.337	-8.79647	1011	3.26e-17	-0.373	-0.271	-4.71	-0.0281
0	ZN770.1.C	0.400797	-0.245	-0.263	-3.78	1.26022	9.17e-18	0.339	-8.69636	1255	5.67e-17	-0.32	-0.256	-4.92	-0.0256
0	MXI1.0.A	0.35	-0.381	-0.254	-3.52	1.12944	1.08e-17	0.0356	-8.87143	500	6.63e-17	-0.456	-0.247	-4.66	-0.329
0	SMAD4.0.B	0.312661	-0.71	-0.728	-4.86	1.7218	1.71e-17	0.184	-8.92348	387	1.04e-16	-0.786	-0.721	-6	-0.18
0	GSC.0.D	0.718412	0.93	0.914	-3.21	1.5876	6.33e-17	-0.00888	8.91395	277	3.83e-16	0.855	0.921	-4.35	-0.374
0	MYOG.0.B	0.359375	-0.334	-0.37	1.79	1.42252	1.07e-16	0.516	-8.44883	896	6.4e-16	-0.41	-0.363	0.653	0.151
0	PLAL1.0.D	0.365314	-0.389	-0.308	-5.47	1.24974	1.43e-16	0.229	-8.51669	542	8.53e-16	-0.464	-0.301	-6.61	-0.136
0	RXRA.0.A	0.385099	-0.299	-0.329	-4.93	1.45961	1.62e-16	0.45	-8.36544	1114	9.54e-16	-0.374	-0.322	-6.07	0.085
0	ATOH1.0.B	0.361538	-0.464	-0.46	-3.79	1.45004	4.17e-16	0.269	-8.39172	520	2.44e-15	-0.54	-0.453	-4.93	-0.0953
0	ETV5.0.C	0.401678	-0.281	-0.297	-3.94	1.39653	8.24e-16	0.403	-8.1639	1073	4.79e-15	-0.357	-0.29	-5.08	0.0383
0	HMGA1.0.D	0.618234	0.496	0.448	-4.3	1.64368	8.45e-16	0.346	8.16623	1053	4.87e-15	0.421	0.455	-5.44	-0.0186
0	ZNF76.0.C	0.419727	-0.248	-0.168	-4.3	1.18694	9.64e-16	0.106	-8.15549	953	5.52e-15	-0.323	-0.161	-5.44	-0.259
0	SOX9.0.B	0.667387	0.705	0.781	-3.88	1.64476	2.68e-15	-0.0593	8.17605	463	1.52e-14	0.63	0.788	-5.02	-0.424
0	NR0B1.0.D	0.333938	-0.339	-0.363	-3.66	1.18177	3.57e-15	0.435	-8.08372	551	2.01e-14	-0.414	-0.356	-4.8	0.07
0	ZBTB6.0.C	0.348259	-0.347	-0.333	-4.28	1.26983	4.91e-15	0.503	-8.02253	603	2.75e-14	-0.422	-0.326	-5.42	0.139
0	ETV7.0.D	0.437762	-0.195	-0.19	-4.5	1.44088	5.25e-15	0.23	-7.87522	1912	2.92e-14	-0.27	-0.184	-5.64	-0.135
0	PTF1A.1.B	0.363636	-0.371	-0.397	-4.17	1.53641	6.83e-15	0.527	-7.93712	770	3.77e-14	-0.446	-0.39	-5.31	0.162
0	FEV.0.B	0.359667	-0.301	-0.25	-3.78	1.02411	1.77e-14	0.249	-7.89181	481	9.68e-14	-0.376	-0.243	-4.92	-0.115
0	ZN740.0.D	0.392663	-0.316	-0.253	-4.11	1.33391	1.9e-14	0.333	-7.80411	736	1.03e-13	-0.391	-0.246	-5.25	-0.0319
0	TAL1.1.A	0.380783	-0.401	-0.443	-4.17	1.42944	2.92e-14	0.292	-7.79547	562	1.58e-13	-0.476	-0.436	-5.31	-0.0727
0	SNAI2.0.A	0.266409	-0.587	-0.591	-3.64	1.32061	3.55e-14	0.644	-8.01426	259	1.9e-13	-0.662	-0.584	-4.78	0.279
0	AP2C.0.A	0.397119	-0.261	-0.261	-4.11	1.33611	4.26e-14	0.423	-7.65638	972	2.27e-13	-0.336	-0.254	-5.25	0.058
0	MSX2.0.D	0.637363	0.553	0.455	-4.2	1.54838	4.9e-14	0.153	7.70075	637	2.59e-13	0.478	0.461	-5.34	-0.212
0	P63.1.A	0.377432	-0.534	-0.572	-5.27	1.77424	5.32e-14	0.0769	-7.73373	514	2.79e-13	-0.61	-0.565	-6.41	-0.288
0	ETS1.0.A	0.403531	-0.236	-0.182	-3.57	1.13038	1.18e-13	0.175	-7.53806	793	6.16e-13	-0.311	-0.175	-4.71	-0.19
0	PHX2B.0.D	0.756303	1.23	1.07	-2.35	1.53866	3.6e-13	0.0161	8.17647	119	1.87e-12	1.16	1.08	-3.49	-0.349
0	NFIC.0.A	0.574468	0.358	0.28	-3.63	1.50235	4.66e-13	0.418	7.28847	1598	2.4e-12	0.283	0.287	-4.77	0.0528
0	LHX3.0.C	0.863158	1.39	1.36	-2.12	1.53718	6.17e-13	0.212	8.32972	95	3.16e-12	1.32	1.36	-3.26	-0.153
0	SRBP2.0.B	0.387654	-0.259	-0.279	-3.58	1.28368	8.95e-13	0.41	-7.25234	810	4.55e-12	-0.334	-0.272	-4.72	0.0453
0	FOXD3.0.D	0.349869	-0.681	-0.918	-5.26	2.00828	1.3e-12	0.293	-7.33575	383	6.54e-12	-0.756	-0.911	-6.4	-0.0719
0	RFX2.0.A	0.361582	-0.282	-0.255	-3.76	1.30094	1.85e-12	0.592	-7.16422	708	9.26e-12	-0.357	-0.248	-4.9	0.227
0	ESR2.0.A	0.367725	-0.413	-0.355	-5	1.31217	3.89e-12	-0.133	-7.16443	378	1.94e-11	-0.488	-0.348	-6.14	-0.498
0	DRGX.0.D	0.746032	1.14	1.05	-2.34	1.55834	4.92e-12	0.0594	7.63309	126	2.43e-11	1.06	1.06	-3.48	-0.305
0	OLIG2.0.B	0.405605	-0.337	-0.337	-4.17	1.51767	6.42e-12	0.292	-6.98759	678	3.16e-11	-0.413	-0.33	-5.31	-0.0726
0	BHE41.0.D	0.351852	-0.445	-0.392	-4.12	1.41548	6.61e-12	0.232	-7.08339	378	3.23e-11	-0.52	-0.385	-5.26	-0.132
0	MAFA.0.D	0.369025	-0.314	-0.339	-3.99	1.26344	1.12e-11	0.441	-6.93705	523	5.44e-11	-0.389	-0.332	-5.13	0.0766
0	ALX1.0.B	0.736	1.11	0.96	-2.34	1.56723	1.78e-11	0.166	7.39489	125	8.6e-11	1.04	0.967	-3.48	-0.199
0	ZBT7A.0.A	0.339367	-0.505	-0.287	-4	1.2167	2.23e-11	-0.0216	-7.04375	221	1.07e-10	-0.58	-0.28	-5.14	-0.386
0	VAX1.0.D	0.796117	1.27	1.12	-2.97	1.61127	2.33e-11	0.219	7.50262	103	1.11e-10	1.19	1.13	-4.11	-0.146
0	LYL1.0.A	0.409387	-0.318	-0.371	-4.73	1.61368	4.86e-11	0.188	-6.66614	767	2.3e-10	-0.394	-0.364	-5.87	-0.177
0	ZN331.0.C	0.405694	-0.254	-0.22	-3.78	1.41178	5.05e-11	0.39	-6.65001	843	2.38e-10	-0.33	-0.213	-4.92	0.0252
0	ALX4.0.D	0.733333	1.14	1.07	-2.81	1.61754	5.52e-11	-0.117	7.20675	120	2.58e-10	1.07	1.08	-3.95	-0.482
0	ARNT2.0.D	0.369565	-0.306	-0.222	-3.75	1.21311	7.76e-11	0.525	-6.65308	460	3.61e-10	-0.382	-0.215	-4.89	0.16
0	MEIS2.0.B	0.344086	-0.891	-0.866	-4.85	1.90899	8.5e-11	0.124	-6.88559	186	3.93e-10	-0.966	-0.859	-5.99	-0.241
0	ZN816.0.C	0.360806	-0.341	-0.397	-4.29	1.45464	9.12e-11	0.655	-6.60491	546	4.19e-10	-0.416	-0.39	-5.43	0.29
0	NFIA.0.C	0.595588	0.433	0.348	-3.55	1.53905	1.1e-10	0.349	6.53205	816	5.04e-10	0.357	0.355	-4.69	-0.0163
0	VSX1.0.D	0.783784	1.19	1.17	-2.53	1.65271	1.37e-10	-0.0466	7.08337	111	6.22e-10	1.11	1.17	-3.67	-0.411
0	LMX1B.0.D	0.785714	1.09	0.875	-2.89	1.63274	1.75e-10	0.174	6.94947	126	7.89e-10	1.01	0.882	-4.03	-0.191
0	GABPA.0.A	0.42953	-0.118	-0.0746	-3.44	0.776969	1.85e-10	-0.507	-6.44628	745	8.28e-10	-0.194	-0.0677	-4.58	-0.872
0	ETS2.0.B	0.425071	-0.213	-0.258	-3.83	1.43747	2.43e-10	0.495	-6.38796	1061	1.08e-09	-0.288	-0.251	-4.97	0.13
0	ISX.0.D	0.765152	1.03	1.08	-3.25	1.62806	4.21e-10	-0.0583	6.75108	132	1.86e-09	0.959	1.09	-4.39	-0.423
0	ZN524.0.D	0.328125	-0.479	-0.396	-3.08	1.1652	4.89e-10	0.148	-6.55221	192	2.15e-09	-0.555	-0.389	-4.22	-0.217
0	HXD9.0.D	0.684783	0.665	0.539	-2.99	1.51242	5.06e-10	0.284	6.44315	276	2.22e-09	0.59	0.546	-4.13	-0.0804
0	ETV1.0.A	0.397516	-0.129	-0.0994	-3.54	0.78696	5.14e-10	-0.12	-6.29545	644	2.24e-09	-0.204	-0.0925	-4.68	-0.485
0	DUXA.0.D	0.724832	0.903	0.764	-2.58	1.5174	5.38e-10	0.158	6.64158	149	2.33e-09	0.828	0.771	-3.72	-0.207
0	ARX.0.D	0.691667	1.08	1.02	-2.34	1.63418	5.83e-10	0.108	6.74082	120	2.51e-09	1.01	1.03	-3.48	-0.257
0	ZBTB4.0.D	0.357746	-0.403	-0.383	-3.69	1.40555	6.2e-10	0.662	-6.35524	355	2.65e-09	-0.478	-0.376	-4.83	0.297
0	CPEB1.0.D	0.427936	-0.232	-0.33	-4.08	1.62337	6.41e-10	0.331	-6.23027	1124	2.73e-09	-0.308	-0.323	-5.22	-0.0341
0	DMBX1.0.D	0.766355	0.957	1.07	-2.47	1.34478	7.28e-10	-0.217	6.76573	107	3.09e-09	0.882	1.07	-3.61	-0.582
0	RFX4.0.D	0.368421	-0.282	-0.222	-3.74	1.30088	8.19e-10	0.386	-6.24847	532	3.45e-09	-0.357	-0.215	-4.88	0.0216
0	FOSB.0.A	0.608911	0.42	0.367	-3.16	1.34446	8.92e-10	0.359	6.2208	606	3.74e-09	0.345	0.374	-4.3	-0.00626
0	NGN2.0.D	0.400517	-0.379	-0.376	-4	1.41087	8.97e-10	0.241	-6.27745	387	3.74e-09	-0.454	-0.369	-5.14	-0.124
0	UNC4.0.D	0.747573	1.16	1.19	-2.81	1.64998	1.25e-09	-0.234	6.68014	103	5.2e-09	1.09	1.2	-3.95	-0.599
0	MYOD1.1.A	0.388811	-0.259	-0.351	1.76	1.44363	1.75e-09	0.506	-6.0939	715	7.18e-09	-0.334	-0.344	0.619	0.141
0	TYY1.0.A	0.397297	-0.2	-0.145	-3.52	0.839389	1.74e-09	-0.357	-6.16132	370	7.18e-09	-0.275	-0.138	-4.66	-0.721
0	SHOX2.0.D	0.785714	1.03	1.01	-2.45	1.4321	2.01e-09	0.0485	6.6119	98	8.21e-09	0.959	1.02	-3.59	-0.316
0	ZIC1.0.B	0.372263	-0.299	-0.273	-3.45	1.22893	2.32e-09	0.671	-6.10317	411	9.42e-09	-0.375	-0.266	-4.59	0.306
0	TGIF1.0.A	0.432211	-0.213	-0.226	-4.89	1.55669	2.34e-09	0.145	-6.01882	1099	9.43e-09	-0.288	-0.219	-6.03	-0.22
0	GBX1.0.D	0.794393	1.04	1	-2.97	1.54108	2.94e-09	-0.198	6.47641	107	1.18e-08	0.967	1.01	-4.11	-0.562
0	PHX2A.0.D	0.704348	1.01	0.898	-2.35	1.55737	3.01e-09	0.119	6.4304	115	1.2e-08	0.936	0.905	-3.49	-0.246
0	CDX1.0.C	0.643357	0.648	0.547	-2.96	1.5884	4.1e-09	0.237	6.06458	286	1.63e-08	0.573	0.554	-4.1	-0.128
0	HIC1.0.C	0.333333	-0.442	-0.353	-3.34	1.23351	6.92e-09	0.0738	-6.03477	210	2.73e-08	-0.517	-0.347	-4.48	-0.291
0	HXB3.0.D	0.719008	0.988	0.963	-2.85	1.61205	7.52e-09	-0.0952	6.21567	121	2.96e-08	0.913	0.97	-3.99	-0.46
0	FOS.0.A	0.610054	0.378	0.278	-3.51	1.38612	8.16e-09	0.465	5.82844	736	3.19e-08	0.303	0.285	-4.65	0.1
0	SHOX.0.D	0.777778	0.976	0.963	-2.47	1.42075	8.66e-09	-0.147	6.29055	99	3.37e-08	0.9	0.97	-3.61	-0.512
0	NDF1.0.A	0.379518	-0.377	-0.448	-3.69	1.38806	8.92e-09	0.552	-5.89652	332	3.46e-08	-0.453	-0.441	-4.83	0.187
0	GLIS2.0.D	0.353383	-0.345	-0.296	-5.47	1.15076	1.03e-08	-0.103	-5.90606	266	3.98e-08	-0.421	-0.289	-6.61	-0.468
0	PROP1.0.D	0.740385	1.05	1.03	-2.43	1.60237	1.21e-08	-0.2	6.19127	104	4.64e-08	0.975	1.04	-3.57	-0.565
0	NF2L1.0.C	0.56907	0.344	0.244	-3.53	1.56114	1.42e-08	0.299	5.70896	1151	5.41e-08	0.268	0.251	-4.67	-0.0653
0	HXD4.0.D	0.660099	0.764	0.775	-3.69	1.6673	1.81e-08	0.0323	5.86167	203	6.88e-08	0.688	0.782	-4.83	-0.332
0	HES1.0.D	0.336032	-0.335	-0.289	-3.73	1.10031	1.89e-08	0.507	-5.80669	247	7.13e-08	-0.41	-0.282	-4.87	0.142
0	ETV2.0.B	0.394659	-0.222	-0.249	-3.64	1.33974	2.06e-08	0.483	-5.67094	674	7.73e-08	-0.298	-0.242	-4.78	0.118
0	INSM1.0.C	0.385343	-0.32	-0.269	-4.92	1.41433	2.29e-08	0.182	-5.69324	423	8.55e-08	-0.395	-0.262	-6.06	-0.183
0	ZSC31.0.C	0.400293	-0.23	-0.27	-3.86	1.39171	2.4e-08	0.385	-5.64303	682	8.92e-08	-0.306	-0.263	-5	0.0201
0	FOSL2.0.A	0.59354	0.358	0.311	-3.51	1.35309	3.21e-08	0.283	5.5845	743	1.19e-07	0.282	0.318	-4.65	-0.0819
0	PAX4.0.D	0.753846	1.3	1.03	-1.88	1.59913	4.82e-08	0.166	6.1844	65	1.78e-07	1.23	1.03	-3.02	-0.199
0	LHX9.0.D	0.732759	0.978	0.954	-2.97	1.66626	5.29e-08	-0.0429	5.82204	116	1.94e-07	0.902	0.961	-4.11	-0.408
0	E2F4.1.A	0.338028	-0.319	-0.272	-3.51	1.01263	5.37e-08	0.473	-5.6331	213	1.96e-07	-0.395	-0.265	-4.65	0.108
0	PO6F2.0.D	0.695312	0.884	0.65	-2.3	1.57925	5.39e-08	0.296	5.77932	128	1.96e-07	0.809	0.657	-3.44	-0.0688
0	NFIA.1.D	0.550992	0.312	0.183	-4.52	1.61118	7.84e-08	0.284	5.39674	1412	2.84e-07	0.237	0.19	-5.66	-0.0806
0	GLIS3.0.D	0.350694	-0.337	-0.329	-3.53	1.26307	8.57e-08	0.385	-5.49164	288	3.09e-07	-0.412	-0.322	-4.67	0.0198
0	ETV4.0.B	0.425891	-0.237	-0.205	-3.57	1.31119	8.77e-08	0.342	-5.42188	533	3.14e-07	-0.312	-0.198	-4.71	-0.0225
0	OLIG2.1.B	0.405172	-0.364	-0.374	-3.79	1.49172	9.46e-08	0.169	-5.44905	348	3.37e-07	-0.439	-0.367	-4.93	-0.196
0	PO2F1.0.C	0.684211	0.532	0.558	1.03	1.49767	1.03e-07	0.676	5.44239	323	3.64e-07	0.457	0.565	-0.106	0.311
0	EMX1.0.D	0.826667	1.22	1.06	-2.97	1.69424	1.14e-07	-0.123	5.86939	75	4.02e-07	1.15	1.07	-4.11	-0.488
0	ELK4.0.A	0.4304	-0.0675	-0.0676	-2.82	0.623741	1.18e-07	-0.59	-5.34421	625	4.12e-07	-0.143	-0.0607	-3.96	-0.955
0	RHXF1.0.D	0.620896	0.535	0.439	-3.24	1.54549	1.17e-07	0.257	5.41223	335	4.12e-07	0.46	0.446	-4.38	-0.108
0	COT2.1.A	0.382151	-0.344	-0.416	-5.47	1.62133	1.33e-07	0.438	-5.361	437	4.62e-07	-0.419	-0.409	-6.61	0.0731
0	ALX3.0.D	0.692308	0.962	0.846	-2.42	1.60339	1.55e-07	-0.0523	5.62915	104	5.39e-07	0.887	0.853	-3.56	-0.417
0	EMX2.0.D	0.822785	1.15	1.06	-2.97	1.6726	1.83e-07	-0.0632	5.72381	79	6.32e-07	1.08	1.07	-4.11	-0.428
0	LHX2.0.A	0.690141	0.836	0.717	-3.32	1.67382	2.67e-07	0.211	5.40434	142	9.19e-07	0.761	0.723	-4.46	-0.153
0	VSX2.0.D	0.659574	0.78	0.656	-2.53	1.57696	4.43e-07	0.217	5.29587	141	1.51e-06	0.705	0.662	-3.67	-0.148
0	ZN423.0.D	0.35743	-0.359	-0.364	-3.35	1.31355	4.44e-07	0.503	-5.18329	249	1.51e-06	-0.434	-0.357	-4.49	0.138
0	LHX4.0.D	0.736111	1.16	0.848	-2.4	1.66103	4.65e-07	0.402	5.54636	72	1.58e-06	1.09	0.854	-3.54	0.0376
0	NFKB2.0.B	0.40048	-0.277	-0.322	-3.75	1.39893	5.11e-07	0.35	-5.09932	417	1.72e-06	-0.353	-0.315	-4.89	-0.0147
0	ZN264.0.C	0.640351	0.623	0.527	-3.29	1.59439	5.12e-07	0.188	5.16811	228	1.72e-06	0.548	0.534	-4.43	-0.177
0	DLX4.0.D	0.782609	0.928	0.99	-2.89	1.51595	5.62e-07	-0.394	5.38227	92	1.87e-06	0.852	0.997	-4.03	-0.759
0	GBX2.0.D	0.755102	0.968	0.997	-2.97	1.64693	5.61e-07	-0.135	5.35801	98	1.87e-06	0.893	1	-4.11	-0.5
0	ZBT18.0.C	0.409341	-0.341	-0.265	-4.72	1.55486	6.03e-07	-0.0224	-5.07813	364	2e-06	-0.417	-0.258	-5.86	-0.387
0	VAX2.0.D	0.724771	0.912	0.78	-2.93	1.65328	6.84e-07	0.0295	5.27429	109	2.26e-06	0.837	0.787	-4.07	-0.335
0	GLI1.0.D	0.369509	-0.287	-0.377	-3.62	1.40399	7.5e-07	0.517	-5.02774	387	2.47e-06	-0.362	-0.37	-4.76	0.152
0	JUN.0.A	0.583582	0.339	0.28	-3.51	1.34776	8.01e-07	0.318	4.97926	670	2.63e-06	0.264	0.287	-4.65	-0.0471
0	NKX62.0.D	0.774648	1.15	1.13	-2.83	1.67607	8.17e-07	0.0289	5.41199	71	2.67e-06	1.08	1.14	-3.97	-0.336
0	RAX2.0.D	0.68932	0.977	0.944	-2.81	1.75055	9.44e-07	-0.0307	5.21855	103	3.07e-06	0.902	0.95	-3.95	-0.395
0	DPRX.0.D	0.705357	0.881	0.755	-2.48	1.64065	9.5e-07	0.286	5.18972	112	3.08e-06	0.806	0.761	-3.62	-0.0789
0	HXD10.0.D	0.640845	0.749	0.715	-2.48	1.56337	9.66e-07	0.421	5.12167	142	3.11e-06	0.674	0.722	-3.62	0.0559
0	ZN449.0.C	0.389722	-0.236	-0.274	-3.72	1.34576	1.07e-06	0.42	-4.94152	467	3.42e-06	-0.311	-0.267	-4.86	0.0547
0	STAT1.1.A	0.447173	-0.147	-0.212	-4.21	1.62466	1.08e-06	0.361	-4.89759	1344	3.44e-06	-0.222	-0.206	-5.35	-0.00348
0	PO5F1.0.A	0.341463	-0.524	-0.569	-3.75	1.70608	1.14e-06	0.533	-5.01506	205	3.63e-06	-0.6	-0.562	-4.89	0.169
0	ZNF85.0.C	0.426174	-0.519	-0.372	-5.23	2.08898	1.62e-06	0.0152	-4.89371	298	5.12e-06	-0.594	-0.365	-6.37	-0.35
0	NR1D1.1.D	0.692857	0.73	0.748	-3.06	1.56482	2.19e-06	-0.0504	4.93997	140	6.91e-06	0.655	0.755	-4.2	-0.415
0	NFIL3.0.D	0.686957	0.82	0.784	-2.78	1.59857	2.21e-06	0.137	4.98514	115	6.95e-06	0.745	0.791	-3.92	-0.228
0	RFX5.0.A	0.383224	-0.194	-0.213	-3.76	1.37339	2.29e-06	0.451	-4.76924	608	7.17e-06	-0.27	-0.206	-4.9	0.0866
0	DLX6.0.D	0.802326	1.01	1.01	-2.89	1.70906	2.45e-06	0.423	5.05151	86	7.65e-06	0.932	1.01	-4.03	0.0584
0	AP2A.0.A	0.408748	-0.192	-0.287	-3.68	1.42812	2.55e-06	0.577	-4.74292	663	7.93e-06	-0.267	-0.28	-4.82	0.213
0	COE1.0.A	0.40264	-0.21	-0.269	-4.28	1.46193	2.62e-06	0.519	-4.74117	606	8.11e-06	-0.285	-0.262	-5.42	0.154
0	DBP.0.B	0.661538	0.826	0.618	-2.77	1.7395	2.67e-06	0.205	4.91112	130	8.22e-06	0.751	0.625	-3.91	-0.16
0	VENTX.0.D	0.721154	0.941	0.952	-3.18	1.79192	3.27e-06	0.079	4.92003	104	1e-05	0.866	0.958	-4.32	-0.286
0	FOSL1.0.A	0.580049	0.298	0.251	-3.51	1.32568	3.31e-06	0.22	4.6806	812	1.01e-05	0.222	0.258	-4.65	-0.145
0	FUBP1.0.D	0.375	-0.338	-0.449	-4.01	1.61762	3.48e-06	0.402	-4.71586	344	1.06e-05	-0.414	-0.442	-5.15	0.0375
0	E2F3.0.A	0.400871	-0.195	-0.206	-3.66	1.22099	3.69e-06	0.414	-4.68234	459	1.11e-05	-0.271	-0.199	-4.8	0.0495
0	MYCN.0.A	0.402685	-0.293	-0.161	-3.48	1.33874	3.66e-06	0.337	-4.71629	298	1.11e-05	-0.369	-0.154	-4.62	-0.0273
0	DLX2.0.D	0.713178	0.711	0.699	-2.44	1.50248	4.37e-06	0.202	4.79668	129	1.31e-05	0.636	0.706	-3.58	-0.163
0	HMX1.0.D	0.704082	0.87	0.824	-2.57	1.61878	4.63e-06	0.108	4.85211	98	1.39e-05	0.795	0.831	-3.71	-0.257
0	SMCA5.0.C	0.640257	0.391	0.433	-2.75	1.46578	5.34e-06	0.112	4.60235	467	1.59e-05	0.315	0.44	-3.89	-0.253
0	ELF2.0.C	0.456554	-0.0812	-0.0406	-3.35	0.857162	5.7e-06	-0.0177	-4.56816	679	1.69e-05	-0.156	-0.0336	-4.49	-0.383
0	TFCP2.0.D	0.402834	-0.212	-0.249	-3.45	1.38165	6.12e-06	0.869	-4.56975	494	1.81e-05	-0.287	-0.242	-4.59	0.504
0	VDR.0.A	0.38676	-0.376	-0.389	-5.55	1.65088	6.12e-06	0.389	-4.60658	287	1.81e-05	-0.451	-0.382	-6.69	0.0245
0	ESR1.0.A	0.422764	-0.349	-0.276	-4.99	1.43593	6.47e-06	-0.0351	-4.60848	246	1.9e-05	-0.424	-0.269	-6.13	-0.4
0	LMX1A.0.D	0.691729	0.755	0.617	-2.89	1.68384	7.95e-06	0.348	4.64838	133	2.33e-05	0.68	0.624	-4.03	-0.0168
0	HLF.0.C	0.75641	0.894	0.932	-2.47	1.51852	9.11e-06	-0.0257	4.75166	78	2.66e-05	0.818	0.939	-3.61	-0.39
0	PITX2.0.D	0.603306	0.435	0.358	-2.67	1.51705	9.57e-06	0.384	4.48852	363	2.78e-05	0.36	0.365	-3.81	0.0189
0	BSH.0.D	0.690476	0.818	0.67	-2.26	1.4455	1.02e-05	0.375	4.69857	84	2.93e-05	0.742	0.677	-3.4	0.0103
0	GSX2.0.D	0.686869	0.888	0.768	-2.54	1.7349	1.02e-05	0.31	4.65235	99	2.93e-05	0.812	0.775	-3.68	-0.055
0	NANOG.0.A	0.378261	-0.437	-0.492	1.03	1.71563	1.02e-05	0.456	-4.51178	230	2.93e-05	-0.512	-0.485	-0.106	0.0911
0	RFX2.1.A	0.384984	-0.174	-0.235	-3.73	1.38005	1.02e-05	0.536	-4.44638	626	2.93e-05	-0.249	-0.228	-4.87	0.171
0	ELK1.0.B	0.446181	-0.0598	-0.0527	-2.95	0.694662	1.08e-05	-0.639	-4.43209	576	3.08e-05	-0.135	-0.0458	-4.09	-1
0	E2F2.0.B	0.28866	-0.375	-0.349	-2.99	0.952738	1.11e-05	0.614	-4.63438	97	3.14e-05	-0.45	-0.342	-4.13	0.249
0	ELF5.0.A	0.43956	-0.151	-0.179	-3.93	1.36112	1.19e-05	0.558	-4.40706	728	3.38e-05	-0.226	-0.172	-5.07	0.194
0	PO3F2.0.A	0.682008	0.59	0.645	-3.09	1.78116	1.29e-05	0.195	4.4546	239	3.63e-05	0.515	0.652	-4.23	-0.17
0	ID4.0.D	0.316901	-0.478	-0.377	-3.35	1.46313	1.43e-05	0.658	-4.49448	142	4.02e-05	-0.554	-0.37	-4.49	0.293
0	LBX2.0.D	0.633333	0.865	0.633	-2.3	1.62929	1.44e-05	0.394	4.58929	90	4.04e-05	0.789	0.64	-3.44	0.0294
0	HME2.0.D	0.701149	0.807	0.779	-3.3	1.49495	1.7e-05	-0.0832	4.55552	87	4.74e-05	0.731	0.786	-4.44	-0.448
0	PBX3.0.A	0.447183	-0.277	-0.152	-3.45	1.35224	1.8e-05	0.155	-4.3608	284	5e-05	-0.352	-0.145	-4.59	-0.21
0	ELF1.0.A	0.465753	-0.088	-0.0376	-3.54	0.942971	1.96e-05	-0.338	-4.2971	657	5.43e-05	-0.163	-0.0306	-4.68	-0.703
0	NKX31.0.C	0.641975	0.579	0.572	-2.63	1.45352	2e-05	-0.014	4.39393	162	5.51e-05	0.504	0.579	-3.77	-0.379
0	ZN784.0.D	0.288462	-0.71	-0.467	-3.44	1.20464	2.04e-05	-0.269	-4.69208	52	5.62e-05	-0.785	-0.46	-4.58	-0.633
0	KAISO.0.A	0.393103	-0.189	-0.134	-2.38	0.715159	2.09e-05	-0.382	-4.39262	145	5.73e-05	-0.264	-0.127	-3.52	-0.746
0	PDX1.1.A	0.669903	0.796	0.656	-2.88	1.64791	2.35e-05	0.242	4.431	103	6.42e-05	0.721	0.663	-4.02	-0.122
0	NDF2.0.B	0.403042	-0.306	-0.387	-3.38	1.43267	2.5e-05	0.318	-4.29012	263	6.79e-05	-0.381	-0.38	-4.52	-0.0471
0	MIXL1.0.D	0.674699	0.843	0.705	-2.27	1.56673	2.59e-05	0.254	4.45773	83	7.01e-05	0.768	0.712	-3.41	-0.111
0	HME1.0.D	0.679612	0.773	0.767	-2.86	1.60979	2.75e-05	0.00273	4.39048	103	7.43e-05	0.698	0.774	-4	-0.362
0	GATA5.0.D	0.72	0.936	1.02	-3.45	1.67117	2.91e-05	0.0378	4.4547	75	7.84e-05	0.861	1.03	-4.59	-0.327
0	KLF8.0.C	0.401496	-0.237	-0.298	-4.58	1.47656	3.21e-05	0.287	-4.20477	401	8.6e-05	-0.313	-0.291	-5.72	-0.0779
0	TBX21.0.A	0.400568	-0.233	-0.285	-3.57	1.36177	3.27e-05	0.46	-4.20654	352	8.74e-05	-0.308	-0.278	-4.71	0.0953
0	XBP1.0.D	0.379085	-0.209	-0.158	-4.51	1.16997	3.4e-05	0.168	-4.20506	306	9.05e-05	-0.284	-0.151	-5.65	-0.197
0	HMX3.0.D	0.657658	0.765	1.02	-3.26	1.68806	3.76e-05	-0.219	4.29526	111	9.98e-05	0.689	1.03	-4.4	-0.584
0	GSX1.0.D	0.723404	0.78	0.787	-2.97	1.57883	3.84e-05	-0.0844	4.3225	94	0.000102	0.705	0.794	-4.11	-0.449
0	NR2C2.0.B	0.428571	-0.273	-0.135	-4.92	1.33055	3.87e-05	0.213	-4.18588	259	0.000102	-0.348	-0.128	-6.06	-0.152
0	JUNB.0.A	0.571255	0.276	0.205	-3.92	1.37032	4.08e-05	0.194	4.12347	821	0.000107	0.201	0.212	-5.06	-0.171
0	FOXD2.0.D	0.729167	0.854	0.735	-3.49	1.7756	4.3e-05	0.0216	4.2888	96	0.000112	0.778	0.742	-4.63	-0.343
0	NOTO.0.D	0.68	0.932	0.945	-2.3	1.70802	4.46e-05	0.233	4.33806	75	0.000116	0.857	0.952	-3.44	-0.132
0	RARA.0.A	0.410638	-0.232	-0.315	-5.47	1.6094	4.73e-05	0.321	-4.10548	470	0.000123	-0.307	-0.308	-6.61	-0.0438
0	SOX15.0.D	0.567861	0.292	0.225	-3.8	1.58993	4.91e-05	0.325	4.07795	921	0.000127	0.217	0.232	-4.94	-0.0393
0	NR1H3.0.B	0.414286	-0.31	-0.372	-3.41	1.5657	5.44e-05	0.32	-4.09816	280	0.00014	-0.385	-0.365	-4.55	-0.0444
0	ZN350.0.C	0.623596	0.596	0.444	-3.87	1.67639	5.51e-05	0.411	4.13198	178	0.000142	0.521	0.451	-5.01	0.0462
0	FOXJ3.1.B	0.387302	-0.325	-0.551	-3.92	1.73994	6.15e-05	0.585	-4.06107	315	0.000158	-0.4	-0.544	-5.06	0.22
0	NR1I2.1.D	0.641618	0.587	0.545	-3.03	1.63612	6.31e-05	0.041	4.101	173	0.000161	0.512	0.552	-4.17	-0.324
0	NFAC3.0.B	0.650246	0.527	0.493	-3.9	1.57132	6.54e-05	0.0248	4.0763	203	0.000167	0.451	0.5	-5.04	-0.34
0	FOXG1.0.D	0.42029	-0.257	-0.372	-3.94	1.67592	7.12e-05	0.344	-4.01198	414	0.000181	-0.333	-0.365	-5.08	-0.0206
0	NFIC.1.A	0.54878	0.327	0.19	-3.51	1.49395	7.47e-05	0.255	3.9886	574	0.000189	0.252	0.197	-4.65	-0.109
0	PO4F2.0.D	0.676259	0.586	0.7	-2.82	1.47437	7.66e-05	0.0761	4.07577	139	0.000193	0.511	0.707	-3.96	-0.289
0	RARG.2.D	0.4	-0.232	-0.272	-3.57	1.42836	7.77e-05	0.385	-3.99748	350	0.000195	-0.308	-0.265	-4.71	0.0205
0	HXA9.0.B	0.714286	0.711	0.761	-2.82	1.46533	8.07e-05	-0.0138	4.1297	91	0.000202	0.636	0.768	-3.96	-0.379
0	ZNF41.1.C	0.416084	-0.313	-0.477	-3.46	1.64082	8.53e-05	0.544	-3.98517	286	0.000213	-0.389	-0.47	-4.6	0.179
0	HXA11.0.D	0.712121	0.866	0.701	-2	1.54979	0.000102	0.513	4.13827	66	0.000255	0.79	0.707	-3.14	0.148
0	ZN589.0.D	0.388235	-0.339	-0.268	-4.33	1.35429	0.000103	0.143	-3.97621	170	0.000256	-0.415	-0.261	-5.47	-0.221
0	HXA5.0.D	0.763889	0.79	0.743	-2.7	1.47709	0.000107	-0.168	4.1022	72	0.000265	0.715	0.75	-3.84	-0.533
0	ZN547.0.C	0.435135	-0.234	-0.261	1.03	1.508	0.000109	0.411	-3.9117	370	0.000268	-0.309	-0.254	-0.106	0.0457
0	EHF.0.B	0.413793	-0.211	-0.222	-3.29	1.51802	0.000112	0.727	-3.89771	435	0.000275	-0.286	-0.215	-4.43	0.363
0	MAX.0.A	0.394495	-0.306	-0.238	-3.38	1.42619	0.000115	0.412	-3.92665	218	0.000282	-0.381	-0.231	-4.52	0.047
0	TFAP4.0.A	0.441718	-0.174	-0.199	-4.72	1.41207	0.000126	0.198	-3.8639	489	0.000308	-0.249	-0.192	-5.86	-0.167
0	ZEP2.0.D	0.412214	-0.294	-0.313	-4.33	1.53777	0.000136	0.483	-3.87206	262	0.000331	-0.37	-0.306	-5.47	0.118
0	PO5F1.1.A	0.380711	-0.331	-0.471	-3.7	1.46326	0.000142	0.274	-3.88062	197	0.000344	-0.406	-0.464	-4.84	-0.0909
0	CDC5L.0.D	0.742857	0.837	0.709	-2.1	1.58427	0.000148	0.135	4.01583	70	0.000358	0.761	0.716	-3.24	-0.23
0	CEBPZ.0.D	0.482558	-0.164	-0.0448	-4.47	1.14388	0.000148	-0.0281	-3.83461	344	0.000358	-0.239	-0.0378	-5.61	-0.393
0	PO2F2.0.A	0.363128	-0.38	-0.471	-3.7	1.56766	0.000149	0.344	-3.87546	179	0.000358	-0.456	-0.464	-4.84	-0.0211
0	JUND.0.A	0.557398	0.256	0.179	-3.51	1.30457	0.000154	0.245	3.80097	784	0.00037	0.181	0.186	-4.65	-0.12
0	ZN554.0.C	0.435678	-0.148	-0.189	-3.58	1.40221	0.00016	0.368	-3.79933	583	0.000381	-0.224	-0.182	-4.72	0.00351
0	MLXPL.0.D	0.365957	-0.265	-0.264	-3.32	1.36022	0.000173	0.455	-3.81542	235	0.000412	-0.341	-0.257	-4.46	0.0898
0	NFYB.0.A	0.5	-0.097	0.000305	-4.47	1.00673	0.000179	-0.287	-3.7732	508	0.000424	-0.172	0.00724	-5.61	-0.652
0	PAX6.0.C	0.58	0.534	0.358	-2.23	1.46006	0.000183	0.381	3.8361	150	0.000434	0.459	0.365	-3.37	0.0158
0	ZN816.1.C	0.403509	-0.305	-0.417	-3.56	1.5081	0.000192	0.415	-3.78974	228	0.000454	-0.38	-0.41	-4.7	0.0501
0	HMX2.0.D	0.634409	0.696	0.825	-2.89	1.54799	0.00021	-0.127	3.85905	93	0.000495	0.621	0.832	-4.03	-0.492
0	KAISO.1.A	0.360465	-0.142	-0.111	-1.94	0.513584	0.000212	-0.542	-3.86127	86	0.000497	-0.217	-0.104	-3.08	-0.906
0	ETV6.0.D	0.431487	-0.185	-0.143	-3.46	1.27764	0.000215	0.322	-3.73903	343	0.000503	-0.26	-0.136	-4.6	-0.0426
0	IRF1.0.A	0.435771	-0.118	-0.237	-3.76	1.63254	0.000224	0.531	-3.70317	1012	0.000521	-0.193	-0.23	-4.9	0.166
0	RFX1.1.B	0.395349	-0.142	-0.167	-3.73	1.38735	0.000283	0.43	-3.65225	559	0.000658	-0.217	-0.16	-4.87	0.0649
0	ZN394.1.D	0.628895	0.394	0.472	-3.36	1.62467	0.000285	0.126	3.66481	353	0.00066	0.319	0.479	-4.5	-0.239
0	HXD3.0.D	0.662651	0.762	0.535	-2.94	1.65789	0.000307	0.374	3.76843	83	0.00071	0.687	0.542	-4.08	0.00964
0	DUX4.0.A	0.646465	0.711	0.757	-2.58	1.69478	0.000322	0.197	3.7282	99	0.000742	0.636	0.764	-3.72	-0.167
0	SOX2.1.A	0.429719	-0.306	-0.392	-4.04	1.655	0.000357	0.312	-3.619	249	0.000821	-0.381	-0.385	-5.18	-0.0532
0	MEOX2.0.D	0.702703	0.775	1.05	-2.93	1.61114	0.000374	0.0185	3.73015	74	0.000857	0.7	1.06	-4.07	-0.346
0	ZN341.1.C	0.454545	-0.208	-0.163	-3.14	1.32157	0.000377	0.167	-3.59775	286	0.00086	-0.283	-0.157	-4.28	-0.198
0	DDIT3.0.D	0.63522	0.542	0.436	-3.13	1.62258	0.000402	0.0615	3.61477	159	0.000916	0.466	0.443	-4.27	-0.303
0	NOBOX.0.C	0.663636	0.663	0.587	-3.27	1.69125	0.000424	-0.0736	3.63541	110	0.000962	0.587	0.594	-4.41	-0.438
0	CEBPB.0.A	0.602273	0.49	0.33	-3.07	1.52785	0.000429	0.32	3.58923	176	0.000971	0.415	0.337	-4.21	-0.0451
0	SPI1.0.A	0.432337	-0.148	-0.21	-3.3	1.48851	0.000442	0.595	-3.53354	569	0.000997	-0.223	-0.203	-4.44	0.23
0	CEBPA.0.A	0.596859	0.47	0.312	-3.07	1.52722	0.000467	0.342	3.56004	191	0.00105	0.395	0.319	-4.21	-0.0227
0	FOXP3.0.D	0.666667	0.567	0.513	-2.75	1.40993	0.000551	0.166	3.56409	105	0.00124	0.492	0.52	-3.89	-0.199
0	RFX3.0.B	0.412301	-0.162	-0.146	-3.74	1.42531	0.000602	0.534	-3.45481	439	0.00135	-0.237	-0.139	-4.88	0.169
0	BARX1.0.D	0.653061	0.582	0.655	-2.48	1.42207	0.000665	0.0966	3.51617	98	0.00148	0.506	0.661	-3.62	-0.268
0	HXA10.0.C	0.720588	0.766	0.834	-2.84	1.60842	0.000733	-0.0324	3.53906	68	0.00163	0.691	0.84	-3.98	-0.397
0	ELF3.0.A	0.422785	-0.189	-0.223	-3.15	1.54743	0.000822	0.599	-3.37059	395	0.00182	-0.264	-0.216	-4.29	0.234
0	HNF1B.1.A	0.666667	0.601	0.511	-3.03	1.44757	0.000896	0.204	3.43614	90	0.00198	0.525	0.518	-4.17	-0.16
0	HXA2.0.D	0.723077	0.766	0.746	-3.31	1.60017	0.000919	-0.12	3.47533	65	0.00203	0.691	0.753	-4.45	-0.485
0	NFYA.0.A	0.503497	-0.0917	0.00678	-3.8	1.01881	0.000932	-0.236	-3.33192	429	0.00205	-0.167	0.0137	-4.94	-0.601
0	NFAC1.1.B	0.588785	0.435	0.443	-3.08	1.57235	0.00101	0.231	3.33359	214	0.00221	0.36	0.45	-4.22	-0.134
0	OLIG1.0.D	0.661765	0.669	0.536	-2.22	1.42699	0.00105	0.407	3.42411	68	0.0023	0.593	0.543	-3.36	0.0425
0	ZN708.1.D	0.410072	-0.291	-0.214	-3.2	1.28505	0.00105	0.301	-3.34532	139	0.0023	-0.366	-0.207	-4.34	-0.0633
0	NFKB1.1.B	0.425414	-0.185	-0.247	-3.75	1.49221	0.00107	0.508	-3.29737	362	0.00232	-0.261	-0.241	-4.89	0.144
0	HXB4.0.B	0.601449	0.53	0.386	-3.3	1.60219	0.00113	0.272	3.3256	138	0.00245	0.455	0.393	-4.44	-0.0928
0	TLX1.0.D	0.57329	0.373	0.356	-3.17	1.5872	0.00119	0.418	3.27236	307	0.00256	0.298	0.363	-4.31	0.053
0	TYY2.0.D	0.412935	-0.147	-0.141	-3.29	0.949972	0.00121	1.71	-3.28201	201	0.0026	-0.222	-0.134	-4.43	1.34
0	IRX3.0.D	0.656716	0.623	0.643	-2.66	1.34396	0.00142	0.0242	3.33027	67	0.00305	0.548	0.649	-3.8	-0.341
0	LHX8.0.D	0.693333	0.746	0.671	-2.98	1.75063	0.00143	-0.0508	3.31256	75	0.00306	0.67	0.678	-4.12	-0.416
0	BATF.1.A	0.663636	0.499	0.494	-2.64	1.35502	0.00144	-0.157	3.26888	110	0.00308	0.423	0.501	-3.78	-0.521
0	ATF6A.0.B	0.444444	-0.192	-0.128	-2.86	1.18448	0.00147	0.635	-3.22216	207	0.00314	-0.267	-0.121	-4	0.27
0	TWST1.0.A	0.589212	0.391	0.27	-3.14	1.52008	0.00151	0.422	3.20826	241	0.00322	0.316	0.277	-4.28	0.0576
0	MEIS1.1.B	0.394595	-0.166	-0.258	-3.58	1.44905	0.00163	0.514	-3.17275	370	0.00346	-0.241	-0.251	-4.72	0.15
0	NFYC.0.A	0.504405	-0.0787	0.00283	-3.55	1.01632	0.00164	-0.174	-3.16645	454	0.00346	-0.154	0.00976	-4.69	-0.539
0	MTF1.0.C	0.385714	-0.238	-0.297	-3.26	1.15056	0.00168	0.121	-3.2023	140	0.00355	-0.313	-0.29	-4.4	-0.243
0	FOXJ3.0.A	0.425743	-0.196	-0.331	-3.94	1.72257	0.0018	0.364	-3.14215	404	0.00378	-0.271	-0.325	-5.08	-0.000295
0	PPARG.1.A	0.412281	-0.243	-0.328	-5.47	1.5298	0.00197	0.239	-3.12979	228	0.00414	-0.318	-0.322	-6.61	-0.125
0	BATF.0.A	0.569697	0.435	0.344	-3.43	1.46954	0.00203	0.125	3.1351	165	0.00425	0.36	0.351	-4.57	-0.24
0	NKX32.0.C	0.657895	0.549	0.643	-2.88	1.59937	0.00205	0.064	3.15619	114	0.00426	0.474	0.65	-4.02	-0.301
0	NFAC2.0.B	0.601626	0.511	0.412	-2.73	1.53151	0.00208	0.479	3.14543	123	0.00432	0.435	0.419	-3.87	0.114
0	HXD12.0.D	0.653061	0.625	0.488	-1.75	1.18398	0.00214	0.43	3.24356	49	0.00444	0.549	0.494	-2.89	0.0657
0	MYNN.0.D	0.618705	0.491	0.343	-2.92	1.56759	0.0022	0.305	3.11955	139	0.00455	0.416	0.35	-4.06	-0.0602
0	FOXI1.0.B	0.498403	-0.124	-0.00483	-4.09	1.12945	0.00221	-0.137	-3.08431	313	0.00457	-0.199	0.0021	-5.23	-0.502
0	RORG.0.C	0.612565	0.409	0.3	-3.09	1.49739	0.00245	0.16	3.06935	191	0.00505	0.334	0.307	-4.23	-0.205
0	SPZ1.0.D	0.375661	-0.203	-0.164	-3.1	1.24902	0.00265	0.229	-3.04577	189	0.00543	-0.278	-0.157	-4.24	-0.136
0	ELK3.0.D	0.445434	-0.0827	-0.0682	-4.29	1.09165	0.0027	0.177	-3.01611	449	0.0055	-0.158	-0.0612	-5.43	-0.187
0	PPARG.0.A	0.423858	-0.149	-0.236	-3.72	1.46347	0.00269	0.494	-3.01937	394	0.0055	-0.224	-0.229	-4.86	0.129
0	HNF1B.0.A	0.644737	0.658	0.533	-2.8	1.6452	0.00286	0.57	3.08345	76	0.00582	0.583	0.54	-3.94	0.205
0	HIC2.0.D	0.577287	0.347	0.324	-3.44	1.60403	0.00291	0.29	2.99957	317	0.00591	0.272	0.331	-4.58	-0.0743
0	ISL2.0.D	0.62037	0.563	0.48	-3.15	1.66884	0.00302	-0.214	3.03475	108	0.00611	0.488	0.487	-4.29	-0.578
0	STAT3.0.A	0.595238	0.304	0.3	-3.13	1.48025	0.00305	0.144	2.98185	378	0.00615	0.229	0.307	-4.27	-0.221
0	GLI2.0.D	0.379888	-0.255	-0.281	-4.05	1.48947	0.0035	0.299	-2.95911	179	0.00704	-0.331	-0.275	-5.19	-0.0663
0	TWST1.1.A	0.41629	-0.241	-0.323	-3.29	1.58616	0.00351	0.37	-2.95059	221	0.00705	-0.316	-0.316	-4.43	0.00529
0	CEBPG.0.B	0.627451	0.446	0.307	-2.92	1.56346	0.00394	0.329	2.92752	153	0.00788	0.371	0.314	-4.06	-0.0358
0	MEF2B.0.A	0.588235	0.413	0.386	-3.1	1.57543	0.00396	0.282	2.91705	187	0.00792	0.337	0.393	-4.24	-0.0826
0	AIRE.0.C	0.571429	0.615	0.372	-2.26	1.59324	0.004	0.331	2.96768	77	0.00798	0.54	0.379	-3.4	-0.0333
0	HXC8.0.D	0.65	0.682	0.622	-2.49	1.57533	0.00419	0.324	2.97853	60	0.00833	0.606	0.629	-3.63	-0.041
0	MYBA.0.D	0.406699	-0.141	-0.129	-3.31	1.07259	0.00424	-0.138	-2.89081	209	0.0084	-0.216	-0.122	-4.45	-0.503
0	STAT2.0.A	0.450462	-0.102	-0.182	-4.21	1.6803	0.00429	0.41	-2.86437	757	0.00846	-0.177	-0.175	-5.35	0.0449
0	ZN329.0.C	0.430108	-0.185	-0.203	-3.52	1.49923	0.00428	0.264	-2.87998	279	0.00846	-0.26	-0.196	-4.66	-0.101
0	Z324A.0.C	0.427746	-0.106	-0.246	-3.47	1.42627	0.00445	0.454	-2.85652	519	0.00875	-0.181	-0.239	-4.61	0.0896
0	NFAT5.0.D	0.445783	-0.113	-0.165	-3.62	1.45634	0.00447	0.246	-2.85577	498	0.00876	-0.188	-0.158	-4.76	-0.118
0	TBX20.0.D	0.429487	-0.169	-0.23	-3.56	1.50227	0.00454	0.45	-2.85848	312	0.00888	-0.245	-0.223	-4.7	0.0854
0	PKNX1.0.B	0.474104	-0.162	-0.0694	-3.65	1.30428	0.00458	0.0789	-2.86009	251	0.00895	-0.237	-0.0625	-4.79	-0.286
0	GLIS1.0.D	0.418994	-0.206	-0.224	-3.6	1.31006	0.00477	0.298	-2.85751	179	0.00928	-0.281	-0.217	-4.74	-0.0671
0	FOXA3.0.B	0.414474	-0.344	-0.336	-4.16	1.81151	0.00497	0.286	-2.85026	152	0.00966	-0.42	-0.33	-5.3	-0.0787
0	CXXC1.0.D	0.41629	-0.14	-0.227	-3.04	1.13217	0.00557	0.42	-2.79866	221	0.0108	-0.215	-0.22	-4.18	0.0548
0	RARA.1.A	0.474522	-0.144	-0.131	-3.31	1.38987	0.00574	0.115	-2.78086	314	0.0111	-0.22	-0.124	-4.45	-0.25
0	ZN502.0.C	0.602804	0.366	0.426	-3.13	1.51928	0.00574	0.234	2.7902	214	0.0111	0.291	0.433	-4.27	-0.131
0	GLI3.0.B	0.402778	-0.214	-0.289	-3.62	1.52415	0.006	0.16	-2.77464	216	0.0115	-0.289	-0.282	-4.76	-0.205
0	ZN322.0.B	0.435	-0.094	-0.161	-3.59	1.48844	0.00608	0.625	-2.75284	600	0.0117	-0.169	-0.154	-4.73	0.26
0	NR1I3.1.D	0.611765	0.384	0.325	-3.09	1.44995	0.00634	0.301	2.76374	170	0.0121	0.308	0.332	-4.23	-0.064
0	SOX1.0.D	0.64486	0.497	0.433	-3.12	1.56465	0.00641	0.333	2.78063	107	0.0122	0.421	0.44	-4.26	-0.0314
0	ZN582.0.C	0.589085	0.245	0.271	1.03	1.54192	0.00674	0.271	2.71835	623	0.0128	0.17	0.278	-0.106	-0.094
0	SOX10.1.A	0.448276	-0.0994	-0.202	-3.91	1.57253	0.00689	0.34	-2.71118	609	0.0131	-0.175	-0.195	-5.05	-0.0243
0	BARX2.0.D	0.648148	0.625	0.339	-2.98	1.44621	0.00732	0.173	2.78877	54	0.0138	0.549	0.346	-4.12	-0.192
0	PRDM4.0.D	0.412088	-0.18	-0.173	-3.63	1.26502	0.00731	0.397	-2.7123	182	0.0138	-0.256	-0.166	-4.77	0.0322
0	SRF.0.A	0.598592	0.436	0.306	-3.63	1.57244	0.00729	0.357	2.72255	142	0.0138	0.36	0.313	-4.77	-0.00809
0	BC11A.0.A	0.456227	-0.0717	-0.151	-3.8	1.54539	0.00779	0.355	-2.66737	811	0.0146	-0.147	-0.144	-4.94	-0.00982
0	HXD13.0.D	0.561798	0.53	0.416	-2.53	1.57198	0.00774	0.186	2.72517	89	0.0146	0.455	0.423	-3.67	-0.179
0	NR1D1.0.B	0.455497	-0.1	-0.143	-5.48	1.55847	0.00794	0.0501	-2.66357	573	0.0149	-0.175	-0.136	-6.62	-0.315
0	ZNF85.1.C	0.589189	0.395	0.51	-3.72	1.61566	0.00799	-0.00422	2.68122	185	0.0149	0.32	0.517	-4.86	-0.369
0	HIF1A.0.C	0.358025	-0.261	-0.336	-2.12	1.11266	0.00813	1.21	-2.71375	81	0.0151	-0.337	-0.329	-3.26	0.844
0	MXI1.1.A	0.452586	-0.149	-0.0971	-3.27	1.28753	0.00901	0.303	-2.63349	232	0.0167	-0.224	-0.0902	-4.41	-0.0614
0	TEAD4.0.A	0.54878	0.245	0.176	-3.7	1.53099	0.00901	0.356	2.62042	574	0.0167	0.169	0.183	-4.84	-0.00923
0	ZN143.0.A	0.4967	-0.0502	-0.00934	-3.28	1.15859	0.00918	0.116	-2.613	606	0.017	-0.125	-0.00241	-4.42	-0.248
0	HES7.0.D	0.40146	-0.208	-0.289	-3.36	1.25266	0.00945	0.501	-2.63221	137	0.0174	-0.283	-0.282	-4.5	0.136
0	SCRT1.0.D	0.363636	-0.35	-0.355	-3.59	1.5022	0.00946	0.256	-2.65331	88	0.0174	-0.426	-0.348	-4.73	-0.109
0	FOXO6.0.D	0.607143	0.624	0.245	-2.58	1.54036	0.0101	0.656	2.66318	56	0.0186	0.549	0.252	-3.72	0.292
0	MEOX1.0.D	0.689189	0.633	0.489	-3.33	1.8179	0.0102	-0.0606	2.63635	74	0.0187	0.558	0.496	-4.47	-0.425
0	PRDM6.0.C	0.53886	0.213	0.173	-3.58	1.64793	0.0107	0.212	2.55623	965	0.0196	0.138	0.18	-4.72	-0.153
0	MEF2D.0.A	0.55665	0.345	0.185	-3.1	1.49436	0.0112	0.292	2.5595	203	0.0204	0.27	0.192	-4.24	-0.073
0	GATA3.0.A	0.613861	0.475	0.512	-2.44	1.57235	0.0122	0.132	2.55245	101	0.0222	0.4	0.519	-3.58	-0.233
0	BRCA1.0.D	0.597884	0.373	0.364	2.15	1.62696	0.013	0.301	2.50828	189	0.0235	0.298	0.371	1.01	-0.0641
0	GFI1B.0.A	0.568807	0.344	0.243	-4.14	1.58962	0.0137	-0.00513	2.48524	218	0.0248	0.269	0.25	-5.28	-0.37
0	MEIS1.0.A	0.613208	0.46	0.458	-2.82	1.58756	0.0143	0.31	2.49142	106	0.0258	0.385	0.465	-3.96	-0.0545
0	HXD11.0.D	0.55914	0.442	0.417	-2.69	1.41834	0.0147	0.339	2.48727	93	0.0264	0.367	0.424	-3.83	-0.026
0	FOXA1.0.A	0.418919	-0.294	-0.326	-4.17	1.82991	0.0155	0.242	-2.44855	148	0.0279	-0.369	-0.319	-5.31	-0.123
0	ZN333.0.D	0.6	0.622	0.501	-2.83	1.4635	0.0161	-0.149	2.50211	45	0.0289	0.546	0.508	-3.97	-0.514
0	TBX4.0.D	0.39726	-0.372	-0.36	-3.32	1.55573	0.0165	0.278	-2.45516	73	0.0295	-0.448	-0.353	-4.46	-0.0864
0	COT2.0.A	0.461905	-0.201	-0.153	-4.93	1.65325	0.0166	0.208	-2.41505	210	0.0296	-0.276	-0.146	-6.07	-0.157
0	HESX1.0.D	0.356164	-0.204	-0.35	-3.66	1.39288	0.0168	0.691	-2.41779	146	0.03	-0.28	-0.343	-4.8	0.326
0	OVOL1.0.C	0.618421	0.49	0.282	-2.89	1.48119	0.0172	0.152	2.43591	76	0.0306	0.415	0.289	-4.03	-0.212
0	ZN232.0.D	0.681159	0.556	0.681	-3.36	1.6406	0.0176	-0.36	2.4323	69	0.0312	0.481	0.688	-4.5	-0.724
0	ANDR.0.A	0.430421	-0.147	-0.243	-3.98	1.63387	0.0177	0.249	-2.38363	309	0.0313	-0.223	-0.236	-5.12	-0.115
0	FOXP1.0.A	0.573333	0.41	0.275	-3.47	1.70511	0.0178	0.52	2.39541	150	0.0314	0.334	0.282	-4.61	0.156
0	ZN418.1.D	0.596639	0.41	0.307	-3.11	1.51661	0.0178	0.369	2.40306	119	0.0314	0.335	0.314	-4.25	0.00467
0	NKX25.0.B	0.414433	-0.0968	-0.184	-3.7	1.58664	0.0182	1.06	-2.36843	485	0.032	-0.172	-0.177	-4.84	0.692
0	HXC12.0.D	0.584615	0.493	0.333	-2.49	1.39943	0.0192	0.425	2.40303	65	0.0335	0.418	0.34	-3.63	0.0598
0	FIGLA.0.D	0.493151	-0.285	-0.0668	-3.58	1.2858	0.0195	-0.546	-2.38975	73	0.0339	-0.36	-0.0599	-4.72	-0.911
0	REL.0.B	0.450794	-0.132	-0.218	-3.73	1.5599	0.0194	0.305	-2.34904	315	0.0339	-0.208	-0.211	-4.87	-0.0601
0	ZN140.0.C	0.594203	0.289	0.318	-3.32	1.49972	0.0195	0.0813	2.3491	276	0.0339	0.213	0.325	-4.46	-0.283
0	BHE22.0.D	0.631579	0.55	0.424	-2.46	1.49593	0.02	0.221	2.39508	57	0.0346	0.475	0.43	-3.6	-0.144
0	FOXB1.0.D	0.644737	0.487	0.555	-2.87	1.50877	0.02	0.105	2.37646	76	0.0346	0.412	0.562	-4.01	-0.259
0	HAND1.0.D	0.443114	-0.12	-0.183	-4.1	1.52102	0.02	0.308	-2.33675	334	0.0346	-0.196	-0.176	-5.24	-0.0572
0	ATF4.0.A	0.613333	0.388	0.329	-3.13	1.62896	0.0204	0.217	2.34386	150	0.0351	0.313	0.336	-4.27	-0.148
0	DLX1.0.D	0.592593	0.467	0.383	-2.89	1.72739	0.0204	0.212	2.35426	108	0.0351	0.392	0.39	-4.03	-0.152
0	PAX8.0.D	0.597701	0.417	0.239	-2.32	1.34705	0.0205	0.452	2.36077	87	0.0351	0.342	0.246	-3.46	0.0868
0	ZN260.0.C	0.625	0.399	0.542	-3.23	1.60942	0.0208	-0.219	2.33915	136	0.0356	0.324	0.549	-4.37	-0.583
0	MSX1.0.D	0.666667	0.513	0.667	-3.88	1.67298	0.0212	-0.187	2.34962	81	0.0363	0.437	0.674	-5.02	-0.552
0	GFI1.0.C	0.555085	0.322	0.215	-4.13	1.6311	0.0214	-0.0374	2.31646	236	0.0364	0.247	0.222	-5.27	-0.402
0	TBX5.0.D	0.409524	-0.265	-0.35	-3.06	1.48772	0.0214	0.331	-2.33604	105	0.0364	-0.34	-0.343	-4.2	-0.0335
0	OZF.0.C	0.612903	0.402	0.284	-3.23	1.56143	0.0219	-0.117	2.32116	124	0.0372	0.326	0.291	-4.37	-0.481
0	E2F5.0.B	0.325581	-0.286	-0.295	-2.57	0.998004	0.0224	0.615	-2.37082	43	0.0379	-0.362	-0.288	-3.71	0.25
0	HXB6.0.D	0.65	0.514	0.503	-2.96	1.68736	0.0227	0.317	2.32348	80	0.0384	0.439	0.51	-4.1	-0.0481
0	P53.0.A	0.39899	-0.152	-0.223	-3.73	1.38982	0.0229	0.724	-2.29298	198	0.0386	-0.228	-0.216	-4.87	0.359
0	ZN554.1.D	0.47427	-0.0446	-0.0865	-3.71	1.38856	0.0231	0.171	-2.27608	719	0.0389	-0.12	-0.0796	-4.85	-0.193
0	TBX3.0.C	0.456973	-0.112	-0.126	-3.56	1.50514	0.0241	0.344	-2.26572	337	0.0404	-0.187	-0.119	-4.7	-0.0203
0	ZN214.0.C	0.580952	0.287	0.32	2.15	1.65255	0.0242	0.127	2.2644	315	0.0406	0.212	0.327	1.01	-0.238
0	SOX9.1.B	0.573034	0.334	0.292	-2.87	1.51897	0.0246	0.36	2.26674	178	0.0411	0.259	0.299	-4.01	-0.00505
0	SUH.0.A	0.448852	-0.0749	-0.1	-3.66	1.44723	0.025	0.498	-2.2484	479	0.0417	-0.15	-0.0931	-4.8	0.134
0	NKX61.0.B	0.57732	0.446	0.467	-2.87	1.61102	0.0257	-0.0404	2.26535	97	0.0428	0.371	0.474	-4.01	-0.405
0	USF2.0.A	0.421875	-0.0714	-0.151	-3.29	1.27299	0.026	1.07	-2.2349	384	0.0431	-0.147	-0.144	-4.43	0.704
0	SOX4.0.B	0.455157	-0.0904	-0.2	-3.9	1.55836	0.0264	0.351	-2.22747	446	0.0437	-0.166	-0.193	-5.04	-0.0137
0	BACH1.0.A	0.467302	-0.0412	-0.103	-3.58	1.40185	0.0271	0.283	-2.21377	734	0.0448	-0.116	-0.0962	-4.72	-0.0817
0	BARH2.0.D	0.578947	0.624	0.717	-2.56	1.82515	0.0272	0.092	2.26844	57	0.0448	0.549	0.724	-3.7	-0.273
0	NFAC4.0.C	0.553719	0.401	0.209	-2.84	1.60498	0.0277	0.581	2.22777	121	0.0456	0.326	0.215	-3.98	0.217
0	SOX13.0.D	0.574297	0.289	0.268	-3.75	1.51868	0.0277	0.0372	2.21383	249	0.0456	0.214	0.275	-4.89	-0.328
0	GSC2.0.D	0.522634	0.318	0.149	-4.25	1.70133	0.0279	0.277	2.21245	243	0.0457	0.242	0.156	-5.39	-0.0881
0	MEF2A.0.A	0.54717	0.311	0.205	-3.7	1.55751	0.0293	0.233	2.19394	212	0.0479	0.236	0.212	-4.84	-0.132
0	NR2C1.0.C	0.444954	-0.169	-0.217	-4.92	1.64665	0.0298	0.29	-2.18653	218	0.0487	-0.245	-0.21	-6.06	-0.075
0	ATF2.1.B	0.592105	0.324	0.292	-3.19	1.39982	0.0304	0.0922	2.18461	152	0.0496	0.249	0.299	-4.33	-0.273
0	Z354A.0.C	0.561983	0.332	0.236	-3.49	1.83519	0.031	0.416	2.16971	242	0.0504	0.257	0.243	-4.63	0.0514
0	MAFF.1.B	0.461905	-0.0756	-0.129	-3.49	1.42032	0.0316	0.314	-2.15645	420	0.0512	-0.151	-0.122	-4.63	-0.0513
0	FOXL1.0.D	0.431085	-0.143	-0.408	-3.74	1.87015	0.0326	0.572	-2.14531	341	0.0528	-0.218	-0.401	-4.88	0.207
0	ZN274.0.A	0.605769	0.301	0.26	-2.99	1.51005	0.0329	0.0652	2.14761	208	0.0531	0.226	0.267	-4.13	-0.3
0	ZFP82.0.C	0.564341	0.213	0.3	-4.03	1.62345	0.0333	0.0753	2.1323	645	0.0537	0.138	0.307	-5.17	-0.29
0	ARI3A.0.D	0.593137	0.329	0.394	-3.84	1.68476	0.0336	0.11	2.13951	204	0.054	0.253	0.401	-4.98	-0.254
0	ZKSC1.0.B	0.57931	0.351	0.155	-3.98	1.54753	0.0339	0.36	2.14161	145	0.0544	0.276	0.162	-5.12	-0.00431
0	ZN410.0.D	0.666667	0.501	0.741	-2.48	1.52493	0.0347	0.0108	2.16132	60	0.0556	0.426	0.748	-3.62	-0.354
0	TF2LX.0.D	0.572727	0.411	0.23	-3.03	1.65113	0.0356	0.33	2.12797	110	0.0568	0.336	0.237	-4.17	-0.0348
0	PO3F3.0.D	0.581967	0.362	0.367	-2.99	1.4955	0.0369	0.173	2.11053	122	0.0588	0.286	0.374	-4.13	-0.191
0	MITF.0.A	0.542169	0.264	0.0819	-3.4	1.41965	0.038	0.755	2.08607	249	0.0604	0.189	0.0888	-4.54	0.39
0	MEF2C.0.A	0.546296	0.298	0.137	-3.7	1.57693	0.04	0.227	2.06654	216	0.0635	0.223	0.144	-4.84	-0.138
0	CR3L2.0.D	0.381443	-0.206	-0.204	-3.55	1.34686	0.0427	0.395	-2.05381	97	0.0676	-0.282	-0.197	-4.69	0.0303
0	STF1.0.B	0.445946	-0.105	-0.163	-3.67	1.52989	0.0442	0.48	-2.02059	296	0.0699	-0.181	-0.157	-4.81	0.115
0	ATF2.0.B	0.559524	0.251	0.166	-3.17	1.37415	0.0443	0.287	2.02075	252	0.07	0.176	0.173	-4.31	-0.078
0	TEAD2.0.D	0.557947	0.2	0.216	-3.69	1.50389	0.0446	0.228	2.01238	604	0.0701	0.125	0.223	-4.83	-0.137
0	TEF.0.D	0.632911	0.446	0.475	-3.17	1.60929	0.0445	-0.0902	2.04188	79	0.0701	0.37	0.482	-4.31	-0.455
0	ZN528.0.C	0.424069	-0.0968	-0.238	-3.97	1.58968	0.0452	0.691	-2.00974	349	0.0709	-0.172	-0.232	-5.11	0.326
0	SPIB.0.A	0.453465	-0.0555	-0.118	-3.25	1.45591	0.0462	0.538	-1.99796	505	0.0724	-0.131	-0.111	-4.39	0.173
0	ZN257.0.C	0.482143	-0.114	-0.128	-4.15	1.57397	0.0467	0.187	-1.99797	280	0.0729	-0.189	-0.121	-5.29	-0.178
0	AHR.0.B	0.457143	-0.355	-0.246	-3.33	1.25496	0.0505	-0.367	-2.02766	35	0.0787	-0.431	-0.24	-4.47	-0.732
0	RUNX3.0.A	0.546358	0.235	0.194	-3.71	1.40621	0.0506	0.242	1.96284	302	0.0787	0.16	0.201	-4.85	-0.123
0	MYBB.0.D	0.444444	-0.298	-0.276	-3.35	1.59212	0.0508	0.00268	-1.98693	72	0.0788	-0.373	-0.269	-4.49	-0.362
0	THA11.0.B	0.509124	-0.0235	0.00521	-3.24	1.16242	0.0512	0.242	-1.95407	548	0.0793	-0.0988	0.0121	-4.38	-0.123
0	ETV3.0.D	0.367089	-0.253	-0.261	-2.96	1.48866	0.0536	0.653	-1.95984	79	0.0827	-0.329	-0.255	-4.1	0.289
0	RARG.1.B	0.442455	-0.077	-0.166	-3.3	1.54404	0.0535	0.596	-1.93654	391	0.0827	-0.152	-0.159	-4.44	0.231
0	BCL6B.0.D	0.506494	0.458	0.217	-2.53	1.72594	0.0557	0.763	1.9429	77	0.0858	0.383	0.224	-3.67	0.398
0	ZN317.0.C	0.438776	-0.0985	-0.222	-3.51	1.54536	0.0561	0.691	-1.91762	294	0.0862	-0.174	-0.215	-4.65	0.327
0	RARG.0.B	0.474194	-0.0757	-0.0607	-3.31	1.39368	0.0591	0.339	-1.89448	310	0.0906	-0.151	-0.0538	-4.45	-0.0255
0	TAL1.0.A	0.429487	-0.151	-0.262	-3.62	1.48557	0.0598	0.547	-1.89598	156	0.0916	-0.226	-0.255	-4.76	0.183
0	SRY.0.B	0.461024	-0.0749	-0.21	-3.93	1.70553	0.0645	0.343	-1.85338	449	0.0985	-0.15	-0.203	-5.07	-0.022
0	ZN384.0.C	0.555556	0.335	0.212	-3.07	1.66895	0.0648	0.384	1.86107	144	0.0988	0.259	0.219	-4.21	0.0196
0	BARH1.0.D	0.62	0.514	0.394	-2.65	1.64215	0.0653	0.127	1.88526	50	0.0994	0.438	0.401	-3.79	-0.238
0	RELB.0.C	0.46732	-0.0847	-0.0868	-3.86	1.50718	0.0659	0.154	-1.8455	306	0.1	-0.16	-0.0799	-5	-0.211
0	ATF3.0.A	0.385621	-0.0643	-0.156	-2.97	0.933671	0.0685	0.377	-1.83438	153	0.104	-0.14	-0.149	-4.11	0.0121
0	ESX1.0.D	0.522449	0.261	0.192	-3.66	1.58645	0.0688	0.351	1.82738	245	0.104	0.186	0.199	-4.8	-0.0134
0	SIX1.0.A	0.443089	-0.0946	-0.205	-3.91	1.44782	0.0684	0.427	-1.83031	246	0.104	-0.17	-0.198	-5.05	0.0618
0	ZN394.0.C	0.557276	0.191	0.226	-3.75	1.59528	0.0687	0.256	1.82331	646	0.104	0.116	0.233	-4.89	-0.109
0	ZN134.1.C	0.403061	-0.136	-0.278	-3.6	1.62512	0.0707	0.731	-1.8172	196	0.106	-0.212	-0.271	-4.74	0.366
0	STAT6.0.B	0.565693	0.246	0.192	-3.23	1.55558	0.0722	0.27	1.80449	274	0.108	0.17	0.199	-4.37	-0.095
0	ZNF18.0.C	0.44186	-0.144	-0.249	-2.83	1.37876	0.0737	0.56	-1.8029	129	0.11	-0.22	-0.242	-3.97	0.196
0	HXB7.0.C	0.610169	0.481	0.287	-2.95	1.71611	0.0749	0.205	1.81345	59	0.112	0.406	0.293	-4.09	-0.16
0	SPDEF.0.D	0.550388	0.302	0.107	-3.09	1.43413	0.0757	0.28	1.7907	129	0.113	0.227	0.114	-4.23	-0.0853
0	ZEP1.0.D	0.449477	-0.0895	-0.221	-3.46	1.55884	0.0759	0.618	-1.78123	287	0.113	-0.165	-0.214	-4.6	0.253
0	TEAD1.0.A	0.540064	0.188	0.154	-4.07	1.57056	0.0772	0.223	1.77008	624	0.115	0.113	0.161	-5.21	-0.142
0	TF65.0.A	0.448485	-0.0759	-0.111	-3.76	1.5401	0.0773	0.441	-1.77222	330	0.115	-0.151	-0.104	-4.9	0.0759
0	THB.0.C	0.442675	-0.0664	-0.15	-3.41	1.40991	0.078	0.495	-1.76796	314	0.116	-0.142	-0.143	-4.55	0.13
0	BATF3.0.B	0.554745	0.342	0.16	-2.86	1.76664	0.0796	0.621	1.76623	137	0.117	0.267	0.167	-4	0.256
0	PEBB.0.C	0.556962	0.208	0.2	-3.43	1.32705	0.0789	0.202	1.76251	316	0.117	0.133	0.207	-4.57	-0.162
0	SOX5.0.C	0.597315	0.303	0.294	-3.32	1.57256	0.08	0.0918	1.76276	149	0.118	0.228	0.301	-4.46	-0.273
0	PAX3.0.D	0.294118	-0.639	-0.668	-4.04	1.58791	0.0822	-0.166	-1.85454	17	0.121	-0.714	-0.662	-5.18	-0.531
0	PRGR.1.A	0.513158	0.255	0.0793	-3.13	1.55764	0.0836	0.375	1.7375	228	0.123	0.18	0.0863	-4.27	0.0103
0	NR2F6.0.D	0.549223	0.269	0.123	-3.57	1.54506	0.0851	0.322	1.73091	193	0.124	0.193	0.13	-4.71	-0.0425
0	ONEC3.0.D	0.597015	0.436	0.491	-3.15	1.73148	0.0928	0.238	1.70552	67	0.136	0.361	0.498	-4.29	-0.127
0	HXC9.0.C	0.568421	0.31	0.0989	-3.35	1.36109	0.0971	0.227	1.67553	95	0.142	0.235	0.106	-4.49	-0.138
0	NR1I2.0.C	0.588652	0.319	0.287	-3.42	1.73542	0.0983	0.167	1.66402	141	0.143	0.244	0.294	-4.56	-0.198
0	ZN282.0.D	0.539394	0.284	0.166	-3.08	1.6216	0.101	0.329	1.65161	165	0.146	0.209	0.173	-4.22	-0.0358
0	P63.0.A	0.428571	-0.0746	-0.193	-4.08	1.43165	0.104	0.563	-1.63046	245	0.151	-0.15	-0.186	-5.22	0.198
0	STA5A.0.A	0.582734	0.211	0.28	-3.15	1.3896	0.107	-0.185	1.61486	278	0.155	0.135	0.286	-4.29	-0.549
0	HMBX1.0.D	0.673913	0.583	0.664	-3.66	2.10682	0.109	-0.0526	1.63487	46	0.157	0.508	0.671	-4.8	-0.417
0	SOX3.0.B	0.488943	-0.0471	-0.0369	-3.9	1.52506	0.109	0.256	-1.60637	407	0.157	-0.122	-0.03	-5.04	-0.109
0	NR2E1.0.D	0.642857	0.322	0.458	-3.21	1.51147	0.11	-0.0294	1.61415	98	0.158	0.247	0.465	-4.35	-0.394
0	NR2E3.0.C	0.575163	0.301	0.171	-3.25	1.7427	0.112	0.306	1.59632	153	0.162	0.225	0.178	-4.39	-0.0584
0	FOXC2.0.D	0.540984	0.273	0.12	-3.22	1.6789	0.114	0.18	1.58709	183	0.163	0.198	0.127	-4.36	-0.184
0	FOXK1.0.A	0.568306	0.271	0.149	-3.8	1.66268	0.114	0.478	1.58695	183	0.163	0.196	0.156	-4.94	0.114
0	EGR3.0.D	0.469466	-0.0648	-0.0798	-3.71	1.44219	0.119	0.272	-1.56337	262	0.17	-0.14	-0.0729	-4.85	-0.0926
0	ZNF41.0.C	0.452459	-0.0662	-0.19	-3.45	1.57471	0.12	0.362	-1.5611	305	0.17	-0.142	-0.183	-4.59	-0.00232
0	SOX2.0.A	0.478958	-0.0348	-0.104	-3.91	1.565	0.12	0.385	-1.5577	499	0.171	-0.11	-0.0975	-5.05	0.0199
0	ZBT49.0.D	0.724138	0.53	0.49	-2.91	1.53934	0.123	-0.243	1.58946	29	0.175	0.455	0.497	-4.05	-0.607
0	BRAC.1.B	0.572519	0.298	0.129	-3.35	1.65439	0.126	0.403	1.53807	131	0.179	0.223	0.136	-4.49	0.0385
0	FOXO1.0.A	0.466403	-0.0739	-0.208	-4.41	1.55065	0.129	0.282	-1.52367	253	0.182	-0.149	-0.201	-5.55	-0.0824
0	HXC6.0.D	0.556604	0.301	0.324	-2.91	1.51635	0.129	0.164	1.52813	106	0.183	0.226	0.331	-4.05	-0.2
0	NKX21.0.A	0.44586	-0.104	-0.198	-3.49	1.47331	0.13	0.184	-1.52131	157	0.183	-0.179	-0.191	-4.63	-0.181
0	ZN549.0.C	0.460526	-0.0773	-0.121	-3.05	1.50716	0.129	0.396	-1.52175	228	0.183	-0.153	-0.114	-4.19	0.0311
0	MAFG.1.A	0.463964	-0.0333	-0.114	-3.51	1.5058	0.133	0.281	-1.50575	444	0.187	-0.109	-0.107	-4.65	-0.0834
0	MYB.0.A	0.44586	-0.0956	-0.123	-3.3	1.41923	0.135	0.116	-1.50325	157	0.189	-0.171	-0.116	-4.44	-0.249
0	BPTF.0.D	0.455645	-0.0842	-0.115	-3.51	1.67261	0.136	0.294	-1.49536	248	0.19	-0.159	-0.108	-4.65	-0.0705
0	ZSCA4.0.D	0.53886	0.259	0.157	-3.56	1.70326	0.136	0.2	1.49627	193	0.19	0.184	0.164	-4.7	-0.165
0	GATA6.0.A	0.556962	0.349	0.203	-2.57	1.62323	0.139	0.297	1.49614	79	0.193	0.274	0.21	-3.71	-0.068
0	RFX5.1.A	0.434298	-0.0294	-0.123	-3.63	1.48326	0.139	0.48	-1.48209	449	0.193	-0.105	-0.116	-4.77	0.115
0	SIX2.0.A	0.414634	-0.0639	-0.259	-3.93	1.47964	0.143	0.377	-1.46828	246	0.199	-0.139	-0.252	-5.07	0.0126
0	BHE40.0.A	0.448598	-0.0738	-0.151	-3.29	1.0438	0.144	0.38	-1.47076	107	0.2	-0.149	-0.144	-4.43	0.0154
0	PO3F4.0.D	0.551181	0.267	0.165	-3.75	1.47722	0.146	0.0729	1.46212	127	0.202	0.192	0.172	-4.89	-0.292
0	PO4F1.0.D	0.597015	0.371	0.405	-2.91	1.65389	0.149	0.141	1.46029	67	0.206	0.295	0.412	-4.05	-0.224
0	PBX1.0.A	0.512821	-0.0555	0.029	-3.42	1.38343	0.152	0.278	-1.43823	234	0.209	-0.131	0.036	-4.56	-0.0871
0	ZN418.0.C	0.527027	0.199	0.0624	-2.75	1.65125	0.153	0.866	1.43059	370	0.211	0.124	0.0694	-3.89	0.502
0	ZBT48.0.C	0.457516	-0.0795	-0.0684	-3.39	1.33827	0.156	0.547	-1.42513	153	0.215	-0.155	-0.0614	-4.53	0.182
0	ISL1.0.A	0.541667	0.274	0.0702	-2.66	1.52893	0.158	0.117	1.41944	120	0.217	0.199	0.0772	-3.8	-0.247
0	ZBTB4.1.D	0.456693	-0.076	-0.13	-3.64	1.19599	0.158	-0.0894	-1.42019	127	0.217	-0.151	-0.123	-4.78	-0.454
0	NKX22.0.D	0.479798	-0.0669	-0.101	-3.49	1.41733	0.161	0.199	-1.4056	198	0.221	-0.142	-0.0942	-4.63	-0.165
0	HNF1A.0.C	0.591398	0.335	0.234	-4.07	1.78042	0.164	0.446	1.40329	93	0.223	0.259	0.241	-5.21	0.081
0	MZF1.0.B	0.498106	-0.0167	-0.0119	-3.8	1.49782	0.163	0.364	-1.39643	528	0.223	-0.092	-0.00497	-4.94	-0.000675
0	FOXF1.0.D	0.529412	0.271	0.143	-3.22	1.5213	0.164	0.391	1.39882	119	0.224	0.196	0.15	-4.36	0.0261
0	IRF9.0.C	0.522523	0.287	0.0808	-3.22	1.60301	0.168	0.508	1.38734	111	0.227	0.212	0.0877	-4.36	0.143
0	PO3F1.0.C	0.42735	-0.15	-0.383	-3.33	1.75042	0.168	0.374	-1.38728	117	0.227	-0.225	-0.376	-4.47	0.00928
0	PRD14.0.A	0.445783	-0.136	-0.219	-3.4	1.38407	0.168	0.221	-1.39123	83	0.227	-0.212	-0.212	-4.54	-0.144
0	KAISO.2.A	0.42723	-0.0462	-0.11	-2.66	1.27829	0.169	0.554	-1.37959	213	0.228	-0.122	-0.103	-3.8	0.189
0	SCRT2.0.D	0.42029	-0.187	-0.263	-3.59	1.57362	0.171	0.094	-1.38518	69	0.23	-0.263	-0.256	-4.73	-0.271
0	HEY1.0.D	0.45098	-0.0808	-0.105	-3.28	1.14144	0.172	0.483	-1.376	102	0.231	-0.156	-0.0984	-4.42	0.118
0	ANDR.2.A	0.545098	0.213	0.174	-3.39	1.60794	0.176	0.354	1.35816	255	0.236	0.137	0.181	-4.53	-0.0106
0	HXB8.0.C	0.615385	0.425	0.463	-2.95	1.84396	0.177	0.135	1.36806	52	0.237	0.35	0.47	-4.09	-0.229
0	ZFHX3.0.D	0.617021	0.393	0.339	-2.72	1.58362	0.177	0.0343	1.37263	47	0.237	0.317	0.346	-3.86	-0.33
0	PBX3.1.A	0.457627	-0.0562	-0.0705	-3.73	1.31957	0.188	-0.0085	-1.32024	177	0.252	-0.132	-0.0636	-4.87	-0.373
0	STAT1.0.A	0.557377	0.178	0.185	-3.08	1.48363	0.19	0.269	1.31203	366	0.254	0.103	0.192	-4.22	-0.096
0	IRX2.0.D	0.426667	-0.0696	-0.146	-3.51	1.35075	0.193	0.376	-1.30855	150	0.257	-0.145	-0.139	-4.65	0.0109
0	FOXO4.0.C	0.545455	0.281	0.18	-3.41	1.74301	0.198	0.407	1.29327	121	0.264	0.205	0.187	-4.55	0.0425
0	ZN680.0.C	0.544041	0.235	0.156	-3.44	1.71289	0.199	0.465	1.28896	193	0.264	0.159	0.163	-4.58	0.1
0	USF1.0.A	0.49481	0.177	-0.0156	-3.41	1.35076	0.204	1.02	1.27386	289	0.27	0.102	-0.00864	-4.55	0.653
0	HXA7.0.D	0.676471	0.491	0.692	-3.83	1.8862	0.208	-0.231	1.28561	34	0.273	0.416	0.699	-4.97	-0.595
0	OLIG3.0.D	0.576271	0.313	0.347	-2.47	1.42932	0.207	0.313	1.27523	59	0.273	0.238	0.354	-3.61	-0.0517
0	PPARA.1.B	0.454955	-0.0658	-0.262	-3.44	1.65218	0.206	0.525	-1.2675	222	0.273	-0.141	-0.255	-4.58	0.161
0	HXC13.0.D	0.653846	0.468	0.266	-3.18	1.55504	0.21	0.311	1.28761	26	0.276	0.393	0.273	-4.32	-0.0539
0	CR3L1.0.D	0.418605	-0.0796	-0.117	-3.54	1.39666	0.211	0.521	-1.25603	129	0.278	-0.155	-0.11	-4.68	0.156
0	HLTF.0.D	0.494118	-0.0399	-0.0135	-3.68	1.47192	0.215	0.214	-1.24313	255	0.282	-0.115	-0.00652	-4.82	-0.151
0	MAFK.1.A	0.486583	-0.00151	-0.0459	-3.95	1.45367	0.218	0.409	-1.23453	559	0.284	-0.0768	-0.039	-5.09	0.0444
0	NR4A1.0.A	0.5625	0.274	0.233	-3.36	1.6904	0.218	0.183	1.24012	112	0.284	0.198	0.24	-4.5	-0.182
0	NR4A2.0.C	0.5625	0.274	0.233	-3.36	1.6904	0.218	0.183	1.24012	112	0.284	0.198	0.24	-4.5	-0.182
0	RARB.0.D	0.483544	-0.014	-0.0524	-4.04	1.42506	0.218	0.174	-1.23409	395	0.284	-0.0893	-0.0455	-5.18	-0.191
0	PO6F1.0.D	0.424658	-0.16	-0.368	-2.84	1.62397	0.22	0.61	-1.23625	73	0.286	-0.235	-0.361	-3.98	0.245
0	BMAL1.0.A	0.432314	-0.0313	-0.122	-3.54	1.31368	0.224	0.526	-1.22032	229	0.29	-0.107	-0.115	-4.68	0.161
0	SOX7.0.D	0.5	0.293	0.0214	-3.2	1.62971	0.225	0.123	1.22197	84	0.292	0.218	0.0283	-4.34	-0.241
0	FOXQ1.0.C	0.585859	0.268	0.227	-2.92	1.57972	0.229	0.393	1.21029	99	0.296	0.193	0.234	-4.06	0.0279
0	THA.0.C	0.495017	-0.0228	-0.0184	-3.42	1.40795	0.231	0.00473	-1.20103	301	0.298	-0.0981	-0.0115	-4.56	-0.36
0	CEBPE.0.A	0.5625	0.355	0.458	-1.48	1.30127	0.233	0.463	1.21558	32	0.301	0.28	0.464	-2.62	0.098
0	HSF1.0.A	0.581921	0.209	0.288	-2.71	1.48451	0.234	0.134	1.193	177	0.302	0.134	0.295	-3.85	-0.231
0	GCR.0.A	0.540698	0.218	0.141	-4.27	1.56553	0.236	0.342	1.19034	172	0.303	0.143	0.148	-5.41	-0.0225
0	HMGA2.0.D	0.621622	0.475	0.461	-3.86	2.0314	0.24	0.0425	1.19545	37	0.307	0.399	0.468	-5	-0.322
0	NR5A2.0.B	0.464844	-0.0415	-0.147	-3.67	1.58206	0.241	0.446	-1.17579	256	0.308	-0.117	-0.14	-4.81	0.0811
0	NFAC1.0.B	0.521053	0.153	0.0733	-3.81	1.58003	0.244	0.335	1.1656	570	0.312	0.0779	0.0802	-4.95	-0.0299
0	TFE3.0.B	0.514151	0.182	0.0256	-3.39	1.32573	0.245	0.774	1.1662	212	0.312	0.107	0.0326	-4.53	0.41
0	ZNF8.0.C	0.608108	0.284	0.422	-3.17	1.53346	0.245	-0.209	1.1714	74	0.312	0.209	0.429	-4.31	-0.574
0	BRAC.0.A	0.524823	0.251	0.159	-3.93	1.80841	0.251	1.12	1.1522	141	0.319	0.176	0.166	-5.07	0.753
0	ZN136.0.C	0.555556	0.243	0.365	-3.66	1.57051	0.252	0.0113	1.15238	117	0.319	0.168	0.372	-4.8	-0.353
0	ERR3.0.B	0.510067	-0.0706	0.037	-3.74	1.55631	0.256	0.0515	-1.1414	149	0.324	-0.146	0.0439	-4.88	-0.313
0	ZFP42.0.A	0.441718	-0.00341	-0.105	-3.06	1.24646	0.26	1.84	-1.12944	326	0.328	-0.0787	-0.0984	-4.2	1.48
0	FOXA2.0.A	0.487654	-0.0895	-0.0554	-4.17	1.85497	0.261	0.0889	-1.12823	162	0.33	-0.165	-0.0484	-5.31	-0.276
0	EOMES.0.D	0.448276	-0.0848	-0.124	-3.44	1.52837	0.263	0.347	-1.12549	116	0.331	-0.16	-0.117	-4.58	-0.0182
0	MAFG.0.A	0.504702	0.169	0.0328	-3.2	1.50332	0.27	0.401	1.10597	319	0.339	0.0937	0.0397	-4.34	0.0363
0	HINFP.0.C	0.411765	-0.0968	-0.0892	-2.55	1.11072	0.275	1.06	-1.10456	51	0.344	-0.172	-0.0822	-3.69	0.692
0	MNX1.0.D	0.565957	0.199	0.274	-3.27	1.72435	0.274	0.202	1.09649	235	0.344	0.124	0.281	-4.41	-0.163
0	RARA.2.A	0.489879	-0.0176	-0.0503	-3.49	1.32414	0.274	0.143	-1.09534	247	0.344	-0.0929	-0.0434	-4.63	-0.222
0	CEBPD.0.C	0.537975	0.214	0.132	-3.08	1.60151	0.28	0.288	1.08448	158	0.35	0.139	0.139	-4.22	-0.0763
0	MEIS3.0.D	0.460123	-0.0659	-0.162	-3.7	1.65956	0.28	0.328	-1.08318	163	0.35	-0.141	-0.155	-4.84	-0.0368
0	RXRA.1.A	0.462366	-0.0291	-0.191	-3.3	1.60447	0.28	0.532	-1.08202	279	0.35	-0.104	-0.184	-4.44	0.167
0	CUX2.0.D	0.621622	0.33	0.159	-2.44	1.41936	0.284	0.193	1.08861	37	0.352	0.254	0.166	-3.58	-0.172
0	FOXP2.0.C	0.491228	0.228	-0.0222	-3.4	1.50549	0.283	0.401	1.07811	114	0.352	0.152	-0.0153	-4.54	0.0364
0	GATA1.0.A	0.473684	-0.0663	-0.15	-4.33	1.52722	0.288	0.226	-1.06678	133	0.357	-0.142	-0.143	-5.47	-0.139
0	P73.0.A	0.438819	-0.0223	-0.152	-3.72	1.41416	0.292	0.428	-1.0566	237	0.362	-0.0976	-0.146	-4.86	0.0631
0	GATA2.1.A	0.517544	0.246	0.119	-3.22	1.72431	0.294	0.497	1.05408	114	0.364	0.171	0.126	-4.36	0.132
0	ARI5B.0.C	0.517241	0.319	0.204	-2.67	1.76	0.296	0.36	1.05549	58	0.365	0.244	0.211	-3.81	-0.00508
0	TBX19.0.D	0.595745	0.314	0.405	-2.9	1.5611	0.299	0.0117	1.04939	47	0.369	0.239	0.412	-4.04	-0.353
0	PPARD.0.D	0.505435	0.195	0.0479	-3.06	1.58287	0.309	0.48	1.0195	184	0.381	0.119	0.0548	-4.2	0.116
0	PDX1.0.A	0.381579	-0.0915	-0.263	-3.14	1.44032	0.317	0.504	-1.00807	76	0.389	-0.167	-0.256	-4.28	0.139
0	HXA13.0.C	0.604651	0.236	0.375	-2.75	1.487	0.32	-0.000655	1.00082	86	0.392	0.161	0.382	-3.89	-0.365
0	IRF4.0.A	0.506394	0.153	0.0226	-3.24	1.52794	0.32	0.32	0.996654	391	0.392	0.0776	0.0296	-4.38	-0.0452
0	ESR1.1.A	0.47099	-0.00863	-0.111	-3.6	1.4503	0.326	0.428	-0.984457	293	0.398	-0.0839	-0.104	-4.74	0.0635
0	MAF.0.A	0.532468	0.162	0.0958	-3.04	1.54792	0.33	0.262	0.975414	308	0.403	0.0865	0.103	-4.18	-0.103
0	HNF4A.0.A	0.522936	0.181	0.0653	-2.98	1.59112	0.331	0.484	0.973424	218	0.404	0.105	0.0722	-4.12	0.119
0	HXB1.0.D	0.423077	-0.0873	-0.185	-3.82	1.4891	0.339	0.229	-0.962886	78	0.412	-0.163	-0.178	-4.96	-0.135
0	FOXH1.0.A	0.515464	0.239	0.0428	-3.16	1.69056	0.345	0.475	0.949815	97	0.419	0.163	0.0497	-4.3	0.11
0	HSF1.1.A	0.495146	0.181	-0.00141	-2.96	1.60002	0.346	0.365	0.945465	206	0.419	0.106	0.00552	-4.1	0.000591
0	BCL6.0.A	0.504032	-0.0149	0.0115	-3.58	1.49895	0.347	0.047	-0.94293	248	0.42	-0.0902	0.0184	-4.72	-0.318
0	TFEB.0.C	0.46988	-0.00771	-0.0739	-3.28	1.13458	0.35	0.523	-0.937176	166	0.423	-0.083	-0.0669	-4.42	0.158
0	ZN708.0.C	0.483568	-0.0209	-0.0366	-3.37	1.49562	0.351	0.334	-0.934898	213	0.424	-0.0962	-0.0297	-4.51	-0.0311
0	MAFK.0.A	0.487324	0.00645	-0.0712	-3.2	1.40793	0.361	0.314	-0.913992	355	0.436	-0.0689	-0.0643	-4.34	-0.0512
0	CREB3.0.D	0.397436	-0.0413	-0.0738	-2.8	1.12914	0.366	0.457	-0.90951	78	0.441	-0.117	-0.0668	-3.94	0.092
0	PRGR.0.A	0.534759	0.179	0.136	-4.27	1.56454	0.368	0.319	0.902672	187	0.442	0.104	0.143	-5.41	-0.0458
0	HBP1.0.D	0.56383	0.222	0.26	-3.51	1.5746	0.369	0.298	0.902737	94	0.443	0.147	0.267	-4.65	-0.0667
0	GCR.1.A	0.515625	0.165	0.0582	-4.46	1.61542	0.376	0.304	0.886311	256	0.45	0.0899	0.0651	-5.6	-0.0605
0	TBP.0.A	0.576923	0.252	0.335	-4.1	1.74469	0.375	0.167	0.892126	78	0.45	0.176	0.342	-5.24	-0.197
0	TF7L2.0.A	0.545	0.172	0.0972	-3.31	1.54324	0.378	0.256	0.884114	200	0.451	0.0968	0.104	-4.45	-0.108
0	PAX1.0.D	0.585714	0.23	0.32	-3.39	1.45467	0.379	-0.0161	0.88586	70	0.452	0.154	0.327	-4.53	-0.381
0	MAFF.0.B	0.467914	0.00641	-0.102	-3.58	1.50728	0.381	0.408	-0.877354	374	0.454	-0.0689	-0.0954	-4.72	0.0432
0	ZN586.0.C	0.548649	0.146	0.152	-3.57	1.5353	0.383	0.156	0.873882	370	0.455	0.0702	0.159	-4.71	-0.209
0	IKZF1.0.C	0.529183	0.162	0.0907	-3.18	1.592	0.388	0.33	0.864082	257	0.461	0.0862	0.0976	-4.32	-0.0349
0	P5F1B.0.D	0.503448	-0.0308	0.0155	-3.75	1.49966	0.397	0.0773	-0.849699	145	0.47	-0.106	0.0225	-4.89	-0.287
0	PO2F3.0.D	0.474138	0.212	-0.0994	-3.08	1.75145	0.403	0.658	0.839221	116	0.476	0.137	-0.0924	-4.22	0.293
0	SMCA1.0.C	0.512195	0.147	0.0232	-3.47	1.45084	0.403	0.325	0.837247	287	0.476	0.0721	0.0301	-4.61	-0.0398
0	LEF1.0.A	0.525066	0.149	0.083	-3.7	1.75365	0.414	0.241	0.818522	379	0.488	0.0741	0.0899	-4.84	-0.124
0	NR1I3.0.C	0.527397	0.193	0.0888	-3.46	1.73586	0.416	0.382	0.816526	146	0.49	0.118	0.0958	-4.6	0.0174
0	TEAD3.0.D	0.511765	0.176	0.0758	-3.35	1.63766	0.426	0.0891	0.798185	170	0.501	0.101	0.0828	-4.49	-0.276
0	HSF4.0.D	0.525	-0.0576	0.025	-3.5	1.48632	0.427	0.117	-0.798263	80	0.502	-0.133	0.032	-4.64	-0.248
0	E2F8.0.D	0.492063	0.193	-0.0323	-3.07	1.68658	0.435	0.533	0.782767	126	0.51	0.118	-0.0253	-4.21	0.168
0	ATF7.0.D	0.527778	0.151	0.0326	-2.02	1.01283	0.44	0.967	0.774324	108	0.515	0.0758	0.0395	-3.16	0.602
0	PO4F3.0.D	0.594595	0.221	0.281	-2.91	1.60812	0.44	0.283	0.77639	74	0.515	0.145	0.287	-4.05	-0.0818
0	IRF2.0.A	0.457038	0.0207	-0.149	-3.18	1.65326	0.444	0.706	-0.765568	547	0.519	-0.0546	-0.142	-4.32	0.341
0	ZN652.0.D	0.5	-0.0497	0.00759	-3.17	1.42063	0.446	0.11	-0.765883	76	0.52	-0.125	0.0145	-4.31	-0.255
0	HXC11.0.D	0.46875	0.293	-0.213	-2.63	1.60261	0.449	0.455	0.7676	32	0.522	0.218	-0.206	-3.77	0.09
0	SRBP1.0.A	0.469388	-0.00623	-0.0546	-3.38	1.5155	0.454	0.635	-0.750251	196	0.528	-0.0815	-0.0477	-4.52	0.27
0	IRF7.0.C	0.524715	0.146	0.107	-3.29	1.52345	0.456	0.473	0.745946	263	0.53	0.0704	0.114	-4.43	0.108
0	RXRB.0.C	0.525424	0.143	0.0738	-4.07	1.57096	0.466	0.224	0.730719	295	0.539	0.0672	0.0807	-5.21	-0.141
0	NFE2.0.A	0.487844	0.0331	-0.0204	-3.58	1.4441	0.474	0.353	-0.716606	617	0.548	-0.0422	-0.0135	-4.72	-0.0114
0	MCR.0.D	0.525773	0.186	0.0503	-2.82	1.54551	0.483	0.431	0.703635	97	0.557	0.111	0.0572	-3.96	0.0661
0	SOX17.0.C	0.54386	0.168	0.0875	-3.72	1.71944	0.482	0.72	0.704344	171	0.557	0.0929	0.0944	-4.86	0.355
0	IRF5.0.D	0.469474	0.023	-0.104	-3.88	1.6423	0.492	0.446	-0.688435	475	0.566	-0.0523	-0.0974	-5.02	0.0815
0	FOXM1.0.A	0.529703	0.159	0.191	-3.56	1.72833	0.496	0.38	0.682473	202	0.57	0.0832	0.198	-4.7	0.0156
0	BACH2.0.A	0.50541	0.0374	0.0354	-3.6	1.40088	0.498	0.352	-0.678362	647	0.572	-0.0379	0.0423	-4.74	-0.0126
0	THA.1.D	0.505882	0.143	0.0154	-4.09	1.60368	0.501	0.323	0.673973	255	0.574	0.068	0.0224	-5.23	-0.0418
0	ZN382.0.C	0.51087	0.185	0.105	-3.08	1.56105	0.503	0.419	0.673167	92	0.575	0.11	0.112	-4.22	0.0539
0	PIT1.0.C	0.574713	0.193	0.213	-3.17	1.63531	0.505	0.157	0.668957	87	0.578	0.117	0.22	-4.31	-0.208
0	CREB1.0.A	0.459259	0.0042	-0.101	-4.02	1.2422	0.509	0.415	-0.662415	135	0.581	-0.0711	-0.0943	-5.16	0.0504
0	NR1H3.1.B	0.535714	0.156	0.156	-3.13	1.60141	0.517	0.161	0.648859	168	0.59	0.0804	0.163	-4.27	-0.204
0	CENPB.0.D	0.542553	0.13	0.154	-1.43	1.62187	0.519	0.428	0.645159	376	0.591	0.0543	0.161	-2.57	0.063
0	GMEB2.0.D	0.473684	0.301	-0.0236	-1.68	1.52733	0.528	0.53	0.643262	19	0.6	0.225	-0.0167	-2.82	0.165
0	HNF6.0.B	0.542857	-0.0927	0.0651	-3.14	1.56678	0.53	-0.393	-0.633917	35	0.602	-0.168	0.072	-4.28	-0.757
0	ARNT.0.B	0.461538	-0.0223	-0.118	-2.58	1.1209	0.534	0.265	-0.626641	52	0.604	-0.0976	-0.111	-3.72	-0.1
0	NR1H4.1.B	0.497487	0.144	-0.0154	-3.26	1.56238	0.535	0.337	0.622008	199	0.604	0.0691	-0.00843	-4.4	-0.0276
0	PBX2.0.C	0.411765	-0.036	-0.0895	-2.95	1.46693	0.534	0.25	-0.624978	68	0.604	-0.111	-0.0826	-4.09	-0.114
0	TCF7.0.A	0.521531	0.144	0.0925	-3.99	1.61788	0.54	0.21	0.613459	209	0.609	0.0689	0.0994	-5.13	-0.155
0	TGIF2.0.D	0.467066	0.000753	-0.105	-3.56	1.56648	0.541	0.574	-0.613126	167	0.609	-0.0746	-0.0981	-4.7	0.209
0	HXA1.0.C	0.46988	-0.0221	-0.143	-3.83	1.47324	0.549	0.0341	-0.601351	83	0.617	-0.0974	-0.136	-4.97	-0.331
0	RXRG.0.B	0.444444	-0.00313	-0.0474	-3.14	1.46109	0.549	0.668	-0.600985	126	0.617	-0.0784	-0.0405	-4.28	0.304
0	RUNX1.0.A	0.525	0.122	0.114	-3.71	1.38725	0.552	0.128	0.596037	320	0.618	0.0466	0.121	-4.85	-0.236
0	CDX2.0.A	0.473214	-0.00764	-0.111	-3.21	1.47934	0.555	0.282	-0.59198	112	0.622	-0.0829	-0.104	-4.35	-0.0828
0	EVI1.0.B	0.46	-0.0579	-0.0802	-3.08	1.60324	0.56	0.353	-0.586774	50	0.626	-0.133	-0.0733	-4.22	-0.0116
0	MAF.1.B	0.505128	0.0303	0.0183	-3.27	1.52017	0.562	0.505	-0.58003	390	0.628	-0.045	0.0252	-4.41	0.14
0	GATA2.0.A	0.506944	0.00201	0.0219	-3.43	1.51913	0.565	0.256	-0.577325	144	0.629	-0.0733	0.0289	-4.57	-0.108
0	RORA.0.C	0.488055	0.129	-0.0469	-3.74	1.58779	0.565	0.287	0.576431	293	0.629	0.0538	-0.0399	-4.88	-0.0782
0	MLX.0.D	0.46988	-0.0054	-0.125	-2.74	1.27459	0.566	0.379	-0.575534	83	0.63	-0.0807	-0.118	-3.88	0.0141
0	CUX1.0.C	0.368421	-0.103	-0.223	-2.62	1.35673	0.573	0.205	-0.573509	19	0.636	-0.179	-0.216	-3.76	-0.16
0	NKX28.0.C	0.550459	0.152	0.143	-3.02	1.42301	0.576	0.35	0.560846	109	0.638	0.0766	0.15	-4.16	-0.0144
0	ESR2.1.A	0.509091	0.108	0.0332	-3.85	1.55321	0.579	0.296	0.55518	715	0.641	0.0327	0.0401	-4.99	-0.0692
0	NR4A3.0.D	0.519481	0.151	0.123	-3.44	1.72073	0.587	0.148	0.54382	154	0.647	0.0756	0.13	-4.58	-0.217
0	RUNX2.0.A	0.482927	0.0348	-0.0455	-3.71	1.49628	0.587	0.428	-0.543591	410	0.647	-0.0405	-0.0386	-4.85	0.0632
0	VDR.1.A	0.472	0.0187	-0.124	-3.36	1.63803	0.587	0.494	-0.5443	250	0.647	-0.0566	-0.117	-4.5	0.129
0	DLX5.0.D	0.564103	0.216	0.22	-2.89	1.67446	0.602	0.285	0.52609	39	0.662	0.141	0.227	-4.03	-0.0793
0	HXB13.0.A	0.586667	0.16	0.219	-2.61	1.43042	0.61	0.0987	0.512921	75	0.67	0.0849	0.226	-3.75	-0.266
0	STAT4.0.A	0.52381	0.118	0.114	-3.09	1.52045	0.612	0.129	0.507676	336	0.672	0.0424	0.12	-4.23	-0.235
0	FOXO3.0.B	0.466667	0.00429	-0.0934	-4.37	1.56957	0.622	0.349	-0.494513	120	0.681	-0.071	-0.0864	-5.51	-0.0158
0	DLX3.0.C	0.541667	0.16	0.0782	-3.61	1.55655	0.645	-0.158	0.462901	72	0.705	0.085	0.0852	-4.75	-0.523
0	MAFB.0.B	0.503797	0.0415	0.0162	-3.05	1.44565	0.646	0.522	-0.460183	395	0.705	-0.0338	0.0231	-4.19	0.157
0	HNF4G.0.B	0.484444	0.0314	-0.0334	-3.14	1.4658	0.655	0.426	-0.446945	225	0.715	-0.0439	-0.0265	-4.28	0.0608
0	CREB5.0.D	0.495868	0.118	-0.00622	-2.28	1.04908	0.66	0.74	0.440785	121	0.719	0.0422	0.000713	-3.42	0.375
0	ZKSC3.0.D	0.485714	0.002	-0.077	-2.71	1.43615	0.671	0.621	-0.426383	70	0.73	-0.0733	-0.0701	-3.85	0.256
0	ZSC16.0.D	0.54023	0.154	0.0931	-4.17	1.71902	0.672	0.234	0.42553	87	0.73	0.0785	0.1	-5.31	-0.13
0	MYC.0.A	0.547009	0.117	0.0634	-3.38	1.51129	0.675	0.239	0.419645	234	0.731	0.0417	0.0703	-4.52	-0.126
0	TBR1.0.D	0.453125	-0.00601	-0.111	-2.54	1.5404	0.675	0.882	-0.421814	64	0.731	-0.0813	-0.104	-3.68	0.517
0	HXC10.0.D	0.504762	0.0254	0.00298	-3.73	1.72914	0.677	0.405	-0.416955	210	0.733	-0.0499	0.00991	-4.87	0.04
0	ATF1.0.B	0.467456	0.0392	-0.0546	-4.02	1.15876	0.688	0.415	-0.402698	169	0.743	-0.0361	-0.0477	-5.16	0.0506
0	THB.1.D	0.495238	0.0332	-0.000834	-3.3	1.55818	0.697	0.354	-0.390405	210	0.751	-0.0421	0.0061	-4.44	-0.0106
0	ZN335.1.A	0.505208	0.0935	0.015	-3.74	1.55415	0.697	0.284	0.389744	1152	0.751	0.0182	0.022	-4.88	-0.0806
0	E4F1.0.D	0.532468	0.0366	0.03	-2.69	0.889178	0.705	-0.0564	-0.380438	77	0.758	-0.0387	0.0369	-3.83	-0.421
0	SOX11.0.D	0.471264	0.141	-0.119	-3.2	1.67136	0.716	0.201	0.365458	87	0.769	0.0656	-0.112	-4.34	-0.164
0	HES5.0.D	0.493976	0.121	-0.0014	-2.71	1.15731	0.718	0.282	0.361872	83	0.771	0.0461	0.00553	-3.85	-0.0833
0	ZN667.0.C	0.479058	0.0461	-0.0525	-3.38	1.58512	0.721	0.505	-0.35777	382	0.772	-0.0292	-0.0456	-4.52	0.14
0	ERR1.0.A	0.491124	0.0336	-0.028	-3.43	1.57662	0.732	0.117	-0.342951	169	0.783	-0.0417	-0.0211	-4.57	-0.248
0	PRDM1.0.A	0.492424	0.103	-0.0305	-4.04	1.57973	0.734	0.466	0.340624	396	0.784	0.0272	-0.0236	-5.18	0.102
0	ZN713.0.D	0.502846	0.0533	0.0344	-3.17	1.5488	0.747	0.258	-0.323278	527	0.796	-0.022	0.0413	-4.31	-0.107
0	NF2L2.0.A	0.49481	0.0559	-0.0278	-3.59	1.4466	0.75	0.422	-0.318957	578	0.799	-0.0194	-0.0208	-4.73	0.0574
0	MGAP.0.D	0.519481	0.0234	0.0845	-3.19	1.43308	0.752	0.162	-0.317234	77	0.8	-0.0519	0.0914	-4.33	-0.202
0	GCM2.0.D	0.457143	-0.0101	-0.237	-2.71	1.60567	0.755	0.819	-0.314313	35	0.802	-0.0854	-0.23	-3.85	0.454
0	ONEC2.0.D	0.534161	0.115	0.259	-3.73	1.65451	0.764	0.204	0.300673	161	0.809	0.0393	0.266	-4.87	-0.161
0	PBX1.1.C	0.446809	0.151	-0.133	-3.43	1.71121	0.763	0.58	0.303123	47	0.809	0.0757	-0.126	-4.57	0.216
0	IRF8.0.B	0.496957	0.0952	-0.0128	-3.23	1.48001	0.768	0.329	0.295357	493	0.812	0.0199	-0.00584	-4.37	-0.0361
0	FEZF1.0.C	0.508621	0.0444	0.0207	-4.02	1.61566	0.772	0.0836	-0.290246	232	0.815	-0.0309	0.0276	-5.16	-0.281
0	NR1H2.0.D	0.477778	0.0248	-0.0203	-2.55	1.65845	0.774	0.923	-0.288469	90	0.816	-0.0505	-0.0134	-3.69	0.558
0	BHE23.0.D	0.528302	0.119	0.0966	-3.47	1.59874	0.781	0.293	0.278366	106	0.823	0.0433	0.103	-4.61	-0.0713
0	ZN134.0.C	0.491736	0.0492	-0.0253	-3.46	1.49358	0.787	0.347	-0.270752	242	0.828	-0.0261	-0.0184	-4.6	-0.0179
0	ATF2.2.C	0.488722	0.0986	-0.0111	-3.23	1.04793	0.799	0.619	0.254568	133	0.84	0.0233	-0.00414	-4.37	0.254
0	TF7L1.0.B	0.533981	0.102	0.0785	-3.31	1.51622	0.803	0.21	0.249138	206	0.843	0.0264	0.0854	-4.45	-0.154
0	GATA4.0.A	0.517241	0.11	0.0254	-3.43	1.62729	0.845	0.311	0.196225	87	0.884	0.0343	0.0324	-4.57	-0.0537
0	NFIB.0.D	0.471751	0.0644	-0.0868	-3.51	1.46123	0.844	0.419	-0.196484	708	0.884	-0.011	-0.0798	-4.65	0.0543
0	PPARA.0.B	0.485612	0.0577	-0.0957	-3.72	1.52392	0.848	0.514	-0.192006	278	0.886	-0.0176	-0.0887	-4.86	0.149
0	ERR2.0.A	0.523529	0.0537	0.0952	-3.43	1.53036	0.854	0.31	-0.183657	170	0.892	-0.0216	0.102	-4.57	-0.0544
0	PAX7.0.D	0.5	0.0191	0.131	-4.04	1.65177	0.859	-0.275	-0.179929	28	0.893	-0.0562	0.138	-5.18	-0.64
0	ZN490.0.C	0.476471	0.053	-0.0946	-3.65	1.61163	0.857	0.2	-0.180097	170	0.893	-0.0223	-0.0877	-4.79	-0.164
0	EPAS1.0.B	0.548387	0.113	0.0658	-2.58	1.17552	0.86	-0.108	0.177982	31	0.894	0.0376	0.0727	-3.72	-0.472
0	SOX8.0.D	0.484536	0.0499	-0.0849	-2.58	1.42615	0.862	0.412	-0.17474	97	0.894	-0.0254	-0.078	-3.72	0.0471
0	DMRT1.0.D	0.456522	0.0456	-0.116	-3.1	1.66042	0.864	0.173	-0.171401	92	0.896	-0.0297	-0.109	-4.24	-0.191
0	HXD8.0.D	0.544643	0.0988	0.166	-3.22	1.56995	0.874	0.0582	0.158312	112	0.905	0.0235	0.173	-4.36	-0.307
0	NKX23.0.D	0.514286	0.0478	0.0701	-4.93	1.91496	0.884	-0.0181	-0.146749	105	0.913	-0.0275	0.077	-6.07	-0.383
0	OVOL2.0.D	0.434783	0.0258	-0.169	-2.49	1.63524	0.886	0.754	-0.145085	23	0.915	-0.0495	-0.162	-3.63	0.39
0	GATA1.1.A	0.492424	0.0555	-0.0188	-3.28	1.67628	0.892	0.472	-0.135783	132	0.919	-0.0199	-0.0119	-4.42	0.107
0	GCM1.0.D	0.517544	0.0959	0.0766	-3.68	1.64019	0.894	0.408	0.134083	114	0.919	0.0206	0.0835	-4.82	0.043
0	TBX2.0.D	0.492386	0.0909	-0.025	-3.29	1.62692	0.893	0.447	0.134053	197	0.919	0.0156	-0.018	-4.43	0.082
0	ANDR.1.A	0.51073	0.0631	0.0649	-4.27	1.54287	0.904	0.276	-0.120133	233	0.929	-0.0122	0.0719	-5.41	-0.0889
0	NRL.0.D	0.506608	0.0869	0.0326	-2.86	1.48699	0.907	0.806	0.116582	227	0.93	0.0116	0.0396	-4	0.441
0	CLOCK.0.C	0.45749	0.0637	-0.099	-3.39	1.58932	0.909	0.375	-0.114344	247	0.931	-0.0116	-0.0921	-4.53	0.0104
0	HXB2.0.D	0.578947	0.093	0.189	-3.5	1.4377	0.915	-0.297	0.107065	76	0.935	0.0177	0.196	-4.64	-0.661
0	PAX2.0.D	0.534884	0.059	0.0646	-3.23	1.40888	0.915	0.00459	-0.106921	86	0.935	-0.0163	0.0715	-4.37	-0.36
0	GRHL1.0.D	0.484375	0.0617	-0.0612	-3.55	1.59088	0.923	0.0815	-0.0966143	128	0.941	-0.0136	-0.0542	-4.69	-0.283
0	STA5B.0.A	0.513196	0.0829	0.0987	-3.24	1.44736	0.924	0.126	0.095852	341	0.941	0.00757	0.106	-4.38	-0.238
0	SOX21.0.D	0.463158	0.09	-0.082	-2.91	1.565	0.927	0.283	0.0916059	95	0.943	0.0147	-0.0751	-4.05	-0.0817
0	HOMEZ.0.D	0.529412	0.0497	0.378	-1.78	1.24569	0.933	0.118	-0.0847986	17	0.948	-0.0256	0.385	-2.92	-0.247
0	SOX18.0.D	0.493333	0.0656	-0.0845	-3.03	1.5354	0.938	0.368	-0.0775079	150	0.952	-0.00975	-0.0776	-4.17	0.00332
0	ZIM3.0.C	0.48	0.0811	-0.0599	-3.38	1.524	0.95	0.389	0.0628951	275	0.962	0.00581	-0.053	-4.52	0.0239
0	CREM.0.C	0.465517	0.0712	-0.0427	-3.23	1.1299	0.962	0.614	-0.0477752	174	0.973	-0.00412	-0.0357	-4.37	0.249
0	ZN768.0.C	0.498599	0.0727	-0.00419	-3.95	1.52555	0.964	0.283	-0.0455541	714	0.974	-0.00264	0.00274	-5.09	-0.0822
0	NANOG.1.B	0.514493	0.0801	0.0255	-3.14	1.58529	0.972	0.435	0.0355887	138	0.981	0.00481	0.0324	-4.28	0.07
0	UBIP1.0.D	0.498646	0.076	-0.00506	1.06	1.52687	0.976	0.365	0.0298408	5541	0.984	0.000675	0.00187	-0.0769	0.000127
0	JDP2.0.D	0.503817	0.0732	0.0049	-2.28	1.02166	0.981	0.707	-0.0236014	131	0.988	-0.00212	0.0118	-3.42	0.342
0	GRHL2.0.A	0.540541	0.0726	0.129	-2.66	1.35979	0.986	-0.0659	-0.0173951	74	0.99	-0.00275	0.136	-3.8	-0.431
0	ZFP28.0.C	0.513907	0.0741	0.053	-4.08	1.69647	0.985	0.266	-0.0193593	755	0.99	-0.00121	0.0599	-5.22	-0.099
0	FOXJ2.0.C	0.451613	0.0756	-0.166	-3.38	1.64951	0.998	0.42	0.00265058	217	0.999	0.000298	-0.159	-4.52	0.0556
0	HSF2.0.A	0.536232	0.0755	0.051	-3.49	1.54477	0.999	0.433	0.00113297	69	0.999	0.000211	0.0579	-4.63	0.0685
0	NR6A1.0.B	0.516949	0.075	0.0373	-3.54	1.92395	0.999	0.304	-0.00187598	118	0.999	-0.000333	0.0443	-4.68	-0.061
