# Supplementary material for: Molecular Determinants of the Human Retinal Pigment Epithelium Cell Fate and Potential Pharmacogenomic Targets for Precision Medicine
Source: Int J Mol Sci. 2025 Jun 17;26(12):5817. doi: 10.3390/ijms26125817 (PMC12192794; doi:10.3390/ijms26125817)
Supplement: Supplementary file 1 [file ijms-26-05817-s001.zip › Table S2_GO_terms_Enriched_April2025.xlsx]

## Sheet: human_iRPE
Cluster 3 RPE specific cluster of open chromatin (not accessible in diff RPE or iPSCs)										Cluster 2 RPE specific cluster of open chromatin (not accessible in diff RPE or iPSCs)										Cluster 5 RPE enriched cluster of open chromatin (accessible at prior stages)
GO								p-val(Bonferroni)		GO								p-val(Bonferroni)		GO								p-val(Bonferroni)
GO:0051276 -chromosome organization								0.00016715		GO:0040012-regulation of locomotion										GO:0006396 -RNA processing								0.00891823
GO:1900041 -negative regulation of interleukin-2 secretion								0.000933363		GO:0030334-regulation of cell migration										GO:0006399 -tRNA metabolic process								0.0121063
GO:0001829 -trophectodermal cell differentiation								0.0163488		GO:0070555-response to interleukin-1										GO:1904667 -negative regulation of ubiquitin protein ligase activity								0.0241353
GO:0002385 -mucosal immune response								0.0221381		GO:2000145-regulation of cell motility										GO:0046034 -ATP metabolic process								0.0314235
GO:1903900 -regulation of viral life cycle								0.0444457		GO:0051270-regulation of cellular component movement										GO:0006119 -oxidative phosphorylation								0.0367729
										GO:0071347-cellular response to interleukin-1
Cluster 7 RPE specific cluster of open chromatin (not accessible in diff RPE or iPSCs)										GO:0034097-response to cytokine										Cluster 10 RPE enriched cluster of open chromatin (accessible at prior stages)
GO								p-val(Bonferroni)		GO:0005924-cell-substrate adherens junction										GO								p-val(Bonferroni)
GO:0001829-trophectodermal cell differentiation								0.000374261		GO:0005925-focal adhesion										GO:0034660 -ncRNA metabolic process								4.1533e-08
GO:1903900-regulation of viral life cycle								0.0057998		GO:0070161-anchoring junction										GO:0034470 -ncRNA processing								3.66348e-05
GO:0050792-regulation of viral process								0.0153561		GO:0005912-adherens junction										GO:0042254 -ribosome biogenesis								0.000587023
GO:0070125-mitochondrial translational elongation								0.0285441		GO:0030055-cell-substrate junction										GO:0016072 -rRNA metabolic process								0.000664099
GO:0006281-DNA repair								0.0297978		GO:0016773-phosphotransferase activity, alcohol group as acceptor										GO:0006364 -rRNA processing								0.00174609
GO:0070831-basement membrane assembly								0.0395015												GO:0006399 -tRNA metabolic process								0.00307653
GO:0006974-cellular response to DNA damage stimulus								0.0490117		Mouse phenotype										GO:0006409 -tRNA export from nucleus								0.00343998
GO:0097526-spliceosomal tri-snRNP complex								1.30649e-05		MP:0005197-abnormal uvea morphology										GO:0022613 -ribonucleoprotein complex biogenesis								0.00912226
GO:0046540-U4/U6 x U5 tri-snRNP complex								1.51353e-05		MP:0001322-abnormal iris morphology										GO:0051031 -tRNA transport								0.0134715
GO:0030529-intracellular ribonucleoprotein complex								6.06099e-05		MP:0000259-abnormal vascular development										GO:0071426 -ribonucleoprotein complex export from nucleus								0.0417377
GO:1990904-ribonucleoprotein complex								6.75686e-05		MP:0005194-abnormal anterior uvea morphology
GO:0097525-spliceosomal snRNP complex								0.00161769		MP:0005241-abnormal retinal ganglion layer morphology										Cluster 9 RPE - enriched cluster of open chromatin
GO:0030532-small nuclear ribonucleoprotein complex								0.0090884		MP:0003861-abnormal nervous system development										GO								p-val(Bonferroni)
GO:0044452-nucleolar part								0.00983911		MP:0002106-abnormal muscle physiology										GO:0090501-RNA phosphodiester bond hydrolysis								0.00286707
GO:0005761-mitochondrial ribosome								0.0175595		MP:0001322-abnormal iris morphology										GO:0060334-regulation of interferon-gamma-mediated signaling pathway								0.00751481
GO:0030670-phagocytic vesicle membrane								0.0438013		MP:0001286-abnormal eye development										GO:0002252-immune effector process								0.032588
GO:0045335-phagocytic vesicle								0.0501055		MP:0005194-abnormal anterior uvea morphology										GO:0070125-mitochondrial translational elongation								0.0348926
GO:0034512-box C/D snoRNA binding								0.0120561		MP:0005197-abnormal uvea morphology										GO:0097526-spliceosomal tri-snRNP complex								0.000414535
GO:0030622-U4atac snRNA binding								0.0149612		MP:0005282-decreased fatty acid level										GO:0046540-U4/U6 x U5 tri-snRNP complex								0.000793134
GO:0030515-snoRNA binding								0.0474386		MP:0000516-abnormal renal/urinary system morphology										GO:0030529-intracellular ribonucleoprotein complex								0.0131782
										MP:0002925-abnormal cardiovascular development										GO:1990904-ribonucleoprotein complex								0.0141965
Human phenotype										MP:0002135-abnormal kidney morphology										GO:0005761-mitochondrial ribosome								0.0346923
HP:0001522-Death in infancy								0.00136504		MP:0005262-coloboma										GO:0000988-transcription factor activity, protein binding								5.81855e-05
HP:0000502-Abnormality of the conjunctiva								0.00183503		MP:0000259-abnormal vascular development										GO:0000989-transcription factor activity, transcription factor binding								0.000128415
HP:0025337-Red eye								0.00818991												GO:0003712-transcription cofactor activity								0.00236513
HP:0100533-Inflammatory abnormality of the eye								0.0109267		Cluster 6 RPE specific cluster of open chromatin (not accessible in diff RPE or iPSCs)										GO:0042809-vitamin D receptor binding								0.0225316
HP:0100490-Camptodactyly of finger								0.0151634		GO								p-val(Bonferroni)		GO:0016891-endoribonuclease activity, producing 5'-phosphomonoesters								0.279297
HP:0000509-Conjunctivitis								0.0190974		GO:0030155-regulation of cell adhesion								2.19149e-11
HP:0008066-Abnormal blistering of the skin								0.0229319		GO:0051338-regulation of transferase activity								1.09732e-08		Human phenotype
HP:0001220-Interphalangeal joint contracture of finger								0.0376686		GO:0045785-positive regulation of cell adhesion								2.96731e-08		HP:0012813-Unilateral breast hypoplasia								0.0328921
										GO:0001933-negative regulation of protein phosphorylation								3.81684e-08
Mouse phenotype										GO:0042326-negative regulation of phosphorylation								5.08722e-08		Mouse phenotype
MP:0002723-abnormal immune serum protein physiology								0.0100936		GO:0040012-regulation of locomotion								1.42413e-07		MP:0002151-abnormal neural tube morphology								0.00711352
MP:0003945-abnormal lymphocyte physiology								0.0117197		GO:0030334-regulation of cell migration								1.5634e-07		MP:0020186-altered susceptibility to bacterial infection								0.033013
MP:0003590-ureteral reflux								0.0226359		GO:0034097-response to cytokine								2.81984e-07
MP:0008556-abnormal tumor necrosis factor secretion								0.0319752		GO:0051345-positive regulation of hydrolase activity								2.96223e-07		Cluster 3 RPE - enriched cluster of open chromatin
MP:0002461-increased immunoglobulin level								0.0406143		GO:0043549-regulation of kinase activity								7.78263e-07		GO								p-val(Bonferroni)
MP:0003590-ureteral reflux								0.0235517		GO:0031400-negative regulation of protein modification process								9.52085e-07		GO:0034470-ncRNA processing								2.17505e-07
MP:0005015-increased T cell number								0.0282812		GO:0045859-regulation of protein kinase activity								1.08991e-06		GO:0034660-ncRNA metabolic process								2.2042e-06
MP:0004448-abnormal presphenoid bone morphology								0.031581		GO:0071345-cellular response to cytokine stimulus								1.2735e-06		GO:0042254-ribosome biogenesis								7.83122e-06
MP:0006387-abnormal T cell number								0.0336412		GO:0045936-negative regulation of phosphate metabolic process								1.79397e-06		GO:0006364-rRNA processing								1.14088e-05
MP:0008560-increased tumor necrosis factor secretion								0.0370345		GO:0010563-negative regulation of phosphorus metabolic process								1.84034e-06		GO:0016072-rRNA metabolic process								2.45811e-05
MP:0008556-abnormal tumor necrosis factor secretion								0.0374051		GO:2000145-regulation of cell motility								1.94648e-06		GO:0032543-mitochondrial translation								0.00245668
										GO:0010942-positive regulation of cell death								2.79059e-06		GO:0045047-protein targeting to ER								0.00249117
Cluster 4 RPE specific cluster of open chromatin (not accessible in diff RPE or iPSCs)										GO:0051270-regulation of cellular component movement								2.795e-06		GO:0022613-ribonucleoprotein complex biogenesis								0.00327601
GO								p-val(Bonferroni)		GO:0009611-response to wounding								4.10276e-06		GO:0006614-SRP-dependent cotranslational protein targeting to membrane								0.00672653
GO:0007416 -synapse assembly								7.08437e-10		GO:0051348-negative regulation of transferase activity								5.46234e-06		GO:0006613-cotranslational protein targeting to membrane								0.0118842
GO:0006929 -substrate-dependent cell migration								3.47658e-09		GO:0002684-positive regulation of immune system process								6.31001e-06		GO:0007005-mitochondrion organization								0.0217483
GO:0021800 -cerebral cortex tangential migration								2.2083e-08		GO:0016477-cell migration								7.1166e-06		GO:0000469-cleavage involved in rRNA processing								0.0253161
GO:0030207 -chondroitin sulfate catabolic process								6.76718e-08		GO:0048870-cell motility								9.16809e-06		GO:0072599-establishment of protein localization to endoplasmic reticulum								0.026693
GO:0050919 -negative chemotaxis								2.1967e-07		GO:0071900-regulation of protein serine/threonine kinase activity								9.30768e-06		GO:0090150-establishment of protein localization to membrane								0.0279243
GO:0098742 -cell-cell adhesion via plasma-membrane adhesion molecules								8.32176e-07		GO:0043065-positive regulation of apoptotic process								1.00579e-05		GO:0060678-dichotomous subdivision of terminal units involved in ureteric bud branching								0.0346955
GO:0021825 -substrate-dependent cerebral cortex tangential migration								4.89502e-06		GO:0022407-regulation of cell-cell adhesion								1.97662e-05		GO:0072267-metanephric capsule specification								0.0346955
GO:0050808 -synapse organization								1.426e-05		GO:0043068-positive regulation of programmed cell death								3.69458e-05		GO:0070125-mitochondrial translational elongation								0.041665
GO:0051963 -regulation of synapse assembly								1.63585e-05		GO:0033673-negative regulation of kinase activity								4.15003e-05		GO:0070972-protein localization to endoplasmic reticulum								0.0460707
GO:0035063 -nuclear speck organization								1.96412e-05		GO:0051223-regulation of protein transport								4.49884e-05		GO:0044391-ribosomal subunit								2.77706e-05
GO:0022028 -tangential migration from the subventricular zone to the olfactory bulb								2.26914e-05		GO:0000122-negative regulation of transcription from RNA polymerase II promoter								6.6852e-05		GO:1990904-ribonucleoprotein complex								4.73984e-05
GO:0050680 -negative regulation of epithelial cell proliferation								2.55418e-05		GO:0042060-wound healing								9.07125e-05		GO:0030529-intracellular ribonucleoprotein complex								9.32304e-05
GO:0071671 -regulation of smooth muscle cell chemotaxis								3.4018e-05		GO:0006469-negative regulation of protein kinase activity								0.000100254		GO:0015934-large ribosomal subunit								0.000105377
GO:0060560 -developmental growth involved in morphogenesis								3.97216e-05		GO:1902533-positive regulation of intracellular signal transduction								0.000151703		GO:0005761-mitochondrial ribosome								0.000699704
GO:0051965 -positive regulation of synapse assembly								9.70159e-05		GO:1901701-cellular response to oxygen-containing compound								0.000187678		GO:0005762-mitochondrial large ribosomal subunit								0.00703286
GO:0021836 -chemorepulsion involved in postnatal olfactory bulb interneuron migration								0.000131008		GO:0030335-positive regulation of cell migration								0.000196182		GO:0005840-ribosome								0.02111
GO:0097104 -postsynaptic membrane assembly								0.000160924		GO:0008284-positive regulation of cell proliferation								0.000199435
GO:0048588 -developmental cell growth								0.000240346		GO:0048646-anatomical structure formation involved in morphogenesis								0.000213559		Cluster 7 RPE - specific cluster of open chromatin (not accessible in diff RPE or iPSCs)
GO:0099054 -presynapse assembly								0.000266763		GO:0006915-apoptotic process								0.000242558		GO								p-val(Bonferroni)
GO:0050807 -regulation of synapse organization								0.000295176		GO:2000147-positive regulation of cell motility								0.000279279		GO:0030334-regulation of cell migration								1.02363e-05
GO:0044091 -membrane biogenesis								0.000436314		GO:0043408-regulation of MAPK cascade								0.000330047		GO:2000145-regulation of cell motility								9.97705e-05
GO:0071709 -membrane assembly								0.000437346		GO:0070201-regulation of establishment of protein localization								0.000348006		GO:0040012-regulation of locomotion								0.00018495
GO:0010633 -negative regulation of epithelial cell migration								0.000492155		GO:0006468-protein phosphorylation								0.000377966		GO:0051270-regulation of cellular component movement								0.000329245
GO:0021891 -olfactory bulb interneuron development								0.00052715		GO:0009607-response to biotic stimulus								0.000379877		GO:0030335-positive regulation of cell migration								0.00250231
GO:0099068 -postsynapse assembly								0.000567677		GO:0051093-negative regulation of developmental process								0.000418886		GO:0040017-positive regulation of locomotion								0.00290574
GO:1905146 -lysosomal protein catabolic process								0.000596226		GO:0007167-enzyme linked receptor protein signaling pathway								0.000445944		GO:0051272-positive regulation of cellular component movement								0.00308438
GO:0097105 -presynaptic membrane assembly								0.000662674		GO:0051272-positive regulation of cellular component movement								0.000535877		GO:2000147-positive regulation of cell motility								0.00396362
GO:0001941 -postsynaptic membrane organization								0.000718918		GO:0070373-negative regulation of ERK1 and ERK2 cascade								0.000665133		GO:1904018-positive regulation of vasculature development								0.00861334
GO:0007610 -behavior								0.000948562		GO:1902532-negative regulation of intracellular signal transduction								0.000683958		GO:0045766-positive regulation of angiogenesis								0.0178939
GO:0050803 -regulation of synapse structure or activity								0.00105674		GO:0043086-negative regulation of catalytic activity								0.000687037		GO:0040036-regulation of fibroblast growth factor receptor signaling pathway								0.0233051
GO:0097090 -presynaptic membrane organization								0.00193333		GO:0035412-regulation of catenin import into nucleus								0.000766071		GO:0010634-positive regulation of epithelial cell migration								0.0250251
GO:0051057 -positive regulation of small GTPase mediated signal transduction								0.00216518		GO:0019221-cytokine-mediated signaling pathway								0.00077122		GO:0048858-cell projection morphogenesis								0.0502881
GO:0046579 -positive regulation of Ras protein signal transduction								0.00271548		GO:0010638-positive regulation of organelle organization								0.000875816
GO:0021889 -olfactory bulb interneuron differentiation								0.00320495		GO:0040017-positive regulation of locomotion								0.000967235		Mouse phenotype
GO:0010596 -negative regulation of endothelial cell migration								0.00396135		GO:0001817-regulation of cytokine production								0.000984878		MP:0005201-abnormal retinal pigment epithelium morphology								0.00808268
GO:0050923 -regulation of negative chemotaxis								0.00398214		GO:0060070-canonical Wnt signaling pathway								0.00150814		MP:0002132-abnormal respiratory system morphology								0.00825464
GO:0016049 -cell growth								0.00425824		GO:0043409-negative regulation of MAPK cascade								0.00155776		MP:0001324-abnormal eye pigmentation								0.0223122
GO:0061740 -protein targeting to lysosome involved in chaperone-mediated autophagy								0.0065915		GO:0030162-regulation of proteolysis								0.00173391		MP:0003727-abnormal retinal layer morphology								0.0337258
GO:0035385 -Roundabout signaling pathway								0.0082658		GO:0051707-response to other organism								0.00194793		MP:0009389-abnormal extracutaneous pigmentation								0.0399011
GO:0010873 -positive regulation of cholesterol esterification								0.00873518		GO:0006954-inflammatory response								0.00211407		MP:0005201-abnormal retinal pigment epithelium morphology								0.000402143
GO:0048675 -axon extension								0.00953043		GO:0035295-tube development								0.00256875		MP:0001324-abnormal eye pigmentation								0.000568517
GO:1990138 -neuron projection extension								0.00954334		GO:0051249-regulation of lymphocyte activation								0.0025831		MP:0009389-abnormal extracutaneous pigmentation								0.00115024
GO:0048589 -developmental growth								0.00963828		GO:0048514-blood vessel morphogenesis								0.0028792		MP:0002132-abnormal respiratory system morphology								0.0196514
GO:0061343 -cell adhesion involved in heart morphogenesis								0.0099319		GO:0051250-negative regulation of lymphocyte activation								0.0030445		MP:0001698-decreased embryo size								0.0217346
GO:0006027 -glycosaminoglycan catabolic process								0.00993446		GO:0043405-regulation of MAP kinase activity								0.00347226		MP:0003727-abnormal retinal layer morphology								0.0275139
GO:0007039 -protein catabolic process in the vacuole								0.0101325		GO:0034341-response to interferon-gamma								0.00349558		MP:0001175-abnormal lung morphology								0.0488386
GO:0030575 -nuclear body organization								0.0116357		GO:0043207-response to external biotic stimulus								0.00389601
GO:0097156 -fasciculation of motor neuron axon								0.0144501		GO:0010952-positive regulation of peptidase activity								0.0039984		Cluster 1 RPE - specific cluster of open chromatin (not accessible in diff RPE or iPSCs)
GO:2000807 -regulation of synaptic vesicle clustering								0.0149931		GO:0051347-positive regulation of transferase activity								0.00455574		GO								p-val(Bonferroni)
GO:0007208 -phospholipase C-activating serotonin receptor signaling pathway								0.0151596		GO:0033993-response to lipid								0.00474291		GO:0051270-regulation of cellular component movement								1.65711e-09
GO:0014065 -phosphatidylinositol 3-kinase signaling								0.0157507		GO:0051090-regulation of sequence-specific DNA binding transcription factor activity								0.00530064		GO:0030334-regulation of cell migration								1.94704e-09
GO:0006026 -aminoglycan catabolic process								0.0160408		GO:0002694-regulation of leukocyte activation								0.00560806		GO:0040012-regulation of locomotion								4.72084e-09
GO:0010632 -regulation of epithelial cell migration								0.0183245		GO:1901698-response to nitrogen compound								0.00797125		GO:2000145-regulation of cell motility								1.28766e-08
GO:0001937 -negative regulation of endothelial cell proliferation								0.019942		GO:0002695-negative regulation of leukocyte activation								0.0080753		GO:0048646-anatomical structure formation involved in morphogenesis								1.03961e-05
GO:0097155 -fasciculation of sensory neuron axon								0.0225728		GO:0042327-positive regulation of phosphorylation								0.00884049		GO:0006082-organic acid metabolic process								1.3196e-05
GO:0010872 -regulation of cholesterol esterification								0.0228263		GO:0022409-positive regulation of cell-cell adhesion								0.00907084		GO:0043436-oxoacid metabolic process								2.42604e-05
GO:0035873 -lactate transmembrane transport								0.023956		GO:0002237-response to molecule of bacterial origin								0.00971152		GO:0030335-positive regulation of cell migration								0.000259226
GO:0043113 -receptor clustering								0.0251143		GO:0002683-negative regulation of immune system process								0.0106516		GO:1902533-positive regulation of intracellular signal transduction								0.000259931
GO:0050929 -induction of negative chemotaxis								0.0256776		GO:0032496-response to lipopolysaccharide								0.0134655		GO:0040017-positive regulation of locomotion								0.000263932
GO:0021972 -corticospinal neuron axon guidance through spinal cord								0.0256776		GO:1903037-regulation of leukocyte cell-cell adhesion								0.0139475		GO:0051272-positive regulation of cellular component movement								0.000323216
GO:0061684 -chaperone-mediated autophagy								0.0263618		GO:0009790-embryo development								0.0158379		GO:0008610-lipid biosynthetic process								0.000461513
GO:0040007 -growth								0.02782		GO:0072359-circulatory system development								0.0160881		GO:0007167-enzyme linked receptor protein signaling pathway								0.000463728
GO:0070100 -negative regulation of chemokine-mediated signaling pathway								0.0315219		GO:0001944-vasculature development								0.0168972		GO:0045766-positive regulation of angiogenesis								0.000540082
GO:2000146 -negative regulation of cell motility								0.0350968		GO:0010950-positive regulation of endopeptidase activity								0.0171045		GO:0033993-response to lipid								0.000745383
GO:0021772 -olfactory bulb development								0.0357046		GO:0048729-tissue morphogenesis								0.0173125		GO:2000147-positive regulation of cell motility								0.000919171
GO:0090024 -negative regulation of neutrophil chemotaxis								0.0359378		GO:0002761-regulation of myeloid leukocyte differentiation								0.0205746		GO:0044255-cellular lipid metabolic process								0.00121916
GO:0021966 -corticospinal neuron axon guidance								0.036228		GO:0045596-negative regulation of cell differentiation								0.0211583		GO:0019752-carboxylic acid metabolic process								0.00124023
GO:0010837 -regulation of keratinocyte proliferation								0.0362441		GO:0007163-establishment or maintenance of cell polarity								0.0224828		GO:0014070-response to organic cyclic compound								0.00175633
GO:0050922 -negative regulation of chemotaxis								0.036824		GO:0050776-regulation of immune response								0.0243347		GO:1904018-positive regulation of vasculature development								0.00183334
GO:0040013 -negative regulation of locomotion								0.0419463		GO:0071901-negative regulation of protein serine/threonine kinase activity								0.0260117		GO:1901698-response to nitrogen compound								0.00298403
GO:0021884 -forebrain neuron development								0.0429017		GO:1903533-regulation of protein targeting								0.0269221		GO:0001525-angiogenesis								0.00328005
GO:0021988 -olfactory lobe development								0.0432616		GO:0045087-innate immune response								0.0270275		GO:0009887-animal organ morphogenesis								0.00366882
GO:0002088 -lens development in camera-type eye								0.0474987		GO:0050865-regulation of cell activation								0.0272695		GO:0072359-circulatory system development								0.00372355
GO:0051547 -regulation of keratinocyte migration								0.0478331		GO:0045637-regulation of myeloid cell differentiation								0.0291813		GO:0048732-gland development								0.00506765
GO:0051549 -positive regulation of keratinocyte migration								0.0536196		GO:0001568-blood vessel development								0.0294257		GO:0002684-positive regulation of immune system process								0.00937991
GO:0070099 -regulation of chemokine-mediated signaling pathway								0.0549907		GO:0043087-regulation of GTPase activity								0.0295921		GO:0032787-monocarboxylic acid metabolic process								0.0101952
										GO:0030260-entry into host cell								0.029823		GO:0044057-regulation of system process								0.0106509
Human phenotype										GO:0001934-positive regulation of protein phosphorylation								0.030346		GO:0060173-limb development								0.0106587
HP:0001417 -X-linked inheritance								5.91039e-34		GO:0050863-regulation of T cell activation								0.032314		GO:1903706-regulation of hemopoiesis								0.012792
HP:0010985 -Gonosomal inheritance								2.04718e-29		GO:1901699-cellular response to nitrogen compound								0.0331212		GO:0010243-response to organonitrogen compound								0.0130955
HP:0001419 -X-linked recessive inheritance								2.11989e-20		GO:0010632-regulation of epithelial cell migration								0.0382053		GO:0040008-regulation of growth								0.0135377
HP:0001423 -X-linked dominant inheritance								4.31219e-20		GO:0009887-animal organ morphogenesis								0.0391602		GO:0001944-vasculature development								0.0158697
HP:0008301 -Dermatan sulfate excretion in urine								3.37954e-07		GO:0051050-positive regulation of transport								0.0395479		GO:0009725-response to hormone								0.0178941
HP:0010674 -Abnormality of the curvature of the vertebral column								1.12604e-06		GO:0043280-positive regulation of cysteine-type endopeptidase activity involved in apoptotic process								0.0400618		GO:0070848-response to growth factor								0.018198
HP:0001249 -Intellectual disability								1.54836e-06		GO:0008285-negative regulation of cell proliferation								0.0404335		GO:0042476-odontogenesis								0.0188745
HP:0030799 -Scaphocephaly								3.50465e-06		GO:0010811-positive regulation of cell-substrate adhesion								0.0420137		GO:0006644-phospholipid metabolic process								0.0191284
HP:0000426 -Prominent nasal bridge								3.54343e-06		GO:0010810-regulation of cell-substrate adhesion								0.0455238		GO:0001568-blood vessel development								0.0207834
HP:0002341 -Cervical cord compression								4.69923e-06		GO:0050866-negative regulation of cell activation								0.0486169		GO:0016049-cell growth								0.0214404
HP:0100538 -Abnormality of the supraorbital ridges								5.64046e-06		GO:0048471-perinuclear region of cytoplasm								1.37305e-05		GO:1901615-organic hydroxy compound metabolic process								0.0223882
HP:0002683 -Abnormality of the calvaria								8.90511e-06		GO:0015629-actin cytoskeleton								3.46116e-05		GO:0006650-glycerophospholipid metabolic process								0.0227988
HP:0001085 -Papilledema								1.14757e-05		GO:0089701-U2AF								0.000217893		GO:0001501-skeletal system development								0.0255978
HP:0000336 -Prominent supraorbital ridges								1.64539e-05		GO:0005768-endosome								0.000278921		GO:0030036-actin cytoskeleton organization								0.0279808
HP:0002176 -Spinal cord compression								6.31239e-05		GO:0043296-apical junction complex								0.000352738		GO:0019637-organophosphate metabolic process								0.0296398
HP:0004389 -Intestinal pseudo-obstruction								8.37602e-05		GO:0044420-extracellular matrix component								0.00046051		GO:0051794-regulation of catagen								0.031572
HP:0100807 -Long fingers								0.000102011		GO:0005769-early endosome								0.000864027		GO:0072358-cardiovascular system development								0.0339192
HP:0004927 -Pulmonary artery dilatation								0.000280703		GO:0045177-apical part of cell								0.00135895		GO:0051259-protein oligomerization								0.0363648
HP:0002648 -Abnormality of calvarial morphology								0.000311698		GO:0098984-neuron to neuron synapse								0.00247689		GO:0030029-actin filament-based process								0.0364606
HP:0002187 -Intellectual disability, profound								0.000415053		GO:0032279-asymmetric synapse								0.00323184		GO:0007169-transmembrane receptor protein tyrosine kinase signaling pathway								0.037298
HP:0002650 -Scoliosis								0.000538662		GO:0099572-postsynaptic specialization								0.00429425		GO:0046486-glycerolipid metabolic process								0.0465868
HP:0002631 -Dilatation of ascending aorta								0.000749238		GO:0014069-postsynaptic density								0.00497057		GO:0048514-blood vessel morphogenesis								0.0503159
HP:0006332 -Supernumerary maxillary incisor								0.00106088		GO:0044431-Golgi apparatus part								0.00644406		GO:0006468-protein phosphorylation								0.0503184
HP:0006346 -Screwdriver-shaped incisors								0.00106088		GO:0099081-supramolecular polymer								0.0164442		GO:0015629-actin cytoskeleton								9.02578e-06
HP:0012727 -Dilatation of the thoracic aorta								0.00111203		GO:0099080-supramolecular complex								0.0168297		GO:0005924-cell-substrate adherens junction								7.64447e-05
HP:0008031 -Posterior Y-sutural cataract								0.00113428		GO:0005604-basement membrane								0.0185773		GO:0005925-focal adhesion								9.06051e-05
HP:0000400 -Macrotia								0.00133358		GO:0070161-anchoring junction								0.0219819		GO:0070161-anchoring junction								0.000402901
HP:0000692 -Misalignment of teeth								0.00160442		GO:0005938-cell cortex								0.0346341		GO:0030055-cell-substrate junction								0.000414992
HP:0011487 -Increased corneal thickness								0.00168309		GO:0012506-vesicle membrane								0.035405		GO:0005912-adherens junction								0.000840476
HP:0001700 -Myocardial necrosis								0.00224299		GO:0099568-cytoplasmic region								0.0364482		GO:0045177-apical part of cell								0.00086464
HP:0008024 -Congenital nuclear cataract								0.00233615		GO:0005912-adherens junction								0.0374242		GO:0016324-apical plasma membrane								0.00926515
HP:0001187 -Hyperextensibility of the finger joints								0.00237075		GO:0044389-ubiquitin-like protein ligase binding								2.0295e-10		GO:0005604-basement membrane								0.0298786
HP:0003510 -Severe short stature								0.00243395		GO:0031625-ubiquitin protein ligase binding								2.50276e-10		GO:0031012-extracellular matrix								0.0302457
HP:0000925 -Abnormality of the vertebral column								0.00349873		GO:0008092-cytoskeletal protein binding								2.2788e-07		GO:0044420-extracellular matrix component								0.0467935
HP:0001685 -Myocardial fibrosis								0.00417868		GO:0000988-transcription factor activity, protein binding								1.9899e-05		GO:0019838-growth factor binding								0.000130489
HP:0010804 -Tented upper lip vermilion								0.00428547		GO:0000975-regulatory region DNA binding								2.66891e-05		GO:0008289-lipid binding								0.00198948
HP:0000023 -Inguinal hernia								0.00442386		GO:0044212-transcription regulatory region DNA binding								3.42296e-05		GO:0000989-transcription factor activity, transcription factor binding								0.00588703
HP:0005112 -Dilatation of the abdominal aorta								0.00447117		GO:0000989-transcription factor activity, transcription factor binding								3.56842e-05		GO:0000988-transcription factor activity, protein binding								0.00992535
HP:0001999 -Abnormal facial shape								0.00485091		GO:0045087-innate immune response								0.0270275		GO:0042803-protein homodimerization activity								0.0112047
HP:0011729 -Abnormality of joint mobility								0.00508088		GO:0050865-regulation of cell activation								0.0272695		GO:0044212-transcription regulatory region DNA binding								0.0369157
HP:0001654 -Abnormality of the heart valves								0.00553627		GO:0045637-regulation of myeloid cell differentiation								0.0291813		GO:0000975-regulatory region DNA binding								0.0409842
HP:0000717 -Autism								0.00727993		GO:0001568-blood vessel development								0.0294257		GO:0001067-regulatory region nucleic acid binding								0.0437666
HP:0000290 -Abnormality of the forehead								0.00737362		GO:0043087-regulation of GTPase activity								0.0295921		GO:0000977-RNA polymerase II regulatory region sequence-specific DNA binding								0.0504245
HP:0200007 -Abnormal size of the palpebral fissures								0.00820694		GO:0030260-entry into host cell								0.029823		GO:0001012-RNA polymerase II regulatory region DNA binding								0.0539888
HP:0004298 -Abnormality of the abdominal wall								0.00828199		GO:0001934-positive regulation of protein phosphorylation								0.030346
HP:0000280 -Coarse facial features								0.00871582		GO:0050863-regulation of T cell activation								0.032314		Human phenotype
HP:0005111 -Dilatation of the ascending aorta								0.00919311		GO:1901699-cellular response to nitrogen compound								0.0331212		HP:0000951-Abnormality of the skin								0.000608604
HP:0007227 -Macrogyria								0.00925602		GO:0010632-regulation of epithelial cell migration								0.0382053		HP:0011927-Short digit								0.0012329
HP:0001519 -Disproportionate tall stature								0.00957479		GO:0009887-animal organ morphogenesis								0.0391602		HP:0001156-Brachydactyly								0.0028333
HP:0000729 -Autistic behavior								0.00964209		GO:0051050-positive regulation of transport								0.0395479		HP:0011121-Abnormality of skin morphology								0.00435855
HP:0000678 -Dental crowding								0.00987455		GO:0043280-positive regulation of cysteine-type endopeptidase activity involved in apoptotic process								0.0400618		HP:0001646-Abnormality of the aortic valve								0.0236632
HP:0100886 -Abnormality of globe location								0.0115007		GO:0008285-negative regulation of cell proliferation								0.0404335		HP:0000615-Abnormality of the pupil								0.0326357
HP:0000490 -Deeply set eye								0.011834		GO:0010811-positive regulation of cell-substrate adhesion								0.0420137		HP:0000248-Brachycephaly								0.0332837
HP:0001371 -Flexion contracture								0.0126479		GO:0010810-regulation of cell-substrate adhesion								0.0455238		HP:0002715-Abnormality of the immune system								0.0368253
HP:0005105 -Abnormal nasal morphology								0.0141217		GO:0050866-negative regulation of cell activation								0.0486169		HP:0005922-Abnormal hand morphology								0.0529148
HP:0002342 -Intellectual disability, moderate								0.0155101		GO:0048471-perinuclear region of cytoplasm								1.37305e-05		HP:0009115-Aplasia/hypoplasia involving the skeleton								0.0534429
HP:0000684 -Delayed eruption of teeth								0.0160815		GO:0015629-actin cytoskeleton								3.46116e-05
HP:0000179 -Thick lower lip vermilion								0.0166251		GO:0089701-U2AF								0.000217893		Mouse phenotype
HP:0002786 -Tracheobronchomalacia								0.0169787		GO:0005768-endosome								0.000278921		MP:0002864-abnormal ocular fundus morphology								1.73089e-07
HP:0100261 -Abnormal tendon morphology								0.0183615		GO:0043296-apical junction complex								0.000352738		MP:0001325-abnormal retina morphology								1.9513e-07
HP:0002758 -Osteoarthritis								0.0186853		GO:0044420-extracellular matrix component								0.00046051		MP:0005195-abnormal posterior eye segment morphology								2.00054e-06
HP:0008005 -Congenital corneal dystrophy								0.0191389		GO:0005769-early endosome								0.000864027		MP:0003727-abnormal retinal layer morphology								1.89357e-05
HP:0000549 -Abnormal conjugate eye movement								0.0242821		GO:0045177-apical part of cell								0.00135895		MP:0009389-abnormal extracutaneous pigmentation								4.21179e-05
HP:0000002 -Abnormality of body height								0.024878		GO:0098984-neuron to neuron synapse								0.00247689		MP:0005201-abnormal retinal pigment epithelium morphology								4.50434e-05
HP:0000481 -Abnormality of the cornea								0.0250586		GO:0032279-asymmetric synapse								0.00323184		MP:0001846-increased inflammatory response								0.000115594
HP:0000163 -Abnormality of the oral cavity								0.026713		GO:0099572-postsynaptic specialization								0.00429425		MP:0005197-abnormal uvea morphology								0.000129441
HP:0000316 -Hypertelorism								0.0275999		GO:0014069-postsynaptic density								0.00497057		MP:0001324-abnormal eye pigmentation								0.000145898
HP:0001367 -Abnormal joint morphology								0.0288712		GO:0044431-Golgi apparatus part								0.00644406		MP:0001322-abnormal iris morphology								0.000365262
HP:0012745 -Short palpebral fissure								0.032044		GO:0099081-supramolecular polymer								0.0164442		MP:0000249-abnormal blood vessel physiology								0.000547977
HP:0000486 -Strabismus								0.0330027		GO:0099080-supramolecular complex								0.0168297		MP:0005194-abnormal anterior uvea morphology								0.000550292
HP:0001773 -Short foot								0.0400695		GO:0005604-basement membrane								0.0185773		MP:0002135-abnormal kidney morphology								0.000657523
HP:0003549 -Abnormality of connective tissue								0.0424116		GO:0070161-anchoring junction								0.0219819		MP:0005193-abnormal anterior eye segment morphology								0.00084561
HP:0002808 -Kyphosis								0.0453763		GO:0005938-cell cortex								0.0346341		MP:0005371-limbs/digits/tail phenotype								0.000957157
HP:0008117 -Shortening of the talar neck								0.0511607		GO:0012506-vesicle membrane								0.035405		MP:0009250-abnormal appendicular skeleton morphology								0.00162358
HP:0008144 -Flattening of the talar dome								0.0511607		GO:0099568-cytoplasmic region								0.0364482		MP:0013659-abnormal erythroid lineage cell morphology								0.00176089
HP:0006432 -Trapezoidal distal femoral condyles								0.0511607		GO:0005912-adherens junction								0.0374242		MP:0001175-abnormal lung morphology								0.00253058
										GO:0044389-ubiquitin-like protein ligase binding								2.0295e-10		MP:0001312-abnormal cornea morphology								0.0031693
GO:0097060 -synaptic membrane								0.000273146		GO:0031625-ubiquitin protein ligase binding								2.50276e-10		MP:0002109-abnormal limb morphology								0.00368211
GO:0097637 -integral component of autophagosome membrane								0.00160648		GO:0008092-cytoskeletal protein binding								2.2788e-07		MP:0002132-abnormal respiratory system morphology								0.00431118
GO:0043202 -lysosomal lumen								0.00221316		GO:0000988-transcription factor activity, protein binding								1.9899e-05		MP:0003235-abnormal alisphenoid bone morphology								0.00473168
GO:0016010 -dystrophin-associated glycoprotein complex								0.00252692		GO:0000975-regulatory region DNA binding								2.66891e-05		MP:0001317-abnormal pupil morphology								0.00634881
GO:0005578 -proteinaceous extracellular matrix								0.0126403		GO:0044212-transcription regulatory region DNA binding								3.42296e-05		MP:0000516-abnormal renal/urinary system morphology								0.00715523
GO:0098982 -GABA-ergic synapse								0.018072		GO:0000989-transcription factor activity, transcription factor binding								3.56842e-05		MP:0005375-adipose tissue phenotype								0.00729779
GO:0098985 -asymmetric, glutamatergic, excitatory synapse								0.0202522		GO:0001067-regulatory region nucleic acid binding								4.10873e-05		MP:0004196-abnormal prenatal growth/weight/body size								0.00898542
GO:0031166 -integral component of vacuolar membrane								0.0242088		GO:0032403-protein complex binding								0.000203186		MP:0002925-abnormal cardiovascular development								0.0113895
										GO:0003690-double-stranded DNA binding								0.000608901		MP:0002128-abnormal blood circulation								0.0127665
GO:0045499 -chemorepellent activity								2.00735e-07		GO:0003712-transcription cofactor activity								0.000854687		MP:0001186-pigmentation phenotype								0.0129879
GO:0004423 -iduronate-2-sulfatase activity								2.53024e-07		GO:0005198-structural molecule activity								0.00196367		MP:0000003-abnormal adipose tissue morphology								0.0142
GO:0005004 -GPI-linked ephrin receptor activity								0.00080043		GO:0003779-actin binding								0.00264655		MP:0003795-abnormal bone structure								0.0146547
GO:0030345 -structural constituent of tooth enamel								0.00116953		GO:0019955-cytokine binding								0.00371072		MP:0005595-abnormal vascular smooth muscle physiology								0.019511
GO:0008484 -sulfuric ester hydrolase activity								0.00256663		GO:1990837-sequence-specific double-stranded DNA binding								0.00409933		MP:0002084-abnormal developmental patterning								0.0234453
GO:0042043 -neurexin family protein binding								0.00284623		GO:0001618-virus receptor activity								0.00432064		MP:0000230-abnormal systemic arterial blood pressure								0.0239316
GO:0002151 -G-quadruplex RNA binding								0.0039466		GO:0000976-transcription regulatory region sequence-specific DNA binding								0.00459179		MP:0002138-abnormal hepatobiliary system morphology								0.0274131
GO:0071886 -1-(4-iodo-2,5-dimethoxyphenyl)propan-2-amine binding								0.00489866		GO:0045296-cadherin binding								0.00511389		MP:0005103-abnormal retinal pigmentation								0.028557
GO:0017178 -diphthine-ammonia ligase activity								0.00958511		GO:0005126-cytokine receptor binding								0.00540728		MP:0000259-abnormal vascular development								0.0316193
GO:0004690 -cyclic nucleotide-dependent protein kinase activity								0.0160675		GO:0042803-protein homodimerization activity								0.00783878		MP:0013558-abnormal exocrine gland morphology								0.0319038
GO:0001587 -Gq/11-coupled serotonin receptor activity								0.0170307		GO:0017147-Wnt-protein binding								0.0101697		MP:0010899-abnormal pulmonary alveolar system morphology								0.0326343
GO:0004691 -cAMP-dependent protein kinase activity								0.0513893		GO:0030674-protein binding, bridging								0.0104254		MP:0010866-abnormal prenatal body size								0.0356757
										GO:0016301-kinase activity								0.0146083		MP:0010901-abnormal pulmonary alveolar parenchyma morphology								0.0398585
Mouse phenotype - Single KO										GO:0060090-binding, bridging								0.0192876		MP:0002447-abnormal erythrocyte morphology								0.0461791
MP:0030074-coarse facial features								5.60443e-06		GO:0019904-protein domain specific binding								0.0196452		MP:0006069-abnormal retinal neuronal layer morphology								0.0496858
MP:0009877-exostosis								7.29756e-06		GO:0042813-Wnt-activated receptor activity								0.0301984		MP:0003881-abnormal nephron morphology								0.0497647
MP:0002206-abnormal CNS synaptic transmission								1.43399e-05		GO:0070412-R-SMAD binding								0.0319325		MP:0002270-abnormal pulmonary alveolus morphology								0.050034
MP:0030089-short lower incisors								0.00103565		GO:0016773-phosphotransferase activity, alcohol group as acceptor								0.0339606		MP:0001325-abnormal retina morphology								7.04875e-09
MP:0001504-abnormal posture								0.0016589		GO:0022804-active transmembrane transporter activity								0.0370254		MP:0002864-abnormal ocular fundus morphology								1.46786e-08
MP:0003635-abnormal synaptic transmission								0.00168465		GO:0001012-RNA polymerase II regulatory region DNA binding								0.0432679		MP:0005195-abnormal posterior eye segment morphology								3.85572e-07
MP:0003649-decreased heart right ventricle size								0.00192766		GO:0000977-RNA polymerase II regulatory region sequence-specific DNA binding								0.0494237		MP:0002135-abnormal kidney morphology								2.01796e-06
MP:0003083-abnormal tibialis anterior morphology								0.0019417												MP:0009389-abnormal extracutaneous pigmentation								5.24137e-06
MP:0003669-periodontal ligament hypercellularity								0.00229825		Human phenotype										MP:0000249-abnormal blood vessel physiology								8.19697e-06
MP:0000619-salivary gland epithelial hyperplasia								0.00280794		HP:0002977-Aplasia/Hypoplasia involving the central nervous system								0.00236161		MP:0005201-abnormal retinal pigment epithelium morphology								8.60667e-06
MP:0010661-ascending aorta aneurysm								0.00341551		HP:0002060-Abnormality of the cerebrum								0.00733496		MP:0000230-abnormal systemic arterial blood pressure								1.1522e-05
MP:0030090-short upper incisors								0.00345535		HP:0004328-Abnormality of the anterior segment of the globe								0.00845988		MP:0001324-abnormal eye pigmentation								1.67021e-05
MP:0013942-enthesitis								0.0105363		HP:0100547-Abnormality of forebrain morphology								0.0112693		MP:0005197-abnormal uvea morphology								1.71879e-05
MP:0006431-abnormal fibrocartilage morphology								0.0105363		HP:0000496-Abnormality of eye movement								0.01509		MP:0000516-abnormal renal/urinary system morphology								4.27578e-05
MP:0004044-aortic dissection								0.0106388		HP:0000517-Abnormality of the lens								0.0336142		MP:0003279-aneurysm								8.05842e-05
MP:0008528-polycystic kidney								0.0134661		HP:0000951-Abnormality of the skin								0.0648723		MP:0001322-abnormal iris morphology								9.11307e-05
MP:0001406-abnormal gait								0.0163631		HP:0002493-Upper motor neuron dysfunction								0.100064		MP:0002132-abnormal respiratory system morphology								0.000109367
MP:0004097-abnormal cerebellar cortex morphology								0.0164325		HP:0011283-Abnormality of the metencephalon								0.101997		MP:0005501-abnormal skin physiology								0.000123113
MP:0011572-abnormal aorta bulb morphology								0.0172814		HP:0010993-Abnormality of the cerebral subcortex								0.104492		MP:0002925-abnormal cardiovascular development								0.000132059
MP:0010658-thoracic aorta aneurysm								0.0186961		HP:0001317-Abnormality of the cerebellum								0.107682		MP:0003727-abnormal retinal layer morphology								0.000167359
MP:0000296-absent trabeculae carneae								0.0227942		HP:0000518-Cataract								0.110754		MP:0002224-abnormal spleen size								0.000202405
MP:0008143-abnormal dendrite morphology								0.0248909		HP:0007364-Aplasia/Hypoplasia of the cerebrum								0.110826		MP:0009250-abnormal appendicular skeleton morphology								0.000244103
MP:0004418-small parietal bone								0.0389748		HP:0001954-Episodic fever								0.115492		MP:0003795-abnormal bone structure								0.000270588
MP:0000889-abnormal cerebellar molecular layer								0.039605		HP:0001735-Acute pancreatitis								0.168254		MP:0005194-abnormal anterior uvea morphology								0.000362846
MP:0010102-increased caudal vertebrae number								0.0471753		HP:0007370-Aplasia/Hypoplasia of the corpus callosum								0.180544		MP:0001914-hemorrhage								0.00037467
MP:0011261-abnormal limb mesenchyme morphology								2.42929e-06		HP:0004329-Abnormality of the posterior segment of the globe								0.239493		MP:0002128-abnormal blood circulation								0.000414415
MP:0030074-coarse facial features								5.83117e-06		HP:0001273-Abnormality of the corpus callosum								0.260616		MP:0010866-abnormal prenatal body size								0.000430228
MP:0020103-decreased hepatic glucose production								0.000179854		HP:0001098-Abnormality of the fundus								0.278644		MP:0001698-decreased embryo size								0.000510347
MP:0010661-ascending aorta aneurysm								0.000531639		HP:0007663-Reduced visual acuity								0.29766		MP:0001312-abnormal cornea morphology								0.000526282
MP:0012009-early parturition								0.000581815		HP:0011442-Abnormality of central motor function								0.344158		MP:0006207-embryonic lethality during organogenesis								0.000942365
MP:0010658-thoracic aorta aneurysm								0.000830809		HP:0011121-Abnormality of skin morphology								0.378397		MP:0005620-abnormal muscle contractility								0.00107773
MP:0006032-abnormal ureteric bud morphology								0.00125372		HP:0000529-Progressive visual loss								0.424437		MP:0002113-abnormal skeleton development								0.00112683
MP:0003211-abnormal aorta elastic fiber morphology								0.0020386		HP:0002500-Abnormality of the cerebral white matter								0.434067		MP:0001286-abnormal eye development								0.00115405
MP:0003669-periodontal ligament hypercellularity								0.00239124		HP:0030177-Abnormality of peripheral nervous system electrophysiology								0.468596		MP:0000030-abnormal tympanic ring morphology								0.0011933
MP:0001504-abnormal posture								0.0025249		HP:0011885-Hemorrhage of the eye								0.487277		MP:0003743-abnormal facial morphology								0.00119736
MP:0009867-abnormal ascending aorta morphology								0.00359881												MP:0002139-abnormal hepatobiliary system physiology								0.00121243
MP:0011575-dilated aorta bulb								0.0038469		Mouse phenotype										MP:0005193-abnormal anterior eye segment morphology								0.00132575
MP:0009678-abnormal spinal cord lateral column morphology								0.00565525		MP:0003091-abnormal cell migration								2.15401e-13		MP:0010119-abnormal bone mineral density								0.00147402
MP:0006280-abnormal digit development								0.00777199		MP:0001846-increased inflammatory response								1.11146e-11		MP:0000738-impaired muscle contractility								0.00170622
MP:0002817-abnormal tooth mineralization								0.00891227		MP:0005025-abnormal response to infection								7.80321e-11		MP:0001175-abnormal lung morphology								0.00179735
MP:0011221-decreased intestinal calcium absorption								0.00998593		MP:0008195-abnormal professional antigen presenting cell morphology								8.9481e-10		MP:0002843-decreased systemic arterial blood pressure								0.00203669
MP:0013942-enthesitis								0.0109626		MP:0003727-abnormal retinal layer morphology								3.02574e-09		MP:0002792-abnormal retinal vasculature morphology								0.00211043
MP:0006431-abnormal fibrocartilage morphology								0.0109626		MP:0001793-altered susceptibility to infection								4.55659e-09		MP:0013659-abnormal erythroid lineage cell morphology								0.00260127
MP:0009862-abnormal aorta elastic tissue morphology								0.0125305		MP:0002723-abnormal immune serum protein physiology								5.97446e-09		MP:0001784-abnormal fluid regulation								0.00282954
MP:0009877-exostosis								0.0178627		MP:0008568-abnormal interleukin secretion								1.08933e-08		MP:0005595-abnormal vascular smooth muscle physiology								0.00301013
MP:0001406-abnormal gait								0.0226295		MP:0003009-abnormal cytokine secretion								1.4531e-08		MP:0001186-pigmentation phenotype								0.00491271
MP:0000296-absent trabeculae carneae								0.0237164		MP:0002221-abnormal lymph organ size								4.67693e-08		MP:0002928-abnormal bile duct morphology								0.00539098
MP:0009343-dilated gallbladder								0.0355836		MP:0002081-perinatal lethality								5.72821e-08		MP:0004197-abnormal fetal growth/weight/body size								0.00550669
MP:0006278-aortic aneurysm								0.0371158		MP:0005195-abnormal posterior eye segment morphology								5.94028e-08		MP:0005375-adipose tissue phenotype								0.00553217
MP:0010577-abnormal heart right ventricle size								0.0392938		MP:0005164-abnormal response to injury								1.11571e-07		MP:0003235-abnormal alisphenoid bone morphology								0.00573488
MP:0009057-increased interleukin-21 secretion								0.0399361		MP:0002339-abnormal lymph node morphology								1.23663e-07		MP:0002444-abnormal T cell physiology								0.00660467
MP:0000372-irregular coat pigmentation								0.0409559		MP:0001186-pigmentation phenotype								1.28839e-07		MP:0000432-abnormal head morphology								0.0079197
MP:0004418-small parietal bone								0.0412908		MP:0020186-altered susceptibility to bacterial infection								1.45405e-07		MP:0002086-abnormal extraembryonic tissue morphology								0.00892537
MP:0003083-abnormal tibialis anterior morphology								0.0444542		MP:0005382-craniofacial phenotype								4.49279e-07		MP:0002697-abnormal eye size								0.0105113
MP:0010102-increased caudal vertebrae number								0.049084		MP:0001325-abnormal retina morphology								5.1974e-07		MP:0002109-abnormal limb morphology								0.0105634
										MP:0000428-abnormal craniofacial morphology								5.2152e-07		MP:0005083-abnormal biliary tract morphology								0.0106103
Cluster 10 RPE specific cluster of open chromatin (not accessible in diff RPE or iPSCs)										MP:0001860-liver inflammation								6.30795e-07		MP:0001697-abnormal embryo size								0.010927
GO								p-val(Bonferroni)		MP:0002139-abnormal hepatobiliary system physiology								8.42924e-07		MP:0013558-abnormal exocrine gland morphology								0.0112305
GO Biological Process-negative chemotaxis								1.71778e-09		MP:0003861-abnormal nervous system development								8.58794e-07		MP:0014139-abnormal ectoderm morphology								0.0124205
GO Biological Process-substrate-dependent cell migration								4.91704e-08		MP:0004939-abnormal B cell morphology								9.40929e-07		MP:0000003-abnormal adipose tissue morphology								0.0143919
GO Biological Process-developmental cell growth								8.70189e-07		MP:0002429-abnormal blood cell morphology/development								9.54593e-07		MP:0005502-abnormal renal/urinary system physiology								0.0146155
GO Biological Process-neuron projection development								1.24348e-06		MP:0002406-increased susceptibility to infection								1.15866e-06		MP:0002088-abnormal embryonic growth/weight/body size								0.016921
GO Biological Process-regulation of locomotion								3.15577e-06		MP:0000259-abnormal vascular development								1.38087e-06		MP:0001676-abnormal apical ectodermal ridge morphology								0.0180521
GO Biological Process-cell growth								3.79496e-06		MP:0002864-abnormal ocular fundus morphology								2.01089e-06		MP:0003948-abnormal gas homeostasis								0.0180538
GO Biological Process-regulation of cellular component movement								6.25045e-06		MP:0005201-abnormal retinal pigment epithelium morphology								2.6676e-06		MP:0001533-abnormal skeleton physiology								0.0191132
GO Biological Process-synapse assembly								9.20047e-06		MP:0008751-abnormal interleukin level								4.62104e-06		MP:0001569-abnormal circulating bilirubin level								0.0194848
GO Biological Process-regulation of cell motility								1.15821e-05		MP:0008171-abnormal mature B cell morphology								5.36797e-06		MP:0000259-abnormal vascular development								0.0203743
GO Biological Process-regulation of cell migration								1.24798e-05		MP:0000432-abnormal head morphology								5.37969e-06		MP:0000692-small spleen								0.0212009
GO Biological Process-axon guidance								1.45858e-05		MP:0000516-abnormal renal/urinary system morphology								6.1552e-06		MP:0001317-abnormal pupil morphology								0.0213212
GO Biological Process-cerebral cortex tangential migration								1.89658e-05		MP:0001324-abnormal eye pigmentation								6.62629e-06		MP:0003881-abnormal nephron morphology								0.0218637
GO Biological Process-cell-cell adhesion via plasma-membrane adhesion molecules								2.44029e-05		MP:0002135-abnormal kidney morphology								7.09391e-06		MP:0002419-abnormal innate immunity								0.0225604
GO Biological Process-negative regulation of mononuclear cell migration								2.60535e-05		MP:0002458-abnormal B cell number								9.85288e-06		MP:0001613-abnormal vasodilation								0.0273119
GO Biological Process-neuron projection guidance								2.84492e-05		MP:0008469-abnormal protein level								1.01157e-05		MP:0011655-abnormal systemic artery morphology								0.0291509
GO Biological Process-cell part morphogenesis								3.11897e-05		MP:0000609-abnormal liver physiology								1.02626e-05		MP:0000609-abnormal liver physiology								0.0291802
GO Biological Process-negative regulation of ERAD pathway								3.20593e-05		MP:0000260-abnormal angiogenesis								1.10113e-05		MP:0002123-abnormal definitive hematopoiesis								0.0329798
GO Biological Process-cell morphogenesis involved in neuron differentiation								3.83097e-05		MP:0002925-abnormal cardiovascular development								1.31571e-05		MP:0005406-abnormal heart size								0.0340685
GO Biological Process-neuron projection morphogenesis								4.89583e-05		MP:0002412-increased susceptibility to bacterial infection								2.57537e-05		MP:0003935-abnormal craniofacial development								0.0389907
GO Biological Process-chondroitin sulfate catabolic process								5.91134e-05		MP:0002083-premature death								2.72385e-05		MP:0000063-decreased bone mineral density								0.040281
GO Biological Process-cell projection morphogenesis								8.48889e-05		MP:0002419-abnormal innate immunity								2.83821e-05		MP:0008719-impaired neutrophil recruitment								0.0403462
GO Biological Process-substrate-dependent cerebral cortex tangential migration								9.78138e-05		MP:0000689-abnormal spleen morphology								3.15688e-05		MP:0003723-abnormal long bone morphology								0.0434579
GO Biological Process-developmental growth involved in morphogenesis								0.000113672		MP:0013693-abnormal hemopoiesis								3.19725e-05		MP:0002447-abnormal erythrocyte morphology								0.0462348
GO Biological Process-chemorepulsion involved in postnatal olfactory bulb interneuron migration								0.000115822		MP:0008713-abnormal cytokine level								3.45558e-05		MP:0000564-syndactyly								0.0470834
GO Biological Process-axon choice point recognition								0.000191594		MP:0006069-abnormal retinal neuronal layer morphology								3.6901e-05		MP:0003232-abnormal forebrain development								0.0473276
GO Biological Process-axon development								0.000241353		MP:0002082-postnatal lethality								4.02126e-05
GO Biological Process-chemotaxis								0.00024824		MP:0005016-decreased lymphocyte cell number								5.04829e-05
GO Biological Process-positive regulation of phosphatidylinositol 3-kinase signaling								0.000391625		MP:0003945-abnormal lymphocyte physiology								5.26256e-05
GO Biological Process-neuron projection extension								0.000392005		MP:0008251-abnormal phagocyte morphology								5.56161e-05
GO Biological Process-positive regulation of cell projection organization								0.000588964		MP:0002123-abnormal definitive hematopoiesis								6.17876e-05
GO Biological Process-negative regulation of monocyte chemotaxis								0.000675583		MP:0009389-abnormal extracutaneous pigmentation								8.07043e-05
GO Biological Process-positive regulation of cell development								0.000737292		MP:0005253-abnormal eye physiology								8.21086e-05
GO Biological Process-regulation of negative chemotaxis								0.000792795		MP:0005000-abnormal immune tolerance								8.61369e-05
GO Biological Process-cell morphogenesis								0.000844116		MP:0005005-abnormal self tolerance								0.000107184
GO Biological Process-positive regulation of neuron projection development								0.000886441		MP:0013701-abnormal mature B cell number								0.000113064
GO Biological Process-phosphatidylinositol phosphorylation								0.000950704		MP:0000701-abnormal lymph node size								0.000140873
GO Biological Process-negative regulation of cell motility								0.00095401		MP:0010210-abnormal circulating cytokine level								0.000142013
GO Biological Process-negative regulation of locomotion								0.0010558		MP:0000218-increased leukocyte cell number								0.000172539
GO Biological Process-cellular component morphogenesis								0.00123379		MP:0005014-increased B cell number								0.000266894
GO Biological Process-tangential migration from the subventricular zone to the olfactory bulb								0.00128797		MP:0002444-abnormal T cell physiology								0.000346215
GO Biological Process-neuron development								0.00132303		MP:0005416-abnormal circulating protein level								0.000350859
GO Biological Process-axonogenesis								0.00137808		MP:0003795-abnormal bone structure								0.000366449
GO Biological Process-axon extension								0.00156164		MP:0008835-abnormal intercellular signaling peptide or protein level								0.000412156
GO Biological Process-negative regulation of cell migration								0.00158499		MP:0002357-abnormal spleen white pulp morphology								0.000510442
GO Biological Process-negative regulation of chemotaxis								0.00161086		MP:0002224-abnormal spleen size								0.000591143
GO Biological Process-regulation of synapse assembly								0.00202732		MP:0002452-abnormal professional antigen presenting cell physiology								0.000644639
GO Biological Process-developmental growth								0.00237451		MP:0002425-altered susceptibility to autoimmune disorder								0.000687035
GO Biological Process-regulation of chemokine-mediated signaling pathway								0.00266127		MP:0003743-abnormal facial morphology								0.000693539
GO Biological Process-central nervous system development								0.00269164		MP:0008588-abnormal circulating interleukin level								0.000785803
GO Biological Process-transmembrane receptor protein tyrosine kinase signaling pathway								0.00281886		MP:0001844-autoimmune response								0.000840769
GO Biological Process-neuron differentiation								0.00312347		MP:0008556-abnormal tumor necrosis factor secretion								0.000963218
GO Biological Process-negative regulation of cellular component movement								0.00314142		MP:0001286-abnormal eye development								0.00104311
GO Biological Process-regulation of neuron migration								0.00336687		MP:0013292-embryonic lethality prior to organogenesis								0.00121122
GO Biological Process-pallium development								0.00343215		MP:0008211-decreased mature B cell number								0.00131517
GO Biological Process-positive regulation of nervous system development								0.00361879		MP:0008540-abnormal cerebral hemisphere morphology								0.00164754
GO Biological Process-cell morphogenesis involved in differentiation								0.00404584		MP:0000462-abnormal digestive system morphology								0.001671
GO Biological Process-positive regulation of cell differentiation								0.00418964		MP:0008250-abnormal myeloid leukocyte morphology								0.00170548
GO Biological Process-cell migration involved in sprouting angiogenesis								0.00505404		MP:0002362-abnormal spleen marginal zone morphology								0.00192563
GO Biological Process-negative regulation of chemokine-mediated signaling pathway								0.00550387		MP:0001663-abnormal digestive system physiology								0.00216144
GO Biological Process-olfactory bulb interneuron differentiation								0.00567278		MP:0000913-abnormal brain development								0.00224926
GO Biological Process-regulation of peptidyl-tyrosine phosphorylation								0.00602651		MP:0005375-adipose tissue phenotype								0.00227933
GO Biological Process-regulation of cell projection organization								0.00610451		MP:0011086-postnatal lethality, incomplete penetrance								0.00268652
GO Biological Process-head development								0.00697816		MP:0012440-abnormal neutrophil cell number								0.00273106
GO Biological Process-positive regulation of peptidyl-tyrosine phosphorylation								0.00728636		MP:0005103-abnormal retinal pigmentation								0.00298379
GO Biological Process-lipid phosphorylation								0.0073661		MP:0000219-increased neutrophil cell number								0.00404463
GO Biological Process-Roundabout signaling pathway								0.00743115		MP:0001784-abnormal fluid regulation								0.00411212
GO Biological Process-corticospinal neuron axon guidance through spinal cord								0.00781413		MP:0011090-perinatal lethality, incomplete penetrance								0.00415506
GO Biological Process-induction of negative chemotaxis								0.00781413		MP:0002133-abnormal respiratory system physiology								0.00440359
GO Biological Process-regulation of smooth muscle cell chemotaxis								0.00813439		MP:0008595-abnormal circulating interleukin-6 level								0.00545861
GO Biological Process-growth								0.00842039		MP:0005017-decreased B cell number								0.00607757
GO Biological Process-activation of transmembrane receptor protein tyrosine kinase activity								0.0088371		MP:0008026-abnormal brain white matter morphology								0.00613377
GO Biological Process-positive regulation of neuron differentiation								0.00961674		MP:0002132-abnormal respiratory system morphology								0.00648581
GO Biological Process-regulation of synapse organization								0.0112848		MP:0003755-abnormal palate morphology								0.00665427
GO Biological Process-brain development								0.0113732		MP:0002006-neoplasm								0.00753731
GO Biological Process-negative regulation of neutrophil chemotaxis								0.0120843		MP:0002343-abnormal lymph node cortex morphology								0.00770532
GO Biological Process-regulation of smooth muscle cell migration								0.0120883		MP:0005065-abnormal neutrophil morphology								0.00785302
GO Biological Process-corticospinal neuron axon guidance								0.0122108		MP:0003720-abnormal neural tube closure								0.00812453
GO Biological Process-enzyme linked receptor protein signaling pathway								0.0123976		MP:0002058-neonatal lethality								0.00830757
GO Biological Process-axon midline choice point recognition								0.0127125		MP:0001510-abnormal coat appearance								0.00921302
GO Biological Process-synapse organization								0.0135605		MP:0005013-increased lymphocyte cell number								0.0102741
GO Biological Process-cerebral cortex development								0.0146619		MP:0013293-embryonic lethality prior to tooth bud stage								0.0104481
GO Biological Process-regulation of synapse structure or activity								0.0148384		MP:0003410-abnormal artery development								0.0105473
GO Biological Process-regulation of phosphatidylinositol 3-kinase signaling								0.0152594		MP:0001861-lung inflammation								0.0116727
GO Biological Process-positive regulation of neurogenesis								0.015673		MP:0000801-abnormal temporal lobe morphology								0.0117034
GO Biological Process-negative regulation of leukocyte chemotaxis								0.0246968		MP:0000702-enlarged lymph nodes								0.0118644
GO Biological Process-glycosaminoglycan metabolic process								0.0263793		MP:0000111-cleft palate								0.0142613
GO Biological Process-olfactory bulb development								0.0264991		MP:0008037-abnormal T cell morphology								0.0143795
GO Biological Process-negative regulation of supramolecular fiber organization								0.0269922		MP:0002344-abnormal lymph node B cell domain morphology								0.0153605
GO Biological Process-positive regulation of cardiocyte differentiation								0.0271605		MP:0001785-edema								0.0158922
GO Biological Process-negative regulation of smooth muscle cell chemotaxis								0.0273616		MP:0001657-abnormal induced morbidity/mortality								0.0173168
GO Biological Process-negative regulation of retinal ganglion cell axon guidance								0.0291266		MP:0010025-decreased total body fat amount								0.0178799
GO Biological Process-carbohydrate derivative catabolic process								0.0300782		MP:0002405-respiratory system inflammation								0.018149
GO Biological Process-olfactory lobe development								0.0339021		MP:0000003-abnormal adipose tissue morphology								0.0183287
GO Biological Process-negative regulation of lamellipodium assembly								0.03421		MP:0002166-altered tumor susceptibility								0.0184116
GO Biological Process-axon extension involved in axon guidance								0.0349571		MP:0010291-increased cardiovascular system tumor incidence								0.0187867
GO Biological Process-nuclear speck organization								0.0358596		MP:0013659-abnormal erythroid lineage cell morphology								0.019234
GO Biological Process-cerebral cortex cell migration								0.0360753		MP:0000452-abnormal mouth morphology								0.019743
GO Biological Process-presynapse assembly								0.0408606		MP:0008248-abnormal mononuclear phagocyte morphology								0.0199151
GO Biological Process-regulation of acyl-CoA biosynthetic process								0.0410505		MP:0008706-decreased interleukin-6 secretion								0.0202118
GO Biological Process-asymmetric neuroblast division								0.0414941		MP:0005197-abnormal uvea morphology								0.0224371
GO Biological Process-olfactory bulb interneuron development								0.0494579		MP:0000783-abnormal forebrain morphology								0.0225131
GO Cellular Component-nuclear inclusion body								0.0232744		MP:0010123-increased bone mineral content								0.0234863
GO Cellular Component-synapse								0.0267584		MP:0005460-abnormal leukopoiesis								0.0253828
GO Cellular Component-proteinaceous extracellular matrix								0.0438962		MP:0009655-abnormal secondary palate development								0.0255911
GO Molecular Function-chemorepellent activity								3.76777e-07		MP:0002199-abnormal brain commissure morphology								0.0257077
GO Molecular Function-ubiquitin-specific protease activity involved in negative regulation of ERAD pathway								6.38116e-05		MP:0000807-abnormal hippocampus morphology								0.0258236
GO Molecular Function-signal transducer activity, downstream of receptor								0.00012377		MP:0002085-abnormal embryonic tissue morphology								0.0259432
GO Molecular Function-iduronate-2-sulfatase activity								0.000171345		MP:0000367-abnormal coat/ hair morphology								0.0266656
GO Molecular Function-phosphatidylinositol 3-kinase activity								0.000254923		MP:0010224-abnormal heart ventricle outflow tract morphology								0.0273275
GO Molecular Function-sulfuric ester hydrolase activity								0.00647118		MP:0000787-abnormal telencephalon morphology								0.028265
GO Molecular Function-GPI-linked ephrin receptor activity								0.0078974		MP:0009653-abnormal palate development								0.0302659
GO Molecular Function-calcium ion binding								0.0172189		MP:0008704-abnormal interleukin-6 secretion								0.0305112
GO Molecular Function-growth factor activity								0.0214108		MP:0011805-decreased cell migration								0.0326372
GO Molecular Function-phosphatidylinositol-4,5-bisphosphate 3-kinase activity								0.0216169		MP:0013560-abnormal endocrine gland morphology								0.0335161
GO Molecular Function-ErbB-3 class receptor binding								0.0270004		MP:0010865-prenatal growth retardation								0.0349725
GO Molecular Function-ATPase binding								0.0356117		MP:0004974-decreased regulatory T cell number								0.0358138
GO Molecular Function-phosphatidylinositol bisphosphate kinase activity								0.0365358		MP:0000691-enlarged spleen								0.0380733
GO Molecular Function-signal transducer, downstream of receptor, with serine/threonine kinase activity								0.042533		MP:0004196-abnormal prenatal growth/weight/body size								0.0389135
GO Molecular Function-intramolecular transferase activity								0.0488751		MP:0002401-abnormal lymphopoiesis								0.0432271
										MP:0006387-abnormal T cell number								0.0442808
Human phenotype										MP:0002090-abnormal vision								0.0453332
X-linked inheritance								3.07373e-07		MP:0008752-abnormal tumor necrosis factor level								0.0462281
Dermatan sulfate excretion in urine								3.67626e-07		MP:0010899-abnormal pulmonary alveolar system morphology								0.0465385
X-linked recessive inheritance								1.26445e-05		MP:0008807-increased liver iron level								0.046782
Gonosomal inheritance								8.77263e-05		MP:0004848-abnormal liver size								0.0484339
Intellectual disability								0.000806549		MP:0005025-abnormal response to infection								1.45073e-12
Inguinal hernia								0.00120747		MP:0003009-abnormal cytokine secretion								5.85009e-11
Dilatation of ascending aorta								0.00142185		MP:0001793-altered susceptibility to infection								1.11148e-10
Dilatation of the thoracic aorta								0.00195819		MP:0005195-abnormal posterior eye segment morphology								1.41797e-10
Papilledema								0.00204914		MP:0000516-abnormal renal/urinary system morphology								1.69073e-10
Cervical cord compression								0.00291665		MP:0003727-abnormal retinal layer morphology								2.14857e-09
Dilatation of the abdominal aorta								0.00457444		MP:0002135-abnormal kidney morphology								3.35302e-09
Mild short stature								0.0147477		MP:0001325-abnormal retina morphology								3.45142e-09
Abnormality of calvarial morphology								0.0156276		MP:0002339-abnormal lymph node morphology								3.83823e-09
Autistic behavior								0.0226492		MP:0002864-abnormal ocular fundus morphology								4.99206e-09
Autism								0.0278856		MP:0001186-pigmentation phenotype								9.19991e-09
Intestinal pseudo-obstruction								0.0439302		MP:0002406-increased susceptibility to infection								1.00435e-08
Dental crowding								0.0447206		MP:0003091-abnormal cell migration								1.09742e-08
Posterior pharyngeal cleft								0.0472079		MP:0008568-abnormal interleukin secretion								1.3354e-08
Pulmonary artery dilatation								0.0473748		MP:0005164-abnormal response to injury								3.73739e-08
										MP:0000259-abnormal vascular development								3.87619e-08
Mouse phenotype - Single KO										MP:0020186-altered susceptibility to bacterial infection								3.92136e-08
joint swelling								0.00051844		MP:0002925-abnormal cardiovascular development								5.57204e-08
abnormal CNS synaptic transmission								0.000814703		MP:0005000-abnormal immune tolerance								6.04247e-08
abnormal synaptic transmission								0.00117413		MP:0000432-abnormal head morphology								6.55742e-08
abnormal nervous system tract morphology								0.00204104		MP:0002006-neoplasm								9.22946e-08
coarse facial features								0.00349954		MP:0005005-abnormal self tolerance								1.13528e-07
polycystic kidney								0.00819527		MP:0001286-abnormal eye development								1.94621e-07
abnormal nervous system development								0.0138234		MP:0000701-abnormal lymph node size								4.78704e-07
exostosis								0.0172847		MP:0005253-abnormal eye physiology								6.84993e-07
absent trabeculae carneae								0.0184368		MP:0001844-autoimmune response								9.2363e-07
decreased heart rate variability								0.0212191		MP:0002224-abnormal spleen size								1.05144e-06
absent myocardial trabeculae								0.0234817		MP:0001784-abnormal fluid regulation								1.2084e-06
abnormal locomotor coordination								0.0240798		MP:0000913-abnormal brain development								1.43157e-06
increased adipocyte glucose uptake								0.0284861		MP:0000260-abnormal angiogenesis								1.50751e-06
pectus excavatum								0.034444		MP:0008713-abnormal cytokine level								2.25813e-06
coiled cecum								0.0373726		MP:0004939-abnormal B cell morphology								2.36388e-06
abnormal fetal atrioventricular canal morphology								0.0377951		MP:0002412-increased susceptibility to bacterial infection								2.78457e-06
abnormal neuron physiology								0.0439465		MP:0002444-abnormal T cell physiology								3.03696e-06
increased circulating levels of thyroid hormone								0.0485242		MP:0002088-abnormal embryonic growth/weight/body size								3.77964e-06
abnormal nervous system tract morphology								6.98523e-07		MP:0002166-altered tumor susceptibility								4.17002e-06
joint swelling								0.000225972		MP:0003743-abnormal facial morphology								4.63021e-06
abnormal neuron physiology								0.00128437		MP:0002425-altered susceptibility to autoimmune disorder								5.02033e-06
abnormal spinal cord lateral column morphology								0.00255753		MP:0002019-abnormal tumor incidence								5.60038e-06
abnormal spinal cord ventral commissure morphology								0.00358918		MP:0002419-abnormal innate immunity								5.76184e-06
coarse facial features								0.00364113		MP:0005201-abnormal retinal pigment epithelium morphology								8.06012e-06
dilated gallbladder								0.00391489		MP:0008251-abnormal phagocyte morphology								8.48764e-06
abnormal ureteric bud morphology								0.00882799		MP:0006069-abnormal retinal neuronal layer morphology								8.51092e-06
abnormal brain commissure morphology								0.0106765		MP:0008835-abnormal intercellular signaling peptide or protein level								1.28873e-05
abnormal heart left ventricle morphology								0.0125281		MP:0001324-abnormal eye pigmentation								1.34304e-05
increased mammary gland epithelial cell proliferation								0.015008		MP:0002132-abnormal respiratory system morphology								1.9298e-05
abnormal CNS synaptic transmission								0.0171223		MP:0002139-abnormal hepatobiliary system physiology								2.32135e-05
neonatal lethality								0.0187475		MP:0008171-abnormal mature B cell morphology								2.66264e-05
abnormal synaptic transmission								0.019042		MP:0002123-abnormal definitive hematopoiesis								3.46313e-05
absent trabeculae carneae								0.0191827		MP:0002458-abnormal B cell number								4.53481e-05
abnormal heartbeat								0.0221319		MP:0001510-abnormal coat appearance								4.59672e-05
decreased heart rate variability								0.0249284		MP:0002116-abnormal craniofacial bone morphology								4.67408e-05
abnormal neuronal migration								0.0250226		MP:0006207-embryonic lethality during organogenesis								4.76563e-05
abnormal heart right ventricle size								0.0275821		MP:0000702-enlarged lymph nodes								5.228e-05
abnormal heart ventricle morphology								0.0388817		MP:0008751-abnormal interleukin level								9.47772e-05
coiled cecum								0.0388847		MP:0002086-abnormal extraembryonic tissue morphology								9.68522e-05
abnormal uterus morphology								0.0403437		MP:0010210-abnormal circulating cytokine level								0.000107972
polycystic kidney								0.0445066		MP:0003755-abnormal palate morphology								0.000113601
abnormal organ of Corti supporting cell differentiation								0.0475901		MP:0000609-abnormal liver physiology								0.000119973
										MP:0000219-increased neutrophil cell number								0.000123946
										MP:0009389-abnormal extracutaneous pigmentation								0.000137363
										MP:0000438-abnormal cranium morphology								0.000141706
										MP:0010866-abnormal prenatal body size								0.000158281
										MP:0000521-abnormal kidney cortex morphology								0.000159302
										MP:0000367-abnormal coat/ hair morphology								0.000169861
										MP:0003795-abnormal bone structure								0.000172331
										MP:0013292-embryonic lethality prior to organogenesis								0.000194641
										MP:0008752-abnormal tumor necrosis factor level								0.000195371
										MP:0003232-abnormal forebrain development								0.000225488
										MP:0013152-abnormal organ/body region tumor incidence								0.000234085
										MP:0002151-abnormal neural tube morphology								0.000239762
										MP:0005350-increased susceptibility to autoimmune disorder								0.000303641
										MP:0001861-lung inflammation								0.000370695
										MP:0002060-abnormal skin morphology								0.000372437
										MP:0003720-abnormal neural tube closure								0.000410093
										MP:0008540-abnormal cerebral hemisphere morphology								0.000511112
										MP:0012440-abnormal neutrophil cell number								0.000527955
										MP:0010865-prenatal growth retardation								0.000527964
										MP:0001860-liver inflammation								0.000616122
										MP:0002020-increased tumor incidence								0.000633715
										MP:0005023-abnormal wound healing								0.000635429
										MP:0001663-abnormal digestive system physiology								0.00063793
										MP:0001785-edema								0.00069814
										MP:0002133-abnormal respiratory system physiology								0.000756835
										MP:0002357-abnormal spleen white pulp morphology								0.000901748
										MP:0000111-cleft palate								0.00097077
										MP:0005014-increased B cell number								0.000982148
										MP:0005065-abnormal neutrophil morphology								0.0011763
										MP:0000452-abnormal mouth morphology								0.00122776
										MP:0013701-abnormal mature B cell number								0.00143778
										MP:0002075-abnormal coat/hair pigmentation								0.00160513
										MP:0008552-abnormal circulating tumor necrosis factor level								0.00163411
										MP:0010274-increased organ/body region tumor incidence								0.00164761
										MP:0005375-adipose tissue phenotype								0.00167068
										MP:0003935-abnormal craniofacial development								0.00190079
										MP:0011086-postnatal lethality, incomplete penetrance								0.00191865
										MP:0002405-respiratory system inflammation								0.00196626
										MP:0005013-increased lymphocyte cell number								0.00209506
										MP:0001697-abnormal embryo size								0.0021537
										MP:0013293-embryonic lethality prior to tooth bud stage								0.00241405
										MP:0002164-abnormal gland physiology								0.00265939
										MP:0000703-abnormal thymus morphology								0.00272468
										MP:0009653-abnormal palate development								0.00277726
										MP:0009885-abnormal palatal shelf elevation								0.00286666
										MP:0002343-abnormal lymph node cortex morphology								0.00288231
										MP:0008556-abnormal tumor necrosis factor secretion								0.00299141
										MP:0005197-abnormal uvea morphology								0.00322212
										MP:0002752-abnormal somatic nervous system morphology								0.00352207
										MP:0001657-abnormal induced morbidity/mortality								0.00402658
										MP:0003984-embryonic growth retardation								0.00420069
										MP:0000787-abnormal telencephalon morphology								0.00446091
										MP:0010899-abnormal pulmonary alveolar system morphology								0.00508256
										MP:0005460-abnormal leukopoiesis								0.00513287
										MP:0005502-abnormal renal/urinary system physiology								0.00518306
										MP:0005463-abnormal CD4-positive, alpha-beta T cell physiology								0.00532347
										MP:0002136-abnormal kidney physiology								0.00556166
										MP:0000477-abnormal intestine morphology								0.00568599
										MP:0000801-abnormal temporal lobe morphology								0.00572227
										MP:0000706-small thymus								0.00577623
										MP:0005017-decreased B cell number								0.00594818
										MP:0008553-increased circulating tumor necrosis factor level								0.00646928
										MP:0009655-abnormal secondary palate development								0.00673281
										MP:0002191-abnormal artery morphology								0.00677322
										MP:0005153-abnormal B cell proliferation								0.00709208
										MP:0002401-abnormal lymphopoiesis								0.00715674
										MP:0009567-mitotic nondisjunction								0.00733583
										MP:0013659-abnormal erythroid lineage cell morphology								0.00767583
										MP:0006387-abnormal T cell number								0.00772255
										MP:0011090-perinatal lethality, incomplete penetrance								0.00839021
										MP:0001698-decreased embryo size								0.0084615
										MP:0013558-abnormal exocrine gland morphology								0.0093801
										MP:0000692-small spleen								0.00941567
										MP:0008588-abnormal circulating interleukin level								0.00950623
										MP:0010123-increased bone mineral content								0.0107294
										MP:0002364-abnormal thymus size								0.0110824
										MP:0002493-increased IgG level								0.0111109
										MP:0000807-abnormal hippocampus morphology								0.0119444
										MP:0002459-abnormal B cell physiology								0.0124974
										MP:0005076-abnormal cell differentiation								0.0125801
										MP:0008706-decreased interleukin-6 secretion								0.013196
										MP:0008704-abnormal interleukin-6 secretion								0.013377
										MP:0012556-increased cell death								0.0140164
										MP:0010025-decreased total body fat amount								0.0141311
										MP:0009886-failure of palatal shelf elevation								0.0158209
										MP:0002058-neonatal lethality								0.0160262
										MP:0008248-abnormal mononuclear phagocyte morphology								0.016944
										MP:0000653-abnormal sex gland morphology								0.0172432
										MP:0005018-decreased T cell number								0.0175871
										MP:0000003-abnormal adipose tissue morphology								0.0177053
										MP:0000322-increased granulocyte number								0.0183035
										MP:0002827-abnormal renal corpuscle morphology								0.0185218
										MP:0010291-increased cardiovascular system tumor incidence								0.0195468
										MP:0008217-abnormal B cell activation								0.0210355
										MP:0020188-abnormal classified tumor incidence								0.0214238
										MP:0001876-decreased inflammatory response								0.0219849
										MP:0010901-abnormal pulmonary alveolar parenchyma morphology								0.0234629
										MP:0011518-abnormal cell chemotaxis								0.0240777
										MP:0011091-prenatal lethality, complete penetrance								0.0241303
										MP:0000841-abnormal hindbrain morphology								0.0251898
										MP:0006042-increased apoptosis								0.0252477
										MP:0011098-embryonic lethality during organogenesis, complete penetrance								0.0295299
										MP:0001823-thymus hypoplasia								0.0299207
										MP:0002932-abnormal joint morphology								0.0301846
										MP:0001175-abnormal lung morphology								0.0305807
										MP:0001322-abnormal iris morphology								0.0310286
										MP:0002344-abnormal lymph node B cell domain morphology								0.0322527
										MP:0004264-abnormal extraembryonic tissue physiology								0.0323659
										MP:0009890-cleft secondary palate								0.0346969
										MP:0001914-hemorrhage								0.0349025
										MP:0002199-abnormal brain commissure morphology								0.0372021
										MP:0003756-abnormal hard palate morphology								0.0392369
										MP:0011085-postnatal lethality, complete penetrance								0.039466
										MP:0008210-increased mature B cell number								0.042219
										MP:0003881-abnormal nephron morphology								0.0437479
										MP:0004848-abnormal liver size								0.0448081
										MP:0003156-abnormal leukocyte migration								0.0460352
										MP:0005103-abnormal retinal pigmentation								0.0460492
										MP:0001828-abnormal T cell activation								0.0462714
										MP:0002447-abnormal erythrocyte morphology								0.04736

## Sheet: human_CommittedRPE
Cluster 2 cluster of open chromatin enriched in committed RPE (partially retained in iRPE, not accessible in iPSCs)										Cluster 3 cluster of open chromatin enriched in committed RPE (partially retained in iRPE, not accessible in iPSCs)
GO								p-val(Bonferroni)		GO								p-val(Bonferroni)
GO:0098855-HCN channel complex								0.000808526		GO:0045116-protein neddylation								1.0751e-52
MP:0003927-enhanced cellular glucose import								1.26329e-14		GO:0035879-plasma membrane lactate transport								1.47074e-26
MP:0009186-decreased PP cell number								5.24791e-07		GO:0035873-lactate transmembrane transport								2.74297e-16
MP:0009184-abnormal PP cell morphology								9.46269e-05		GO:0051443-positive regulation of ubiquitin-protein transferase activity								4.98899e-07
MP:0003442-decreased circulating glycerol level								0.00451266		GO:0051438-regulation of ubiquitin-protein transferase activity								9.99676e-07
MP:0003441-increased glycerol level								0.0064487		GO:0050911-detection of chemical stimulus involved in sensory perception of smell								0.00258117
MP:0001759-increased urine glucose level								0.0116536		GO:1903347-negative regulation of bicellular tight junction assembly								0.00984277
MP:0001758-abnormal urine glucose level								0.0199712		GO:1901750-leukotriene D4 biosynthetic process								0.01475
										GO:0035509-negative regulation of myosin-light-chain-phosphatase activity								0.016412
Cluster 5 cluster of open chromatin enriched in committed RPE (partially retained in iRPE, less accessible in iPSCs)										GO:0031398-positive regulation of protein ubiquitination								0.0239333
GO								p-val(Bonferroni)		GO:0060458-right lung development								0.0349425
GO:0042571-immunoglobulin complex, circulating								0.00158743		GO:0055120-striated muscle dense body								0.00025999
GO:0019814-immunoglobulin complex								0.00523218		GO:0032059-bleb								0.00326113
										GO:0097602-cullin family protein binding								3.58211e-45
										GO:0031624-ubiquitin conjugating enzyme binding								7.16333e-22
										GO:0044390-ubiquitin-like protein conjugating enzyme binding								5.48656e-20
										GO:0008028-monocarboxylic acid transmembrane transporter activity								1.13416e-06
										GO:0032182-ubiquitin-like protein binding								7.41197e-05
										GO:0019785-ISG15-specific protease activity								0.000400308
										GO:0004984-olfactory receptor activity								0.00083408
										Human phenotype
										HP:0012473-Tongue atrophy								0.00196394
										HP:0007763-Retinal telangiectasia								0.00427823
										HP:0030664-Beevor's sign								0.0132156
										HP:0008970-Scapulohumeral muscular dystrophy								0.0132156
										Mouse phenotype
										MP:0003927-enhanced cellular glucose import								0.00667725
										MP:0005260-ocular hypotension								0.00778252
										MP:0013730-glutathionuria								0.00977095
										MP:0012604-decreased glutathione level								0.020974
										MP:0005260-ocular hypotension								0.00809739
										MP:0013730-glutathionuria								0.0101663
										MP:0012604-decreased glutathione level								0.0218226
										MP:0003927-enhanced cellular glucose import								0.0325484
Cluster 6 cluster of open chromatin enriched in committed RPE (partially retained in iRPE, less accessible in iPSCs)										Cluster 10 cluster of open chromatin enriched in committed RPE (partially retained in iRPE, less accessible in iPSCs)
GO								p-val(Bonferroni)		GO								p-val(Bonferroni)
GO:0045116-protein neddylation								0.00353937		GO:0035879-plasma membrane lactate transport								1.52726e-10
GO:0035879-plasma membrane lactate transport								0.00354733		GO:0035873-lactate transmembrane transport								4.42614e-06
GO:0097602-cullin family protein binding								0.010749
Cluster 7 cluster of open chromatin enriched in committed RPE (partially retained in iRPE, less accessible in iPSCs)										Cluster 1 cluster of open chromatin enriched in committed RPE (partially retained in iRPE, less accessible in iPSCs)
GO								p-val(Bonferroni)		GO								p-val(Bonferroni)
GO:0035879-plasma membrane lactate transport								0.00117372		MP:0009699-hyperchylomicronemia								8.49904e-06
GO:0055120-striated muscle dense body								0.028489		MP:0011579-decreased lipoprotein lipase activity								0.0413396
MP:0009699-hyperchylomicronemia								0.0478281		MP:0009699-hyperchylomicronemia								8.84289e-06
MP:0009699-hyperchylomicronemia								0.0497631		MP:0011677-abnormal olfactory sensory neuron physiology								0.000337544

## Sheet: human_iPSCs
Cluster 2 cluster of open chromatin in iPSCs (only accessible in iPSCs)										Cluster 9 cluster of open chromatin in iPSCs (only accessible in iPSCs)											Cluster 3 cluster of open chromatin in iPSCs (only accessible in iPSCs)
GO								p-val(Bonferroni)		GO								p-val(Bonferroni)			GO								p-val(Bonferroni)
GO:0034660-ncRNA metabolic process								0.00083108		GO:0060292-long term synaptic depression								0.0353279			GO:0060333-interferon-gamma-mediated signaling pathway								0.00342849
GO:0000413-protein peptidyl-prolyl isomerization								0.00236414													GO:0034341-response to interferon-gamma								0.0230053
GO:0010939-regulation of necrotic cell death								0.00761752													GO:0071346-cellular response to interferon-gamma								0.0275467
GO:0034470-ncRNA processing								0.0109256													GO:0004751-ribose-5-phosphate isomerase activity								0.0494417
GO:0000028-ribosomal small subunit assembly								0.0201564													Mouse phenotype
GO:0006364-rRNA processing								0.0315944													MP:0000819-abnormal olfactory bulb morphology								0.0168338
GO:0002474-antigen processing and presentation of peptide antigen via MHC class I								0.0373667													MP:0000956-decreased spinal cord size								0.0250342
GO:0016072-rRNA metabolic process								0.0453114													MP:0000906-abnormal trigeminal V mesencephalic nucleus morphology								0.0382265
GO:0003755-peptidyl-prolyl cis-trans isomerase activity								0.000763948
GO:0016859-cis-trans isomerase activity								0.00108165
Cluster 5 cluster of open chromatin in iPSCs (only accessible in iPSCs)										Cluster 3 cluster of open chromatin in iPSCs (only accessible in iPSCs)											Cluster 8 cluster of open chromatin in iPSCs (only accessible in iPSCs)
GO								p-val(Bonferroni)		GO								p-val(Bonferroni)			GO								p-val(Bonferroni)
GO:0030155-regulation of cell adhesion								1.03894e-13		GO:0044299-C-fiber								0.039062			GO:0060333-interferon-gamma-mediated signaling pathway								0.00342849
GO:0048878-chemical homeostasis								1.44995e-12		GO:0004751-ribose-5-phosphate isomerase activity								0.0259523			GO:0034341-response to interferon-gamma								0.0230053
GO:0022407-regulation of cell-cell adhesion								9.57044e-11		Human phenotype											GO:0071346-cellular response to interferon-gamma								0.0275467
GO:0006915-apoptotic process								1.92281e-10		HP:0001417-X-linked inheritance								6.02059e-14			GO:0004751-ribose-5-phosphate isomerase activity								0.0494417
GO:0002684-positive regulation of immune system process								7.17954e-10		HP:0001419-X-linked recessive inheritance								1.92524e-11			Mouse phenotype
GO:0045785-positive regulation of cell adhesion								3.8109e-09		HP:0010985-Gonosomal inheritance								6.55476e-08			MP:0000819-abnormal olfactory bulb morphology								0.0168338
GO:1902533-positive regulation of intracellular signal transduction								1.27466e-08		HP:0001423-X-linked dominant inheritance								0.000707658			MP:0000956-decreased spinal cord size								0.0250342
GO:0043436-oxoacid metabolic process								1.6404e-08													MP:0000906-abnormal trigeminal V mesencephalic nucleus morphology								0.0382265
GO:0045597-positive regulation of cell differentiation								1.75836e-08
GO:0070201-regulation of establishment of protein localization								1.9561e-08
GO:0051223-regulation of protein transport								2.5413e-08
GO:0006082-organic acid metabolic process								2.96413e-08
GO:0022603-regulation of anatomical structure morphogenesis								6.46535e-08
GO:0045321-leukocyte activation								1.4684e-07
GO:0055082-cellular chemical homeostasis								1.5309e-07
GO:0050776-regulation of immune response								3.65021e-07
GO:0042327-positive regulation of phosphorylation								3.69595e-07
GO:0060284-regulation of cell development								8.27358e-07
GO:0072359-circulatory system development								8.63641e-07
GO:0050801-ion homeostasis								1.12849e-06		Cluster 5 cluster of open chromatin in iPSCs (only accessible in iPSCs)											Cluster 6 cluster of open chromatin in iPSCs (only accessible in iPSCs)
GO:0050878-regulation of body fluid levels								1.21337e-06		GO								p-val(Bonferroni)			GO								p-val(Bonferroni)
GO:0051046-regulation of secretion								1.36091e-06		GO:0007156-homophilic cell adhesion via plasma membrane adhesion molecules								0.046802			GO:0045920-negative regulation of exocytosis								3.89448e-06
GO:1903530-regulation of secretion by cell								1.41607e-06		Human phenotype											GO:0071910-determination of liver left/right asymmetry								0.00337973
GO:0033993-response to lipid								1.71119e-06		HP:0001417-X-linked inheritance								1.57276e-23			GO:0098742-cell-cell adhesion via plasma-membrane adhesion molecules								0.00934795
GO:0050708-regulation of protein secretion								2.49898e-06		HP:0010985-Gonosomal inheritance								7.07857e-16			GO:0035469-determination of pancreatic left/right asymmetry								0.0257276
GO:0048646-anatomical structure formation involved in morphogenesis								2.64663e-06		HP:0001419-X-linked recessive inheritance								2.59476e-14			GO:0035545-determination of left/right asymmetry in nervous system								0.0292159
GO:0010817-regulation of hormone levels								3.15745e-06		HP:0001423-X-linked dominant inheritance								5.26441e-07			GO:0001976-neurological system process involved in regulation of systemic arterial blood pressure								0.0305565
GO:0022409-positive regulation of cell-cell adhesion								3.70273e-06		HP:0006346-Screwdriver-shaped incisors								0.00847548			GO:0071907-determination of digestive tract left/right asymmetry								0.0426788
GO:0098771-inorganic ion homeostasis								4.98055e-06		HP:0006332-Supernumerary maxillary incisor								0.00847548			GO:0071598-neuronal ribonucleoprotein granule								0.013007
GO:1901698-response to nitrogen compound								5.66989e-06		HP:0008024-Congenital nuclear cataract								0.0144075			GO:1902737-dendritic filopodium								0.023313
GO:0001934-positive regulation of protein phosphorylation								6.09842e-06		HP:0008031-Posterior Y-sutural cataract								0.0260902			GO:0019034-viral replication complex								0.0457032
GO:0006874-cellular calcium ion homeostasis								7.95554e-06													GO:0002151-G-quadruplex RNA binding								0.00522902
GO:0010243-response to organonitrogen compound								8.46238e-06													GO:0036374-glutathione hydrolase activity								0.0108528
GO:0019752-carboxylic acid metabolic process								8.64806e-06													GO:0001587-Gq/11-coupled serotonin receptor activity								0.0187364
GO:0050767-regulation of neurogenesis								1.0278e-05													GO:0008467-[heparan sulfate]-glucosamine 3-sulfotransferase 1 activity								0.04563
GO:0009617-response to bacterium								1.28434e-05													Human phenotype
GO:0019725-cellular homeostasis								1.31704e-05													HP:0001417-X-linked inheritance								1.22306e-68
GO:0048870-cell motility								1.49457e-05													HP:0010985-Gonosomal inheritance								1.78185e-67
GO:0006873-cellular ion homeostasis								1.58569e-05													HP:0001419-X-linked recessive inheritance								1.19377e-49
GO:0055080-cation homeostasis								1.60987e-05													HP:0001423-X-linked dominant inheritance								9.8912e-20
GO:0045087-innate immune response								1.64657e-05													HP:0000729-Autistic behavior								4.28128e-06
GO:0001817-regulation of cytokine production								1.65115e-05													HP:0002342-Intellectual disability, moderate								2.24518e-05
GO:0051260-protein homooligomerization								1.79468e-05													HP:0000717-Autism								5.44841e-05
GO:0051050-positive regulation of transport								2.02883e-05													HP:0006346-Screwdriver-shaped incisors								8.02086e-05
GO:0090066-regulation of anatomical structure size								2.18556e-05													HP:0006332-Supernumerary maxillary incisor								8.02086e-05
GO:0055074-calcium ion homeostasis								2.60954e-05													HP:0008024-Congenital nuclear cataract								0.000153958
GO:0050865-regulation of cell activation								2.74418e-05													HP:0008031-Posterior Y-sutural cataract								0.000319808
GO:0010001-glial cell differentiation								3.045e-05													HP:0000336-Prominent supraorbital ridges								0.00056082
GO:0009887-animal organ morphogenesis								3.35999e-05													HP:0100538-Abnormality of the supraorbital ridges								0.00213002
GO:0002237-response to molecule of bacterial origin								4.80746e-05													HP:0000068-Urethral atresia								0.0054042
GO:0072507-divalent inorganic cation homeostasis								5.36537e-05													HP:0001141-Severe visual impairment								0.0117507
GO:0072503-cellular divalent inorganic cation homeostasis								5.41972e-05													HP:0012874-Abnormal male reproductive system physiology								0.0136766
GO:0002366-leukocyte activation involved in immune response								5.51593e-05													HP:0012890-Posteriorly placed anus								0.0150253
GO:0043207-response to external biotic stimulus								5.52991e-05													HP:0000426-Prominent nasal bridge								0.0156125
GO:0051249-regulation of lymphocyte activation								5.61893e-05													HP:0011560-Mitral atresia								0.0183239
GO:0034097-response to cytokine								5.70335e-05													HP:0001249-Intellectual disability								0.0189781
GO:0030003-cellular cation homeostasis								6.83397e-05													HP:0003363-Abdominal situs inversus								0.0217588
GO:0051707-response to other organism								7.78458e-05													HP:0000817-Poor eye contact								0.0241822
GO:0032787-monocarboxylic acid metabolic process								8.25272e-05													HP:0011565-Common atrium								0.0371631
GO:0032496-response to lipopolysaccharide								8.44571e-05													HP:0030853-Heterotaxy								0.0371763
GO:0009607-response to biotic stimulus								8.79098e-05													HP:0001750-Single ventricle								0.0381207
GO:0002694-regulation of leukocyte activation								9.3004e-05													Mouse phenotype
GO:0071705-nitrogen compound transport								0.000102858													MP:0030100-hemifacial hypoplasia								0.0205169
GO:0002263-cell activation involved in immune response								0.000107761													MP:0009916-absent hyoid bone greater horns								0.0205169
GO:0009611-response to wounding								0.000135776													MP:0030100-hemifacial hypoplasia								0.021347
GO:0032101-regulation of response to external stimulus								0.000139169													MP:0009916-absent hyoid bone greater horns								0.021347
GO:0060341-regulation of cellular localization								0.000149121
GO:0071345-cellular response to cytokine stimulus								0.000150032
GO:0014070-response to organic cyclic compound								0.000152019
GO:0050863-regulation of T cell activation								0.000154364
GO:0070663-regulation of leukocyte proliferation								0.000159707
GO:0002250-adaptive immune response								0.000179865
GO:0051480-regulation of cytosolic calcium ion concentration								0.000186183
GO:0055065-metal ion homeostasis								0.000198148
GO:0051272-positive regulation of cellular component movement								0.000207439
GO:0032940-secretion by cell								0.000221751
GO:0051960-regulation of nervous system development								0.000277889
GO:0008283-cell proliferation								0.000294211
GO:0015711-organic anion transport								0.000298468
GO:0007204-positive regulation of cytosolic calcium ion concentration								0.000300276
GO:1903037-regulation of leukocyte cell-cell adhesion								0.000322344
GO:0046883-regulation of hormone secretion								0.000397139
GO:0032844-regulation of homeostatic process								0.000402372
GO:0002285-lymphocyte activation involved in immune response								0.000426658
GO:0045664-regulation of neuron differentiation								0.000441521
GO:0006875-cellular metal ion homeostasis								0.000442472
GO:0030334-regulation of cell migration								0.000447272
GO:0006954-inflammatory response								0.000468389
GO:0016477-cell migration								0.000484126
GO:0042060-wound healing								0.000494695
GO:0006812-cation transport								0.000656394
GO:0002252-immune effector process								0.000660415
GO:0040017-positive regulation of locomotion								0.000673829
GO:0043269-regulation of ion transport								0.000684969
GO:2000147-positive regulation of cell motility								0.000762914
GO:0031347-regulation of defense response								0.000767007
GO:1901701-cellular response to oxygen-containing compound								0.000784567
GO:0031344-regulation of cell projection organization								0.000789197
GO:0030335-positive regulation of cell migration								0.000789481
GO:0034762-regulation of transmembrane transport								0.000892751
GO:0040012-regulation of locomotion								0.00105014
GO:0051270-regulation of cellular component movement								0.00113714
GO:0042063-gliogenesis								0.00117154
GO:0010720-positive regulation of cell development								0.00123243
GO:0051093-negative regulation of developmental process								0.0013372
GO:0007610-behavior								0.00154553
GO:0051259-protein oligomerization								0.00164305
GO:0048871-multicellular organismal homeostasis								0.00169347
GO:0045859-regulation of protein kinase activity								0.00186392
GO:0030162-regulation of proteolysis								0.00199534
GO:0007507-heart development								0.00207215
GO:0034765-regulation of ion transmembrane transport								0.00230785
GO:0002286-T cell activation involved in immune response								0.00295258
GO:0046649-lymphocyte activation								0.00309902
GO:2000145-regulation of cell motility								0.00310039
GO:0044057-regulation of system process								0.00314645
GO:0051345-positive regulation of hydrolase activity								0.00381623
GO:0022604-regulation of cell morphogenesis								0.00383349
GO:0032409-regulation of transporter activity								0.00398129
GO:0044802-single-organism membrane organization								0.00402448
GO:0033138-positive regulation of peptidyl-serine phosphorylation								0.00410214
GO:0044087-regulation of cellular component biogenesis								0.00426461
GO:1903039-positive regulation of leukocyte cell-cell adhesion								0.00439737
GO:0031667-response to nutrient levels								0.00441412
GO:0043549-regulation of kinase activity								0.00448343
GO:0010638-positive regulation of organelle organization								0.00478638
GO:0043408-regulation of MAPK cascade								0.00495719
GO:0061061-muscle structure development								0.00497219
GO:0043410-positive regulation of MAPK cascade								0.00541593
GO:0022898-regulation of transmembrane transporter activity								0.00552719
GO:0008284-positive regulation of cell proliferation								0.00557978
GO:0051338-regulation of transferase activity								0.00663332
GO:0050670-regulation of lymphocyte proliferation								0.00687896
GO:0032944-regulation of mononuclear cell proliferation								0.00733402
GO:0050778-positive regulation of immune response								0.00819689
GO:0042493-response to drug								0.00885372
GO:0006501-C-terminal protein lipidation								0.00960074
GO:0045860-positive regulation of protein kinase activity								0.00983408
GO:0033674-positive regulation of kinase activity								0.00996904
GO:0007599-hemostasis								0.0106002
GO:0001944-vasculature development								0.0106271
GO:0070665-positive regulation of leukocyte proliferation								0.0123478
GO:0009991-response to extracellular stimulus								0.0130202
GO:0045779-negative regulation of bone resorption								0.0139063
GO:0040008-regulation of growth								0.0157168
GO:0046851-negative regulation of bone remodeling								0.0161782
GO:0001568-blood vessel development								0.0171438
GO:1905114-cell surface receptor signaling pathway involved in cell-cell signaling								0.017799
GO:0050817-coagulation								0.017935
GO:0007417-central nervous system development								0.0182635
GO:0007596-blood coagulation								0.0183951
GO:0043087-regulation of GTPase activity								0.0198628
GO:0002520-immune system development								0.0204466
GO:0032412-regulation of ion transmembrane transporter activity								0.0211682
GO:0048729-tissue morphogenesis								0.0224912
GO:0007517-muscle organ development								0.0226715
GO:0071346-cellular response to interferon-gamma								0.0238152
GO:0006790-sulfur compound metabolic process								0.0244568
GO:0045124-regulation of bone resorption								0.0263466
GO:0002791-regulation of peptide secretion								0.0273894
GO:0045596-negative regulation of cell differentiation								0.0300744
GO:0060333-interferon-gamma-mediated signaling pathway								0.0325719
GO:0034220-ion transmembrane transport								0.0328268
GO:0006820-anion transport								0.0345396
GO:1904951-positive regulation of establishment of protein localization								0.0350299
GO:0090087-regulation of peptide transport								0.0365013
GO:0030031-cell projection assembly								0.0368307
GO:0034341-response to interferon-gamma								0.0399929
GO:0030182-neuron differentiation								0.0400478
GO:0090276-regulation of peptide hormone secretion								0.0400539
GO:0030001-metal ion transport								0.0411609
GO:0002697-regulation of immune effector process								0.0417246
GO:0032431-activation of phospholipase A2 activity								0.042025
GO:0050870-positive regulation of T cell activation								0.0431321
GO:0033135-regulation of peptidyl-serine phosphorylation								0.0452497
GO:0010810-regulation of cell-substrate adhesion								0.0459898
GO:0046850-regulation of bone remodeling								0.0499136
GO:0044431-Golgi apparatus part								2.05455e-07
GO:0098590-plasma membrane region								2.34938e-07
GO:0005768-endosome								6.87067e-07
GO:0000139-Golgi membrane								1.59944e-06
GO:0043005-neuron projection								7.75235e-06
GO:0044297-cell body								2.3884e-05
GO:0030136-clathrin-coated vesicle								3.06436e-05
GO:0005769-early endosome								3.21683e-05
GO:0098552-side of membrane								5.9876e-05
GO:0015629-actin cytoskeleton								6.15167e-05
GO:0005912-adherens junction								6.91775e-05
GO:0070161-anchoring junction								7.15779e-05
GO:0030135-coated vesicle								0.000111095
GO:0016324-apical plasma membrane								0.000178189
GO:0009986-cell surface								0.000229399
GO:0045177-apical part of cell								0.000231725
GO:0043025-neuronal cell body								0.00027384
GO:0099503-secretory vesicle								0.00028105
GO:0099568-cytoplasmic region								0.000419706
GO:0036477-somatodendritic compartment								0.000668212
GO:0005773-vacuole								0.000844597
GO:0005938-cell cortex								0.00127419
GO:0010008-endosome membrane								0.00280752
GO:0031252-cell leading edge								0.00337401
GO:0045202-synapse								0.00555103
GO:0033267-axon part								0.00716207
GO:0005924-cell-substrate adherens junction								0.00741881
GO:0043204-perikaryon								0.00809323
GO:0005764-lysosome								0.00813321
GO:0098562-cytoplasmic side of membrane								0.00820032
GO:0044440-endosomal part								0.00833606
GO:0005925-focal adhesion								0.00874885
GO:0031234-extrinsic component of cytoplasmic side of plasma membrane								0.00882384
GO:0009898-cytoplasmic side of plasma membrane								0.0106861
GO:0044437-vacuolar part								0.0112565
GO:0030139-endocytic vesicle								0.0134585
GO:0005913-cell-cell adherens junction								0.0141362
GO:0012506-vesicle membrane								0.0171309
GO:0031984-organelle subcompartment								0.0191612
GO:0043194-axon initial segment								0.0197304
GO:0044448-cell cortex part								0.0202083
GO:0044456-synapse part								0.0203391
GO:0030027-lamellipodium								0.0235029
GO:0005770-late endosome								0.0261405
GO:0019897-extrinsic component of plasma membrane								0.0293668
GO:0044304-main axon								0.0299396
GO:0019898-extrinsic component of membrane								0.0343653
GO:0030863-cortical cytoskeleton								0.0357925
GO:0098791-Golgi subcompartment								0.0403481
GO:0030133-transport vesicle								0.044102
GO:0030055-cell-substrate junction								0.0468584
GO:0030659-cytoplasmic vesicle membrane								0.0498502
GO:0008289-lipid binding								2.74365e-06
GO:0022891-substrate-specific transmembrane transporter activity								4.19116e-06
GO:0015075-ion transmembrane transporter activity								8.04538e-05
GO:0016301-kinase activity								0.000178588
GO:0016773-phosphotransferase activity, alcohol group as acceptor								0.000182294
GO:0019900-kinase binding								0.000700758
GO:0015291-secondary active transmembrane transporter activity								0.000727219
GO:0008092-cytoskeletal protein binding								0.00074997
GO:0022804-active transmembrane transporter activity								0.00113131
GO:0032403-protein complex binding								0.00114415
GO:0019904-protein domain specific binding								0.0018654
GO:0005543-phospholipid binding								0.00202822
GO:0004672-protein kinase activity								0.00271856
GO:0008324-cation transmembrane transporter activity								0.00273312
GO:0008301-DNA binding, bending								0.00944414
GO:0042803-protein homodimerization activity								0.00945562
GO:0001664-G-protein coupled receptor binding								0.00981916
GO:0003779-actin binding								0.0106372
GO:0005509-calcium ion binding								0.0217906
GO:0022890-inorganic cation transmembrane transporter activity								0.0293779
GO:0003690-double-stranded DNA binding								0.0300984
GO:0001067-regulatory region nucleic acid binding								0.0301526
GO:0008047-enzyme activator activity								0.0363128
GO:0000975-regulatory region DNA binding								0.0389324
GO:0008236-serine-type peptidase activity								0.0402653
GO:0044212-transcription regulatory region DNA binding								0.0419689
Human phenotype
HP:0002715-Abnormality of the immune system								0.0398089
HP:0011297-Abnormality of digit								0.0474008
HP:0004122-Midline defect of the nose								0.0498681
Mouse phenotype
MP:0002723-abnormal immune serum protein physiology								1.02592e-10
MP:0002452-abnormal professional antigen presenting cell physiology								1.16764e-09
MP:0003945-abnormal lymphocyte physiology								1.84066e-09
MP:0002429-abnormal blood cell morphology/development								3.80789e-09
MP:0003091-abnormal cell migration								8.65152e-09
MP:0005016-decreased lymphocyte cell number								1.05903e-08
MP:0001800-abnormal humoral immune response								2.22127e-08
MP:0005005-abnormal self tolerance								2.81695e-08
MP:0001844-autoimmune response								3.03711e-08
MP:0004166-abnormal limbic system morphology								3.88431e-08
MP:0005000-abnormal immune tolerance								4.71494e-08
MP:0001846-increased inflammatory response								1.89873e-07
MP:0008415-abnormal neurite morphology								3.55423e-07
MP:0002083-premature death								3.91871e-07
MP:0013693-abnormal hemopoiesis								4.10289e-07
MP:0002123-abnormal definitive hematopoiesis								5.99174e-07
MP:0002752-abnormal somatic nervous system morphology								6.78532e-07
MP:0008195-abnormal professional antigen presenting cell morphology								1.66198e-06
MP:0003861-abnormal nervous system development								2.19934e-06
MP:0002419-abnormal innate immunity								3.06041e-06
MP:0008037-abnormal T cell morphology								3.80955e-06
MP:0000801-abnormal temporal lobe morphology								5.60768e-06
MP:0008469-abnormal protein level								7.03079e-06
MP:0000787-abnormal telencephalon morphology								1.31591e-05
MP:0000959-abnormal somatic sensory system morphology								2.40835e-05
MP:0006387-abnormal T cell number								2.48956e-05
MP:0013560-abnormal endocrine gland morphology								2.5713e-05
MP:0002459-abnormal B cell physiology								3.50173e-05
MP:0002490-abnormal immunoglobulin level								3.92708e-05
MP:0005416-abnormal circulating protein level								4.15995e-05
MP:0002060-abnormal skin morphology								4.24485e-05
MP:0003009-abnormal cytokine secretion								6.52965e-05
MP:0003313-abnormal locomotor activation								7.03022e-05
MP:0003795-abnormal bone structure								7.73993e-05
MP:0002444-abnormal T cell physiology								8.01958e-05
MP:0000807-abnormal hippocampus morphology								8.98158e-05
MP:0012762-abnormal alpha-beta T cell morphology								9.60123e-05
MP:0005076-abnormal cell differentiation								0.000126961
MP:0000188-abnormal circulating glucose level								0.000137972
MP:0002067-abnormal sensory capabilities/reflexes/nociception								0.000163894
MP:0002138-abnormal hepatobiliary system morphology								0.000195971
MP:0005018-decreased T cell number								0.000211712
MP:0002425-altered susceptibility to autoimmune disorder								0.000215378
MP:0005460-abnormal leukopoiesis								0.000249561
MP:0020180-abnormal IgM level								0.000269894
MP:0000598-abnormal liver morphology								0.000288083
MP:0013802-abnormal IgG2 level								0.00031819
MP:0002451-abnormal macrophage physiology								0.000501681
MP:0000783-abnormal forebrain morphology								0.000554607
MP:0000218-increased leukocyte cell number								0.000682151
MP:0001961-abnormal reflex								0.000738136
MP:0002435-abnormal effector T cell morphology								0.000758438
MP:0020148-abnormal sensitivity to induced morbidity/mortality								0.000899886
MP:0001056-abnormal cranial nerve morphology								0.00102557
MP:0001663-abnormal digestive system physiology								0.00103219
MP:0008814-decreased nerve conduction velocity								0.00127523
MP:0009937-abnormal neuron differentiation								0.00150657
MP:0020176-abnormal IgG2a level								0.00186325
MP:0000609-abnormal liver physiology								0.00224116
MP:0005351-decreased susceptibility to autoimmune disorder								0.00237504
MP:0004939-abnormal B cell morphology								0.00251979
MP:0003635-abnormal synaptic transmission								0.00256536
MP:0000350-abnormal cell proliferation								0.00371499
MP:0000841-abnormal hindbrain morphology								0.00376005
MP:0003698-abnormal male reproductive system physiology								0.00402356
MP:0005404-abnormal axon morphology								0.00422246
MP:0005418-abnormal circulating hormone level								0.00444257
MP:0005403-abnormal nerve conduction								0.004852
MP:0001533-abnormal skeleton physiology								0.00516503
MP:0002139-abnormal hepatobiliary system physiology								0.00575642
MP:0002432-abnormal CD4-positive, alpha beta T cell morphology								0.00579486
MP:0002401-abnormal lymphopoiesis								0.00604834
MP:0001828-abnormal T cell activation								0.00636966
MP:0001785-edema								0.00659876
MP:0002462-abnormal granulocyte physiology								0.00686458
MP:0004811-abnormal neuron physiology								0.00830985
MP:0008540-abnormal cerebral hemisphere morphology								0.00869188
MP:0008251-abnormal phagocyte morphology								0.00874502
MP:0005094-abnormal T cell proliferation								0.00877235
MP:0002460-decreased immunoglobulin level								0.0087968
MP:0010122-abnormal bone mineral content								0.00910693
MP:0005375-adipose tissue phenotype								0.0103865
MP:0002132-abnormal respiratory system morphology								0.0121251
MP:0003953-abnormal hormone level								0.0125398
MP:0002933-joint inflammation								0.0127953
MP:0000689-abnormal spleen morphology								0.0143505
MP:0012763-abnormal alpha-beta T cell number								0.0144846
MP:0008872-abnormal physiological response to xenobiotic								0.0174426
MP:0003492-abnormal involuntary movement								0.0212838
MP:0002272-abnormal nervous system electrophysiology								0.0213879
MP:0002206-abnormal CNS synaptic transmission								0.0221561
MP:0008171-abnormal mature B cell morphology								0.0230126
MP:0020174-abnormal IgG level								0.023377
MP:0000965-abnormal sensory neuron morphology								0.0238164
MP:0005164-abnormal response to injury								0.0245577
MP:0002458-abnormal B cell number								0.0252491
MP:0001925-male infertility								0.0270285
MP:0005095-decreased T cell proliferation								0.0271681
MP:0005195-abnormal posterior eye segment morphology								0.0280191
MP:0002081-perinatal lethality								0.0289436
MP:0004097-abnormal cerebellar cortex morphology								0.0293992
MP:0008568-abnormal interleukin secretion								0.0305868
MP:0002058-neonatal lethality								0.0337099
MP:0003156-abnormal leukocyte migration								0.0341726
MP:0008250-abnormal myeloid leukocyte morphology								0.0344852
MP:0002494-increased IgM level								0.0360786
MP:0001577-anemia								0.0372308
MP:0005448-abnormal energy homeostasis								0.0373828
MP:0020186-altered susceptibility to bacterial infection								0.0396234
MP:0002221-abnormal lymph organ size								0.0401222
MP:0009931-abnormal skin appearance								0.0407778
MP:0005025-abnormal response to infection								0.0429357
MP:0000003-abnormal adipose tissue morphology								0.0435686
MP:0012765-decreased alpha-beta T cell number								0.0463697
MP:0000564-syndactyly								0.0468228
MP:0001657-abnormal induced morbidity/mortality								0.0476194
MP:0002108-abnormal muscle morphology								0.0481788
MP:0002123-abnormal definitive hematopoiesis								2.89281e-10
MP:0005005-abnormal self tolerance								1.55146e-09
MP:0001844-autoimmune response								1.73087e-09
MP:0001800-abnormal humoral immune response								1.9249e-09
MP:0005000-abnormal immune tolerance								2.16241e-09
MP:0005460-abnormal leukopoiesis								1.06457e-08
MP:0008415-abnormal neurite morphology								6.08831e-08
MP:0002401-abnormal lymphopoiesis								6.963e-08
MP:0003091-abnormal cell migration								7.65955e-08
MP:0006387-abnormal T cell number								9.50352e-08
MP:0012762-abnormal alpha-beta T cell morphology								3.43994e-07
MP:0004166-abnormal limbic system morphology								5.26068e-07
MP:0008946-abnormal neuron number								7.14694e-07
MP:0002490-abnormal immunoglobulin level								8.70458e-07
MP:0000841-abnormal hindbrain morphology								1.03253e-06
MP:0005018-decreased T cell number								1.80161e-06
MP:0002419-abnormal innate immunity								2.10055e-06
MP:0002459-abnormal B cell physiology								2.34387e-06
MP:0002060-abnormal skin morphology								2.72196e-06
MP:0005076-abnormal cell differentiation								2.77411e-06
MP:0002206-abnormal CNS synaptic transmission								3.82095e-06
MP:0003635-abnormal synaptic transmission								3.99963e-06
MP:0000787-abnormal telencephalon morphology								4.32638e-06
MP:0002435-abnormal effector T cell morphology								4.46374e-06
MP:0002444-abnormal T cell physiology								4.46899e-06
MP:0002145-abnormal T cell differentiation								5.17741e-06
MP:0020180-abnormal IgM level								5.32298e-06
MP:0003009-abnormal cytokine secretion								6.35772e-06
MP:0001663-abnormal digestive system physiology								1.10635e-05
MP:0002425-altered susceptibility to autoimmune disorder								1.80518e-05
MP:0002132-abnormal respiratory system morphology								2.98537e-05
MP:0003795-abnormal bone structure								3.46088e-05
MP:0004939-abnormal B cell morphology								4.1074e-05
MP:0020148-abnormal sensitivity to induced morbidity/mortality								4.22889e-05
MP:0004097-abnormal cerebellar cortex morphology								6.28441e-05
MP:0000849-abnormal cerebellum morphology								6.49095e-05
MP:0002058-neonatal lethality								8.25728e-05
MP:0002339-abnormal lymph node morphology								8.55952e-05
MP:0009937-abnormal neuron differentiation								8.94618e-05
MP:0008872-abnormal physiological response to xenobiotic								9.41541e-05
MP:0002752-abnormal somatic nervous system morphology								9.47862e-05
MP:0000847-abnormal metencephalon morphology								0.000101562
MP:0020174-abnormal IgG level								0.000106769
MP:0000801-abnormal temporal lobe morphology								0.000123712
MP:0002224-abnormal spleen size								0.000133955
MP:0005351-decreased susceptibility to autoimmune disorder								0.000156076
MP:0002460-decreased immunoglobulin level								0.000183782
MP:0001828-abnormal T cell activation								0.000211138
MP:0002067-abnormal sensory capabilities/reflexes/nociception								0.000218169
MP:0005013-increased lymphocyte cell number								0.000238385
MP:0002109-abnormal limb morphology								0.000251681
MP:0000959-abnormal somatic sensory system morphology								0.00028249
MP:0001869-pancreas inflammation								0.000337449
MP:0005404-abnormal axon morphology								0.000366272
MP:0000875-abnormal cerebellar Purkinje cell layer								0.000438008
MP:0000955-abnormal spinal cord morphology								0.000490889
MP:0002462-abnormal granulocyte physiology								0.000552254
MP:0003698-abnormal male reproductive system physiology								0.000556158
MP:0000913-abnormal brain development								0.000617082
MP:0008171-abnormal mature B cell morphology								0.000628874
MP:0002458-abnormal B cell number								0.000691187
MP:0002494-increased IgM level								0.000739156
MP:0013701-abnormal mature B cell number								0.000787329
MP:0005501-abnormal skin physiology								0.000852124
MP:0005094-abnormal T cell proliferation								0.000937401
MP:0013802-abnormal IgG2 level								0.000953887
MP:0020176-abnormal IgG2a level								0.00102485
MP:0001961-abnormal reflex								0.00107183
MP:0000807-abnormal hippocampus morphology								0.00123126
MP:0004876-decreased mean systemic arterial blood pressure								0.00128006
MP:0000702-enlarged lymph nodes								0.00151715
MP:0000609-abnormal liver physiology								0.00152159
MP:0001784-abnormal fluid regulation								0.00153216
MP:0002451-abnormal macrophage physiology								0.00158414
MP:0005461-abnormal dendritic cell morphology								0.00162307
MP:0001657-abnormal induced morbidity/mortality								0.00179465
MP:0002151-abnormal neural tube morphology								0.00188377
MP:0000693-spleen hyperplasia								0.00190131
MP:0002139-abnormal hepatobiliary system physiology								0.00208992
MP:0000877-abnormal Purkinje cell morphology								0.00222631
MP:0008568-abnormal interleukin secretion								0.00224181
MP:0009956-abnormal cerebellar layer morphology								0.00234212
MP:0002461-increased immunoglobulin level								0.00242158
MP:0011091-prenatal lethality, complete penetrance								0.00243354
MP:0002006-neoplasm								0.0028419
MP:0012763-abnormal alpha-beta T cell number								0.00303726
MP:0001286-abnormal eye development								0.00316522
MP:0003312-abnormal locomotor coordination								0.00337305
MP:0001785-edema								0.00345206
MP:0002113-abnormal skeleton development								0.00381934
MP:0002693-abnormal pancreas physiology								0.0041394
MP:0000703-abnormal thymus morphology								0.00448006
MP:0000691-enlarged spleen								0.00450842
MP:0005350-increased susceptibility to autoimmune disorder								0.00481635
MP:0001805-decreased IgG level								0.00485561
MP:0008555-abnormal interferon secretion								0.00514048
MP:0005418-abnormal circulating hormone level								0.00522663
MP:0000188-abnormal circulating glucose level								0.00603232
MP:0008948-decreased neuron number								0.0064263
MP:0010122-abnormal bone mineral content								0.00673482
MP:0005375-adipose tissue phenotype								0.00675802
MP:0005025-abnormal response to infection								0.00897568
MP:0009763-increased sensitivity to induced morbidity/mortality								0.0092946
MP:0001925-male infertility								0.009339
MP:0003492-abnormal involuntary movement								0.0102573
MP:0005195-abnormal posterior eye segment morphology								0.0104406
MP:0002135-abnormal kidney morphology								0.0108129
MP:0020186-altered susceptibility to bacterial infection								0.0112394
MP:0010866-abnormal prenatal body size								0.0114731
MP:0000706-small thymus								0.0126222
MP:0002164-abnormal gland physiology								0.0156299
MP:0000701-abnormal lymph node size								0.0167185
MP:0001858-intestinal inflammation								0.017225
MP:0002408-abnormal double-positive T cell morphology								0.0172991
MP:0010025-decreased total body fat amount								0.0177983
MP:0001056-abnormal cranial nerve morphology								0.0178243
MP:0003725-increased autoantibody level								0.0184692
MP:0001533-abnormal skeleton physiology								0.0188174
MP:0005448-abnormal energy homeostasis								0.0200316
MP:0009205-abnormal internal male genitalia morphology								0.0206171
MP:0012765-decreased alpha-beta T cell number								0.0209561
MP:0000778-abnormal nervous system tract morphology								0.0224855
MP:0002133-abnormal respiratory system physiology								0.0226188
MP:0008559-abnormal interferon-gamma secretion								0.0227329
MP:0013659-abnormal erythroid lineage cell morphology								0.0228907
MP:0005015-increased T cell number								0.0249486
MP:0008540-abnormal cerebral hemisphere morphology								0.0251042
MP:0006207-embryonic lethality during organogenesis								0.0260134
MP:0005017-decreased B cell number								0.0275822
MP:0004811-abnormal neuron physiology								0.027605
MP:0005450-abnormal energy expenditure								0.0277742
MP:0002184-abnormal innervation								0.0284669
MP:0008719-impaired neutrophil recruitment								0.0290381
MP:0001698-decreased embryo size								0.0295407
MP:0000477-abnormal intestine morphology								0.0300561
MP:0013325-abnormal male reproductive gland morphology								0.0304129
MP:0009745-abnormal behavioral response to xenobiotic								0.0310566
MP:0002019-abnormal tumor incidence								0.031254
MP:0008567-decreased interferon-gamma secretion								0.0326623
MP:0002557-abnormal social/conspecific interaction								0.0327086
MP:0008125-abnormal dendritic cell number								0.0328505
MP:0001175-abnormal lung morphology								0.0330877
MP:0020175-abnormal IgG1 level								0.033313
MP:0001393-ataxia								0.0345845
MP:0002371-abnormal thymus cortex morphology								0.0351476
MP:0002272-abnormal nervous system electrophysiology								0.038424
MP:0013680-abnormal germinal center B cell number								0.0384479
MP:0005095-decreased T cell proliferation								0.0413585
MP:0001697-abnormal embryo size								0.0430836
MP:0000003-abnormal adipose tissue morphology								0.0430842
MP:0011085-postnatal lethality, complete penetrance								0.0438414
MP:0002432-abnormal CD4-positive, alpha beta T cell morphology								0.0444593
MP:0002367-abnormal thymus lobule morphology								0.0445434
MP:0002144-abnormal B cell differentiation								0.0458707
MP:0009250-abnormal appendicular skeleton morphology								0.049239
MP:0001399-hyperactivity								0.0498392
Cluster 6 cluster of open chromatin in iPSCs (only accessible in iPSCs)
GO								p-val(Bonferroni)
GO:0006935-chemotaxis								0.00263599
GO:0050922-negative regulation of chemotaxis								0.00488149
GO:0072359-circulatory system development								0.0138206
Human phenotype
HP:0000938-Osteopenia								0.00362298
Mouse phenotype
MP:0002135-abnormal kidney morphology								2.95235e-05
MP:0000516-abnormal renal/urinary system morphology								3.92074e-05
MP:0005253-abnormal eye physiology								0.0414958
MP:0003131-increased erythrocyte cell number								0.0453942
MP:0002135-abnormal kidney morphology								0.00013742
MP:0000516-abnormal renal/urinary system morphology								0.000197039
MP:0005089-decreased double-negative T cell number								0.00229976
MP:0003942-abnormal urinary system development								0.0145911
MP:0002407-abnormal double-negative T cell morphology								0.0176989
