# Supplementary material for: Molecular Determinants of the Human Retinal Pigment Epithelium Cell Fate and Potential Pharmacogenomic Targets for Precision Medicine
Source: Int J Mol Sci. 2025 Jun 17;26(12):5817. doi: 10.3390/ijms26125817 (PMC12192794; doi:10.3390/ijms26125817)
Supplement: Supplementary file 1 [file ijms-26-05817-s001.zip › Table S3_GeneOntologies_PioneerTFs_April2025.xlsx]

## Sheet: iPSCsVsRPEprogen_TF-Activators
TF	IPScsInt weighted_meanDifference	classification_q0.001_final		GO Biological process - PANTHER Overrepresentation Test (Released 20240226), Fisher's exact test	# Hits in Ref (Homo sapiens)	# Hits obs	expected	Fold Enrichment	+/-	raw P value	FDR		Reactome pathways	# Hits in Ref (Homo sapiens)	# Hits obs	expected	Fold Enrichment	+/-	raw P value	FDR		Predicted pioneer in selected GO Biological process by PANTHER
NANOG	-0.544	activator		endodermal cell fate specification	6	2	0.01	> 100	+	5.77e-05	0.00854		POU5F1 (OCT4), SOX2, NANOG repress genes related to differentiation	3	2	0.01	> 100	+	1.16e-05	0.00498		negative regulation of cell population proliferation (GLI3, REST, SOX2, RARA, SNAI2, ANDR, AP2A)
PO3F1	-0.445	activator		endodermal cell fate commitment	13	2	0.03	77.27	+	0.000298	0.0326		NGF-stimulated transcription	39	4	0.08	51.51	+	1.06e-06	0.000681		circulatory system development (GLI3, HXA13, REST, RARA, SNAI2, EGR3, PKNX1, TAL1, JUNB)
SOX2	-0.398	activator		cell differentiation	3654	22	7.28	3.02	+	2.11e-07	6.07e-05		Nuclear Events (kinase and transcription factor activation)	61	4	0.12	32.93	+	6.5e-06	0.00335		positive regulation of cell population proliferation (GLI3, NANOG, RARA, PO3F3, ZN335, ANDR, P63, EGR3)
E2F5	-0.323	activator		cellular developmental process	3657	22	7.28	3.02	+	2.14e-07	6.05e-05		Signaling by NTRK1 (TRKA)	112	4	0.22	17.94	+	7.19e-05	0.0232		eye development (GLI3, SOX2, RARA, TGIF2, ATF6A, PKNX1, AP2A)
LHX6	-0.299	activator		developmental process	5739	27	11.43	2.36	+	4.55e-07	0.000122		Signaling by NTRKs	131	4	0.26	15.34	+	0.000132	0.0378		stem cells differentiation (REST, SNAI2, P63, TAL1, GLI3)
PO3F3	-0.21	activator		tissue development	1769	16	3.52	4.54	+	1.06e-07	3.24e-05		SMAD2/SMAD3:SMAD4 heterotrimer regulates transcription	36	3	0.07	41.85	+	5e-05	0.0184		regulation of transcription by RNA polymerase II (GLI3, HXA13, NANOG, REST, SOX2, HTF4, RARA, CR3L2, MAFA, PO3F3, ZN335, ANDR, P63, MAX, MAX, EGR3, GLIS1, ATF6A, PKNX1, PLAL1, TAL1, JUNB, AP2A, E2F2, CLOCK)
E2F2	-0.169	activator		anatomical structure development	5231	25	10.42	2.4	+	1.54e-06	0.000361		Transcriptional activity of SMAD2/SMAD3:SMAD4 heterotrimer	50	3	0.1	30.13	+	0.000135	0.0347		epithelial cell fate commitment (HXA13, RARA)
PO3F4	-0.159	activator		anatomical structure formation involved in morphogenesis	971	13	1.93	6.72	+	2.71e-08	9.6e-06		Generic Transcription Pathway	1209	19	2.41	7.89	+	2.49e-13	6.42e-10		neuron differentiation (GLI3, IRX2, REST, SOX2, TGIF2, ZN335, PO3F4, TAL1, LHX6)
ANDR	-0.112	activator		anatomical structure morphogenesis	2239	18	4.46	4.04	+	7.24e-08	2.3e-05		RNA Polymerase II Transcription	1331	19	2.65	7.17	+	1.38e-12	1.77e-09		sensory organ development (GLI3, HXA13, REST, SOX2, RARA, TGIF2, PO3F4, ATF6A, PKNX1, AP2A)
HTF4	0.0442	activator		embryonic morphogenesis	596	11	1.19	9.27	+	1.56e-08	6.11e-06											osteoblast differentiation (GLI3, SOX2, SNAI2, GLIS1, JUNB)
TAL1	0.0443	activator		embryo development	1059	14	2.11	6.64	+	7.95e-09	3.27e-06											negative regulation of cell differentiation (GLI3, REST, SOX2, RARA, SNAI2, P63, GLIS1)
ZN320	0.0464	activator		multicellular organism development	3964	24	7.89	3.04	+	3.07e-08	1.04e-05											regulation of hemopoiesis (GLI3, RARA, SNAI2, EGR3, TAL1, JUNB)
ZN436	0.06	activator		multicellular organismal process	6745	26	13.43	1.94	+	7.31e-05	0.0103											stem cells proliferation (GLI3, SNAI2, P63, NANOG, REST, SOX2, GLI3)
ZN335	0.085	activator		cell fate commitment	256	6	0.51	11.77	+	1.09e-05	0.00207											somatic stem cells population maintenance (NANOG, REST, SOX2)
MAFA	0.098	activator		cell fate specification	88	4	0.18	22.83	+	2.79e-05	0.00473											cell fate commitment (GLI3, HXA13, NANOG, SOX2, RARA, TAL1)
RARA	0.107	activator		hindgut morphogenesis	7	2	0.01	> 100	+	8.07e-05	0.0112											tissue development (GLI3, IRX2, HXA13, NANOG, REST, SOX2, RARA, CR3L2, SNAI2, PO3F3, PO3F1, ANDR, P63, TAL1, JUNB, AP2A)
PLAL1	0.109	activator		digestive tract morphogenesis	49	3	0.1	30.75	+	0.000127	0.0165											skeletal muscle development (GLI3, HXA13, RARA, CR3L2, SNAI2, P63, AP2A)
PKNX1	0.11	activator		tube morphogenesis	684	10	1.36	7.34	+	6.76e-07	0.000175											sensory perception of sound (REST, SNAI2, PO3F4, AP2A, HXA13, RARA)
JUNB	0.123	activator		tube development	905	11	1.8	6.1	+	1.05e-06	0.000257											SMAD2/SMAD3:SMAD4 heterotrimer in transcriptional regulation (TGIF2, E2F5, JUNB)
ZN554	0.124	activator		system development	3546	23	7.06	3.26	+	2.05e-08	7.43e-06											neuroepithelial cell fate specification (REST, HTF4, RARA, TGIF2)
AP2A	0.127	activator		hindgut development	8	2	0.02	> 100	+	0.000107	0.0146											morphogenesis of an epithelium (GLI3, IRX2, HXA13, RARA, P63, AP2A)
MXI1	0.13	activator		lateral sprouting from an epithelium	9	2	0.02	> 100	+	0.000138	0.0177											visual system development (GLI3, RARA, TGIF2, ATF6A, PKNX1, AP2A)
ZN329	0.131	activator		morphogenesis of an epithelium	463	7	0.92	7.59	+	3.22e-05	0.00522											regulation of the apoptotic process (GLI3, HXA13, REST, RARA, SNAI2, P63, EGR3, ATF6A, AP2A)
REST	0.135	activator		epithelium development	1111	11	2.21	4.97	+	7.59e-06	0.00154											regulation of cell cycle (HXA13, RARA, P63, PLAL1, TAL1, P63, JUNB, CLOCK)
SNAI2	0.145	activator		tissue morphogenesis	574	9	1.14	7.87	+	1.51e-06	0.000359											NGF-stimulated transcription (REST, HTF4, EGR3, JUNB)
TGIF2	0.159	activator		morphogenesis of a branching epithelium	166	4	0.33	12.1	+	0.000327	0.0351
GLIS1	0.164	activator		morphogenesis of a branching structure	177	4	0.35	11.35	+	0.000417	0.041
RARA	0.17	activator		regulation of somatic stem cell population maintenance	11	2	0.02	91.32	+	0.00021	0.0254
CR3L2	0.181	activator		regulation of stem cell population maintenance	72	3	0.14	20.93	+	0.000397	0.0415
ATF6A	0.185	activator		regulation of biological process	11722	40	23.34	1.71	+	3.22e-09	1.4e-06
GLI3	0.201	activator		biological regulation	12141	40	24.17	1.65	+	1.73e-08	6.58e-06
MXI1	0.235	activator		regulation of developmental process	2448	18	4.87	3.69	+	2.84e-07	7.86e-05
P63	0.245	activator		epithelial cell differentiation involved in prostate gland development	11	2	0.02	91.32	+	0.00021	0.0252
MAX	0.271	activator		prostate gland development	47	4	0.09	42.74	+	2.27e-06	0.000508
EGR3	0.274	activator		gland development	430	6	0.86	7.01	+	0.000194	0.0236
CLOCK	0.288	activator		animal organ development	2869	24	5.71	4.2	+	3.56e-11	1.81e-08
IRX2	0.295	activator		urogenital system development	64	4	0.13	31.39	+	7.88e-06	0.00158
ZN547	0.822	activator		loop of Henle development	12	2	0.02	83.71	+	0.000252	0.0287
HXA13	0.953	activator		renal system development	317	5	0.63	7.92	+	0.000398	0.041
ZN214	1.06	activator		kidney epithelium development	142	4	0.28	14.15	+	0.00018	0.0223
				kidney development	307	5	0.61	8.18	+	0.000344	0.0367
				genitalia morphogenesis	12	2	0.02	83.71	+	0.000252	0.0285
				genitalia development	48	3	0.1	31.39	+	0.000119	0.0158
				animal organ morphogenesis	996	12	1.98	6.05	+	3.3e-07	8.98e-05
				glial cell fate commitment	13	2	0.03	77.27	+	0.000298	0.0329
				neurogenesis	1346	10	2.68	3.73	+	0.000238	0.0282
				nervous system development	2207	16	4.39	3.64	+	2.15e-06	0.000497
				regulation of mesenchymal cell apoptotic process	14	2	0.03	71.75	+	0.000347	0.0367
				regulation of apoptotic process	1476	13	2.94	4.42	+	3.3e-06	0.000698
				regulation of programmed cell death	1521	13	3.03	4.29	+	4.6e-06	0.000959
				regulation of cellular process	11167	40	22.23	1.8	+	6.6e-10	3.05e-07
				epithelial cell fate commitment	15	2	0.03	66.97	+	0.0004	0.0409
				prostate gland epithelium morphogenesis	24	3	0.05	62.78	+	1.44e-05	0.00258
				prostate gland morphogenesis	26	3	0.05	57.95	+	1.85e-05	0.00327
				gland morphogenesis	107	4	0.21	18.78	+	6.02e-05	0.00882
				negative regulation of cartilage development	31	3	0.06	48.6	+	3.17e-05	0.00519
				negative regulation of biological process	5208	21	10.37	2.03	+	0.000416	0.0411
				negative regulation of developmental process	919	8	1.83	4.37	+	0.000393	0.0413
				regulation of cartilage development	72	3	0.14	20.93	+	0.000397	0.0412
				regulation of multicellular organismal development	1404	12	2.8	4.29	+	1.19e-05	0.00218
				embryonic forelimb morphogenesis	33	3	0.07	45.66	+	3.83e-05	0.00596
				forelimb morphogenesis	41	3	0.08	36.75	+	7.41e-05	0.0104
				limb morphogenesis	154	4	0.31	13.05	+	0.000246	0.0286
				limb development	191	5	0.38	13.15	+	3.72e-05	0.00591
				appendage development	191	5	0.38	13.15	+	3.72e-05	0.00585
				appendage morphogenesis	154	4	0.31	13.05	+	0.000246	0.0284
				embryonic limb morphogenesis	125	4	0.25	16.07	+	0.00011	0.0149
				embryonic appendage morphogenesis	125	4	0.25	16.07	+	0.00011	0.0147
				proximal/distal pattern formation	35	3	0.07	43.05	+	4.59e-05	0.00699
				cerebral cortex radially oriented cell migration	37	3	0.07	40.72	+	5.43e-05	0.0082
				cerebral cortex cell migration	49	3	0.1	30.75	+	0.000127	0.0166
				telencephalon cell migration	61	3	0.12	24.7	+	0.000243	0.0285
				forebrain cell migration	64	3	0.13	23.54	+	0.000281	0.0312
				forebrain development	413	8	0.82	9.73	+	1.31e-06	0.000317
				brain development	742	8	1.48	5.42	+	9.11e-05	0.0125
				central nervous system development	1008	10	2.01	4.98	+	2.11e-05	0.0037
				head development	792	8	1.58	5.07	+	0.000143	0.0182
				animal organ formation	40	3	0.08	37.67	+	6.88e-05	0.00989
				forebrain generation of neurons	54	3	0.11	27.9	+	0.000169	0.0212
				generation of neurons	1171	9	2.33	3.86	+	0.000405	0.0411
				somatic stem cell population maintenance	56	3	0.11	26.91	+	0.000189	0.0232
				regulation of stem cell proliferation	83	4	0.17	24.2	+	2.22e-05	0.00384
				regulation of cell population proliferation	1676	14	3.34	4.2	+	2.28e-06	0.000505
				positive regulation of neuron differentiation	93	4	0.19	21.6	+	3.47e-05	0.00557
				positive regulation of cell differentiation	871	13	1.73	7.5	+	7.44e-09	3.15e-06
				regulation of cell differentiation	1566	17	3.12	5.45	+	2.28e-09	1.02e-06
				positive regulation of cellular process	5707	29	11.36	2.55	+	1.26e-08	5.05e-06
				positive regulation of biological process	6210	29	12.36	2.35	+	9.91e-08	3.08e-05
				positive regulation of developmental process	1337	14	2.66	5.26	+	1.48e-07	4.42e-05
				regulation of neuron differentiation	194	6	0.39	15.53	+	2.21e-06	0.000503
				stem cell proliferation	73	3	0.15	20.64	+	0.000414	0.0418
				cranial skeletal system development	73	3	0.15	20.64	+	0.000414	0.0415
				regulation of alpha-beta T cell differentiation	73	3	0.15	20.64	+	0.000414	0.0412
				regulation of T cell differentiation	183	4	0.36	10.98	+	0.000473	0.0442
				regulation of leukocyte differentiation	327	5	0.65	7.68	+	0.000459	0.0435
				regulation of hemopoiesis	409	6	0.81	7.37	+	0.000148	0.0186
				regulation of cell development	836	9	1.66	5.41	+	3.12e-05	0.00517
				negative regulation of neuron differentiation	74	3	0.15	20.36	+	0.000431	0.0418
				negative regulation of cell differentiation	670	7	1.33	5.25	+	0.000321	0.0347
				regulation of intracellular steroid hormone receptor signaling pathway	74	3	0.15	20.36	+	0.000431	0.0415
				regulation of miRNA transcription	77	3	0.15	19.57	+	0.000484	0.045
				regulation of DNA-templated transcription	3440	38	6.85	5.55	+	1.56e-26	1.19e-22
				regulation of RNA biosynthetic process	3459	38	6.89	5.52	+	1.92e-26	9.75e-23
				regulation of macromolecule biosynthetic process	5026	38	10.01	3.8	+	2.27e-20	4.33e-17
				regulation of macromolecule metabolic process	6033	39	12.01	3.25	+	6.19e-19	7.26e-16
				regulation of metabolic process	6559	39	13.06	2.99	+	1.52e-17	1.29e-14
				regulation of cellular biosynthetic process	5159	38	10.27	3.7	+	6e-20	9.14e-17
				regulation of cellular metabolic process	6054	39	12.05	3.24	+	7.08e-19	7.7e-16
				regulation of biosynthetic process	5190	38	10.33	3.68	+	7.49e-20	1.04e-16
				regulation of RNA metabolic process	3758	38	7.48	5.08	+	4.33e-25	1.65e-21
				regulation of nucleobase-containing compound metabolic process	4061	38	8.09	4.7	+	7.93e-24	2.42e-20
				regulation of nitrogen compound metabolic process	5474	39	10.9	3.58	+	1.48e-20	3.23e-17
				regulation of primary metabolic process	5622	39	11.19	3.48	+	4.13e-20	7e-17
				regulation of gene expression	4898	38	9.75	3.9	+	8.69e-21	2.21e-17
				osteoblast differentiation	141	5	0.28	17.81	+	8.62e-06	0.00171
				ossification	292	5	0.58	8.6	+	0.000273	0.0306
				regulation of osteoblast differentiation	130	4	0.26	15.45	+	0.000128	0.0166
				inner ear development	206	6	0.41	14.63	+	3.13e-06	0.000672
				ear development	233	6	0.46	12.93	+	6.35e-06	0.00131
				sensory organ development	599	10	1.19	8.38	+	2e-07	5.86e-05
				central nervous system neuron differentiation	179	5	0.36	14.03	+	2.73e-05	0.00467
				neuron differentiation	1095	9	2.18	4.13	+	0.000246	0.0282
				morphogenesis of embryonic epithelium	149	4	0.3	13.48	+	0.000217	0.0258
				sensory perception of sound	162	4	0.32	12.4	+	0.000298	0.0324
				sensory perception of mechanical stimulus	186	4	0.37	10.8	+	0.000503	0.0462
				cartilage development	178	4	0.35	11.29	+	0.000426	0.0416
				skeletal system development	507	7	1.01	6.93	+	5.73e-05	0.00856
				stem cell differentiation	182	4	0.36	11.04	+	0.000463	0.0436
				transcription by RNA polymerase II	400	8	0.8	10.04	+	1.03e-06	0.000258
				DNA-templated transcription	539	8	1.07	7.45	+	9.34e-06	0.00182
				RNA biosynthetic process	551	8	1.1	7.29	+	1.1e-05	0.00206
				nucleobase-containing compound biosynthetic process	938	8	1.87	4.28	+	0.00045	0.0432
				positive regulation of transcription by RNA polymerase II	1265	24	2.52	9.53	+	3.73e-19	4.74e-16
				positive regulation of DNA-templated transcription	1711	26	3.41	7.63	+	1.26e-18	1.28e-15
				positive regulation of RNA biosynthetic process	1714	26	3.41	7.62	+	1.31e-18	1.25e-15
				positive regulation of RNA metabolic process	1852	26	3.69	7.05	+	8.98e-18	8.05e-15
				positive regulation of nucleobase-containing compound metabolic process	2059	26	4.1	6.34	+	1.22e-16	9.83e-14
				positive regulation of nitrogen compound metabolic process	2998	26	5.97	4.36	+	1.07e-12	7.08e-10
				positive regulation of metabolic process	3719	27	7.4	3.65	+	1.96e-11	1.06e-08
				positive regulation of cellular metabolic process	3341	27	6.65	4.06	+	1.44e-12	9.14e-10
				positive regulation of macromolecule metabolic process	3413	26	6.8	3.83	+	2.24e-11	1.18e-08
				positive regulation of macromolecule biosynthetic process	2604	26	5.18	5.01	+	3.7e-14	2.82e-11
				positive regulation of cellular biosynthetic process	2686	26	5.35	4.86	+	7.79e-14	5.65e-11
				positive regulation of biosynthetic process	2707	26	5.39	4.82	+	9.39e-14	6.5e-11
				regulation of transcription by RNA polymerase II	2603	36	5.18	6.95	+	1.46e-27	2.23e-23
				eye development	389	7	0.77	9.04	+	1.05e-05	0.00203
				visual system development	393	7	0.78	8.95	+	1.12e-05	0.00209
				sensory system development	399	7	0.79	8.81	+	1.24e-05	0.00225
				negative regulation of transcription by RNA polymerase II	940	16	1.87	8.55	+	1.1e-11	6.23e-09
				negative regulation of DNA-templated transcription	1279	18	2.55	7.07	+	8.65e-12	5.28e-09
				negative regulation of RNA biosynthetic process	1294	18	2.58	6.99	+	1.05e-11	6.16e-09
				negative regulation of RNA metabolic process	1410	18	2.81	6.41	+	4.37e-11	2.15e-08
				negative regulation of macromolecule metabolic process	2609	18	5.19	3.47	+	7.41e-07	0.000188
				negative regulation of metabolic process	2828	18	5.63	3.2	+	2.44e-06	0.000532
				negative regulation of nucleobase-containing compound metabolic process	1534	18	3.05	5.89	+	1.75e-10	8.32e-08
				negative regulation of cellular metabolic process	2572	18	5.12	3.51	+	5.98e-07	0.000157
				negative regulation of nitrogen compound metabolic process	2188	18	4.36	4.13	+	5.07e-08	1.64e-05
				negative regulation of macromolecule biosynthetic process	2061	18	4.1	4.39	+	1.99e-08	7.41e-06
				negative regulation of cellular biosynthetic process	2113	18	4.21	4.28	+	2.94e-08	1.02e-05
				negative regulation of biosynthetic process	2127	18	4.23	4.25	+	3.26e-08	1.08e-05
				embryonic organ development	460	7	0.92	7.64	+	3.09e-05	0.00518
				negative regulation of cell population proliferation	710	7	1.41	4.95	+	0.000455	0.0433
				circulatory system development	928	9	1.85	4.87	+	7.03e-05	0.01
				regulation of cell cycle	1090	10	2.17	4.61	+	4.13e-05	0.00636
				positive regulation of cell population proliferation	950	8	1.89	4.23	+	0.00049	0.0453
				cell development	2240	14	4.46	3.14	+	6.36e-05	0.00924

## Sheet: IPCsVsRPEprogen_TF-Repressors
TF	IPScsInt weighted_meanDifference	classification_q0.001_final		GO Biological process - PANTHER Overrepresentation Test (Released 20240226), Fisher's exact test	# Hits in Ref (Homo sapiens)	# Hits obs	expected	Fold Enrichment	+/-	raw P value	FDR		Reactome pathways	# Hits in Ref (Homo sapiens)	# Hits obs	expected	Fold Enrichment	+/-	raw P value	FDR		Predicted pioneer in selected GO Biological process by PANTHER
CENPB	2.26	repressor		negative regulation of intracellular estrogen receptor signaling pathway	15	2	0.02	> 100	+	0.000135	0.0328		Nuclear Receptor transcription pathway	41	5	0.05	> 100	+	1e-09	2.59e-06		negative regulation of intracellular estrogen receptor signaling pathway (BRCA1, FOXH1)
PO2F1	1.22	repressor		regulation of biological process	11722	23	13.66	1.68	+	3.4e-05	0.0118		Generic Transcription Pathway	1209	11	1.41	7.81	+	3.36e-08	2.16e-05		regulation of fatty acid biosynthetic process (BRCA1, MLXPL, NR1H3)
TBP	0.895	repressor		biological regulation	12141	23	14.15	1.63	+	8.15e-05	0.023		RNA Polymerase II Transcription	1331	12	1.55	7.74	+	6.61e-09	8.52e-06		intracellular steroid hormone receptor signaling pathway (ERR3, ERR2, ESR2, ERR1)
BRCA1	0.617	repressor		regulation of cellular process	11167	23	13.02	1.77	+	1.18e-05	0.00448		ESR-mediated signaling	186	4	0.22	18.45	+	5.95e-05	0.0255		regulation of stem cell differentiation (SOX5, ERR2, FOXC1)
FOXH1	0.374	repressor		negative regulation of cellular process	4848	15	5.65	2.65	+	5.25e-05	0.0163		Signaling by Nuclear Receptors	260	5	0.3	16.5	+	1.08e-05	0.00556		regulation of developmental process (SOX5, P73, ERR2, FOXC1, BRCA1, PBX1, MYC, VAX1, NR1H3, GLI1)
P73	0.239	repressor		negative regulation of biological process	5208	15	6.07	2.47	+	0.000127	0.0313											epithelium development (BARX1, FOXC1, PBX1, MYC, FOXH1, VAX1, GLI1)
ERR3	0.206	repressor		regulation of fatty acid biosynthetic process	44	3	0.05	58.5	+	1.79e-05	0.00648											regulation of cellular process (FOXJ3, SOX5, P73, ERR3, BARX1, KAISO, ERR2, HNF4G, FOXC1, BRCA1, ESR2, PBX1, TBP, MYC, ERR1, FOXH1, MLXPL, PO2F1, ZN563, VAX1 ,ZN708, NR1H3, GLI1)
GLI1	0.201	repressor		regulation of cellular biosynthetic process	5159	23	6.01	3.83	+	2.63e-13	3.64e-10											regulation of cellular biosynthetic process (FOXJ3, SOX5, P73, ERR3, BARX1, KAISO, ERR2, HNF4G, FOXC1, BRCA1, ESR2, PBX1, TBP, MYC, ERR1, FOXH1, MLXPL, PO2F1, ZN563, VAX1, ZN708, NR1H3, GLI1)
MYC	0.188	repressor		regulation of cellular metabolic process	6054	23	7.06	3.26	+	9.91e-12	8.39e-09											signal transduction (P73, ERR3, BARX1, KAISO, ERR2, HNF4G, FOXC1, BRCA1, ESR2, MYC, ERR1, FOXH1, MLXPL, NR1H3, GLI1, SOX5, ERR2, FOXC1)
HNF4G	0.184	repressor		regulation of metabolic process	6559	23	7.64	3.01	+	6.07e-11	4.87e-08											regulation of stem cell differentiation (SOX5, ERR2, FOXC1)
NR1H3	0.177	repressor		regulation of biosynthetic process	5190	23	6.05	3.8	+	3.01e-13	3.53e-10											epithelium development (BARX1, FOXC1, PBX1, MYC, FOXH1, VAX1, GLI1)
MLXPL	0.176	repressor		regulation of primary metabolic process	5622	23	6.55	3.51	+	1.85e-12	1.76e-09											negative regulation of cell differentiation (P73,ERR2,PBX1,MYC,VAX1,NR1H3)
ERR1	0.148	repressor		regulation of fatty acid metabolic process	96	3	0.11	26.81	+	0.000185	0.0387											Nuclear Receptor transcription pathway (ERR3, ERR2, HNF4G, ESR2, ERR1)
ERR2	0.143	repressor		intracellular steroid hormone receptor signaling pathway	63	4	0.07	54.48	+	8.07e-07	0.000397											estrogen-mediated signaling (ESR2, TBP, MYC, PO2F1)
ZN708	0.134	repressor		intracellular receptor signaling pathway	190	6	0.22	27.09	+	6.68e-08	3.77e-05											RNA polymerase II cis-regulatory region sequence-specific DNA binding (FOXJ3, SOX5, KAISO, FOXC1, VAX1)
PBX1	0.121	repressor		signal transduction	4789	15	5.58	2.69	+	4.5e-05	0.0146
ESR2	0.109	repressor		signaling	5109	15	5.95	2.52	+	0.000101	0.026
ZN563	0.0684	repressor		cell communication	5262	15	6.13	2.45	+	0.000145	0.0344
BARX1	-0.0159	repressor		steroid hormone mediated signaling pathway	80	4	0.09	42.9	+	2.12e-06	0.000921
SOX5	-0.0968	repressor		hormone-mediated signaling pathway	134	5	0.16	32.01	+	4.17e-07	0.000227
VAX1	-0.113	repressor		cellular response to organic substance	1725	9	2.01	4.48	+	8.14e-05	0.0234
FOXJ3	-0.15	repressor		cellular response to chemical stimulus	2389	10	2.78	3.59	+	0.000182	0.0385
KAISO	-0.231	repressor		response to organic substance	2467	10	2.88	3.48	+	0.000238	0.0478
FOXC1	-0.367	repressor		cellular response to endogenous stimulus	1148	9	1.34	6.73	+	3.08e-06	0.0013
				response to endogenous stimulus	1411	10	1.64	6.08	+	1.78e-06	0.000823
				cellular response to steroid hormone stimulus	156	4	0.18	22	+	2.99e-05	0.0106
				cellular response to organic cyclic compound	466	5	0.54	9.21	+	0.000173	0.0377
				response to steroid hormone	284	5	0.33	15.11	+	1.65e-05	0.00614
				regulation of stem cell differentiation	81	3	0.09	31.78	+	0.000112	0.0284
				regulation of cell differentiation	1566	9	1.83	4.93	+	3.8e-05	0.0129
				regulation of developmental process	2448	10	2.85	3.5	+	0.000223	0.0454
				ureteric bud development	89	3	0.1	28.92	+	0.000148	0.0347
				mesonephric tubule development	90	3	0.1	28.6	+	0.000153	0.0348
				mesonephric epithelium development	90	3	0.1	28.6	+	0.000153	0.0343
				mesonephros development	94	3	0.11	27.38	+	0.000174	0.0373
				developmental process	5739	16	6.69	2.39	+	8.57e-05	0.0238
				epithelium development	1111	7	1.29	5.41	+	0.000201	0.0414
				regulation of organ growth	89	3	0.1	28.92	+	0.000148	0.0342
				regulation of multicellular organismal process	2966	12	3.46	3.47	+	3.88e-05	0.0129
				anterior/posterior pattern specification	220	4	0.26	15.6	+	0.000114	0.0285
				regionalization	415	5	0.48	10.34	+	0.000101	0.0264
				pattern specification process	463	5	0.54	9.27	+	0.000168	0.0371
				positive regulation of transcription by RNA polymerase II	1265	17	1.47	11.53	+	5.23e-16	1.59e-12
				positive regulation of DNA-templated transcription	1711	17	1.99	8.52	+	7.83e-14	1.71e-10
				regulation of DNA-templated transcription	3440	23	4.01	5.74	+	2.54e-17	1.93e-13
				regulation of RNA biosynthetic process	3459	23	4.03	5.71	+	2.88e-17	1.46e-13
				regulation of macromolecule biosynthetic process	5026	23	5.86	3.93	+	1.45e-13	2.21e-10
				regulation of macromolecule metabolic process	6033	23	7.03	3.27	+	9.16e-12	8.21e-09
				regulation of RNA metabolic process	3758	23	4.38	5.25	+	1.91e-16	7.3e-13
				regulation of nucleobase-containing compound metabolic process	4061	23	4.73	4.86	+	1.13e-15	2.86e-12
				regulation of nitrogen compound metabolic process	5474	23	6.38	3.61	+	1.01e-12	1.1e-09
				regulation of gene expression	4898	23	5.71	4.03	+	8.06e-14	1.37e-10
				positive regulation of RNA biosynthetic process	1714	17	2	8.51	+	8.06e-14	1.54e-10
				positive regulation of RNA metabolic process	1852	17	2.16	7.88	+	2.88e-13	3.66e-10
				positive regulation of nucleobase-containing compound metabolic process	2059	17	2.4	7.08	+	1.64e-12	1.66e-09
				positive regulation of nitrogen compound metabolic process	2998	17	3.49	4.87	+	7.06e-10	4.68e-07
				positive regulation of metabolic process	3719	17	4.33	3.92	+	2.12e-08	1.24e-05
				positive regulation of biological process	6210	18	7.24	2.49	+	7.57e-06	0.00296
				positive regulation of cellular metabolic process	3341	17	3.89	4.37	+	3.94e-09	2.5e-06
				positive regulation of cellular process	5707	18	6.65	2.71	+	2e-06	0.000895
				positive regulation of macromolecule metabolic process	3413	17	3.98	4.27	+	5.51e-09	3.36e-06
				positive regulation of macromolecule biosynthetic process	2604	17	3.03	5.6	+	7.39e-11	5.63e-08
				positive regulation of cellular biosynthetic process	2686	17	3.13	5.43	+	1.22e-10	8.83e-08
				positive regulation of biosynthetic process	2707	17	3.16	5.39	+	1.38e-10	9.55e-08
				regulation of transcription by RNA polymerase II	2603	23	3.03	7.58	+	4.25e-20	6.48e-16
				negative regulation of cell differentiation	670	6	0.78	7.68	+	9.46e-05	0.0253
				negative regulation of developmental process	919	7	1.07	6.54	+	6.12e-05	0.0187
				negative regulation of transcription by RNA polymerase II	940	8	1.1	7.3	+	7e-06	0.00281
				negative regulation of DNA-templated transcription	1279	10	1.49	6.71	+	7.25e-07	0.000381
				negative regulation of RNA biosynthetic process	1294	10	1.51	6.63	+	8.07e-07	0.00041
				negative regulation of RNA metabolic process	1410	10	1.64	6.09	+	1.77e-06	0.000843
				negative regulation of nucleobase-containing compound metabolic process	1534	10	1.79	5.59	+	3.8e-06	0.00157
				negative regulation of nitrogen compound metabolic process	2188	10	2.55	3.92	+	8.65e-05	0.0235
				negative regulation of macromolecule biosynthetic process	2061	10	2.4	4.16	+	5.17e-05	0.0164
				negative regulation of cellular biosynthetic process	2113	10	2.46	4.06	+	6.41e-05	0.0192
				negative regulation of biosynthetic process	2127	10	2.48	4.03	+	6.79e-05	0.0199

## Sheet: RPEprogenVsDiffRPE_TF-Activator
TF	IntvsRPE weighted_meanDifference	classification_q0.001_final		GO Biological process - PANTHER Overrepresentation Test (Released 20240226), Fisher's exact test	# Hits in Ref (Homo sapiens)	# Hits obs	expected	Fold Enrichment	+/-	raw P value	FDR		Reactome pathways	# Hits in Ref (Homo sapiens)	# Hits obs	expected	Fold Enrichment	+/-	raw P value	FDR		Predicted pioneer in selected GO Biological process by PANTHER
SMCA5	-0.887	activator		regulation of epidermal cell division	3	2	0.01	> 100	+	4.02e-05	0.00515		GLI proteins bind promoters of Hh responsive genes to promote transcription	3	2	0.01	> 100	+	4.02e-05	0.0148		regulation of somatic stem cell population maintenance (P63, TAL1)
TBP	-0.676	activator		regulation of cellular process	11167	74	41.21	1.8	+	2.12e-17	9.51e-15		Activation of PUMA and translocation to mitochondria	8	3	0.03	> 100	+	2.67e-06	0.00172		regulation of cardiac muscle cell proliferation (GLI3, COT2, HEY2, P73, TFE2, ZN335, P63, NKX25, PBX1, ZEB1, MLXPL, TAL1, GLI1)
ZEB1	-0.332	activator		regulation of biological process	11722	74	43.26	1.71	+	6.65e-16	2.9e-13		Activation of BH3-only proteins	29	4	0.11	37.37	+	3.79e-06	0.00163		regulation of cardiac muscle cell proliferation (HEY2, P73, NKX25, GLI1)
IRX2	-0.321	activator		biological regulation	12141	74	44.81	1.65	+	6.06e-15	2.31e-12		Intrinsic Pathway for Apoptosis	52	4	0.19	20.84	+	4.06e-05	0.0131		epithelium development (GLI3, IRX2, COT2, HEY2, NR0B1, P63, NKX25, PBX1, GLI1)
MAX	-0.253	activator		glucose mediated signaling pathway	5	2	0.02	> 100	+	0.000133	0.0148		Transcription of E2F targets under negative control by DREAM complex	19	3	0.07	42.78	+	4.49e-05	0.0128		regulation of neuron differentiation (GLI3, HEY2, P73, TFE2, NKX25, PBX1, ZEB1)
ZN423	-0.239	activator		hexose mediated signaling	5	2	0.02	> 100	+	0.000133	0.0146		G0 and Early G1	27	3	0.1	30.11	+	0.000133	0.0342		cell population proliferation (GLI3, Z324A, HEY2, P63, NKX25, PBX1, ZEB1, ZN423)
GLI1	-0.237	activator		sugar mediated signaling pathway	5	2	0.02	> 100	+	0.000133	0.0147		G1/S-Specific Transcription	28	3	0.1	29.03	+	0.000148	0.0347		regulation of epithelial cell differentiation (HEY2, P73, P63, ZEB1)
ZN816	-0.232	activator		carbohydrate mediated signaling	7	2	0.03	77.41	+	0.000279	0.0267		Generic Transcription Pathway	1209	18	4.46	4.03	+	2.94e-07	0.000756		blood vessel development (GLI3, COT2, HEY2, LYL1, NKX25, PKNX1, TAL1)
GLI3	-0.226	activator		semicircular canal development	9	2	0.03	60.21	+	0.000476	0.0419		RNA Polymerase II Transcription	1331	18	4.91	3.66	+	1.19e-06	0.00153		regulation of cell cycle (COT2, P73, TFE2, HINFP, P63, PBX1, TAL1, P63, SMCA5, GLI1)
ZN708	-0.214	activator		tube development	905	17	3.34	5.09	+	2.43e-08	5.15e-06											noradrenergic neuron differentiation (PHX2A, PHX2B)
P63	-0.194	activator		anatomical structure development	5231	51	19.31	2.64	+	2.41e-14	8.98e-12											nervous system development (PHX2A, NKX61, PO6F1, DMBX1, LHX9, CRX, PO3F3, E2F1, UNC4, RX, HME1, PHX2B, NKX62 ,HXD3, PRRX1, ONEC2)
MLXPL	-0.193	activator		developmental process	5739	53	21.18	2.5	+	3.85e-14	1.37e-11											negative regulation of oligodendrocyte differentiation (NKX61, NKX62)
ZBT48	-0.192	activator		multicellular organism development	3964	44	14.63	3.01	+	9.92e-14	3.36e-11											dopaminergic neuron differentiation (PHX2A, HME1, PHX2B)
HINFP	-0.188	activator		multicellular organismal process	6745	51	24.89	2.05	+	1.55e-09	3.76e-07											negative regulation of gliogenesis (NKX61, NR1D1, NKX62)
P73	-0.177	activator		sensory organ development	599	9	2.21	4.07	+	0.000353	0.032											skeletal muscle cell differentiation (PHX2B, MYF6, HLF)
COT2	-0.171	activator		animal organ development	2869	45	10.59	4.25	+	4.91e-20	2.5e-17											positive regulation of epithelial cell differentiation (NKX61, HME1, VEZF1)
ZN708	-0.168	activator		proximal/distal pattern formation	35	6	0.13	46.45	+	3.08e-09	7.23e-07											epithelial cell development (NKX61, HME1, E2F4, HLF, VEZF1, ONEC2)
NKX25	-0.163	activator		regionalization	415	13	1.53	8.49	+	3.63e-09	8.25e-07											regulation of cold-induced thermogenesis (ZBT7B, HLF, PHX2B, NR1D1)
TAL1	-0.16	activator		pattern specification process	463	16	1.71	9.36	+	1.04e-11	3.04e-09											cell fate commitment (HLF, MYF6, NKX62, PRRX1, ONEC2)
ZN667	-0.155	activator		sympathetic nervous system development	22	3	0.08	36.95	+	7.07e-05	0.00849											DNA-templated transcription (NKX61, ZBT7B, E2F1, HLF, MAZ, HXD3, PRRX1)
PBX1	-0.149	activator		system development	3546	42	13.09	3.21	+	6.27e-14	2.17e-11											cell population proliferation (NKX61, HME1, LHX9, PO3F3, UNC4, PHX2B, PRRX1)
TFCP2	-0.141	activator		nervous system development	2207	30	8.15	3.68	+	6.06e-11	1.68e-08
P73	-0.14	activator		negative regulation of glial cell differentiation	26	3	0.1	31.26	+	0.000118	0.0134
Z324A	-0.134	activator		negative regulation of gliogenesis	42	3	0.16	19.35	+	0.0005	0.0433
ZN816	-0.131	activator		regulation of neurogenesis	389	7	1.44	4.88	+	0.00058	0.05
P63	-0.131	activator		regulation of cell development	836	11	3.09	3.57	+	0.000238	0.0238
PKNX1	-0.122	activator		regulation of cell differentiation	1566	22	5.78	3.81	+	2.78e-08	5.65e-06
ZN335	-0.111	activator		regulation of developmental process	2448	24	9.03	2.66	+	4.35e-06	0.00069
TFE2	-0.109	activator		regulation of multicellular organismal development	1404	15	5.18	2.89	+	0.000162	0.0173
MAFA	-0.109	activator		regulation of multicellular organismal process	2966	26	10.95	2.38	+	1.89e-05	0.00264
HEY2	-0.093	activator		negative regulation of biological process	5208	41	19.22	2.13	+	9.34e-08	1.76e-05
ZN320	-0.0912	activator		negative regulation of developmental process	919	13	3.39	3.83	+	2.88e-05	0.00378
ZN341	-0.0813	activator		negative regulation of cell differentiation	670	13	2.47	5.26	+	9.45e-07	0.000164
TAL1	-0.0738	activator		negative regulation of cellular process	4848	41	17.89	2.29	+	1.13e-08	2.53e-06
LYL1	-0.0716	activator		regulation of glial cell differentiation	77	4	0.28	14.08	+	0.000189	0.0196
MYCN	-0.0643	activator		keratinocyte proliferation	27	3	0.1	30.11	+	0.000133	0.0149
BHE22	-0.0278	activator		epithelial cell proliferation	178	6	0.66	9.13	+	5.08e-05	0.00624
NR0B1	-0.027	activator		cell population proliferation	732	15	2.7	5.55	+	6e-08	1.19e-05
CR3L2	-0.0249	activator		regulation of cardiac muscle cell proliferation	38	4	0.14	28.52	+	1.15e-05	0.00167
ZNF76	-0.0221	activator		regulation of cardiac muscle tissue growth	54	4	0.2	20.07	+	4.71e-05	0.00593
TEF	-0.0176	activator		regulation of heart growth	60	4	0.22	18.06	+	7.14e-05	0.00851
HXB7	-0.0135	activator		regulation of organ growth	89	4	0.33	12.18	+	0.00033	0.0301
FLI1	-0.00639	activator		regulation of cell population proliferation	1676	22	6.19	3.56	+	9.3e-08	1.77e-05
KAISO	0.00288	activator		positive regulation of oligodendrocyte differentiation	29	3	0.11	28.03	+	0.000165	0.0173
ZF64A	0.0162	activator		positive regulation of developmental process	1337	19	4.93	3.85	+	2.62e-07	4.7e-05
ONEC2	0.0189	activator		positive regulation of biological process	6210	57	22.92	2.49	+	9e-16	3.71e-13
ZBT14	0.0255	activator		positive regulation of cell differentiation	871	16	3.21	4.98	+	9.16e-08	1.77e-05
MYF6	0.0333	activator		positive regulation of cellular process	5707	57	21.06	2.71	+	1.35e-17	6.22e-15
NKX61	0.0352	activator		cranial nerve morphogenesis	32	3	0.12	25.4	+	0.000222	0.0224
PO2F3	0.0439	activator		cranial nerve development	65	4	0.24	16.67	+	9.78e-05	0.0115
PATZ1	0.0498	activator		nerve development	98	4	0.36	11.06	+	0.000476	0.0417
ZBT7B	0.0543	activator		anatomical structure morphogenesis	2239	31	8.26	3.75	+	1.53e-11	4.41e-09
PO6F1	0.0583	activator		dopaminergic neuron differentiation	36	3	0.13	22.58	+	0.000316	0.0296
E2F6	0.0601	activator		neuron differentiation	1095	15	4.04	3.71	+	9.34e-06	0.00137
E2F4	0.0616	activator		generation of neurons	1171	16	4.32	3.7	+	4.6e-06	0.000724
NKX61	0.0755	activator		neurogenesis	1346	16	4.97	3.22	+	2.62e-05	0.00351
PO3F3	0.1	activator		cell differentiation	3654	42	13.49	3.11	+	1.81e-13	5.98e-11
VEZF1	0.103	activator		cellular developmental process	3657	42	13.5	3.11	+	1.86e-13	6.03e-11
E2F1	0.103	activator		endocrine pancreas development	38	3	0.14	21.39	+	0.000371	0.0333
NKX62	0.105	activator		endocrine system development	132	8	0.49	16.42	+	3.01e-08	6.04e-06
MEOX2	0.111	activator		stem cell proliferation	73	5	0.27	18.56	+	7.4e-06	0.00112
NR1D1	0.12	activator		positive regulation of neuron differentiation	93	6	0.34	17.48	+	1.22e-06	0.000209
HME1	0.14	activator		regulation of neuron differentiation	194	10	0.72	13.97	+	2.43e-09	5.79e-07
HXD3	0.154	activator		positive regulation of epithelial cell differentiation	64	4	0.24	16.93	+	9.2e-05	0.0109
NRF1	0.156	activator		regulation of epithelial cell differentiation	157	7	0.58	12.08	+	1.84e-06	0.000309
DMBX1	0.175	activator		regulation of stem cell proliferation	83	5	0.31	16.32	+	1.39e-05	0.00198
RX	0.175	activator		neuron fate commitment	72	4	0.27	15.05	+	0.000146	0.0159
MAZ	0.187	activator		cell fate commitment	256	12	0.94	12.7	+	1.62e-10	4.4e-08
E2F4	0.195	activator		smoothened signaling pathway	92	5	0.34	14.73	+	2.29e-05	0.00312
PATZ1	0.199	activator		negative regulation of neuron differentiation	74	4	0.27	14.65	+	0.000162	0.0175
SP4	0.2	activator		intrinsic apoptotic signaling pathway in response to DNA damage	74	4	0.27	14.65	+	0.000162	0.0174
LHX9	0.201	activator		embryonic skeletal system morphogenesis	94	5	0.35	14.41	+	2.55e-05	0.00344
SP4	0.212	activator		skeletal system morphogenesis	232	6	0.86	7.01	+	0.000217	0.0221
PRRX1	0.216	activator		skeletal system development	507	10	1.87	5.34	+	1.67e-05	0.00235
SP2	0.218	activator		animal organ morphogenesis	996	20	3.68	5.44	+	3.36e-10	8.84e-08
UNC4	0.232	activator		embryonic skeletal system development	129	6	0.48	12.6	+	8.21e-06	0.00123
SP2	0.244	activator		chordate embryonic development	664	15	2.45	6.12	+	1.66e-08	3.57e-06
PHX2A	0.296	activator		embryo development ending in birth or egg hatching	685	15	2.53	5.93	+	2.51e-08	5.17e-06
PHX2B	0.311	activator		embryo development	1059	20	3.91	5.12	+	9.79e-10	2.53e-07
HLF	0.327	activator		embryonic organ morphogenesis	304	7	1.12	6.24	+	0.000131	0.0147
DBP	0.355	activator		embryonic organ development	460	13	1.7	7.66	+	1.24e-08	2.7e-06
CRX	0.409	activator		embryonic morphogenesis	596	13	2.2	5.91	+	2.52e-07	4.57e-05
				nephron tubule development	86	4	0.32	12.6	+	0.000289	0.0274
				renal tubule development	91	4	0.34	11.91	+	0.000359	0.0324
				epithelium development	1111	21	4.1	5.12	+	3.31e-10	8.86e-08
				tissue development	1769	30	6.53	4.59	+	2.14e-13	6.79e-11
				anterior/posterior pattern specification	220	9	0.81	11.08	+	1.18e-07	2.19e-05
				spinal cord development	98	4	0.36	11.06	+	0.000476	0.0415
				central nervous system development	1008	21	3.72	5.64	+	5.54e-11	1.56e-08
				embryonic limb morphogenesis	125	5	0.46	10.84	+	9.96e-05	0.0116
				limb morphogenesis	154	5	0.57	8.8	+	0.000264	0.0258
				limb development	191	7	0.7	9.93	+	6.74e-06	0.00105
				appendage development	191	7	0.7	9.93	+	6.74e-06	0.00104
				appendage morphogenesis	154	5	0.57	8.8	+	0.000264	0.0256
				embryonic appendage morphogenesis	125	5	0.46	10.84	+	9.96e-05	0.0115
				positive regulation of transcription by RNA polymerase II	1265	49	4.67	10.5	+	1e-40	1.91e-37
				positive regulation of DNA-templated transcription	1711	54	6.31	8.55	+	2.46e-41	6.26e-38
				regulation of DNA-templated transcription	3440	72	12.7	5.67	+	3.77e-51	2.87e-47
				regulation of RNA biosynthetic process	3459	72	12.77	5.64	+	5.6e-51	2.85e-47
				regulation of macromolecule biosynthetic process	5026	72	18.55	3.88	+	2.34e-39	3.25e-36
				regulation of macromolecule metabolic process	6033	73	22.27	3.28	+	2.25e-35	2.01e-32
				regulation of metabolic process	6559	73	24.21	3.02	+	9.33e-33	7.49e-30
				regulation of cellular biosynthetic process	5159	72	19.04	3.78	+	1.5e-38	1.91e-35
				regulation of cellular metabolic process	6054	73	22.34	3.27	+	2.89e-35	2.45e-32
				regulation of biosynthetic process	5190	72	19.16	3.76	+	2.3e-38	2.51e-35
				regulation of RNA metabolic process	3758	72	13.87	5.19	+	2.17e-48	8.27e-45
				regulation of nucleobase-containing compound metabolic process	4061	72	14.99	4.8	+	5.66e-46	1.73e-42
				regulation of nitrogen compound metabolic process	5474	73	20.2	3.61	+	1.98e-38	2.33e-35
				regulation of primary metabolic process	5622	73	20.75	3.52	+	1.37e-37	1.39e-34
				regulation of gene expression	4898	72	18.08	3.98	+	3.72e-40	6.31e-37
				positive regulation of RNA biosynthetic process	1714	54	6.33	8.54	+	2.7e-41	5.89e-38
				positive regulation of RNA metabolic process	1852	54	6.84	7.9	+	1.61e-39	2.45e-36
				positive regulation of nucleobase-containing compound metabolic process	2059	54	7.6	7.11	+	4.19e-37	3.99e-34
				positive regulation of nitrogen compound metabolic process	2998	54	11.06	4.88	+	1.1e-28	7.32e-26
				positive regulation of metabolic process	3719	55	13.73	4.01	+	4.83e-25	2.83e-22
				positive regulation of cellular metabolic process	3341	55	12.33	4.46	+	2e-27	1.27e-24
				positive regulation of macromolecule metabolic process	3413	54	12.6	4.29	+	7.69e-26	4.69e-23
				positive regulation of macromolecule biosynthetic process	2604	54	9.61	5.62	+	8.2e-32	6.25e-29
				positive regulation of cellular biosynthetic process	2686	54	9.91	5.45	+	4.03e-31	2.93e-28
				positive regulation of biosynthetic process	2707	54	9.99	5.4	+	6.02e-31	4.17e-28
				regulation of transcription by RNA polymerase II	2603	72	9.61	7.49	+	6.83e-60	1.04e-55
				epithelial cell development	192	7	0.71	9.88	+	6.97e-06	0.00106
				epithelial cell differentiation	643	14	2.37	5.9	+	8.38e-08	1.64e-05
				cell development	2240	27	8.27	3.27	+	1.14e-08	2.51e-06
				skeletal muscle tissue development	144	5	0.53	9.41	+	0.000193	0.0198
				muscle tissue development	344	7	1.27	5.51	+	0.000278	0.0268
				skeletal muscle organ development	156	5	0.58	8.68	+	0.00028	0.0267
				muscle organ development	315	8	1.16	6.88	+	2.1e-05	0.00288
				muscle structure development	517	10	1.91	5.24	+	1.97e-05	0.00273
				cartilage development	178	6	0.66	9.13	+	5.08e-05	0.00629
				connective tissue development	236	6	0.87	6.89	+	0.000238	0.0237
				central nervous system neuron differentiation	179	6	0.66	9.08	+	5.24e-05	0.00639
				regulation of cold-induced thermogenesis	151	5	0.56	8.97	+	0.000241	0.0239
				hindbrain development	161	5	0.59	8.41	+	0.000324	0.0298
				brain development	742	17	2.74	6.21	+	1.27e-09	3.17e-07
				head development	792	17	2.92	5.82	+	3.38e-09	7.82e-07
				negative regulation of transcription by RNA polymerase II	940	29	3.47	8.36	+	9.23e-20	4.54e-17
				negative regulation of DNA-templated transcription	1279	34	4.72	7.2	+	2.18e-21	1.23e-18
				negative regulation of RNA biosynthetic process	1294	34	4.78	7.12	+	3.16e-21	1.72e-18
				negative regulation of RNA metabolic process	1410	34	5.2	6.53	+	4.75e-20	2.5e-17
				negative regulation of macromolecule metabolic process	2609	35	9.63	3.63	+	8.69e-13	2.65e-10
				negative regulation of metabolic process	2828	35	10.44	3.35	+	9.16e-12	2.74e-09
				negative regulation of nucleobase-containing compound metabolic process	1534	34	5.66	6.01	+	6.63e-19	3.16e-16
				negative regulation of cellular metabolic process	2572	35	9.49	3.69	+	5.7e-13	1.77e-10
				negative regulation of nitrogen compound metabolic process	2188	34	8.08	4.21	+	3.15e-14	1.14e-11
				negative regulation of macromolecule biosynthetic process	2061	35	7.61	4.6	+	6.99e-16	2.96e-13
				negative regulation of cellular biosynthetic process	2113	35	7.8	4.49	+	1.51e-15	6.04e-13
				negative regulation of biosynthetic process	2127	35	7.85	4.46	+	1.85e-15	7.22e-13
				transcription by RNA polymerase II	400	11	1.48	7.45	+	2.39e-07	4.39e-05
				DNA-templated transcription	539	15	1.99	7.54	+	9.99e-10	2.54e-07
				RNA biosynthetic process	551	15	2.03	7.38	+	1.35e-09	3.32e-07
				nucleobase-containing compound biosynthetic process	938	15	3.46	4.33	+	1.42e-06	0.00024
				cellular nitrogen compound biosynthetic process	1539	15	5.68	2.64	+	0.000437	0.0387
				heterocycle biosynthetic process	1014	15	3.74	4.01	+	3.69e-06	0.000599
				organic cyclic compound biosynthetic process	1150	16	4.24	3.77	+	3.65e-06	0.000599
				aromatic compound biosynthetic process	1024	15	3.78	3.97	+	4.16e-06	0.000668
				RNA metabolic process	1530	15	5.65	2.66	+	0.000411	0.0366
				forebrain development	413	10	1.52	6.56	+	2.77e-06	0.000459
				lymphocyte differentiation	296	7	1.09	6.41	+	0.000111	0.0127
				mononuclear cell differentiation	339	7	1.25	5.59	+	0.000254	0.025
				leukocyte differentiation	432	8	1.59	5.02	+	0.000191	0.0196
				hemopoiesis	699	12	2.58	4.65	+	9.03e-06	0.00134
				regulation of epithelial cell proliferation	361	8	1.33	6	+	5.51e-05	0.00667
				gland development	430	9	1.59	5.67	+	2.87e-05	0.00381
				blood vessel morphogenesis	431	9	1.59	5.66	+	2.92e-05	0.00381
				tube morphogenesis	684	15	2.52	5.94	+	2.46e-08	5.14e-06
				blood vessel development	530	12	1.96	6.13	+	5.18e-07	9.18e-05
				vasculature development	551	12	2.03	5.9	+	7.8e-07	0.000137
				circulatory system development	928	13	3.43	3.8	+	3.18e-05	0.00411
				positive regulation of cell population proliferation	950	13	3.51	3.71	+	4.05e-05	0.00515
				anatomical structure formation involved in morphogenesis	971	13	3.58	3.63	+	5.08e-05	0.00634
				regulation of cell cycle	1090	13	4.02	3.23	+	0.000162	0.0172
				protein metabolic process	3548	2	13.09	0.15	-	0.000176	0.0183
				organonitrogen compound metabolic process	4671	3	17.24	0.17	-	1.21e-05	0.00175
				Unclassified	2787	1	10.29	0.1	-	0.000319	0.0296
				macromolecule modification	2291	0	8.46	< 0.01	-	0.000304	0.0286

## Sheet: RPEprogenVsDiffRPE_TF-Repressor
TF	IntvsRPE weighted_meanDifference	classification_q0.001_final		GO Biological process - PANTHER Overrepresentation Test (Released 20240226), Fisher's exact test	# Hits in Ref (Homo sapiens)	# Hits obs	expected	Fold Enrichment	+/-	raw P value	FDR		Reactome pathways	# Hits in Ref (Homo sapiens)	# Hits obs	expected	Fold Enrichment	+/-	raw P value	FDR		Predicted pioneer in selected GO Biological process by PANTHER
ALX4	0.324	repressor		regulation of metanephric glomerular mesangial cell proliferation	2	2	0.01	> 100	+	6.75e-06	0.000836		NOTCH2 intracellular domain regulates transcription	12	3	0.03	95.33	+	3.69e-06	0.00158		epithelium development (ALX4, WT1, BARX1, MSX2, DLX6, HNF1B, VAX1)
WT1	0.209	repressor		regulation of glomerular mesangial cell proliferation	10	2	0.03	76.27	+	0.0003	0.0158		Signaling by NOTCH2	33	3	0.09	34.67	+	8.8e-05	0.0189		Repressors that were preferentially functional in RPE progenitors were associated to epithelial cell differentiation (EPAS1, THB, HES5, SUH, TBX3, ASCL1, HES1)
VAX1	0.192	repressor		regulation of cell proliferation involved in kidney development	14	2	0.04	54.48	+	0.000602	0.0273		Regulation of gene expression in late stage (branching morphogenesis) pancreatic bud precursor cells	16	3	0.04	71.5	+	9.32e-06	0.00343		positive regulation of the Notch signaling pathway (HES1, HES5)
KLF14	0.163	repressor		regulation of cell population proliferation	1676	22	4.4	5.01	+	5.75e-11	1.95e-08		Regulation of beta-cell development	39	3	0.1	29.33	+	0.000146	0.0289		neuronal stem cell population maintenance (HES1, HES5)
KLF9	0.163	repressor		regulation of cellular process	11167	53	29.28	1.81	+	2.16e-13	9.67e-11		NOTCH4 Intracellular Domain Regulates Transcription	20	3	0.05	57.2	+	1.88e-05	0.00606		forebrain radial glial cell differentiatio (HES1, HES5)
LMX1B	0.144	repressor		regulation of biological process	11722	53	30.74	1.72	+	4.96e-12	1.94e-09		Nuclear Receptor transcription pathway	41	6	0.11	55.8	+	1.02e-09	2.64e-06		negative regulation of forebrain neuron differentiation (HES1, HES5)
EGR1	0.143	repressor		biological regulation	12141	53	31.84	1.66	+	1.81e-11	6.56e-09		Generic Transcription Pathway	1209	17	3.17	5.36	+	6.22e-09	8.01e-06		Negative regulation of neuron differentiation (HES1, HES5, ASCL1)
DLX6	0.127	repressor		stomach neuroendocrine cell differentiation	2	2	0.01	> 100	+	6.75e-06	0.00083		RNA Polymerase II Transcription	1331	17	3.49	4.87	+	2.59e-08	1.67e-05		Negative regulation of hematopoietic progenitor cell differentiation (HES1, HES5, ASCL1)
LMX1A	0.127	repressor		neuroendocrine cell differentiation	16	2	0.04	47.67	+	0.000791	0.0343		NOTCH3 Intracellular Domain Regulates Transcription	24	3	0.06	47.67	+	3.32e-05	0.00855		myogenesis (MYOG, HTF4, TBX3, MYOD1)
PO3F4	0.095	repressor		neuron differentiation	1095	10	2.87	3.48	+	0.000489	0.0233		Signaling by NOTCH3	48	3	0.13	23.83	+	0.000271	0.0437		positive regulation of skeletal muscle fiber development (MYOG, HTF4, TBX3, MYOD1, EPAS1, SUH)
ARI3A	0.081	repressor		generation of neurons	1171	10	3.07	3.26	+	0.000824	0.0355		Myogenesis	28	3	0.07	40.86	+	5.33e-05	0.0125		myoblast proliferation and muscle development (EPAS1, SUH)
PURA	0.0764	repressor		cell differentiation	3654	32	9.58	3.34	+	1.07e-11	4.06e-09		NGF-stimulated transcription	39	4	0.1	39.11	+	3.24e-06	0.00167		NGF-stimulated transcription ( ASCL1, HTF4, EGR3)
HNF1B	0.0761	repressor		cellular developmental process	3657	32	9.59	3.34	+	1.09e-11	4.05e-09		Nuclear Events (kinase and transcription factor activation)	61	4	0.16	25.01	+	1.97e-05	0.00565		regulation of cholesterol biosynthetic process and storage (SRBP1, SRBP2, PPARD NR1H3)
HNF1B	0.0373	repressor		developmental process	5739	36	15.05	2.39	+	3.34e-09	8.93e-07		Signaling by NTRK1 (TRKA)	112	4	0.29	13.62	+	0.000213	0.0391		Regulation of cell population proliferation (OSR2, MYOG, HES5, VDR, HNF4A, EGR3, PLAG1, PPARD, NR1D1, SUH, TBX3, SOX7, ASCL1, HES1, MYOD1)
MBD2	0.0372	repressor		nervous system development	2207	17	5.79	2.94	+	2.95e-05	0.00273		NOTCH1 Intracellular Domain Regulates Transcription	46	3	0.12	24.87	+	0.000239	0.041		Response to thyroid hormone (THB, HES1)
WT1	0.0258	repressor		system development	3546	27	9.3	2.9	+	3.31e-08	7.3e-06											Response to chemical (HTF4, SRBP1, MYOG, EPAS1, THB, SRBP2, VDR, HNF4A, EGR3. ESR2, PPARD, NR1D1, ASCL1, HES1, NR1H3, MYOD1)
BARX1	0.024	repressor		anatomical structure development	5231	33	13.72	2.41	+	3.05e-08	6.95e-06											Positive regulation of BMP signaling pathway (HES5, SUH, HES1)
MSX2	0.0182	repressor		multicellular organism development	3964	28	10.4	2.69	+	8.04e-08	1.61e-05											transmembrane receptor protein serine/threonine kinase signaling pathway (HES5, SUH, HES1)
PLAG1	-0.00205	repressor		multicellular organismal process	6745	35	17.69	1.98	+	1.54e-06	0.000238											Regulation of cell communication (ZBT7A, SRBP1, THB, HES5, SRBP2, VDR, HNF4A, PPARD, NR1D1, SUH, HIC1, SOX7, ASCL1, HES1, NR1H3)
SUH	-0.00646	repressor		neuroepithelial cell differentiation	33	3	0.09	34.67	+	8.8e-05	0.00607											Negative regulation of cold-induced thermogenesis (NR1D1, SUH, NR1H3)
ZN563	-0.0376	repressor		epithelial cell differentiation	643	12	1.69	7.12	+	8.01e-08	1.63e-05											negative regulation of macrophage activation (NR1D1, NR1H3)
OSR2	-0.0451	repressor		epithelium development	1111	15	2.91	5.15	+	1.03e-07	1.99e-05											Negative regulation of stem cell differentiation (HES5, TBX3, HES1)
SOX7	-0.0462	repressor		tissue development	1769	22	4.64	4.74	+	1.64e-10	5.31e-08											Stem cell population maintenance (HES5, SUH, TBX3, HES1)
MYOG	-0.0612	repressor		stomach development	5	2	0.01	> 100	+	6.72e-05	0.00495											Regulation of epithelial cell proliferation (OSR2, HES5, VDR, EGR3, PPARD, NR1D1, SUH, HES1)
ZEP2	-0.0649	repressor		digestive tract development	133	4	0.35	11.47	+	0.00041	0.0204											Cellular response to nutrient levels (HES5, SUH, TBX3, HES1, SRBP1, SRBP2, VDR, PPARD, MYOD1, OSR2, THB, HES5, PBX3)
Z354A	-0.0842	repressor		tube development	905	14	2.37	5.9	+	5.7e-08	1.21e-05											Eye development (OSR2, THB, HES5, PBX3, HES1)
MYOD1	-0.0961	repressor		digestive system development	145	5	0.38	13.15	+	3.87e-05	0.00333											Cellular response to estradiol stimulus (MYOG, ESR2, MYOD1)
HES1	-0.0998	repressor		hepatoblast differentiation	2	2	0.01	> 100	+	6.75e-06	0.000823											Response to oxygen-containing compound (HTF4, SRBP1, MYOG, VDR, HNF4A, ESR2, NR1D1, ASCL1, HES1, NR1H3, MYOD1)
SRBP2	-0.105	repressor		stem cell differentiation	182	5	0.48	10.48	+	0.000114	0.0074											Intracellular receptor signaling pathways (SRBP1, THB, VDR, HNF4A, ESR2, PPARD, NR1D1, NR1H3)
ZN563	-0.108	repressor		gland development	430	9	1.13	7.98	+	1.61e-06	0.000245											Cellular response to tumor necrosis factor (MYOG, NR1D1, HES1, MYOD1)
NR1D1	-0.109	repressor		animal organ development	2869	28	7.52	3.72	+	4.4e-11	1.53e-08											Regulation of Wnt signaling pathway (EGR1, BARX1, SOX7,HNF1B,MBD2,SUH,HIC1)
MXI1	-0.119	repressor		negative regulation of forebrain neuron differentiation	3	2	0.01	> 100	+	2.02e-05	0.00204
ESR2	-0.122	repressor		regulation of forebrain neuron differentiation	5	2	0.01	> 100	+	6.72e-05	0.00499
ZN436	-0.126	repressor		regulation of neuron differentiation	194	5	0.51	9.83	+	0.000153	0.00935
HTF4	-0.135	repressor		regulation of cell differentiation	1566	18	4.11	4.38	+	4.51e-08	9.69e-06
COE1	-0.144	repressor		regulation of developmental process	2448	23	6.42	3.58	+	1.3e-08	3.25e-06
ASCL1	-0.146	repressor		negative regulation of neuron differentiation	74	4	0.19	20.61	+	4.24e-05	0.00349
MXI1	-0.146	repressor		negative regulation of cell differentiation	670	12	1.76	6.83	+	1.25e-07	2.35e-05
ZN524	-0.154	repressor		negative regulation of developmental process	919	14	2.41	5.81	+	6.9e-08	1.44e-05
PBX3	-0.157	repressor		negative regulation of biological process	5208	35	13.66	2.56	+	1.05e-09	3.14e-07
ZN329	-0.159	repressor		negative regulation of cellular process	4848	35	12.71	2.75	+	1.29e-10	4.28e-08
EPAS1	-0.171	repressor		negative regulation of pro-B cell differentiation	3	2	0.01	> 100	+	2.02e-05	0.00203
EGR3	-0.176	repressor		regulation of pro-B cell differentiation	8	2	0.02	95.33	+	0.000187	0.0109
TBX3	-0.179	repressor		regulation of lymphoid progenitor cell differentiation	12	2	0.03	63.56	+	0.000438	0.0215
HNF4A	-0.181	repressor		negative regulation of lymphoid progenitor cell differentiation	4	2	0.01	> 100	+	4.04e-05	0.00334
SRBP1	-0.184	repressor		negative regulation of hematopoietic progenitor cell differentiation	15	2	0.04	50.84	+	0.000693	0.0306
VDR	-0.186	repressor		regulation of timing of neuron differentiation	3	2	0.01	> 100	+	2.02e-05	0.00201
THB	-0.189	repressor		regulation of timing of cell differentiation	12	3	0.03	95.33	+	3.69e-06	0.000489
HIC1	-0.199	repressor		regulation of development, heterochronic	12	3	0.03	95.33	+	3.69e-06	0.000493
PPARD	-0.2	repressor		circadian temperature homeostasis	3	2	0.01	> 100	+	2.02e-05	0.002
ESR2	-0.201	repressor		circadian rhythm	137	5	0.36	13.92	+	2.95e-05	0.00274
NR1H3	-0.208	repressor		rhythmic process	269	6	0.71	8.51	+	7.18e-05	0.00523
HES5	-0.215	repressor		negative regulation of inner ear auditory receptor cell differentiation	4	2	0.01	> 100	+	4.04e-05	0.00338
VDR	-0.228	repressor		negative regulation of inner ear receptor cell differentiation	4	2	0.01	> 100	+	4.04e-05	0.00342
GLIS1	-0.259	repressor		regulation of inner ear receptor cell differentiation	9	2	0.02	84.74	+	0.00024	0.0137
ZBT7A	-0.267	repressor		regulation of mechanoreceptor differentiation	9	2	0.02	84.74	+	0.00024	0.0137
ZN547	-0.648	repressor		negative regulation of mechanoreceptor differentiation	4	2	0.01	> 100	+	4.04e-05	0.0034
CENPB	-1.68	repressor		regulation of inner ear auditory receptor cell differentiation	9	2	0.02	84.74	+	0.00024	0.0136
				regulation of epidermal cell differentiation	58	4	0.15	26.3	+	1.61e-05	0.00174
				regulation of epithelial cell differentiation	157	6	0.41	14.57	+	3.41e-06	0.000464
				regulation of multicellular organismal development	1404	16	3.68	4.35	+	3.55e-07	6.15e-05
				regulation of multicellular organismal process	2966	24	7.78	3.09	+	9.96e-08	1.95e-05
				regulation of epidermis development	64	4	0.17	23.83	+	2.39e-05	0.00232
				negative regulation of epidermal cell differentiation	14	3	0.04	81.71	+	6.08e-06	0.000766
				negative regulation of epidermis development	14	3	0.04	81.71	+	6.08e-06	0.000772
				negative regulation of epithelial cell differentiation	49	4	0.13	31.13	+	8.2e-06	0.000992
				S-shaped body morphogenesis	6	3	0.02	> 100	+	3.39e-07	5.94e-05
				anatomical structure morphogenesis	2239	22	5.87	3.75	+	1.4e-08	3.43e-06
				nephron morphogenesis	73	4	0.19	20.89	+	4.02e-05	0.00344
				kidney morphogenesis	90	4	0.24	16.95	+	9.13e-05	0.00619
				kidney development	307	6	0.81	7.45	+	0.000148	0.00906
				renal system development	317	6	0.83	7.22	+	0.000176	0.0105
				animal organ morphogenesis	996	16	2.61	6.13	+	2.97e-09	8.07e-07
				nephron development	140	5	0.37	13.62	+	3.27e-05	0.00295
				comma-shaped body morphogenesis	4	2	0.01	> 100	+	4.04e-05	0.00336
				positive regulation of skeletal muscle tissue regeneration	5	2	0.01	> 100	+	6.72e-05	0.00497
				positive regulation of developmental growth	167	4	0.44	9.13	+	0.000962	0.0405
				positive regulation of developmental process	1337	13	3.51	3.71	+	3.11e-05	0.00284
				positive regulation of biological process	6210	37	16.28	2.27	+	1.05e-08	2.67e-06
				regulation of growth	621	8	1.63	4.91	+	0.0002	0.0115
				regulation of skeletal muscle tissue regeneration	8	2	0.02	95.33	+	0.000187	0.0108
				regulation of response to stimulus	3982	21	10.44	2.01	+	0.000799	0.0345
				myoblast fate commitment	6	2	0.02	> 100	+	0.000101	0.00664
				myoblast differentiation	41	3	0.11	27.9	+	0.000169	0.0102
				muscle structure development	517	12	1.36	8.85	+	7.27e-09	1.91e-06
				cell fate commitment	256	10	0.67	14.9	+	1.1e-09	3.21e-07
				cardiac muscle cell fate commitment	7	2	0.02	> 100	+	0.000141	0.00889
				muscle cell fate commitment	16	4	0.04	95.33	+	7.51e-08	1.55e-05
				muscle cell differentiation	283	5	0.74	6.74	+	0.000863	0.037
				cardiac cell fate commitment	13	2	0.03	58.67	+	0.000517	0.0241
				cardiocyte differentiation	120	4	0.31	12.71	+	0.000277	0.0148
				circulatory system development	928	9	2.43	3.7	+	0.000631	0.0281
				muscle tissue development	344	8	0.9	8.87	+	2.98e-06	0.000417
				forebrain radial glial cell differentiation	7	2	0.02	> 100	+	0.000141	0.00885
				radial glial cell differentiation	14	2	0.04	54.48	+	0.000602	0.0274
				forebrain generation of neurons	54	4	0.14	28.25	+	1.21e-05	0.00138
				forebrain development	413	7	1.08	6.46	+	9.75e-05	0.00649
				brain development	742	10	1.95	5.14	+	1.98e-05	0.00201
				central nervous system development	1008	10	2.64	3.78	+	0.000253	0.0139
				head development	792	12	2.08	5.78	+	7.47e-07	0.000124
				metanephric nephron tubule morphogenesis	8	2	0.02	95.33	+	0.000187	0.0109
				metanephric nephron morphogenesis	19	3	0.05	60.21	+	1.6e-05	0.00175
				metanephros morphogenesis	26	3	0.07	44	+	4.25e-05	0.00341
				metanephros development	86	5	0.23	22.17	+	3.04e-06	0.000421
				metanephric nephron development	32	3	0.08	35.75	+	8.01e-05	0.00565
				metanephric nephron tubule development	18	2	0.05	42.37	+	0.00101	0.042
				metanephric epithelium development	24	3	0.06	47.67	+	3.32e-05	0.00298
				kidney epithelium development	142	4	0.37	10.74	+	0.000525	0.0244
				nephron tubule development	86	4	0.23	17.74	+	7.65e-05	0.0055
				renal tubule development	91	4	0.24	16.76	+	9.53e-05	0.00637
				nephron epithelium development	110	4	0.29	13.87	+	0.000198	0.0115
				metanephric nephron epithelium development	20	2	0.05	38.13	+	0.00124	0.0499
				metanephric tubule morphogenesis	11	2	0.03	69.33	+	0.000366	0.0186
				epithelial tube morphogenesis	317	8	0.83	9.62	+	1.62e-06	0.000245
				morphogenesis of an epithelium	463	8	1.21	6.59	+	2.58e-05	0.00243
				tissue morphogenesis	574	8	1.51	5.31	+	0.000117	0.00757
				tube morphogenesis	684	10	1.79	5.58	+	9.78e-06	0.00115
				nephron tubule morphogenesis	69	4	0.18	22.11	+	3.22e-05	0.00292
				renal tubule morphogenesis	73	4	0.19	20.89	+	4.02e-05	0.00342
				nephron epithelium morphogenesis	71	4	0.19	21.48	+	3.6e-05	0.00316
				positive regulation of cholesterol biosynthetic process	9	2	0.02	84.74	+	0.00024	0.0136
				positive regulation of sterol biosynthetic process	9	2	0.02	84.74	+	0.00024	0.0134
				positive regulation of steroid biosynthetic process	22	3	0.06	52	+	2.53e-05	0.0024
				regulation of steroid biosynthetic process	74	4	0.19	20.61	+	4.24e-05	0.00348
				regulation of lipid biosynthetic process	175	5	0.46	10.9	+	9.45e-05	0.00638
				regulation of lipid metabolic process	319	7	0.84	8.37	+	1.9e-05	0.00196
				regulation of primary metabolic process	5622	53	14.74	3.59	+	4.35e-29	6.03e-26
				regulation of metabolic process	6559	53	17.2	3.08	+	1.5e-25	1.63e-22
				regulation of biosynthetic process	5190	53	13.61	3.89	+	6.33e-31	1.07e-27
				regulation of steroid metabolic process	98	4	0.26	15.56	+	0.000127	0.00817
				positive regulation of steroid metabolic process	27	3	0.07	42.37	+	4.77e-05	0.00371
				positive regulation of lipid metabolic process	124	5	0.33	15.38	+	1.82e-05	0.00193
				positive regulation of metabolic process	3719	33	9.75	3.38	+	2.49e-12	1.06e-09
				positive regulation of lipid biosynthetic process	87	4	0.23	17.53	+	8e-05	0.00567
				positive regulation of biosynthetic process	2707	33	7.1	4.65	+	2.15e-16	1.21e-13
				regulation of sterol biosynthetic process	19	2	0.05	40.14	+	0.00112	0.046
				positive regulation of small molecule metabolic process	138	5	0.36	13.82	+	3.05e-05	0.0028
				regulation of small molecule metabolic process	324	7	0.85	8.24	+	2.1e-05	0.00207
				regulation of cholesterol biosynthetic process	19	2	0.05	40.14	+	0.00112	0.0462
				positive regulation of cholesterol metabolic process	14	2	0.04	54.48	+	0.000602	0.0272
				SREBP signaling pathway	9	2	0.02	84.74	+	0.00024	0.0135
				cellular response to sterol depletion	10	2	0.03	76.27	+	0.0003	0.0158
				response to sterol depletion	12	2	0.03	63.56	+	0.000438	0.0215
				positive regulation of skeletal muscle fiber development	9	2	0.02	84.74	+	0.00024	0.0135
				regulation of skeletal muscle fiber development	13	2	0.03	58.67	+	0.000517	0.0244
				regulation of cell development	836	9	2.19	4.11	+	0.000295	0.0156
				positive regulation of cell development	453	6	1.19	5.05	+	0.00116	0.0473
				positive regulation of cell differentiation	871	10	2.28	4.38	+	7.67e-05	0.00549
				positive regulation of cellular process	5707	37	14.97	2.47	+	5.16e-10	1.61e-07
				negative regulation of cholesterol storage	10	2	0.03	76.27	+	0.0003	0.0157
				regulation of cholesterol storage	17	3	0.04	67.29	+	1.13e-05	0.00129
				regulation of lipid storage	51	4	0.13	29.91	+	9.63e-06	0.00114
				negative regulation of lipid localization	48	3	0.13	23.83	+	0.000271	0.0147
				negative regulation of mesenchymal cell apoptotic process	11	2	0.03	69.33	+	0.000366	0.0185
				regulation of mesenchymal cell apoptotic process	14	3	0.04	81.71	+	6.08e-06	0.00076
				negative regulation of cell fate commitment	11	2	0.03	69.33	+	0.000366	0.0185
				regulation of cell proliferation involved in heart morphogenesis	18	3	0.05	63.56	+	1.35e-05	0.00153
				mesenchymal cell apoptotic process	12	2	0.03	63.56	+	0.000438	0.0214
				regulation of skeletal muscle satellite cell proliferation	12	2	0.03	63.56	+	0.000438	0.0213
				regulation of skeletal muscle cell proliferation	16	2	0.04	47.67	+	0.000791	0.0344
				epithelial to mesenchymal transition involved in endocardial cushion formation	12	2	0.03	63.56	+	0.000438	0.0213
				cardiac epithelial to mesenchymal transition	27	3	0.07	42.37	+	4.77e-05	0.00375
				epithelial to mesenchymal transition	85	4	0.22	17.95	+	7.31e-05	0.0053
				mesenchymal cell differentiation	172	5	0.45	11.09	+	8.71e-05	0.00604
				mesenchyme development	246	6	0.65	9.3	+	4.37e-05	0.00349
				endocardial cushion formation	25	3	0.07	45.76	+	3.76e-05	0.00326
				endocardial cushion morphogenesis	40	3	0.1	28.6	+	0.000157	0.00955
				mesenchyme morphogenesis	56	3	0.15	20.43	+	0.000428	0.0212
				endocardial cushion development	51	3	0.13	22.43	+	0.000325	0.0167
				anatomical structure formation involved in morphogenesis	971	11	2.55	4.32	+	3.59e-05	0.00316
				glial cell fate commitment	13	2	0.03	58.67	+	0.000517	0.0245
				regulation of apoptotic process involved in morphogenesis	13	2	0.03	58.67	+	0.000517	0.0245
				regulation of apoptotic process involved in development	13	2	0.03	58.67	+	0.000517	0.0242
				atrioventricular canal development	13	2	0.03	58.67	+	0.000517	0.0243
				positive regulation of triglyceride biosynthetic process	13	2	0.03	58.67	+	0.000517	0.0242
				regulation of triglyceride biosynthetic process	20	2	0.05	38.13	+	0.00124	0.0495
				regulation of cellular biosynthetic process	5159	53	13.53	3.92	+	4.61e-31	8.78e-28
				regulation of cellular metabolic process	6054	53	15.88	3.34	+	2.18e-27	2.55e-24
				positive regulation of cellular metabolic process	3341	33	8.76	3.77	+	1.12e-13	5.32e-11
				positive regulation of cellular biosynthetic process	2686	33	7.04	4.69	+	1.7e-16	9.98e-14
				negative regulation of oligodendrocyte differentiation	14	2	0.04	54.48	+	0.000602	0.0271
				negative regulation of glial cell differentiation	26	3	0.07	44	+	4.25e-05	0.00343
				negative regulation of gliogenesis	42	3	0.11	27.24	+	0.000182	0.0107
				regulation of gliogenesis	106	4	0.28	14.39	+	0.000172	0.0103
				regulation of neurogenesis	389	6	1.02	5.88	+	0.000525	0.0243
				negative regulation of neurogenesis	147	4	0.39	10.38	+	0.000598	0.0273
				negative regulation of nervous system development	154	4	0.4	9.9	+	0.000711	0.0313
				regulation of glial cell differentiation	77	3	0.2	14.86	+	0.00109	0.0449
				negative regulation of astrocyte differentiation	14	2	0.04	54.48	+	0.000602	0.0271
				regulation of astrocyte differentiation	29	3	0.08	39.45	+	5.94e-05	0.00446
				embryonic hindlimb morphogenesis	28	4	0.07	54.48	+	8.25e-07	0.000135
				hindlimb morphogenesis	36	4	0.09	42.37	+	2.34e-06	0.000343
				limb morphogenesis	154	5	0.4	12.38	+	5.16e-05	0.00395
				limb development	191	5	0.5	9.98	+	0.000143	0.0089
				appendage development	191	5	0.5	9.98	+	0.000143	0.00887
				appendage morphogenesis	154	5	0.4	12.38	+	5.16e-05	0.00393
				embryonic limb morphogenesis	125	5	0.33	15.25	+	1.9e-05	0.00198
				embryonic appendage morphogenesis	125	5	0.33	15.25	+	1.9e-05	0.00197
				embryonic morphogenesis	596	10	1.56	6.4	+	2.91e-06	0.000414
				embryo development	1059	14	2.78	5.04	+	3.91e-07	6.7e-05
				branching involved in mammary gland duct morphogenesis	22	3	0.06	52	+	2.53e-05	0.00241
				mammary gland duct morphogenesis	32	3	0.08	35.75	+	8.01e-05	0.00563
				mammary gland epithelium development	61	3	0.16	18.75	+	0.000551	0.0254
				mammary gland morphogenesis	46	3	0.12	24.87	+	0.000239	0.0137
				gland morphogenesis	107	4	0.28	14.26	+	0.000178	0.0106
				branching morphogenesis of an epithelial tube	137	5	0.36	13.92	+	2.95e-05	0.00276
				morphogenesis of a branching epithelium	166	5	0.44	11.49	+	7.37e-05	0.00532
				morphogenesis of a branching structure	177	5	0.46	10.77	+	9.97e-05	0.00661
				regulation of myoblast proliferation	16	2	0.04	47.67	+	0.000791	0.0346
				negative regulation of macrophage activation	16	2	0.04	47.67	+	0.000791	0.0345
				embryonic forelimb morphogenesis	33	4	0.09	46.22	+	1.63e-06	0.000244
				forelimb morphogenesis	41	4	0.11	37.2	+	3.98e-06	0.000523
				lung epithelial cell differentiation	26	3	0.07	44	+	4.25e-05	0.00346
				lung cell differentiation	26	3	0.07	44	+	4.25e-05	0.00344
				lung development	189	6	0.5	12.11	+	9.89e-06	0.00115
				respiratory system development	216	7	0.57	12.36	+	1.48e-06	0.00023
				respiratory tube development	193	6	0.51	11.85	+	1.11e-05	0.00129
				lung epithelium development	39	3	0.1	29.33	+	0.000146	0.00896
				negative regulation of stem cell differentiation	27	3	0.07	42.37	+	4.77e-05	0.00373
				regulation of stem cell differentiation	81	3	0.21	14.12	+	0.00126	0.0498
				positive regulation of BMP signaling pathway	37	4	0.1	41.23	+	2.62e-06	0.000376
				positive regulation of transmembrane receptor protein serine/threonine kinase signaling pathway	100	4	0.26	15.25	+	0.000137	0.00873
				regulation of transmembrane receptor protein serine/threonine kinase signaling pathway	263	5	0.69	7.25	+	0.000621	0.0278
				regulation of signal transduction	3021	19	7.92	2.4	+	0.000143	0.00882
				regulation of cell communication	3440	20	9.02	2.22	+	0.000314	0.0163
				regulation of signaling	3434	20	9.01	2.22	+	0.000309	0.0161
				regulation of BMP signaling pathway	105	4	0.28	14.53	+	0.000166	0.01
				nephron tubule formation	19	2	0.05	40.14	+	0.00112	0.0461
				cellular response to estradiol stimulus	38	4	0.1	40.14	+	2.92e-06	0.000412
				response to estradiol	116	4	0.3	13.15	+	0.000243	0.0135
				response to lipid	852	13	2.23	5.82	+	2.18e-07	4.01e-05
				response to organic substance	2467	19	6.47	2.94	+	8.23e-06	0.000988
				response to chemical	3780	22	9.91	2.22	+	0.000123	0.00795
				response to oxygen-containing compound	1554	16	4.08	3.93	+	1.38e-06	0.000219
				response to organic cyclic compound	848	15	2.22	6.75	+	2.83e-09	7.85e-07
				cellular response to lipid	528	12	1.38	8.67	+	9.18e-09	2.37e-06
				cellular response to organic substance	1725	15	4.52	3.32	+	2.48e-05	0.00238
				cellular response to chemical stimulus	2389	17	6.26	2.71	+	8.13e-05	0.00568
				cellular response to oxygen-containing compound	1055	12	2.77	4.34	+	1.43e-05	0.00157
				cellular response to organic cyclic compound	466	11	1.22	9	+	2.82e-08	6.62e-06
				mRNA transcription by RNA polymerase II	48	5	0.13	39.72	+	1.61e-07	3e-05
				transcription by RNA polymerase II	400	8	1.05	7.63	+	9e-06	0.00107
				DNA-templated transcription	539	10	1.41	7.07	+	1.18e-06	0.000191
				RNA biosynthetic process	551	10	1.44	6.92	+	1.44e-06	0.000226
				nucleobase-containing compound biosynthetic process	938	10	2.46	4.07	+	0.000141	0.00887
				heterocycle biosynthetic process	1014	10	2.66	3.76	+	0.000266	0.0145
				organic cyclic compound biosynthetic process	1150	10	3.02	3.32	+	0.000717	0.0315
				aromatic compound biosynthetic process	1024	10	2.69	3.72	+	0.000287	0.0153
				mRNA transcription	53	5	0.14	35.97	+	2.68e-07	4.8e-05
				dorsal spinal cord development	20	2	0.05	38.13	+	0.00124	0.05
				regulation of myoblast fusion	20	2	0.05	38.13	+	0.00124	0.0498
				anterior/posterior axis specification, embryo	20	2	0.05	38.13	+	0.00124	0.0496
				pattern specification process	463	12	1.21	9.88	+	2.11e-09	5.96e-07
				tripartite regional subdivision	20	2	0.05	38.13	+	0.00124	0.0502
				segmentation	101	4	0.26	15.1	+	0.000143	0.00885
				regionalization	415	12	1.09	11.03	+	6.12e-10	1.87e-07
				anterior/posterior pattern specification	220	10	0.58	17.33	+	2.51e-10	7.96e-08
				labyrinthine layer blood vessel development	20	2	0.05	38.13	+	0.00124	0.0494
				embryonic organ development	460	10	1.21	8.29	+	2.79e-07	4.94e-05
				chordate embryonic development	664	8	1.74	4.59	+	0.000315	0.0163
				embryo development ending in birth or egg hatching	685	8	1.8	4.45	+	0.000387	0.0194
				placenta development	151	5	0.4	12.63	+	4.7e-05	0.00371
				blood vessel development	530	7	1.39	5.04	+	0.000447	0.0216
				vasculature development	551	7	1.44	4.84	+	0.000563	0.0258
				ventricular septum morphogenesis	41	3	0.11	27.9	+	0.000169	0.0102
				cardiac septum morphogenesis	70	4	0.18	21.79	+	3.41e-05	0.00302
				cardiac septum development	108	4	0.28	14.12	+	0.000185	0.0108
				cardiac chamber development	169	4	0.44	9.03	+	0.00101	0.0419
				cardiac chamber morphogenesis	125	4	0.33	12.2	+	0.000324	0.0167
				ventricular septum development	73	3	0.19	15.67	+	0.000931	0.0393
				cell fate determination	42	3	0.11	27.24	+	0.000182	0.0108
				positive regulation of miRNA transcription	56	4	0.15	27.24	+	1.4e-05	0.00155
				regulation of miRNA transcription	77	5	0.2	24.76	+	1.76e-06	0.00026
				regulation of ncRNA transcription	99	6	0.26	23.11	+	2.27e-07	4.12e-05
				regulation of DNA-templated transcription	3440	53	9.02	5.88	+	2.1e-40	1.6e-36
				regulation of RNA biosynthetic process	3459	53	9.07	5.84	+	2.81e-40	1.43e-36
				regulation of macromolecule biosynthetic process	5026	53	13.18	4.02	+	1.16e-31	2.52e-28
				regulation of macromolecule metabolic process	6033	53	15.82	3.35	+	1.81e-27	2.3e-24
				regulation of RNA metabolic process	3758	53	9.85	5.38	+	2.31e-38	8.8e-35
				regulation of nucleobase-containing compound metabolic process	4061	53	10.65	4.98	+	1.42e-36	4.33e-33
				regulation of nitrogen compound metabolic process	5474	53	14.35	3.69	+	1.06e-29	1.62e-26
				regulation of gene expression	4898	53	12.84	4.13	+	2.95e-32	7.49e-29
				regulation of miRNA metabolic process	89	5	0.23	21.42	+	3.6e-06	0.000486
				positive regulation of miRNA metabolic process	62	4	0.16	24.6	+	2.1e-05	0.00206
				positive regulation of RNA metabolic process	1852	33	4.86	6.79	+	1.84e-21	1.56e-18
				positive regulation of nucleobase-containing compound metabolic process	2059	33	5.4	6.11	+	4.98e-20	4e-17
				positive regulation of nitrogen compound metabolic process	2998	33	7.86	4.2	+	4.57e-15	2.49e-12
				positive regulation of macromolecule metabolic process	3413	33	8.95	3.69	+	2.08e-13	9.61e-11
				positive regulation of DNA-templated transcription	1711	33	4.49	7.35	+	1.53e-22	1.46e-19
				positive regulation of RNA biosynthetic process	1714	33	4.49	7.34	+	1.62e-22	1.45e-19
				positive regulation of macromolecule biosynthetic process	2604	33	6.83	4.83	+	6.67e-17	4.23e-14
				skeletal muscle cell differentiation	60	4	0.16	25.42	+	1.85e-05	0.00194
				skeletal muscle tissue development	144	4	0.38	10.59	+	0.000553	0.0254
				skeletal muscle organ development	156	5	0.41	12.22	+	5.49e-05	0.00416
				muscle organ development	315	9	0.83	10.9	+	1.19e-07	2.27e-05
				embryonic digit morphogenesis	61	4	0.16	25.01	+	1.97e-05	0.00202
				inner ear auditory receptor cell differentiation	47	3	0.12	24.34	+	0.000255	0.014
				inner ear receptor cell differentiation	69	3	0.18	16.58	+	0.00079	0.0346
				inner ear development	206	6	0.54	11.11	+	1.61e-05	0.00173
				ear development	233	7	0.61	11.46	+	2.44e-06	0.000355
				sensory organ development	599	12	1.57	7.64	+	3.7e-08	8.05e-06
				mechanoreceptor differentiation	74	3	0.19	15.46	+	0.000969	0.0407
				hair cell differentiation	56	3	0.15	20.43	+	0.000428	0.0211
				positive regulation of Notch signaling pathway	48	3	0.13	23.83	+	0.000271	0.0147
				regulation of Notch signaling pathway	98	5	0.26	19.46	+	5.79e-06	0.000742
				genitalia development	48	3	0.13	23.83	+	0.000271	0.0146
				negative regulation of cold-induced thermogenesis	48	3	0.13	23.83	+	0.000271	0.0146
				negative regulation of metabolic process	2828	28	7.42	3.78	+	3.11e-11	1.1e-08
				regulation of cold-induced thermogenesis	151	4	0.4	10.1	+	0.000661	0.0294
				roof of mouth development	92	5	0.24	20.72	+	4.24e-06	0.000553
				regulation of myoblast differentiation	75	4	0.2	20.34	+	4.47e-05	0.00355
				ureteric bud morphogenesis	57	3	0.15	20.07	+	0.000451	0.0218
				mesonephros development	94	4	0.25	16.23	+	0.000108	0.0071
				mesonephric tubule morphogenesis	58	3	0.15	19.72	+	0.000475	0.0228
				BMP signaling pathway	77	4	0.2	19.81	+	4.96e-05	0.00384
				cellular response to BMP stimulus	90	4	0.24	16.95	+	9.13e-05	0.00627
				cellular response to endogenous stimulus	1148	16	3.01	5.31	+	2.22e-08	5.37e-06
				response to endogenous stimulus	1411	19	3.7	5.13	+	1.22e-09	3.52e-07
				response to growth factor	506	7	1.33	5.28	+	0.000338	0.0174
				response to BMP	90	4	0.24	16.95	+	9.13e-05	0.00624
				transforming growth factor beta receptor superfamily signaling pathway	170	4	0.45	8.97	+	0.00103	0.0427
				outflow tract morphogenesis	77	4	0.2	19.81	+	4.96e-05	0.00382
				glomerulus development	58	3	0.15	19.72	+	0.000475	0.0228
				steroid hormone mediated signaling pathway	80	4	0.21	19.07	+	5.76e-05	0.00435
				hormone-mediated signaling pathway	134	6	0.35	17.07	+	1.36e-06	0.000218
				cellular response to hormone stimulus	506	10	1.33	7.54	+	6.66e-07	0.000113
				response to hormone	785	13	2.06	6.32	+	8.49e-08	1.68e-05
				cellular response to steroid hormone stimulus	156	6	0.41	14.67	+	3.28e-06	0.000451
				response to steroid hormone	284	8	0.74	10.74	+	7.12e-07	0.000119
				cell fate specification	88	4	0.23	17.33	+	8.36e-05	0.00582
				cholesterol homeostasis	90	4	0.24	16.95	+	9.13e-05	0.00621
				sterol homeostasis	91	4	0.24	16.76	+	9.53e-05	0.0064
				lipid homeostasis	164	4	0.43	9.3	+	0.0009	0.0382
				Notch signaling pathway	117	5	0.31	16.3	+	1.38e-05	0.00154
				intracellular receptor signaling pathway	190	8	0.5	16.06	+	3.28e-08	7.35e-06
				stem cell proliferation	73	3	0.19	15.67	+	0.000931	0.0394
				cell population proliferation	732	10	1.92	5.21	+	1.76e-05	0.00188
				endocrine system development	132	5	0.35	14.44	+	2.47e-05	0.00238
				regulation of cellular ketone metabolic process	141	5	0.37	13.52	+	3.39e-05	0.00302
				stem cell population maintenance	117	4	0.31	13.04	+	0.000251	0.0139
				maintenance of cell number	121	4	0.32	12.61	+	0.000286	0.0152
				regulation of fat cell differentiation	132	4	0.35	11.56	+	0.000398	0.0199
				ear morphogenesis	133	4	0.35	11.47	+	0.00041	0.0203
				sensory organ morphogenesis	284	5	0.74	6.71	+	0.000877	0.0374
				embryonic organ morphogenesis	304	7	0.8	8.78	+	1.39e-05	0.00155
				response to glucose	139	4	0.36	10.97	+	0.000484	0.0231
				response to hexose	144	4	0.38	10.59	+	0.000553	0.0255
				response to monosaccharide	151	4	0.4	10.1	+	0.000661	0.0293
				response to carbohydrate	175	4	0.46	8.72	+	0.00114	0.0468
				regulation of epithelial cell proliferation	361	10	0.95	10.56	+	2.92e-08	6.74e-06
				cell maturation	187	5	0.49	10.2	+	0.000129	0.00827
				cell development	2240	16	5.87	2.72	+	0.000135	0.00864
				anatomical structure maturation	238	6	0.62	9.61	+	3.64e-05	0.00317
				developmental maturation	291	6	0.76	7.86	+	0.000111	0.00723
				negative regulation of transcription by RNA polymerase II	940	25	2.47	10.14	+	1.07e-19	8.13e-17
				negative regulation of DNA-templated transcription	1279	27	3.35	8.05	+	7.64e-19	5.55e-16
				negative regulation of RNA biosynthetic process	1294	27	3.39	7.96	+	1.03e-18	7.13e-16
				negative regulation of RNA metabolic process	1410	27	3.7	7.3	+	9.15e-18	6.06e-15
				negative regulation of macromolecule metabolic process	2609	28	6.84	4.09	+	4.37e-12	1.75e-09
				negative regulation of nucleobase-containing compound metabolic process	1534	27	4.02	6.71	+	7.68e-17	4.68e-14
				negative regulation of cellular metabolic process	2572	28	6.74	4.15	+	3.07e-12	1.27e-09
				negative regulation of nitrogen compound metabolic process	2188	27	5.74	4.71	+	4.87e-13	2.12e-10
				negative regulation of macromolecule biosynthetic process	2061	28	5.4	5.18	+	1.2e-14	6.33e-12
				negative regulation of cellular biosynthetic process	2113	28	5.54	5.05	+	2.27e-14	1.15e-11
				negative regulation of biosynthetic process	2127	28	5.58	5.02	+	2.68e-14	1.32e-11
				regulation of transcription by RNA polymerase II	2603	52	6.83	7.62	+	1.38e-44	2.11e-40
				positive regulation of transcription by RNA polymerase II	1265	32	3.32	9.65	+	2.44e-25	2.48e-22
				hindbrain development	161	4	0.42	9.47	+	0.00084	0.0361
				muscle cell development	171	4	0.45	8.92	+	0.00105	0.0435
				epithelial cell proliferation	178	4	0.47	8.57	+	0.00122	0.0495
				cellular response to tumor necrosis factor	179	4	0.47	8.52	+	0.00124	0.0504
				central nervous system neuron differentiation	179	4	0.47	8.52	+	0.00124	0.0503
				cellular response to nutrient levels	233	5	0.61	8.18	+	0.000358	0.0182
				cellular response to extracellular stimulus	262	5	0.69	7.28	+	0.00061	0.0274
				connective tissue development	236	5	0.62	8.08	+	0.000379	0.0191
				negative regulation of cell population proliferation	710	13	1.86	6.98	+	2.62e-08	6.25e-06
				regulation of Wnt signaling pathway	336	6	0.88	6.81	+	0.000241	0.0134
				camera-type eye development	341	6	0.89	6.71	+	0.000261	0.0143
				eye development	389	7	1.02	6.86	+	6.71e-05	0.00501
				visual system development	393	7	1.03	6.79	+	7.15e-05	0.00524
				sensory system development	399	7	1.05	6.69	+	7.86e-05	0.0056
				skeletal system development	507	7	1.33	5.26	+	0.000342	0.0175
				positive regulation of cell population proliferation	950	12	2.49	4.82	+	4.95e-06	0.000639
				positive regulation of gene expression	1181	10	3.1	3.23	+	0.00088	0.0375
				positive regulation of multicellular organismal process	1652	12	4.33	2.77	+	0.000982	0.0411

## Sheet: iPSCsvsRPE_TF-activators
TF	iPSCsvsRPE weighted_meanDifference	classification_q0.001_final		GO Biological process - PANTHER Overrepresentation Test (Released 20240226), Fisher's exact test	# Hits in Ref (Homo sapiens)	# Hits obs	expected	Fold Enrichment	+/-	raw P value	FDR		Reactome pathways	# Hits in Ref (Homo sapiens)	# Hits obs	expected	Fold Enrichment	+/-	raw P value	FDR		Predicted pioneer in selected GO Biological process by PANTHER
CTCF	-0.998	activator		notochord regression	2	2	0.02	> 100	+	6.94e-05	0.00297		GLI proteins bind promoters of Hh responsive genes to promote transcription	3	2	0.03	79.81	+	0.000207	0.0133		notochord regression (GLI2, GLI1)
LHX6	-0.741	activator		anatomical structure morphogenesis	2239	85	18.7	4.55	+	7.46e-37	2.53e-34		POU5F1 (OCT4), SOX2, NANOG repress genes related to differentiation	3	2	0.03	79.81	+	0.000207	0.013		hemopoiesis (SP3, PO2F2, P53, ZBT7B, TFE2, ASCL2, LYL1, PATZ1, ETV6, TAL1, ETV2)
FOXD3	-0.72	activator		developmental process	5739	126	47.94	2.63	+	3.3e-35	1.05e-32		Transcriptional regulation of pluripotent stem cells	22	7	0.18	38.09	+	3.85e-10	1.98e-07		B cell differentiation (SP3, PO2F2, P53, TFE2, LYL1)
NANOG	-0.701	activator		anatomical structure development	5231	122	43.69	2.79	+	4.03e-36	1.31e-33		Activation of NOXA and translocation to mitochondria	5	3	0.04	71.83	+	5.66e-06	0.00081		lymphocyte activation (SP3, PO2F2, P53, ZBT7B, TFE2, ASCL2, LYL1, PATZ1)
FUBP1	-0.66	activator		embryonic organ morphogenesis	304	27	2.54	10.63	+	4.17e-20	8.15e-18		Activation of BH3-only proteins	29	5	0.24	20.64	+	3.87e-06	0.000665		endodermal cell fate specification (NANOG, SOX2)
P73	-0.621	activator		embryonic organ development	460	38	3.84	9.89	+	5.36e-27	1.36e-24		Intrinsic Pathway for Apoptosis	52	6	0.43	13.81	+	4.61e-06	0.000698		tissue development and morphogenesis (SOX5, SMAD4, NANOG, SOX2, P53, ZBT7B, HEY2, ASCL2, BHA15, HESX1, PO3F1, GLI2, SP1, RARG, SALL4, TAL1, ETV2, GLI1, HEY2, SALL4)
P53	-0.603	activator		embryo development	1059	56	8.85	6.33	+	4.8e-30	1.38e-27		Activation of PUMA and translocation to mitochondria	8	4	0.07	59.86	+	3.21e-07	8.26e-05		gliogenesis (P53, P73, ASCL2, ETV5)
ZNF85	-0.545	activator		multicellular organism development	3964	105	33.11	3.17	+	1.25e-33	3.8e-31		POU5F1 (OCT4), SOX2, NANOG activate genes related to proliferation	12	5	0.1	49.88	+	2.9e-08	8.29e-06		neuron differentiation (SOX2, HEY2, P73, TFE2, GLI2, ETV5)
SOX2	-0.473	activator		multicellular organismal process	6745	119	56.34	2.11	+	1.72e-22	3.53e-20		G2 Phase	5	2	0.04	47.89	+	0.000682	0.032		endocrine system (SMAD4, SOX2, BHA15, HESX1, GLI2, GLI1),
PO2F2	-0.465	activator		animal organ development	2869	98	23.96	4.09	+	5.01e-40	1.91e-37		PTK6 Expression	5	2	0.04	47.89	+	0.000682	0.0314		somatic stem cells population maintenance (NANOG, SOX2, ASCL2, SALL4),
SMAD4	-0.445	activator		embryonic morphogenesis	596	42	4.98	8.44	+	4.19e-27	1.08e-24		Regulation of CDH11 gene transcription	9	3	0.08	39.91	+	4.64e-05	0.00427		brain development (SOX2, ZIC2, P53, SRY, HESX1, PO3F1, GLI2, ZN423, LHX6, GLI1),
IRF3	-0.399	activator		animal organ morphogenesis	996	53	8.32	6.37	+	1.84e-28	4.83e-26		Regulation of Expression and Function of Type II Classical Cadherins	30	4	0.25	15.96	+	0.000109	0.00849		regulation of cell population proliferation (SP1, SMAD4, NANOG, CTCF, SOX2, P53, ZBT7B, HEY2, P73, TFE2, ASCL2, GLI2, RARG, MAZ, ETV5, MLXPL, TAL1, GLI1)
FOXA3	-0.383	activator		notochord development	22	3	0.18	16.33	+	0.000785	0.0226		Regulation of Homotypic Cell-Cell Adhesion	30	4	0.25	15.96	+	0.000109	0.00875		GLI proteins binding promoters of Hh responsive genes (GLI2, GLI1)
SRY	-0.365	activator		neural crest cell fate specification	2	2	0.02	> 100	+	6.94e-05	0.00296		Regulation of TP53 Activity through Association with Co-factors	14	4	0.12	34.21	+	4.41e-06	0.00071		transcriptional regulation of pluripotent stem cells (SMAD4, NANOG, SOX2, FOXD3, SALL4)
PO3F1	-0.356	activator		neural crest cell fate commitment	6	2	0.05	39.91	+	0.00102	0.0283		Transcriptional Regulation by TP53	358	10	2.99	3.34	+	0.000885	0.04		RUNX2 regulates bone development (SMAD4, P53)
ZIC2	-0.282	activator		chordate embryonic development	664	40	5.55	7.21	+	3e-23	6.62e-21		Generic Transcription Pathway	1209	46	10.1	4.56	+	1.25e-18	3.23e-15		germ layer formation (SMAD4, NANOG, SOX2)
ZN121	-0.265	activator		embryo development ending in birth or egg hatching	685	40	5.72	6.99	+	9.44e-23	2e-20		RNA Polymerase II Transcription	1331	47	11.12	4.23	+	9.31e-18	1.2e-14		SMAD2/SMAD3/SMAD4 heterotrimer in transcriptional regulation (SP1, SMAD4, TGIF1)
TAL1	-0.261	activator		epithelial to mesenchymal transition	85	6	0.71	8.45	+	7.89e-05	0.00331		Defective binding of RB1 mutants to E2F1,(E2F2, E2F3)	17	4	0.14	28.17	+	1.03e-05	0.00132		mesenchymal cell differentiation (SOX10, MSX1, MSX2, PHX2B, SOX9, GSC, PITX2, PAX6)
NR1H3	-0.222	activator		mesenchymal cell differentiation	172	10	1.44	6.96	+	1.9e-06	0.000119		Aberrant regulation of mitotic G1/S transition in cancer due to RB1 defects	17	4	0.14	28.17	+	1.03e-05	0.0012		epithelial to mesenchymal transition (MSX1, MSX2, SOX9, GSC)
TFE2	-0.214	activator		mesenchyme development	246	13	2.05	6.33	+	1.59e-07	1.28e-05		Aberrant regulation of mitotic cell cycle due to RB1 defects	36	4	0.3	13.3	+	0.000225	0.0138		neural crest cell fate specification and differentiation (SOX9, GSC, SOX10, PHX2B, PITX2, PAX6)
PATZ1	-0.203	activator		tissue development	1769	69	14.78	4.67	+	1.58e-29	4.38e-27		Diseases of mitotic cell cycle	38	4	0.32	12.6	+	0.000278	0.0156		stem cells specification (SOX9, GSC)
ASCL2	-0.182	activator		cell differentiation	3654	105	30.52	3.44	+	7.29e-37	2.52e-34		Germ layer formation at gastrulation	17	4	0.14	28.17	+	1.03e-05	0.00126		central nervous system and forebrain development (PO4F1, SOX10, GBX1, NKX61, LMX1A, HXB3, FOXP1, PO3F2, DMBX1, STAT3, NR0B1, MSX1, OTX2, E2F1, UNC4, RX, DLX2, MEIS1, HME1, GSX2, PHX2B, SOX9, LHX2, DRGX, GSC, GCR ,HXA2, OTX1, ZNF76, NR2E1, PITX2, PAX6)
ZN816	-0.164	activator		cellular developmental process	3657	105	30.55	3.44	+	7.86e-37	2.6e-34		TP53 Regulates Transcription of Genes Involved in G2 Cell Cycle Arrest	18	4	0.15	26.6	+	1.31e-05	0.00147		positive regulation of mesenchymal cell apoptotic process (MSX1,MSX2)
ZN708	-0.154	activator		anatomical structure formation involved in morphogenesis	971	34	8.11	4.19	+	9.16e-13	1.26e-10		TP53 Regulates Transcription of Cell Cycle Genes	49	6	0.41	14.66	+	3.23e-06	0.00064		regulation of programmed cell death (PO4F1, FOXP1, MSX1, E2F3, E2F1, DDIT3, MSX2, RARG, GCRN, FAC4, JUN, PITX3, HXA5, PO4F2, SOX10, ALX4, ETS1, HME1, CEBPB, HME1, SOX9, GCR, GATA3, NFAC4, NR2E1, JUN, NKX32)
LYL1	-0.143	activator		cell fate commitment	256	27	2.14	12.63	+	4.45e-22	9.04e-20		TP53 Regulates Transcription of Genes Involved in G1 Cell Cycle Arrest	14	3	0.12	25.65	+	0.000195	0.0129		chondrocyte development (SHOX2, MSX2, RARG, SOX9)
ZN770	-0.129	activator		stem cell differentiation	182	16	1.52	10.52	+	2.94e-12	3.89e-10		Oncogene Induced Senescence	33	7	0.28	25.4	+	8.93e-09	2.87e-06		connective tissue development (SHOX2, MEF2D, HXB3, NFAC2, NFIA, MSX1, UNC4, MSX2, DLX2, FOSL2, RARG, SOX9, GATA3, HXA5, HXD3, PRRX1)
ZN563	-0.111	activator		neural crest cell differentiation	91	7	0.76	9.21	+	1.13e-05	0.000607		Cellular Senescence	163	10	1.36	7.34	+	1.17e-06	0.00025		cartilage development (SHOX2, MEF2D, HXB3, NFAC2, NFIA, MSX1, UNC4, MSX2, DLX2, FOSL2, RARG, SOX9, GATA3, HXA5, HXD3, PRRX1)
ETV5	-0.109	activator		stem cell fate specification	6	2	0.05	39.91	+	0.00102	0.0282		Cellular responses to stress	751	17	6.27	2.71	+	0.000192	0.013		skeletal system development (SHOX2, MEF2D, ALX4, HXA9, HXB3, FOXP1, NFAC2, HXD9, HXB6, HXD13, NFIA, MSX1, HXD4, UNC4, CDX1, MSX2,DLX2, HME1,FOSL2, RARG,SOX9, GSC,HXB4, HXA2, GATA3, HXB7, HXA5, NKX32, HXD3, PITX2)
ZN341	-0.107	activator		cell fate specification	88	11	0.74	14.97	+	1.84e-10	2.04e-08		Regulation of gene expression in beta cells	19	4	0.16	25.2	+	1.65e-05	0.00177		bone development (SHOX2, MEF2D, FOXP1, MSX1, CDX1, MSX2, FOSL2, RARG, SOX9, HXB4, PITX2)
BHA15	-0.105	activator		gonad morphogenesis	2	2	0.02	> 100	+	6.94e-05	0.00295		Regulation of beta-cell development	39	4	0.33	12.28	+	0.000308	0.0165		regulation of fat cell proliferation (E2F3, E2F1, TFDP1)
TAL1	-0.105	activator		gonad development	227	10	1.9	5.27	+	2.19e-05	0.00109		SARS-CoV-1 targets host intracellular signalling and regulatory pathways	15	3	0.13	23.94	+	0.000242	0.0142		tissue development (PO4F1, IRX3, SHOX2, SOX10, MEF2D, ALX4, NKX61, MEOX2, HXB3, PO3F2, NFAC2, HME1, HXD9, HXD13, CEBPB, NFIA, E2F4, NR0B1, MSX1, UNC4, HLF, MSX2, DLX2, MEIS1, HME1,FOSL2, RARG, PHX2B, SOX9, LHX2)
ESR2	-0.103	activator		development of primary sexual characteristics	232	10	1.94	5.16	+	2.65e-05	0.00129		Transcription of E2F targets under negative control by p107 (RBL1) and p130 (RBL2) in complex with HDAC1	16	3	0.13	22.45	+	0.000296	0.0162		negative regulation of cell population proliferation (SOX10, ETS1, HME1, STAT3, CEBPB, MSX1, E2F3, E2F1, MSX2, RARG, PHX2B, SOX9, GATA3, NR2E1, TFDP1, VAX1, E2F7, PAX6)
ZN281	-0.103	activator		sex differentiation	283	12	2.36	5.08	+	4.83e-06	0.000277		Nuclear events stimulated by ALK signaling in cancer	18	3	0.15	19.95	+	0.000426	0.0215		lens fiber cell apoptotic process (E2F1, E2F2)
ZN816	-0.0953	activator		developmental process involved in reproduction	1000	22	8.35	2.63	+	3.21e-05	0.00154		SMAD2/SMAD3:SMAD4 heterotrimer regulates transcription	36	6	0.3	19.95	+	4.92e-07	0.000115		limb morphogenesis (SHOX2, ALX4, HXA9, HXD9, HXD13, NFIA, MSX1, MSX2, HME1, RARG, SOX9, ZN219, PRRX1)
RFX2	-0.0943	activator		reproductive process	1470	28	12.28	2.28	+	3.7e-05	0.00175		Transcriptional activity of SMAD2/SMAD3:SMAD4 heterotrimer	50	6	0.42	14.37	+	3.65e-06	0.000671		gliogenesis (SOX10, NKX61, PO3F2, STAT3, NFIA, DLX2, PHX2B, SOX9, GCR, NR2E1, VAX1, NKX62, PAX6)
ZN589	-0.0933	activator		reproduction	1482	29	12.38	2.34	+	1.72e-05	0.000877		Signaling by TGF-beta Receptor Complex	91	6	0.76	7.89	+	0.000115	0.00849		neurogenesis (PO4F1, IRX3, SOX10, GBX1, NKX61, LMX1A, PO3F2, HXD9, LHX9, STAT3, CEBPB, NFIA, OTX2, UNC4, DLX2, HME1, GSX2, PHX2B, SOX9, LHX2, BHE22, DRGX, GCR, HXA2, GATA3, NFAC4, LMX1B, NR2E1, VAX1, PITX3)
HESX1	-0.0828	activator		reproductive structure development	302	14	2.52	5.55	+	2.61e-07	2.01e-05		Signaling by TGFB family members	120	6	1	5.99	+	0.000518	0.0247		proprioception (PO4F1,GBX1)
RARG	-0.0824	activator		reproductive system development	306	14	2.56	5.48	+	3.07e-07	2.28e-05		Transcription of E2F targets under negative control by DREAM complex	19	3	0.16	18.9	+	0.000503	0.0244		epithelium development (IRX3, SOX10, ALX4, NKX61, MEOX2, PO3F2, HME1, HXD13, CEBPB, E2F4, NR0B1, MSX1, HLF, MSX2, HME1, FOSL2, RARG, SOX9, LHX2, GSC, PRGR, HXB4, GCR, GATA3, NFAC4, MAF, VAX1, PITX3, NKX62, HXA5)
ETV6	-0.0736	activator		system development	3546	99	29.62	3.34	+	6.3e-33	1.88e-30		EGR2 and SOX10-mediated initiation of Schwann cell myelination	28	4	0.23	17.1	+	8.23e-05	0.00731		activation of meiosis (MSX1, MSX2)
GLI2	-0.072	activator		rhombomere morphogenesis	3	2	0.03	79.81	+	0.000207	0.00748		G1/S-Specific Transcription	28	4	0.23	17.1	+	8.23e-05	0.00707		regulation of cell cycle (PO4F1, ETS1, HME1, STAT3, MSX1, E2F1, DDIT3, MSX2, PHX2B, SOX9, GATA3, NR2E1, JUN, TFDP1, JUNB, E2F7, E2F2)
MAZ	-0.0691	activator		rhombomere development	8	3	0.07	44.9	+	3.11e-05	0.00149		RUNX2 regulates bone development	30	4	0.25	15.96	+	0.000109	0.00903		circulatory system development (PO4F1, IRX3, SHOX2, MEF2D, MEOX2, HXB3, MSX1, DDIT3, HLF, MSX2, MEIS1, SOX9, GATA3, NFAC4, NR2E1, JUNB, E2F7, PITX2, PAX6, PRRX1, PO4F2)
ETV4	-0.0637	activator		hindbrain development	161	13	1.34	9.67	+	9.97e-10	1.02e-07		Transcriptional regulation by RUNX2	117	8	0.98	8.19	+	6.33e-06	0.000859		heart development (PO4F1, IRX3, SHOX2, MEF2D, MSX1, MSX2, MEIS1, SOX9, GATA3, NFAC4, PITX2, PO4F2)
TGIF1	-0.0613	activator		brain development	742	36	6.2	5.81	+	7.33e-18	1.3e-15		Nuclear Receptor transcription pathway	41	5	0.34	14.6	+	2.25e-05	0.00232		regulation of neuron differentiation (IRX3, SOX10, NKX61, HXA9, LMX1A, FOXP1, NFAC2, STAT3, MSX1, E2F1, DDIT3, MSX2, DLX2, MEIS1, RARG, PHX2B, SOX9, LHX2, NR1D1, HXA2, GATA3, NFAC4, NR2E1, VAX1, PITX3, NKX62, HXA5, NKX32, PAX6, E2F2)
P53	-0.0595	activator		central nervous system development	1008	47	8.42	5.58	+	1.15e-22	2.4e-20		Activation of anterior HOX genes in hindbrain development during early embryogenesis	91	10	0.76	13.16	+	4.56e-09	1.68e-06		negative regulation of photoreceptors cell differentiation (DLX2, SOX9)
ZBT7B	-0.0589	activator		nervous system development	2207	71	18.43	3.85	+	2.31e-25	5.43e-23		Activation of HOX genes during differentiation	91	10	0.76	13.16	+	4.56e-09	1.96e-06		regulation of odontoblasts (CEBPB, MSX1,NF2L1)
MAZ	-0.0556	activator		head development	792	38	6.62	5.74	+	1.11e-18	2.11e-16		Cyclin D associated events in G1	46	5	0.38	13.01	+	3.99e-05	0.0038		enteroendocrine cell differentiation (NKX61, NKX62, PAX6)
SOX5	-0.0465	activator		positive regulation of mesenchymal cell apoptotic process	3	2	0.03	79.81	+	0.000207	0.00744		G1 Phase	46	5	0.38	13.01	+	3.99e-05	0.00395		iris morphogenesis (PITX2, PAX6)
MAFA	-0.0452	activator		positive regulation of apoptotic process	520	16	4.34	3.68	+	7.93e-06	0.00044		NGF-stimulated transcription	39	4	0.33	12.28	+	0.000308	0.0162		regulation of timing of cell differentiation (MSX1, NR2E1, PAX6)
THAP1	-0.0439	activator		positive regulation of programmed cell death	541	17	4.52	3.76	+	3.08e-06	0.000183		Transcriptional regulation of granulopoiesis	57	5	0.48	10.5	+	0.000113	0.00856		regulation of epithelial cell differentiation (NKX61, HME1, CEBPB, MSX1, NF2L1, MSX2, SOX9, GATA3, PAX6)
SP3	-0.0432	activator		regulation of programmed cell death	1521	32	12.7	2.52	+	1.05e-06	6.9e-05		Pre-NOTCH Transcription and Translation	61	5	0.51	9.81	+	0.000156	0.0109		negative regulation of oligodendrocyte differentiation (NKX61, NKX62, DLX2)
SP4	-0.0396	activator		regulation of cellular process	11167	171	93.28	1.83	+	1.71e-44	7.43e-42		Pre-NOTCH Expression and Processing	77	5	0.64	7.77	+	0.000466	0.0231		hemopoiesis (KLF1, HXA9, HXB3 ,FOXP1, STAT3, CEBPB, HLF, MEIS1, FOSL2, PATZ1, HXB4, GCR, GATA3, MAF, JUNB, HXB7, MEOX1, NFIL3),
HEY2	-0.0392	activator		regulation of biological process	11722	171	97.91	1.75	+	1.24e-40	4.83e-38		Oxidative Stress Induced Senescence	91	6	0.76	7.89	+	0.000115	0.00825		dopaminergic neuron differentiation (LMX1A, OTX2, HME1, PHX2B, LMX1B, PITX3)
ZF64A	-0.0382	activator		biological regulation	12141	171	101.41	1.69	+	4.12e-38	1.49e-35		Interleukin-4 and Interleukin-13 signaling	111	6	0.93	6.47	+	0.000342	0.0176		generation of neurons (PO4F1, IRX3, SOX10, GBX1, NKX61, LMX1A, PO3F2, HXD9, LHX9, STAT3, CEBPB, NFIA, OTX2, UNC4, DLX2, HME1, GSX2, PHX2B, SOX9, LHX2, BHE22, DRGX, HXA2, GATA3, NFAC4, LMX1B, NR2E1, VAX1, PITX3, NKX62)
SP2	-0.0347	activator		positive regulation of cellular process	5707	129	47.67	2.71	+	4.07e-38	1.51e-35											mesenchymal cell proliferation (SHOX2, MSX1, SOX9, PRRX1)
ZN134	-0.0345	activator		positive regulation of biological process	6210	129	51.87	2.49	+	5.73e-34	1.78e-31											regulation of miRNA transcription (ETS1, STAT3, TEAD1, SOX9, GCR, GATA3, NFAC4, MYCN, JUN, PAX6)
SP1	-0.0311	activator		regulation of apoptotic process	1476	32	12.33	2.6	+	5.48e-07	3.9e-05											regulation of ncRNA transcription (ETS1, STAT3, TEAD1, SOX9, GCR, GATA3, NFAC4, MYCN, JUN, PAX6)
ZN394	-0.0279	activator		regulation of mesenchymal cell apoptotic process	14	3	0.12	25.65	+	0.000195	0.00719											cellular response to BMP stimulus (NFIA, MSX1, MSX2, PHX2B, SOX9, GATA3)
ZN563	-0.0269	activator		growth plate cartilage chondrocyte growth	3	2	0.03	79.81	+	0.000207	0.00742											axonogenesis (PO4F1, GBX1, LMX1A, LHX9, OTX2, PHX2B, LHX2, DRGX, HXA2, GATA3, NR2E1, VAX1, PAX6, PO4F2)
ZBT14	-0.0266	activator		chondrocyte hypertrophy	5	2	0.04	47.89	+	0.000682	0.0201											mitotic G1 phase and G1/S transition (E2F1, E2F3, E2F4, E2F6, TFDP1)
RFX2	-0.0217	activator		cell development	2240	72	18.71	3.85	+	9.37e-26	2.23e-23											G2 phase (E2F1, E2F3)
ETV2	-0.0166	activator		developmental growth	432	20	3.61	5.54	+	6.31e-10	6.59e-08											PTK6 (HLF, GCR)
ZN423	-0.016	activator		growth	432	20	3.61	5.54	+	6.31e-10	6.64e-08											defective binding of RB1 mutants to E2F1 (E2F3,TFDP1, E2F1,E2F2)
SP2	-0.0152	activator		chondrocyte development	28	4	0.23	17.1	+	8.23e-05	0.00344											nuclear events stimulated by ALK signaling in cancer (STAT3, CEBPB,JUNB)
ETV7	-0.0148	activator		chondrocyte differentiation	88	8	0.74	10.88	+	7.33e-07	5.03e-05											TP53 Regulates Transcription of Genes Involved in G2 Cell Cycle Arrest (HME1, E2F4, TFDP1)
SALL4	-0.0135	activator		cartilage development	178	18	1.49	12.11	+	1.04e-14	1.53e-12											oncogene Induced senescence (ETS1, E2F3, E2F1, TFDP1, E2F2)
KLF16	-0.0117	activator		connective tissue development	236	18	1.97	9.13	+	1.37e-12	1.85e-10											transcription of E2F targets under negative control by DREAM complex (E2F1,E2F4,TFDP1)
HXB8	-0.00322	activator		skeletal system development	507	37	4.23	8.74	+	2.22e-24	5.12e-22											cellular responses to stress (MEF2D, ETS1, STAT3, CEBPB, E2F3, E2F1, DDIT3, HLF, PRGR, NR1D1, GCR, JUN, TFDP1, CXXC1, E2F2)
GLI1	-0.00243	activator		growth plate cartilage chondrocyte development	5	2	0.04	47.89	+	0.000682	0.0201											cyclin D associated events in G1 (E2F1, E2F2, E2F3,E2F4, TFDP1)
MLXPL	-0.00226	activator		cartilage development involved in endochondral bone morphogenesis	34	4	0.28	14.08	+	0.000179	0.00671											EGR2 and SOX10-mediated initiation of Schwann cell myelination (SOX10, PO3F2, TEAD1)
ZN320	-0.00135	activator		endochondral bone morphogenesis	61	5	0.51	9.81	+	0.000156	0.0059											activation of hox genes during differentiation (HXB3, HXD4, MEIS1, RARG, HXB4, HXA2, JUN, HXD3, PAX6)
SP1	0.00732	activator		bone morphogenesis	103	8	0.86	9.3	+	2.44e-06	0.000148											oxidative stress induced senescence (E2F1, E2F2, E2F3, JUN, TFDP1)
PATZ1	0.0105	activator		skeletal system morphogenesis	232	27	1.94	13.93	+	3.16e-23	6.87e-21											regulation of homotypic cell-cell adhesion, expression and function of type II classical cadherins (SOX10, BHE22, HXC8)
NKX61	0.0139	activator		bone development	201	12	1.68	7.15	+	1.3e-07	1.06e-05											Signaling by TGF-beta Receptor Complex (TFDP1,E2F4,SMAD4,SP1,TGIF1,JUNB)
E2F1	0.0183	activator		growth plate cartilage development	19	3	0.16	18.9	+	0.000503	0.0157											Interleukin-4 and Interleukin-13 signaling (STAT3, NANOG,GATA3, SOX2,JUNB, P53)
E2F7	0.0214	activator		endochondral bone growth	28	4	0.23	17.1	+	8.23e-05	0.00342
KLF8	0.0216	activator		bone growth	31	4	0.26	15.45	+	0.000124	0.00485
NR0B1	0.0227	activator		organ growth	102	6	0.85	7.04	+	0.000216	0.00766
SP4	0.0233	activator		chondrocyte development involved in endochondral bone morphogenesis	8	2	0.07	29.93	+	0.00188	0.0471
E2F6	0.0294	activator		habenula development	3	2	0.03	79.81	+	0.000207	0.00741
RFX5	0.0325	activator		epithalamus development	3	2	0.03	79.81	+	0.000207	0.00746
MEF2D	0.0415	activator		diencephalon development	81	11	0.68	16.26	+	7.32e-11	8.58e-09
NR2E1	0.0529	activator		forebrain development	413	24	3.45	6.96	+	8.2e-14	1.18e-11
SOX9	0.054	activator		negative regulation of fat cell proliferation	5	3	0.04	71.83	+	5.66e-06	0.000321
MYCN	0.0567	activator		regulation of fat cell proliferation	10	3	0.08	35.92	+	6.58e-05	0.00287
PO4F1	0.0594	activator		regulation of cell population proliferation	1676	53	14	3.79	+	5.07e-18	9.2e-16
TFCP2	0.0613	activator		negative regulation of cell population proliferation	710	25	5.93	4.22	+	1.21e-09	1.23e-07
PRGR	0.0641	activator		negative regulation of cellular process	4848	109	40.49	2.69	+	7.39e-29	1.98e-26
RFX5	0.0649	activator		negative regulation of biological process	5208	110	43.5	2.53	+	8.9e-27	2.22e-24
ZSC31	0.0706	activator		glossopharyngeal nerve morphogenesis	4	2	0.03	59.86	+	0.000412	0.0134
ZN219	0.0718	activator		cranial nerve development	65	5	0.54	9.21	+	0.000211	0.00754
RARG	0.0728	activator		nerve development	98	5	0.82	6.11	+	0.00139	0.037
MSX1	0.074	activator		glossopharyngeal nerve development	5	2	0.04	47.89	+	0.000682	0.0203
ZN770	0.0758	activator		positive regulation of mesenchymal stem cell differentiation	4	2	0.03	59.86	+	0.000412	0.0134
ZNF76	0.0793	activator		positive regulation of stem cell differentiation	21	3	0.18	17.1	+	0.000682	0.0204
ETS1	0.08	activator		positive regulation of cell differentiation	871	35	7.28	4.81	+	7.01e-15	1.05e-12
TFDP1	0.0826	activator		regulation of cell differentiation	1566	65	13.08	4.97	+	3.76e-29	1.02e-26
KLF1	0.0918	activator		regulation of developmental process	2448	76	20.45	3.72	+	1.81e-26	4.38e-24
NFAC4	0.094	activator		positive regulation of developmental process	1337	45	11.17	4.03	+	3.34e-16	5.41e-14
MAF	0.0977	activator		astrocyte fate commitment	4	2	0.03	59.86	+	0.000412	0.0134
E2F3	0.0998	activator		astrocyte differentiation	66	8	0.55	14.51	+	7.65e-08	6.41e-06
E2F2	0.115	activator		glial cell differentiation	218	16	1.82	8.79	+	4.57e-11	5.44e-09
E2F4	0.115	activator		gliogenesis	277	17	2.31	7.35	+	1.84e-10	2.06e-08
GATA3	0.117	activator		neurogenesis	1346	48	11.24	4.27	+	2.54e-18	4.67e-16
NRF1	0.126	activator		glial cell fate commitment	13	5	0.11	46.05	+	4.68e-08	4.05e-06
FOXP1	0.138	activator		Harderian gland development	4	2	0.03	59.86	+	0.000412	0.0133
E2F4	0.141	activator		gland development	430	27	3.59	7.52	+	2.9e-16	4.81e-14
NF2L1	0.144	activator		lens fiber cell apoptotic process	4	2	0.03	59.86	+	0.000412	0.0133
TEAD1	0.148	activator		apoptotic process	1045	23	8.73	2.64	+	2.08e-05	0.00104
ZN274	0.149	activator		programmed cell death	1094	23	9.14	2.52	+	4.24e-05	0.00196
HXA5	0.152	activator		cell death	1098	23	9.17	2.51	+	4.48e-05	0.00205
HXB7	0.181	activator		embryonic nail plate morphogenesis	4	2	0.03	59.86	+	0.000412	0.0133
TEF	0.181	activator		embryonic digit morphogenesis	61	6	0.51	11.78	+	1.18e-05	0.000627
DLX2	0.211	activator		embryonic limb morphogenesis	125	13	1.04	12.45	+	4.15e-11	5.02e-09
CXXC1	0.212	activator		limb morphogenesis	154	16	1.29	12.44	+	2.18e-13	3.08e-11
GCR	0.212	activator		limb development	191	19	1.6	11.91	+	2.47e-15	3.87e-13
PO4F2	0.212	activator		appendage development	191	19	1.6	11.91	+	2.47e-15	3.83e-13
NFAC2	0.223	activator		appendage morphogenesis	154	16	1.29	12.44	+	2.18e-13	3.05e-11
ZN384	0.238	activator		embryonic appendage morphogenesis	125	13	1.04	12.45	+	4.15e-11	4.98e-09
MSX2	0.24	activator		type B pancreatic cell maturation	4	2	0.03	59.86	+	0.000412	0.0133
DDIT3	0.244	activator		glandular epithelial cell maturation	9	3	0.08	39.91	+	4.64e-05	0.00212
ZN140	0.244	activator		columnar/cuboidal epithelial cell maturation	15	4	0.13	31.93	+	5.97e-06	0.000336
LMX1A	0.245	activator		epithelial cell maturation	26	5	0.22	23.02	+	2.19e-06	0.000136
ZKSC1	0.245	activator		epithelial cell development	192	12	1.6	7.48	+	7.88e-08	6.57e-06
HXD13	0.248	activator		epithelial cell differentiation	643	27	5.37	5.03	+	4.56e-12	5.99e-10
ZN394	0.251	activator		epithelium development	1111	44	9.28	4.74	+	1.87e-18	3.52e-16
NKX32	0.268	activator		cell maturation	187	10	1.56	6.4	+	4.02e-06	0.000233
JUN	0.278	activator		anatomical structure maturation	238	12	1.99	6.04	+	7.98e-07	5.41e-05
HXB6	0.279	activator		developmental maturation	291	14	2.43	5.76	+	1.66e-07	1.33e-05
HXD9	0.279	activator		columnar/cuboidal epithelial cell development	44	7	0.37	19.05	+	7.41e-08	6.24e-06
MEIS1	0.296	activator		columnar/cuboidal epithelial cell differentiation	109	11	0.91	12.08	+	1.89e-09	1.9e-07
JUNB	0.302	activator		glandular epithelial cell development	28	5	0.23	21.38	+	3.23e-06	0.000191
CDX1	0.307	activator		glandular epithelial cell differentiation	64	8	0.53	14.97	+	5.98e-08	5.15e-06
FOSL2	0.314	activator		type B pancreatic cell differentiation	22	3	0.18	16.33	+	0.000785	0.0226
MEOX2	0.322	activator		endocrine pancreas development	38	5	0.32	15.75	+	1.54e-05	0.000801
FOSB	0.331	activator		pancreas development	70	6	0.58	10.26	+	2.62e-05	0.00128
BHE22	0.337	activator		endocrine system development	132	18	1.1	16.33	+	4.79e-17	8.2e-15
NFIA	0.337	activator		enteroendocrine cell differentiation	29	4	0.24	16.51	+	9.48e-05	0.00381
PITX2	0.34	activator		glial cell fate specification	7	3	0.06	51.31	+	1.96e-05	0.000994
HXC8	0.349	activator		lacrimal gland development	7	3	0.06	51.31	+	1.96e-05	0.00099
MEOX1	0.354	activator		trachea cartilage development	7	3	0.06	51.31	+	1.96e-05	0.000987
PAX6	0.356	activator		trachea development	19	3	0.16	18.9	+	0.000503	0.0157
NKX61	0.363	activator		respiratory system development	216	12	1.8	6.65	+	2.84e-07	2.15e-05
HXB4	0.364	activator		glucose mediated signaling pathway	5	2	0.04	47.89	+	0.000682	0.0204
IRX3	0.364	activator		hexose mediated signaling	5	2	0.04	47.89	+	0.000682	0.0202
PRRX2	0.374	activator		response to organic substance	2467	43	20.61	2.09	+	2.4e-06	0.000147
STAT3	0.379	activator		response to chemical	3780	55	31.57	1.74	+	1.63e-05	0.000841
CEBPB	0.387	activator		response to oxygen-containing compound	1554	34	12.98	2.62	+	1.82e-07	1.43e-05
HXD4	0.397	activator		cellular response to organic substance	1725	34	14.41	2.36	+	2.26e-06	0.000139
ZN350	0.401	activator		cellular response to chemical stimulus	2389	43	19.95	2.15	+	8.97e-07	5.94e-05
DBP	0.419	activator		cellular response to oxygen-containing compound	1055	25	8.81	2.84	+	2.41e-06	0.000147
NFIL3	0.433	activator		sugar mediated signaling pathway	5	2	0.04	47.89	+	0.000682	0.0204
FOXD2	0.435	activator		carbohydrate mediated signaling	7	2	0.06	34.21	+	0.00142	0.0371
GSX2	0.442	activator		intracellular glucose homeostasis	106	6	0.89	6.78	+	0.000266	0.00921
HXD3	0.46	activator		glucose homeostasis	206	9	1.72	5.23	+	6.07e-05	0.00271
HME1	0.472	activator		carbohydrate homeostasis	207	9	1.73	5.21	+	6.3e-05	0.00277
LHX2	0.477	activator		proprioception	5	2	0.04	47.89	+	0.000682	0.0203
NFIA	0.492	activator		NK T cell differentiation	5	2	0.04	47.89	+	0.000682	0.0202
NR1D1	0.496	activator		alpha-beta T cell differentiation	79	6	0.66	9.09	+	5.22e-05	0.00236
PO3F2	0.5	activator		T cell differentiation	184	9	1.54	5.86	+	2.51e-05	0.00124
HXA2	0.508	activator		T cell activation	322	10	2.69	3.72	+	0.00039	0.0129
LHX9	0.517	activator		lymphocyte activation	487	14	4.07	3.44	+	6.23e-05	0.00275
DMBX1	0.52	activator		leukocyte activation	611	14	5.1	2.74	+	0.000634	0.0192
HLF	0.522	activator		cell activation	736	16	6.15	2.6	+	0.000464	0.0147
HXB3	0.524	activator		lymphocyte differentiation	296	13	2.47	5.26	+	1.3e-06	8.41e-05
VSX2	0.525	activator		mononuclear cell differentiation	339	13	2.83	4.59	+	5.76e-06	0.000325
HMX1	0.53	activator		leukocyte differentiation	432	16	3.61	4.43	+	7.34e-07	5.02e-05
LMX1B	0.53	activator		hemopoiesis	699	28	5.84	4.8	+	5.37e-12	7e-10
PRRX1	0.541	activator		alpha-beta T cell activation	109	7	0.91	7.69	+	3.66e-05	0.00173
LBX2	0.556	activator		somite specification	5	2	0.04	47.89	+	0.000682	0.0202
SOX9	0.577	activator		segment specification	17	4	0.14	28.17	+	1.03e-05	0.000557
HXA9	0.589	activator		segmentation	101	6	0.84	7.11	+	0.000205	0.00741
SHOX2	0.595	activator		regionalization	415	39	3.47	11.25	+	7.76e-30	2.19e-27
SOX10	0.601	activator		pattern specification process	463	42	3.87	10.86	+	1.55e-31	4.55e-29
GBX1	0.617	activator		anterior/posterior pattern specification	220	29	1.84	15.78	+	1.73e-26	4.26e-24
OTX2	0.628	activator		definitive hemopoiesis	19	7	0.16	44.11	+	1.16e-10	1.32e-08
PITX3	0.659	activator		ventral midline development	6	2	0.05	39.91	+	0.00102	0.0285
OTX1	0.661	activator		B cell lineage commitment	6	2	0.05	39.91	+	0.00102	0.0284
CRX	0.676	activator		B cell differentiation	134	6	1.12	5.36	+	0.000925	0.0261
UNC4	0.701	activator		endodermal cell fate specification	6	2	0.05	39.91	+	0.00102	0.0284
DRGX	0.706	activator		gastrulation	172	9	1.44	6.26	+	1.47e-05	0.000767
GSC	0.725	activator		activation of meiosis	6	2	0.05	39.91	+	0.00102	0.0283
NKX62	0.733	activator		positive regulation of cell cycle	324	9	2.71	3.33	+	0.00165	0.0422
RX	0.788	activator		regulation of cell cycle	1090	25	9.1	2.75	+	4.28e-06	0.000247
ALX4	0.801	activator		positive regulation of cell proliferation involved in heart morphogenesis	6	2	0.05	39.91	+	0.00102	0.0282
PHX2B	0.803	activator		positive regulation of cell population proliferation	950	30	7.94	3.78	+	2.99e-10	3.26e-08
VAX1	0.911	activator		cell surface receptor signaling pathway involved in heart development	6	2	0.05	39.91	+	0.00102	0.0281
				cell surface receptor signaling pathway	2079	31	17.37	1.79	+	0.00132	0.0353
				heart development	566	19	4.73	4.02	+	2.88e-07	2.16e-05
				circulatory system development	928	31	7.75	4	+	3.56e-11	4.37e-09
				negative regulation of photoreceptor cell differentiation	6	2	0.05	39.91	+	0.00102	0.0281
				negative regulation of neuron differentiation	74	12	0.62	19.41	+	1.1e-12	1.49e-10
				negative regulation of cell differentiation	670	41	5.6	7.33	+	4.27e-24	9.71e-22
				negative regulation of developmental process	919	42	7.68	5.47	+	7.12e-20	1.37e-17
				regulation of neuron differentiation	194	18	1.62	11.11	+	4.7e-14	6.82e-12
				negative regulation of multicellular organismal process	1116	33	9.32	3.54	+	1.84e-10	2.04e-08
				regulation of multicellular organismal process	2966	71	24.77	2.87	+	6.14e-18	1.1e-15
				regulation of photoreceptor cell differentiation	6	2	0.05	39.91	+	0.00102	0.028
				mesenchymal cell apoptotic process	12	4	0.1	39.91	+	2.21e-06	0.000137
				epithelial to mesenchymal transition involved in endocardial cushion formation	12	4	0.1	39.91	+	2.21e-06	0.000136
				cardiac epithelial to mesenchymal transition	27	4	0.23	17.74	+	7.1e-05	0.00301
				heart morphogenesis	259	10	2.16	4.62	+	6.7e-05	0.00288
				endocardial cushion formation	25	4	0.21	19.16	+	5.18e-05	0.00235
				endocardial cushion morphogenesis	40	5	0.33	14.97	+	1.99e-05	0.000999
				mesenchyme morphogenesis	56	5	0.47	10.69	+	0.000104	0.00413
				tissue morphogenesis	574	23	4.79	4.8	+	5.07e-10	5.44e-08
				endocardial cushion development	51	5	0.43	11.74	+	6.6e-05	0.00286
				regulation of amacrine cell differentiation	6	2	0.05	39.91	+	0.00102	0.028
				endothelial cell activation	10	3	0.08	35.92	+	6.58e-05	0.00287
				pancreatic A cell differentiation	10	3	0.08	35.92	+	6.58e-05	0.00286
				forebrain dorsal/ventral pattern formation	7	2	0.06	34.21	+	0.00142	0.0374
				forebrain regionalization	24	3	0.2	14.97	+	0.00102	0.0279
				dorsal/ventral pattern formation	85	9	0.71	12.68	+	3.83e-08	3.36e-06
				hindgut morphogenesis	7	2	0.06	34.21	+	0.00142	0.0374
				digestive tract morphogenesis	49	5	0.41	12.22	+	5.43e-05	0.00245
				tube morphogenesis	684	29	5.71	5.08	+	5.25e-13	7.27e-11
				tube development	905	38	7.56	5.03	+	9.36e-17	1.57e-14
				digestive tract development	133	9	1.11	8.1	+	1.8e-06	0.000113
				digestive system development	145	9	1.21	7.43	+	3.68e-06	0.000216
				hindgut development	8	2	0.07	29.93	+	0.00188	0.0473
				ureter morphogenesis	7	2	0.06	34.21	+	0.00142	0.0373
				ureter development	17	3	0.14	21.13	+	0.000357	0.0119
				embryonic process involved in female pregnancy	7	2	0.06	34.21	+	0.00142	0.0372
				formation of anatomical boundary	7	2	0.06	34.21	+	0.00142	0.0372
				T follicular helper cell differentiation	7	2	0.06	34.21	+	0.00142	0.0371
				T-helper cell differentiation	45	4	0.38	10.64	+	0.000536	0.0166
				CD4-positive, alpha-beta T cell differentiation involved in immune response	45	4	0.38	10.64	+	0.000536	0.0166
				alpha-beta T cell differentiation involved in immune response	46	4	0.38	10.41	+	0.000583	0.0179
				T cell differentiation involved in immune response	50	4	0.42	9.58	+	0.000802	0.0229
				T cell activation involved in immune response	82	5	0.68	7.3	+	0.000623	0.0189
				alpha-beta T cell activation involved in immune response	46	4	0.38	10.41	+	0.000583	0.0179
				CD4-positive, alpha-beta T cell differentiation	58	4	0.48	8.26	+	0.0014	0.0371
				CD4-positive, alpha-beta T cell activation	72	5	0.6	8.31	+	0.000342	0.0115
				chorionic trophoblast cell differentiation	7	2	0.06	34.21	+	0.00142	0.037
				negative regulation of neuroblast proliferation	11	3	0.09	32.65	+	8.99e-05	0.00368
				regulation of neuroblast proliferation	53	5	0.44	11.29	+	7.96e-05	0.00333
				regulation of neural precursor cell proliferation	104	7	0.87	8.06	+	2.7e-05	0.00131
				negative regulation of neural precursor cell proliferation	26	4	0.22	18.42	+	6.09e-05	0.00271
				negative regulation of neurogenesis	147	13	1.23	10.59	+	3.22e-10	3.48e-08
				regulation of neurogenesis	389	21	3.25	6.46	+	1.32e-11	1.68e-09
				regulation of cell development	836	36	6.98	5.16	+	3.17e-16	5.19e-14
				regulation of nervous system development	464	23	3.88	5.93	+	7.44e-12	9.61e-10
				regulation of multicellular organismal development	1404	53	11.73	4.52	+	1.91e-21	3.83e-19
				negative regulation of nervous system development	154	13	1.29	10.11	+	5.75e-10	6.13e-08
				negative regulation of cell development	281	14	2.35	5.96	+	1.08e-07	8.88e-06
				regulation of odontoblast differentiation	11	3	0.09	32.65	+	8.99e-05	0.00367
				regulation of epithelial cell differentiation	157	13	1.31	9.91	+	7.31e-10	7.58e-08
				blood vessel maturation	8	2	0.07	29.93	+	0.00188	0.0476
				blood vessel development	530	16	4.43	3.61	+	1.01e-05	0.000549
				vasculature development	551	16	4.6	3.48	+	1.62e-05	0.000839
				dorsal spinal cord development	20	5	0.17	29.93	+	5.37e-07	3.84e-05
				spinal cord development	98	8	0.82	9.77	+	1.67e-06	0.000106
				positive regulation of male gonad development	8	2	0.07	29.93	+	0.00188	0.0475
				positive regulation of multicellular organismal process	1652	40	13.8	2.9	+	6.19e-10	6.55e-08
				otic vesicle formation	8	2	0.07	29.93	+	0.00188	0.0474
				epithelial tube formation	134	7	1.12	6.25	+	0.000135	0.00521
				epithelial tube morphogenesis	317	14	2.65	5.29	+	4.69e-07	3.39e-05
				morphogenesis of an epithelium	463	17	3.87	4.4	+	3.67e-07	2.7e-05
				tube formation	147	7	1.23	5.7	+	0.00024	0.00842
				otic vesicle development	14	3	0.12	25.65	+	0.000195	0.00717
				inner ear development	206	11	1.72	6.39	+	1.33e-06	8.56e-05
				ear development	233	14	1.95	7.19	+	1.04e-08	9.77e-07
				sensory organ development	599	30	5	6	+	2.51e-15	3.86e-13
				inner ear morphogenesis	112	6	0.94	6.41	+	0.000358	0.012
				ear morphogenesis	133	10	1.11	9	+	1.77e-07	1.4e-05
				sensory organ morphogenesis	284	17	2.37	7.17	+	2.7e-10	2.96e-08
				negative regulation of vascular associated smooth muscle cell differentiation	8	2	0.07	29.93	+	0.00188	0.0473
				regulation of muscle cell differentiation	142	7	1.19	5.9	+	0.000194	0.00721
				negative regulation of muscle cell differentiation	62	6	0.52	11.59	+	1.3e-05	0.000683
				negative regulation of Schwann cell proliferation	8	2	0.07	29.93	+	0.00188	0.0472
				negative regulation of glial cell proliferation	16	3	0.13	22.45	+	0.000296	0.0101
				regulation of glial cell proliferation	38	4	0.32	12.6	+	0.000278	0.00959
				negative regulation of gliogenesis	42	9	0.35	25.65	+	5.64e-11	6.67e-09
				regulation of gliogenesis	106	12	0.89	13.55	+	8.74e-11	1.02e-08
				brainstem development	8	2	0.07	29.93	+	0.00188	0.047
				atrioventricular valve formation	8	2	0.07	29.93	+	0.00188	0.047
				heart valve morphogenesis	61	4	0.51	7.85	+	0.00169	0.043
				heart valve development	73	6	0.61	9.84	+	3.33e-05	0.00159
				heart valve formation	15	3	0.13	23.94	+	0.000242	0.00846
				regulation of timing of cell differentiation	12	3	0.1	29.93	+	0.000119	0.00469
				regulation of development, heterochronic	12	3	0.1	29.93	+	0.000119	0.00471
				middle ear morphogenesis	21	5	0.18	28.5	+	7e-07	4.85e-05
				telencephalon regionalization	13	3	0.11	27.63	+	0.000154	0.00584
				telencephalon development	278	10	2.32	4.31	+	0.00012	0.00472
				signal transduction involved in regulation of gene expression	23	5	0.19	26.03	+	1.14e-06	7.41e-05
				regulation of gene expression	4898	170	40.91	4.16	+	8.51e-104	2.16e-100
				regulation of macromolecule biosynthetic process	5026	170	41.98	4.05	+	7.25e-102	1.58e-98
				regulation of macromolecule metabolic process	6033	170	50.39	3.37	+	3.14e-88	3.19e-85
				regulation of metabolic process	6559	170	54.79	3.1	+	5.27e-82	4.46e-79
				regulation of cellular biosynthetic process	5159	170	43.09	3.95	+	6.52e-100	1.24e-96
				regulation of cellular metabolic process	6054	170	50.57	3.36	+	5.71e-88	5.44e-85
				regulation of biosynthetic process	5190	170	43.35	3.92	+	1.83e-99	3.1e-96
				forebrain morphogenesis	14	3	0.12	25.65	+	0.000195	0.00716
				negative regulation of oligodendrocyte differentiation	14	3	0.12	25.65	+	0.000195	0.00714
				negative regulation of glial cell differentiation	26	5	0.22	23.02	+	2.19e-06	0.000137
				regulation of glial cell differentiation	77	7	0.64	10.88	+	3.69e-06	0.000216
				regulation of oligodendrocyte differentiation	47	5	0.39	12.74	+	4.43e-05	0.00203
				positive regulation of cardiac muscle cell apoptotic process	14	3	0.12	25.65	+	0.000195	0.00712
				regulation of cardiac muscle cell apoptotic process	38	4	0.32	12.6	+	0.000278	0.00954
				regulation of striated muscle cell apoptotic process	41	4	0.34	11.68	+	0.000374	0.0124
				regulation of muscle cell apoptotic process	75	5	0.63	7.98	+	0.000413	0.0133
				positive regulation of striated muscle cell apoptotic process	14	3	0.12	25.65	+	0.000195	0.0071
				positive regulation of muscle cell apoptotic process	29	4	0.24	16.51	+	9.48e-05	0.0038
				male sex determination	14	3	0.12	25.65	+	0.000195	0.00709
				sex determination	22	3	0.18	16.33	+	0.000785	0.0225
				embryonic forelimb morphogenesis	33	7	0.28	25.4	+	8.93e-09	8.51e-07
				forelimb morphogenesis	41	7	0.34	20.44	+	4.44e-08	3.87e-06
				neuron fate specification	34	7	0.28	24.65	+	1.12e-08	1.04e-06
				neuron fate commitment	72	14	0.6	23.28	+	9.24e-16	1.48e-13
				neuron differentiation	1095	42	9.15	4.59	+	4.18e-17	7.24e-15
				generation of neurons	1171	45	9.78	4.6	+	2.23e-18	4.14e-16
				proximal/distal pattern formation	35	7	0.29	23.94	+	1.39e-08	1.27e-06
				hematopoietic stem cell differentiation	21	4	0.18	22.8	+	2.52e-05	0.00124
				hematopoietic progenitor cell differentiation	106	7	0.89	7.91	+	3.05e-05	0.00147
				positive regulation of transcription regulatory region DNA binding	21	4	0.18	22.8	+	2.52e-05	0.00123
				regulation of transcription regulatory region DNA binding	36	5	0.3	16.63	+	1.17e-05	0.000627
				regulation of DNA binding	81	7	0.68	10.35	+	5.19e-06	0.000295
				positive regulation of DNA binding	40	4	0.33	11.97	+	0.00034	0.0114
				pituitary gland development	43	8	0.36	22.27	+	2.27e-09	2.27e-07
				positive regulation of miRNA transcription	56	10	0.47	21.38	+	3.25e-11	4.03e-09
				regulation of miRNA transcription	77	12	0.64	18.66	+	1.8e-12	2.4e-10
				regulation of ncRNA transcription	99	12	0.83	14.51	+	3.86e-11	4.71e-09
				regulation of DNA-templated transcription	3440	169	28.73	5.88	+	6.86e-128	5.23e-124
				regulation of RNA biosynthetic process	3459	169	28.89	5.85	+	1.77e-127	9.02e-124
				regulation of RNA metabolic process	3758	169	31.39	5.38	+	2.87e-121	1.09e-117
				regulation of nucleobase-containing compound metabolic process	4061	169	33.92	4.98	+	1.79e-115	5.44e-112
				regulation of nitrogen compound metabolic process	5474	169	45.72	3.7	+	2.83e-93	4.32e-90
				regulation of primary metabolic process	5622	169	46.96	3.6	+	2.68e-91	3.71e-88
				regulation of miRNA metabolic process	89	12	0.74	16.14	+	1.07e-11	1.36e-09
				positive regulation of miRNA metabolic process	62	10	0.52	19.31	+	9.39e-11	1.08e-08
				positive regulation of RNA metabolic process	1852	120	15.47	7.76	+	3.38e-85	3.03e-82
				positive regulation of nucleobase-containing compound metabolic process	2059	120	17.2	6.98	+	9.48e-80	7.61e-77
				positive regulation of nitrogen compound metabolic process	2998	120	25.04	4.79	+	7.61e-61	4.46e-58
				positive regulation of metabolic process	3719	122	31.06	3.93	+	1.97e-52	9.69e-50
				positive regulation of cellular metabolic process	3341	122	27.91	4.37	+	9.82e-58	5.35e-55
				positive regulation of macromolecule metabolic process	3413	122	28.51	4.28	+	1.13e-56	5.94e-54
				positive regulation of DNA-templated transcription	1711	120	14.29	8.4	+	2.66e-89	3.38e-86
				positive regulation of RNA biosynthetic process	1714	120	14.32	8.38	+	3.28e-89	3.85e-86
				positive regulation of macromolecule biosynthetic process	2604	122	21.75	5.61	+	2.56e-70	1.86e-67
				positive regulation of cellular biosynthetic process	2686	122	22.44	5.44	+	9.82e-69	6.8e-66
				positive regulation of biosynthetic process	2707	122	22.61	5.4	+	2.45e-68	1.62e-65
				olfactory bulb development	35	6	0.29	20.52	+	4.13e-07	3e-05
				olfactory lobe development	37	6	0.31	19.41	+	5.84e-07	4.12e-05
				embryonic skeletal system morphogenesis	94	16	0.79	20.38	+	7.22e-17	1.22e-14
				embryonic skeletal system development	129	18	1.08	16.71	+	3.14e-17	5.5e-15
				dopaminergic neuron differentiation	36	6	0.3	19.95	+	4.92e-07	3.54e-05
				osteoblast development	18	3	0.15	19.95	+	0.000426	0.0136
				osteoblast differentiation	141	10	1.18	8.49	+	3.06e-07	2.29e-05
				ossification	292	12	2.44	4.92	+	6.64e-06	0.000372
				prostate gland epithelium morphogenesis	24	4	0.2	19.95	+	4.38e-05	0.00202
				prostate gland morphogenesis	26	4	0.22	18.42	+	6.09e-05	0.0027
				prostate gland development	47	6	0.39	15.28	+	2.52e-06	0.000152
				urogenital system development	64	6	0.53	11.22	+	1.56e-05	0.00081
				gland morphogenesis	107	9	0.89	10.07	+	2.85e-07	2.15e-05
				cardiac conduction system development	37	6	0.31	19.41	+	5.84e-07	4.1e-05
				cardiac muscle tissue development	189	8	1.58	5.07	+	0.000194	0.00721
				striated muscle tissue development	195	8	1.63	4.91	+	0.00024	0.00842
				muscle tissue development	344	16	2.87	5.57	+	3.36e-08	2.98e-06
				negative regulation of chondrocyte differentiation	25	4	0.21	19.16	+	5.18e-05	0.00236
				negative regulation of cartilage development	31	4	0.26	15.45	+	0.000124	0.00482
				regulation of cartilage development	72	8	0.6	13.3	+	1.53e-07	1.24e-05
				regulation of chondrocyte differentiation	53	8	0.44	18.07	+	1.3e-08	1.2e-06
				nephron tubule formation	19	3	0.16	18.9	+	0.000503	0.0157
				embryonic epithelial tube formation	126	6	1.05	5.7	+	0.00067	0.0202
				morphogenesis of embryonic epithelium	149	7	1.24	5.62	+	0.00026	0.00902
				GABAergic neuron differentiation	19	3	0.16	18.9	+	0.000503	0.0156
				cartilage condensation	20	3	0.17	17.96	+	0.000588	0.018
				cell aggregation	22	3	0.18	16.33	+	0.000785	0.0227
				positive regulation of chondrocyte differentiation	20	3	0.17	17.96	+	0.000588	0.0179
				integrated stress response signaling	35	5	0.29	17.1	+	1.02e-05	0.000553
				embryonic hindlimb morphogenesis	28	4	0.23	17.1	+	8.23e-05	0.00343
				hindlimb morphogenesis	36	5	0.3	16.63	+	1.17e-05	0.000625
				mesenchymal cell proliferation	28	4	0.23	17.1	+	8.23e-05	0.00341
				cell population proliferation	732	32	6.11	5.23	+	1.19e-14	1.74e-12
				positive regulation of oligodendrocyte differentiation	29	4	0.24	16.51	+	9.48e-05	0.00382
				positive regulation of glial cell differentiation	46	4	0.38	10.41	+	0.000583	0.0179
				positive regulation of gliogenesis	71	6	0.59	10.12	+	2.84e-05	0.00138
				positive regulation of neurogenesis	246	10	2.05	4.87	+	4.35e-05	0.00201
				positive regulation of nervous system development	294	10	2.46	4.07	+	0.000189	0.00707
				positive regulation of cell development	453	14	3.78	3.7	+	2.85e-05	0.00137
				megakaryocyte differentiation	29	4	0.24	16.51	+	9.48e-05	0.00379
				myeloid cell differentiation	294	14	2.46	5.7	+	1.89e-07	1.47e-05
				regulation of T-helper 17 cell differentiation	22	3	0.18	16.33	+	0.000785	0.0227
				regulation of immune system process	1540	26	12.86	2.02	+	0.000622	0.0189
				regulation of T-helper cell differentiation	42	4	0.35	11.4	+	0.000411	0.0135
				regulation of CD4-positive, alpha-beta T cell differentiation	55	4	0.46	8.71	+	0.00115	0.031
				regulation of leukocyte differentiation	327	10	2.73	3.66	+	0.00044	0.014
				regulation of hemopoiesis	409	17	3.42	4.98	+	6.31e-08	5.41e-06
				negative regulation of stem cell proliferation	23	3	0.19	15.62	+	0.000897	0.0254
				regulation of stem cell proliferation	83	9	0.69	12.98	+	3.1e-08	2.77e-06
				thyroid gland development	31	4	0.26	15.45	+	0.000124	0.00483
				neural tube patterning	32	4	0.27	14.97	+	0.000141	0.00539
				neural tube development	162	7	1.35	5.17	+	0.000432	0.0138
				mammary gland duct morphogenesis	32	4	0.27	14.97	+	0.000141	0.00538
				mammary gland epithelium development	61	7	0.51	13.74	+	7.49e-07	5.1e-05
				mammary gland development	128	11	1.07	10.29	+	1.05e-08	9.8e-07
				mammary gland morphogenesis	46	4	0.38	10.41	+	0.000583	0.018
				positive regulation of stem cell proliferation	48	6	0.4	14.97	+	2.86e-06	0.00017
				somatic stem cell population maintenance	56	7	0.47	14.97	+	4.12e-07	3.01e-05
				stem cell population maintenance	117	9	0.98	9.21	+	6.12e-07	4.26e-05
				maintenance of cell number	121	9	1.01	8.9	+	8.14e-07	5.49e-05
				stem cell proliferation	73	9	0.61	14.76	+	9.85e-09	9.32e-07
				cerebral cortex neuron differentiation	26	3	0.22	13.81	+	0.00129	0.0346
				central nervous system neuron differentiation	179	12	1.5	8.03	+	3.64e-08	3.2e-06
				intestinal epithelial cell differentiation	26	3	0.22	13.81	+	0.00129	0.0346
				uterus development	27	3	0.23	13.3	+	0.00145	0.0376
				positive regulation of mesenchymal cell proliferation	27	3	0.23	13.3	+	0.00145	0.0375
				granulocyte differentiation	27	3	0.23	13.3	+	0.00145	0.0375
				myeloid leukocyte differentiation	154	7	1.29	5.44	+	0.000318	0.0108
				positive regulation of epithelial cell differentiation	64	7	0.53	13.09	+	1.04e-06	6.86e-05
				negative regulation of striated muscle cell differentiation	37	4	0.31	12.94	+	0.00025	0.00871
				regulation of striated muscle cell differentiation	85	5	0.71	7.04	+	0.000734	0.0213
				positive regulation of morphogenesis of an epithelium	37	4	0.31	12.94	+	0.00025	0.00869
				regulation of morphogenesis of an epithelium	65	6	0.54	11.05	+	1.71e-05	0.000877
				regulation of anatomical structure morphogenesis	845	19	7.06	2.69	+	8.67e-05	0.00356
				neuroblast proliferation	56	6	0.47	12.83	+	7.15e-06	0.000398
				neural precursor cell proliferation	106	9	0.89	10.16	+	2.63e-07	2.02e-05
				subpallium development	28	3	0.23	12.83	+	0.00161	0.0412
				adrenal gland development	28	3	0.23	12.83	+	0.00161	0.0411
				hypothalamus development	28	3	0.23	12.83	+	0.00161	0.0411
				limbic system development	126	6	1.05	5.7	+	0.00067	0.0202
				intrinsic apoptotic signaling pathway by p53 class mediator	57	6	0.48	12.6	+	7.94e-06	0.000438
				signal transduction by p53 class mediator	92	7	0.77	9.11	+	1.21e-05	0.000641
				intrinsic apoptotic signaling pathway	167	10	1.39	7.17	+	1.45e-06	9.28e-05
				apoptotic signaling pathway	317	11	2.65	4.15	+	7.57e-05	0.0032
				cellular response to estradiol stimulus	38	4	0.32	12.6	+	0.000278	0.00956
				response to lipid	852	23	7.12	3.23	+	7.15e-07	4.93e-05
				response to organic cyclic compound	848	24	7.08	3.39	+	1.7e-07	1.35e-05
				cellular response to lipid	528	16	4.41	3.63	+	9.59e-06	0.000526
				cellular response to organic cyclic compound	466	14	3.89	3.6	+	3.88e-05	0.00182
				positive regulation of erythrocyte differentiation	30	3	0.25	11.97	+	0.00197	0.049
				positive regulation of myeloid cell differentiation	102	6	0.85	7.04	+	0.000216	0.00768
				regulation of myeloid cell differentiation	204	12	1.7	7.04	+	1.53e-07	1.23e-05
				regulation of erythrocyte differentiation	44	4	0.37	10.88	+	0.000492	0.0155
				positive regulation of neuron differentiation	93	9	0.78	11.59	+	8.46e-08	7.01e-06
				cell fate determination	42	4	0.35	11.4	+	0.000411	0.0134
				negative regulation of transcription by RNA polymerase II	940	88	7.85	11.21	+	1.96e-71	1.49e-68
				negative regulation of DNA-templated transcription	1279	91	10.68	8.52	+	1.57e-63	9.97e-61
				negative regulation of RNA biosynthetic process	1294	91	10.81	8.42	+	4.43e-63	2.7e-60
				negative regulation of RNA metabolic process	1410	91	11.78	7.73	+	8.87e-60	5.01e-57
				negative regulation of macromolecule metabolic process	2609	95	21.79	4.36	+	8.44e-41	3.38e-38
				negative regulation of metabolic process	2828	95	23.62	4.02	+	8.04e-38	2.85e-35
				negative regulation of nucleobase-containing compound metabolic process	1534	91	12.81	7.1	+	1.44e-56	7.34e-54
				negative regulation of cellular metabolic process	2572	95	21.48	4.42	+	2.48e-41	1.02e-38
				negative regulation of nitrogen compound metabolic process	2188	91	18.28	4.98	+	2.17e-43	9.21e-41
				negative regulation of macromolecule biosynthetic process	2061	95	17.22	5.52	+	9.73e-50	4.64e-47
				negative regulation of cellular biosynthetic process	2113	95	17.65	5.38	+	8.85e-49	4.09e-46
				negative regulation of biosynthetic process	2127	95	17.77	5.35	+	1.59e-48	7.12e-46
				regulation of transcription by RNA polymerase II	2603	167	21.74	7.68	+	5.31e-144	8.09e-140
				positive regulation of neuron apoptotic process	69	6	0.58	10.41	+	2.41e-05	0.00119
				regulation of neuron apoptotic process	243	9	2.03	4.43	+	0.000212	0.00755
				positive regulation of transcription by RNA polymerase II	1265	109	10.57	10.32	+	1.88e-88	2.04e-85
				anterior/posterior axis specification	60	5	0.5	9.98	+	0.000145	0.00549
				axis specification	99	7	0.83	8.47	+	1.96e-05	0.000986
				negative regulation of cold-induced thermogenesis	48	4	0.4	9.98	+	0.000687	0.0202
				regulation of cold-induced thermogenesis	151	8	1.26	6.34	+	4.06e-05	0.0019
				mRNA transcription by RNA polymerase II	48	4	0.4	9.98	+	0.000687	0.0201
				transcription by RNA polymerase II	400	31	3.34	9.28	+	3.09e-21	6.13e-19
				DNA-templated transcription	539	37	4.5	8.22	+	1.88e-23	4.21e-21
				RNA biosynthetic process	551	37	4.6	8.04	+	4.03e-23	8.66e-21
				macromolecule biosynthetic process	2952	45	24.66	1.83	+	4.16e-05	0.00193
				nucleobase-containing compound biosynthetic process	938	37	7.83	4.72	+	1.85e-15	2.94e-13
				cellular nitrogen compound biosynthetic process	1539	38	12.85	2.96	+	1.07e-09	1.09e-07
				nucleobase-containing compound metabolic process	2743	41	22.91	1.79	+	0.000166	0.00626
				organic cyclic compound metabolic process	3226	44	26.95	1.63	+	0.000693	0.0203
				heterocycle metabolic process	2931	42	24.48	1.72	+	0.000387	0.0128
				cellular aromatic compound metabolic process	2971	42	24.82	1.69	+	0.000443	0.0141
				heterocycle biosynthetic process	1014	38	8.47	4.49	+	3.73e-15	5.68e-13
				organic cyclic compound biosynthetic process	1150	38	9.61	3.96	+	1.95e-13	2.78e-11
				aromatic compound biosynthetic process	1024	38	8.55	4.44	+	5.1e-15	7.69e-13
				RNA metabolic process	1530	37	12.78	2.9	+	3.28e-09	3.2e-07
				nucleic acid metabolic process	2180	41	18.21	2.25	+	5.48e-07	3.89e-05
				gene expression	2491	44	20.81	2.11	+	1.42e-06	9.11e-05
				mRNA transcription	53	6	0.44	13.55	+	5.16e-06	0.000295
				embryonic placenta development	87	7	0.73	9.63	+	8.36e-06	0.00046
				in utero embryonic development	405	16	3.38	4.73	+	3.12e-07	2.31e-05
				placenta development	151	8	1.26	6.34	+	4.06e-05	0.0019
				cell differentiation in spinal cord	50	4	0.42	9.58	+	0.000802	0.0229
				positive regulation of neural precursor cell proliferation	64	5	0.53	9.35	+	0.000196	0.00713
				smoothened signaling pathway	92	7	0.77	9.11	+	1.21e-05	0.000639
				regulation of cardiac muscle tissue growth	54	4	0.45	8.87	+	0.00107	0.0293
				regulation of heart growth	60	4	0.5	7.98	+	0.00159	0.0409
				regulation of developmental growth	324	9	2.71	3.33	+	0.00165	0.0421
				regulation of growth	621	16	5.19	3.08	+	6.8e-05	0.00292
				regulation of morphogenesis of a branching structure	54	4	0.45	8.87	+	0.00107	0.0292
				forebrain generation of neurons	54	4	0.45	8.87	+	0.00107	0.0292
				oligodendrocyte differentiation	82	6	0.68	8.76	+	6.45e-05	0.00282
				neural crest cell migration	55	4	0.46	8.71	+	0.00115	0.0311
				mesenchymal cell migration	57	4	0.48	8.4	+	0.00132	0.0351
				neural crest cell development	78	5	0.65	7.67	+	0.000495	0.0156
				stem cell development	84	5	0.7	7.13	+	0.000695	0.0203
				regulation of epidermal cell differentiation	58	4	0.48	8.26	+	0.0014	0.0372
				ventricular septum development	73	5	0.61	8.2	+	0.000364	0.0121
				cardiac ventricle development	127	6	1.06	5.66	+	0.000699	0.0204
				cardiac chamber development	169	10	1.41	7.08	+	1.62e-06	0.000103
				cardiac septum development	108	8	0.9	8.87	+	3.48e-06	0.000205
				ventricular cardiac muscle tissue development	59	4	0.49	8.12	+	0.0015	0.0387
				intrinsic apoptotic signaling pathway in response to DNA damage	74	5	0.62	8.09	+	0.000388	0.0128
				skeletal muscle cell differentiation	60	4	0.5	7.98	+	0.00159	0.0409
				skeletal muscle tissue development	144	6	1.2	4.99	+	0.00134	0.0357
				muscle organ development	315	13	2.63	4.94	+	2.59e-06	0.000155
				muscle structure development	517	21	4.32	4.86	+	2.4e-09	2.38e-07
				midbrain development	91	6	0.76	7.89	+	0.000115	0.00457
				roof of mouth development	92	6	0.77	7.81	+	0.000123	0.0048
				BMP signaling pathway	77	5	0.64	7.77	+	0.000466	0.0147
				cellular response to BMP stimulus	90	8	0.75	10.64	+	8.71e-07	5.83e-05
				cellular response to growth factor stimulus	475	16	3.97	4.03	+	2.52e-06	0.000151
				cellular response to endogenous stimulus	1148	30	9.59	3.13	+	2.38e-08	2.15e-06
				response to endogenous stimulus	1411	34	11.79	2.88	+	1.77e-08	1.61e-06
				response to growth factor	506	18	4.23	4.26	+	2.6e-07	2.01e-05
				response to BMP	90	8	0.75	10.64	+	8.71e-07	5.8e-05
				transforming growth factor beta receptor superfamily signaling pathway	170	9	1.42	6.34	+	1.34e-05	0.000701
				transmembrane receptor protein serine/threonine kinase signaling pathway	183	9	1.53	5.89	+	2.41e-05	0.00119
				multicellular organism growth	93	6	0.78	7.72	+	0.00013	0.00503
				muscle organ morphogenesis	78	5	0.65	7.67	+	0.000495	0.0155
				intracellular steroid hormone receptor signaling pathway	63	4	0.53	7.6	+	0.00191	0.0476
				intracellular receptor signaling pathway	190	10	1.59	6.3	+	4.64e-06	0.000267
				steroid hormone mediated signaling pathway	80	6	0.67	8.98	+	5.61e-05	0.00252
				hormone-mediated signaling pathway	134	8	1.12	7.15	+	1.72e-05	0.000878
				cellular response to hormone stimulus	506	14	4.23	3.31	+	9.35e-05	0.00379
				response to hormone	785	17	6.56	2.59	+	0.000321	0.0108
				cellular response to steroid hormone stimulus	156	7	1.3	5.37	+	0.000344	0.0115
				response to steroid hormone	284	10	2.37	4.22	+	0.000143	0.00545
				lens development in camera-type eye	83	5	0.69	7.21	+	0.000658	0.0199
				camera-type eye development	341	17	2.85	5.97	+	4.37e-09	4.24e-07
				eye development	389	18	3.25	5.54	+	4.83e-09	4.66e-07
				visual system development	393	18	3.28	5.48	+	5.66e-09	5.43e-07
				sensory system development	399	20	3.33	6	+	1.57e-10	1.77e-08
				Notch signaling pathway	117	7	0.98	7.16	+	5.76e-05	0.00258
				erythrocyte differentiation	102	6	0.85	7.04	+	0.000216	0.00764
				erythrocyte homeostasis	111	7	0.93	7.55	+	4.11e-05	0.00192
				myeloid cell homeostasis	140	7	1.17	5.99	+	0.000178	0.00667
				homeostasis of number of cells	282	10	2.36	4.25	+	0.000135	0.00521
				multicellular organismal-level homeostasis	611	14	5.1	2.74	+	0.000634	0.0192
				regulation of smoothened signaling pathway	87	5	0.73	6.88	+	0.000816	0.0232
				adult locomotory behavior	87	5	0.73	6.88	+	0.000816	0.0232
				locomotory behavior	207	9	1.73	5.21	+	6.3e-05	0.00277
				behavior	632	16	5.28	3.03	+	8.35e-05	0.00345
				axon guidance	228	13	1.9	6.83	+	6.58e-08	5.6e-06
				neuron projection guidance	228	13	1.9	6.83	+	6.58e-08	5.57e-06
				neuron projection morphogenesis	491	17	4.1	4.15	+	8.27e-07	5.55e-05
				neuron projection development	702	19	5.86	3.24	+	6.88e-06	0.000384
				neuron development	869	24	7.26	3.31	+	2.65e-07	2.02e-05
				plasma membrane bounded cell projection organization	1156	22	9.66	2.28	+	0.000308	0.0105
				cell projection organization	1205	22	10.07	2.19	+	0.000492	0.0155
				plasma membrane bounded cell projection morphogenesis	496	17	4.14	4.1	+	9.51e-07	6.27e-05
				cell projection morphogenesis	501	17	4.18	4.06	+	1.09e-06	7.1e-05
				cellular anatomical entity morphogenesis	612	18	5.11	3.52	+	3.92e-06	0.000228
				cell morphogenesis	696	21	5.81	3.61	+	3.82e-07	2.8e-05
				axonogenesis	370	16	3.09	5.18	+	9.17e-08	7.56e-06
				cell morphogenesis involved in neuron differentiation	449	17	3.75	4.53	+	2.38e-07	1.85e-05
				axon development	423	18	3.53	5.09	+	1.76e-08	1.61e-06
				cardiac chamber morphogenesis	125	7	1.04	6.7	+	8.75e-05	0.00359
				cerebellum development	108	6	0.9	6.65	+	0.000295	0.01
				metencephalon development	118	7	0.99	7.1	+	6.08e-05	0.00271
				peripheral nervous system development	90	5	0.75	6.65	+	0.000951	0.0267
				mesoderm development	133	7	1.11	6.3	+	0.000129	0.00501
				camera-type eye morphogenesis	134	7	1.12	6.25	+	0.000135	0.0052
				eye morphogenesis	162	8	1.35	5.91	+	6.67e-05	0.00288
				branching morphogenesis of an epithelial tube	137	7	1.14	6.12	+	0.000155	0.00587
				morphogenesis of a branching epithelium	166	9	1.39	6.49	+	1.11e-05	0.000598
				morphogenesis of a branching structure	177	10	1.48	6.76	+	2.46e-06	0.000149
				hematopoietic or lymphoid organ development	100	5	0.84	5.99	+	0.00152	0.0394
				cardiocyte differentiation	120	6	1	5.99	+	0.000518	0.0161
				neuron migration	142	7	1.19	5.9	+	0.000194	0.00722
				male gonad development	147	7	1.23	5.7	+	0.00024	0.00844
				development of primary male sexual characteristics	148	7	1.24	5.66	+	0.00025	0.00872
				male sex differentiation	170	8	1.42	5.63	+	9.35e-05	0.00378
				regulation of fat cell differentiation	132	6	1.1	5.44	+	0.000855	0.0243
				cellular response to transforming growth factor beta stimulus	154	7	1.29	5.44	+	0.000318	0.0108
				response to transforming growth factor beta	161	7	1.34	5.21	+	0.000416	0.0134
				negative regulation of epithelial cell proliferation	136	6	1.14	5.28	+	0.000999	0.028
				regulation of epithelial cell proliferation	361	13	3.02	4.31	+	1.13e-05	0.000606
				retina development in camera-type eye	160	7	1.34	5.24	+	0.000401	0.0132
				negative regulation of canonical Wnt signaling pathway	141	6	1.18	5.09	+	0.0012	0.0324
				negative regulation of Wnt signaling pathway	175	8	1.46	5.47	+	0.000114	0.00454
				lung development	189	8	1.58	5.07	+	0.000194	0.00719
				respiratory tube development	193	8	1.61	4.96	+	0.000224	0.00791
				regulation of endothelial cell migration	168	7	1.4	4.99	+	0.000537	0.0166
				regulation of epithelial cell migration	229	8	1.91	4.18	+	0.0007	0.0204
				response to ketone	217	9	1.81	4.97	+	9.04e-05	0.00368
				epithelial cell proliferation	178	7	1.49	4.71	+	0.000757	0.0219
				regulation of cell cycle G1/S phase transition	191	7	1.6	4.39	+	0.00114	0.031
				pallium development	194	7	1.62	4.32	+	0.00125	0.0335
				epidermis development	346	12	2.89	4.15	+	3.58e-05	0.0017
				skin development	285	9	2.38	3.78	+	0.000677	0.0203
				rhythmic process	269	8	2.25	3.56	+	0.00195	0.0486
				blood vessel morphogenesis	431	12	3.6	3.33	+	0.000282	0.00963
				regulation of DNA-binding transcription factor activity	366	10	3.06	3.27	+	0.00105	0.0286
				positive regulation of gene expression	1181	32	9.86	3.24	+	3.13e-09	3.08e-07
				cellular response to cytokine stimulus	727	15	6.07	2.47	+	0.00118	0.0318
				negative regulation of apoptotic process	894	17	7.47	2.28	+	0.00183	0.0464
				organelle organization	3099	11	25.89	0.42	-	0.0008	0.0229
				organic substance catabolic process	1635	3	13.66	0.22	-	0.000914	0.0258
				catabolic process	1938	3	16.19	0.19	-	0.000103	0.00409
				small molecule metabolic process	1640	3	13.7	0.22	-	0.000922	0.026
				organonitrogen compound biosynthetic process	1360	2	11.36	0.18	-	0.00107	0.0292
				organonitrogen compound metabolic process	4671	8	39.02	0.21	-	9.34e-11	1.08e-08
				phosphate-containing compound metabolic process	1711	2	14.29	0.14	-	7.55e-05	0.00319
				phosphorus metabolic process	1737	2	14.51	0.14	-	7.8e-05	0.00329
				cellular catabolic process	1132	1	9.46	0.11	-	0.00115	0.031
				vesicle-mediated transport	1295	1	10.82	0.09	-	0.00037	0.0123
				transport	3662	14	30.59	0.46	-	0.000418	0.0134
				establishment of localization	3931	14	32.83	0.43	-	8.46e-05	0.00348
				localization	4501	21	37.6	0.56	-	0.00154	0.0396
				RNA processing	877	0	7.33	< 0.01	-	0.000949	0.0267
				post-translational protein modification	864	0	7.22	< 0.01	-	0.00155	0.0399
				protein modification process	2069	0	17.28	< 0.01	-	2.4e-08	2.15e-06
				macromolecule modification	2291	2	19.14	0.1	-	5.98e-07	4.18e-05
				protein metabolic process	3548	4	29.64	0.13	-	7.79e-10	8.02e-08
				amide metabolic process	828	0	6.92	< 0.01	-	0.00142	0.0371
				carbohydrate derivative metabolic process	1005	0	8.39	< 0.01	-	0.000278	0.00954
				Unclassified	2787	0	23.28	< 0.01	-	2.28e-11	2.85e-09

## Sheet: iPSCsvsRPE_TF-repressors
TF	iPSCsvsRPE weighted_meanDifference	classification_q0.001_final		GO Biological process - PANTHER Overrepresentation Test (Released 20240226), Fisher's exact test	# Hits in Ref (Homo sapiens)	# Hits obs	expected	Fold Enrichment	+/-	raw P value	FDR		Reactome pathways	# Hits in Ref (Homo sapiens)	# Hits obs	expected	Fold Enrichment	+/-	raw P value	FDR		Predicted pioneer in selected GO Biological process by PANTHER
FOXF2	-1.31	repressor		oculomotor nerve formation	2	2	0.01	> 100	+	4.92e-05	0.00246		TFAP2 (AP-2) family regulates transcription of cell cycle factors	5	3	0.04	85.21	+	3.38e-06	0.000623		epithelial to mesenchymal transition involved in endocardial cushion formation (SNAI1, SNAI2)
FOXC1	-1.3	repressor		anatomical structure formation involved in morphogenesis	971	30	6.84	4.39	+	5.93e-12	9.71e-10		Transcriptional regulation by the AP-2 (TFAP2) family of transcription factors	36	4	0.25	15.78	+	0.000117	0.0125		cardiac muscle cell fate commitment (WT1, TBX5)
FOXD1	-1.16	repressor		anatomical structure morphogenesis	2239	57	15.77	3.62	+	4.04e-19	1.06e-16		Generic Transcription Pathway	1209	40	8.51	4.7	+	6.88e-17	1.77e-13		double-strand break repair via classical nonhomologous end joining (ZBT7A, P63)
ZN250	-1.16	repressor		developmental process	5739	97	40.41	2.4	+	1.31e-22	3.93e-20		RNA Polymerase II Transcription	1331	41	9.37	4.37	+	3.08e-16	3.96e-13		peroxisome proliferator activated receptor signaling pathway (PPARG, RXRA)
MEIS2	-0.763	repressor		anatomical structure development	5231	92	36.83	2.5	+	4.05e-22	1.19e-19		TFAP2 (AP-2) family regulates transcription of other transcription factors	4	2	0.03	71.01	+	0.000293	0.026		intracellular receptor signaling pathway (COT2, RXRA, RARA, COT1, VDR ,PPARG, NR1H4)
FOXJ3	-0.752	repressor		cranial nerve morphogenesis	32	4	0.23	17.75	+	7.28e-05	0.00334		Negative regulation of activity of TFAP2 (AP-2) family transcription factors	10	3	0.07	42.6	+	3.96e-05	0.006		autonomic nervous system development (INSM1, EGR2, P63, ASCL1)
FOXJ3	-0.6	repressor		cranial nerve development	65	5	0.46	10.92	+	9.5e-05	0.0041		Activation of the TFAP2 (AP-2) family of transcription factors	12	3	0.08	35.5	+	7.18e-05	0.00881		sensory organ development (GLI3, RARA, FOXF2, OSR2, WT1, NGN2, PO3F4, FOXC1, ATOH1, TWST1, MEIS2, ZEB1, SMAD3, ASCL1)
MESP1	-0.565	repressor		nerve development	98	5	0.69	7.25	+	0.000649	0.0209		TFAP2 (AP-2) family regulates transcription of growth factors and their receptors	13	3	0.09	32.77	+	9.29e-05	0.0109		regulation of biosynthetic processes (FOXJ3, KLF12 ,FOXD1, ZN547, GLI3, ZN524, COT2, RXRA, ZSC22, RFX1, NFAT5, STAT2, HTF4, ZBT7A, RARA, FOXF2, INSM1, ZBT17, OSR2, ZEP2, EGR2, SNAI1, WT1, ZN250, SNAI2, COT1, SMAD1, NGN2, MYOG, ZN335)
ZEB1	-0.497	repressor		nervous system development	2207	54	15.54	3.47	+	3.09e-17	7.47e-15		YAP1- and WWTR1 (TAZ)-stimulated gene expression	14	3	0.1	30.43	+	0.000118	0.0121		noradrenergic neuron development (INSM1,ASCL1)
SNAI1	-0.481	repressor		system development	3546	80	24.97	3.2	+	3.45e-25	1.14e-22		Formation of axial mesoderm	14	3	0.1	30.43	+	0.000118	0.0117		cell development (FOXD1, GLI3, ZBT7A, RARA, INSM1, EGR2, WT1, SNAI2, NGN2, MYOG, ZN335, FLI1, FOXC1, ATOH1, TBX5, TWST1, KLF6, KLF3, P63, PPARG, ID4, SMAD3, ASCL1, VEZF1, MYOD1)
TBP	-0.474	repressor		multicellular organism development	3964	83	27.91	2.97	+	3.47e-24	1.08e-21		Gastrulation	104	6	0.73	8.19	+	9.46e-05	0.0106		negative regulation of DNA damage response, signal transduction by p53 class mediator (SNAI1, SNAI2, TWIST1)
ZN547	-0.391	repressor		multicellular organismal process	6745	93	47.5	1.96	+	9.76e-15	2.07e-12		SUMOylation of intracellular receptors	24	5	0.17	29.59	+	6.16e-07	0.000159		positive regulation of adipose tissue development (PPARG, NR1H4)
STAT1	-0.382	repressor		oculomotor nerve morphogenesis	2	2	0.01	> 100	+	4.92e-05	0.00245		SUMO E3 ligases SUMOylate target proteins	157	10	1.11	9.05	+	1.7e-07	5.47e-05		connective tissue development (FOXD1, GLI3, RARA, OSR2, SNAI1, SNAI2, SMAD1, ZEB1, ID4)
STAT2	-0.365	repressor		oculomotor nerve development	4	3	0.03	> 100	+	1.36e-06	0.000105		SUMOylation	163	10	1.15	8.71	+	2.41e-07	6.91e-05		mesoderm development (SNAI1, SMAD1, FOXC1, P63, MESP1, SMAD3)
SMAD1	-0.357	repressor		preganglionic parasympathetic fiber development	17	4	0.12	33.42	+	5.23e-06	0.000343		NGF-stimulated transcription	39	8	0.27	29.13	+	2.55e-10	1.31e-07		cardiac pacemaker cell differentiation (TBX5, MESP1)
P63	-0.344	repressor		parasympathetic nervous system development	19	4	0.13	29.9	+	8.42e-06	0.000524		Nuclear Events (kinase and transcription factor activation)	61	8	0.43	18.62	+	1.07e-08	4.59e-06		ventral spinal cord interneuron fate commitment (GLI3, ASCL1)
ATOH1	-0.307	repressor		autonomic nervous system development	46	9	0.32	27.79	+	2.92e-11	4.46e-09		Signaling by NTRK1 (TRKA)	112	8	0.79	10.14	+	1.28e-06	0.000299		central nervous system neuron differentiation (GLI3, COT2, RARA, EGR2, SMAD1, NGN2, ZN335, PO3F4, ZN148, FOXC1, ATOH1, TAF1, MEIS2, ZEB1, RFX4, ID4, ASCL1, HEN1)
SNAI2	-0.303	repressor		central nervous system development	1008	40	7.1	5.64	+	1.2e-19	3.33e-17		Signaling by NTRKs	131	8	0.92	8.67	+	4.15e-06	0.000713		mesenchymal cell differentiation (FOXF2, SNAI1 ,SNAI2, STAT1, FOXC1, TWST1)
NGN2	-0.268	repressor		regulation of metanephric glomerular mesangial cell proliferation	2	2	0.01	> 100	+	4.92e-05	0.00245		SUMOylation of transcription factors	17	3	0.12	25.06	+	0.000216	0.0199		pericardium development (WT1, TBX5, SMAD3)
COT1	-0.23	repressor		regulation of cell proliferation involved in kidney development	14	3	0.1	30.43	+	0.000118	0.00492		Nuclear Receptor transcription pathway	41	7	0.29	24.25	+	1.37e-08	5.03e-06		retinoic acid receptor signaling pathway (RXRA, RARA, PPARG)
TWST1	-0.228	repressor		regulation of cell population proliferation	1676	46	11.8	3.9	+	2.27e-16	4.95e-14		Cardiogenesis	27	4	0.19	21.04	+	3.65e-05	0.00588		regulation of apoptotic process involved in morphogenesis (FOXC1, VDR)
ETV3	-0.215	repressor		regulation of cellular process	11167	144	78.63	1.83	+	2.66e-37	1.27e-34		Myogenesis	28	4	0.2	20.29	+	4.23e-05	0.00606		regulation of apoptotic process (GLI3, ZBT7A, RARA, SNAI1, WT1, SNAI2, PO3F4, STAT1, FOXC1, ATOH1, TWST1, P63, VDR, PPARG, NR1H4, SMAD3, ASCL1)
HTF4	-0.212	repressor		regulation of biological process	11722	144	82.54	1.74	+	5.17e-34	2.19e-31		RUNX2 regulates osteoblast differentiation	23	3	0.16	18.52	+	0.000546	0.0414		primary miRNA processing (SMAD1, SMAD3)
ID4	-0.196	repressor		biological regulation	12141	144	85.49	1.68	+	5.46e-32	2.19e-29		RUNX2 regulates bone development	30	4	0.21	18.94	+	5.61e-05	0.0076		visual system development (GLI3, RARA, FOXF2, OSR2, WT1, FOXC1, TWST1, MEIS2, ZEB1, SMAD3)
VEZF1	-0.188	repressor		trochlear nerve development	2	2	0.01	> 100	+	4.92e-05	0.00244		Transcriptional regulation by RUNX2	117	6	0.82	7.28	+	0.000181	0.0173		negative regulation of keratinocyte proliferation (SNAI2, VDR, ZEB1)
PPARG	-0.17	repressor		positive regulation of DNA methylation	2	2	0.01	> 100	+	4.92e-05	0.00243		Transcriptional regulation of granulopoiesis	57	6	0.4	14.95	+	2.97e-06	0.000588		regulation of epithelial cell proliferation (COT2, OSR2, SNAI2, STAT1, TWST1, P63, VDR, ZEB1, PPARG, SMAD3)
RFX4	-0.167	repressor		positive regulation of nucleobase-containing compound metabolic process	2059	98	14.5	6.76	+	3.66e-63	2.93e-60		Regulation of PTEN gene transcription	59	5	0.42	12.04	+	5.96e-05	0.00767		positive regulation of epidermal cell differentiation (FOXC1, ATOH1, VDR)
HIC1	-0.16	repressor		positive regulation of nitrogen compound metabolic process	2998	98	21.11	4.64	+	6.72e-48	4.45e-45		Transcriptional regulation of white adipocyte differentiation	83	7	0.58	11.98	+	1.97e-06	0.000423		negative regulation of cartilage development (GLI3, RARA, SNAI2)
ZN350	-0.159	repressor		positive regulation of metabolic process	3719	99	26.19	3.78	+	1.99e-40	9.8e-38		Activation of anterior HOX genes in hindbrain development during early embryogenesis	91	5	0.64	7.8	+	0.000462	0.0384		cell fate determination (ATOH1, MESP1, ASCL1, MYOD)
BHE41	-0.151	repressor		positive regulation of biological process	6210	106	43.73	2.42	+	1.42e-26	4.92e-24		Activation of HOX genes during differentiation	91	5	0.64	7.8	+	0.000462	0.0397		neuron fate specification (GLI3, ATOH1, ASCL1)
ZN524	-0.147	repressor		regulation of metabolic process	6559	144	46.19	3.12	+	9.6e-71	9.75e-68		Unfolded Protein Response (UPR)	92	5	0.65	7.72	+	0.000486	0.0391		Notch signaling pathway (SNAI1, SNAI2, FOXC1, ATOH1, P63, NR1H4, MESP1, ASCL1)
ZBT7A	-0.144	repressor		regulation of nitrogen compound metabolic process	5474	144	38.55	3.74	+	3.7e-82	5.64e-79		Transcriptional regulation by RUNX3	93	5	0.65	7.64	+	0.000511	0.0399		response to epidermal growth factor (SNAI2, ASCL1, FOXC1)
VDR	-0.141	repressor		positive regulation of cellular metabolic process	3341	99	23.53	4.21	+	1.16e-44	6.29e-42											response to endogenous stimulus (RXRA, STAT2, HTF4, RARA, EGR2, WT1, SNAI2, SMAD1, MYOG, STAT1, FOXC1, TAF1, TWST1, KLF3, MEIS2, ZEB1, PPARG, NR1H4, SMAD3, ASCL1, MYOD1)
EGR4	-0.125	repressor		positive regulation of cellular process	5707	105	40.19	2.61	+	4.49e-29	1.71e-26											osteoblasts differentiation (GLI3, SNAI1, SNAI2, SMAD1, TWST1 ,ID4, SMAD3)
ASCL1	-0.123	repressor		regulation of cellular metabolic process	6054	144	42.63	3.38	+	8.49e-76	9.25e-73											vasculature development (GLI3, COT2, EGR2, WT1, FOXC1, TBX5, MESP1, VEZF1)
COT2	-0.116	repressor		regulation of nucleobase-containing compound metabolic process	4061	143	28.6	5	+	1.34e-98	4.08e-95											SUMO E3 ligases SUMOylate target proteins (RXRA, RARA, VDR, PPARG, HIC1, ZN350)
ARI3A	-0.108	repressor		regulation of primary metabolic process	5622	144	39.59	3.64	+	1.8e-80	2.49e-77											NGF-stimulated transcription (Signaling by NTRKs) (HTF4, EGR2, EGR4, ID4, ASCL1)
FLI1	-0.105	repressor		regulation of macromolecule metabolic process	6033	144	42.48	3.39	+	5.13e-76	6.01e-73											nuclear receptor transcription pathway (RXRA, RARA, COT1,VDR, PPARG)
ZBT17	-0.0961	repressor		positive regulation of macromolecule metabolic process	3413	98	24.03	4.08	+	8.89e-43	4.67e-40											cardiogenesis (SMAD1, TBX5, MESP1)
ZBT18	-0.0922	repressor		regulation of DNA methylation	14	3	0.1	30.43	+	0.000118	0.00491											myogenesis (HTF5, MYOG, MYOD1)
VEZF1	-0.0919	repressor		adrenal chromaffin cell differentiation	2	2	0.01	> 100	+	4.92e-05	0.00242											transcriptional regulation of white adipocyte differentiation (COT2, RXRA, EGR2, PPARG, ZN467, COE1)
COT1	-0.0913	repressor		glandular epithelial cell differentiation	64	5	0.45	11.09	+	8.82e-05	0.00395											oculomotor nerve formation (PHX2A, AP2A)
MYOD1	-0.0869	repressor		columnar/cuboidal epithelial cell differentiation	109	7	0.77	9.12	+	1.21e-05	0.000704											positive regulation of DNA methylation (MECP2, WT1)
Z354A	-0.0861	repressor		epithelial cell differentiation	643	19	4.53	4.2	+	1.36e-07	1.25e-05											positive regulation of nitrogen compound metabolic process (TEAD4, ATF4, PHX2A, AP2B, ZIC1, HMX2, FEV, ALX1, NKX31, CR3L2, MECP2, WT1, CDC5L, GLIS2, KLF13, OLIG1, AP2C, HMX3, ANDR, GBX2, MEIS1, VENTX, ARNT2, BRCA1, P63, MBD2, HME2, TEAD2, GLIS1, MYC)
OSR2	-0.0857	repressor		epithelium development	1111	39	7.82	4.99	+	2.53e-17	6.23e-15											somatic motor neuron differentiation (PHX2A, LHX4)
SMAD3	-0.0798	repressor		tissue development	1769	51	12.46	4.09	+	3.38e-19	9.04e-17											spinal cord development (PHX2A, ZIC1, MECP2, SOX13, LHX4, SOX1, FOXB1)
ZN335	-0.0725	repressor		cell differentiation	3654	80	25.73	3.11	+	2.6e-24	8.44e-22											negative regulation of cell fate commitment (GLIS1, HES1)
EGR2	-0.0712	repressor		cellular developmental process	3657	80	25.75	3.11	+	2.75e-24	8.73e-22											sensory organ development (ATF4, AP2B, ZIC1, HMX2, WT1, OLIG1, GBX2, MEIS1, SOX1, HMX3, AP2A, HES1, SRF, PAX8)
NFAT5	-0.0688	repressor		neuroendocrine cell differentiation	16	3	0.11	26.63	+	0.000179	0.00689											facultative heterochromatin formation (MBD2, MYC, SMCA5)
TBX5	-0.0596	repressor		neuron differentiation	1095	25	7.71	3.24	+	1.79e-07	1.63e-05											chromatin organization (MECP2, AP2C, BRCA1, P63, MBD2, MYC, HMGA1, ATF2, SOX1, SMCA5)
WT1	-0.0537	repressor		generation of neurons	1171	27	8.25	3.27	+	4.33e-08	4.49e-06											integrated stress response signaling (ATF4, CREB3, CEBPG)
ZN148	-0.0503	repressor		neurogenesis	1346	29	9.48	3.06	+	5.47e-08	5.52e-06											regulation of hormone metabolic process (GFI1, EGR1, PAX8)
KLF12	-0.0489	repressor		neuroepithelial cell differentiation	33	4	0.23	17.21	+	8.23e-05	0.00372											Positive regulation of stem cells maintenance (TEAD4, ZN322, P63)
PLAG1	-0.0487	repressor		adrenal gland development	28	4	0.2	20.29	+	4.23e-05	0.00214											Cuboidal epithelial cell differentiation (P63, EMX1, KLF5, HES1)
HEN1	-0.0479	repressor		gland development	430	19	3.03	6.28	+	2e-10	2.82e-08											Regulation of DNA-binding transcription factor activity (GFI1, GLIS2, ANDR, ATF2, HES1, SRF, CREB3, CEBPG)
ZN436	-0.0459	repressor		animal organ development	2869	77	20.2	3.81	+	6.18e-29	2.24e-26											Epithelial cell proliferation (HMX2, NKX31, ANDR, P63, PURA)
RXRA	-0.0451	repressor		endocrine system development	132	7	0.93	7.53	+	4.2e-05	0.00215											Response to hypoxia (ATF4, NKX31, MECP2, ARNT2, MYC, EGR1, ATF2, SRF)
FLI1	-0.0445	repressor		stomach neuroendocrine cell differentiation	2	2	0.01	> 100	+	4.92e-05	0.00241											TFAP2 (AP-2) family regulates transcription of cell cycle factors (AP2C, AP2A, MYC)
ZN528	-0.0427	repressor		enteroendocrine cell differentiation	29	3	0.2	14.69	+	0.00109	0.0317
MYOG	-0.0405	repressor		stomach development	5	2	0.04	56.81	+	0.000486	0.0161
ZFP82	-0.0397	repressor		digestive tract development	133	7	0.94	7.47	+	4.41e-05	0.00222
EGR2	-0.0388	repressor		tube development	905	32	6.37	5.02	+	2.61e-14	5.24e-12
ZBTB6	-0.0356	repressor		digestive system development	145	8	1.02	7.84	+	8.8e-06	0.000541
ZN263	-0.0343	repressor		midbrain-hindbrain boundary morphogenesis	3	2	0.02	94.68	+	0.000147	0.00599
NR1H4	-0.0319	repressor		embryonic morphogenesis	596	28	4.2	6.67	+	1.26e-15	2.7e-13
COE1	-0.0283	repressor		embryo development	1059	43	7.46	5.77	+	1.48e-21	4.26e-19
ZN467	-0.0282	repressor		midbrain-hindbrain boundary development	7	2	0.05	40.58	+	0.00101	0.0301
TBX15	-0.0268	repressor		brain development	742	32	5.22	6.12	+	9.88e-17	2.25e-14
PO3F4	-0.0265	repressor		head development	792	33	5.58	5.92	+	8.3e-17	1.98e-14
PPARG	-0.0244	repressor		neural tube patterning	32	3	0.23	13.31	+	0.00146	0.0401
ZSC22	-0.022	repressor		regionalization	415	22	2.92	7.53	+	1.73e-13	3.31e-11
RARA	-0.0152	repressor		pattern specification process	463	28	3.26	8.59	+	1.87e-18	4.83e-16
KLF3	-0.0149	repressor		neural tube development	162	7	1.14	6.14	+	0.000152	0.0061
ZEP2	-0.0139	repressor		chordate embryonic development	664	26	4.68	5.56	+	9.96e-13	1.74e-10
OZF	-0.0134	repressor		embryo development ending in birth or egg hatching	685	26	4.82	5.39	+	2.01e-12	3.41e-10
MYOD1	-0.00923	repressor		anterior/posterior pattern specification	220	13	1.55	8.39	+	5.54e-09	6.44e-07
RFX1	-0.00891	repressor		positive regulation of cardiac muscle myoblast proliferation	3	2	0.02	94.68	+	0.000147	0.00598
KLF6	-0.00708	repressor		positive regulation of cell population proliferation	950	25	6.69	3.74	+	1.14e-08	1.28e-06
TAF1	-0.00536	repressor		regulation of myoblast proliferation	16	3	0.11	26.63	+	0.000179	0.00691
GLIS3	-0.00392	repressor		regulation of cardiac muscle myoblast proliferation	3	2	0.02	94.68	+	0.000147	0.00596
INSM1	-0.00231	repressor		regulation of timing of neuron differentiation	3	2	0.02	94.68	+	0.000147	0.00595
GLI3	-0.000148	repressor		regulation of neuron differentiation	194	9	1.37	6.59	+	9.78e-06	0.000598
RFX1	0.000626	repressor		regulation of cell differentiation	1566	45	11.03	4.08	+	9.66e-17	2.27e-14
ZN263	0.00716	repressor		regulation of developmental process	2448	58	17.24	3.36	+	5.18e-18	1.32e-15
PLAL1	0.0128	repressor		negative regulation of vitamin D biosynthetic process	5	3	0.04	85.21	+	3.38e-06	0.000239
MEIS1	0.0134	repressor		negative regulation of steroid biosynthetic process	24	3	0.17	17.75	+	0.000621	0.0202
WT1	0.0158	repressor		negative regulation of lipid biosynthetic process	56	4	0.39	10.14	+	0.000652	0.0209
MXI1	0.0186	repressor		negative regulation of metabolic process	2828	74	19.91	3.72	+	8.08e-27	2.86e-24
GLIS2	0.0216	repressor		negative regulation of biological process	5208	90	36.67	2.45	+	7.46e-21	2.11e-18
MBD2	0.028	repressor		regulation of lipid metabolic process	319	8	2.25	3.56	+	0.00193	0.0493
AP2A	0.0311	repressor		negative regulation of biosynthetic process	2127	74	14.98	4.94	+	6.14e-35	2.68e-32
ZIC1	0.0375	repressor		regulation of biosynthetic process	5190	143	36.55	3.91	+	3.48e-83	5.9e-80
NR2F6	0.039	repressor		regulation of lipid biosynthetic process	175	6	1.23	4.87	+	0.00152	0.0412
ZFX	0.0399	repressor		regulation of steroid biosynthetic process	74	5	0.52	9.6	+	0.000176	0.0069
AP2B	0.0458	repressor		regulation of steroid metabolic process	98	5	0.69	7.25	+	0.000649	0.0209
PURA	0.0471	repressor		negative regulation of steroid metabolic process	28	3	0.2	15.22	+	0.000985	0.0295
MEF2B	0.0497	repressor		negative regulation of vitamin metabolic process	7	3	0.05	60.86	+	1.17e-05	0.000687
AP2C	0.0519	repressor		regulation of small molecule metabolic process	324	9	2.28	3.94	+	0.000494	0.0163
ZN260	0.0597	repressor		regulation of vitamin metabolic process	12	3	0.08	35.5	+	7.18e-05	0.00331
EGR1	0.0631	repressor		negative regulation of cellular biosynthetic process	2113	74	14.88	4.97	+	3.94e-35	1.77e-32
ANDR	0.0717	repressor		negative regulation of cellular metabolic process	2572	74	18.11	4.09	+	1.78e-29	6.95e-27
IRX2	0.078	repressor		negative regulation of cellular process	4848	90	34.14	2.64	+	3.91e-23	1.19e-20
ATF2	0.0817	repressor		regulation of cellular biosynthetic process	5159	143	36.33	3.94	+	1.47e-83	2.79e-80
MECP2	0.0824	repressor		regulation of vitamin D biosynthetic process	7	3	0.05	60.86	+	1.17e-05	0.000685
FOXB1	0.0826	repressor		medulla oblongata development	4	2	0.03	71.01	+	0.000293	0.0106
ZN136	0.0853	repressor		hindbrain development	161	10	1.13	8.82	+	2.15e-07	1.92e-05
FEV	0.0873	repressor		metanephric S-shaped body morphogenesis	4	2	0.03	71.01	+	0.000293	0.0106
KLF5	0.0921	repressor		S-shaped body morphogenesis	6	3	0.04	71.01	+	6.73e-06	0.000433
GFI1	0.0941	repressor		nephron morphogenesis	73	7	0.51	13.62	+	8.2e-07	6.69e-05
HES1	0.0993	repressor		kidney morphogenesis	90	7	0.63	11.05	+	3.4e-06	0.000239
ZFX	0.101	repressor		kidney development	307	18	2.16	8.33	+	6.1e-12	9.9e-10
CR3L2	0.103	repressor		renal system development	317	18	2.23	8.06	+	1.04e-11	1.65e-09
CREB3	0.104	repressor		animal organ morphogenesis	996	46	7.01	6.56	+	1.8e-25	6.09e-23
ARNT2	0.109	repressor		nephron development	140	10	0.99	10.14	+	5.77e-08	5.78e-06
P63	0.135	repressor		metanephric nephron morphogenesis	19	3	0.13	22.42	+	0.000305	0.0109
SOX1	0.135	repressor		metanephros morphogenesis	26	3	0.18	16.39	+	0.00079	0.0244
KLF9	0.136	repressor		metanephros development	86	10	0.61	16.51	+	4.92e-10	6.69e-08
ZN322	0.142	repressor		metanephric nephron development	32	6	0.23	26.63	+	8.56e-08	8.21e-06
KLF14	0.144	repressor		pattern specification involved in metanephros development	4	2	0.03	71.01	+	0.000293	0.0106
GLIS1	0.15	repressor		pattern specification involved in kidney development	8	3	0.06	53.26	+	1.87e-05	0.00103
BRCA1	0.151	repressor		renal system pattern specification	8	3	0.06	53.26	+	1.87e-05	0.00103
KLF13	0.152	repressor		comma-shaped body morphogenesis	4	2	0.03	71.01	+	0.000293	0.0106
TEAD4	0.152	repressor		spinal cord oligodendrocyte cell differentiation	5	2	0.04	56.81	+	0.000486	0.0162
SOX13	0.187	repressor		cell differentiation in spinal cord	50	6	0.35	17.04	+	1.35e-06	0.000105
ZNF85	0.197	repressor		spinal cord development	98	9	0.69	13.04	+	3.06e-08	3.22e-06
TEAD2	0.202	repressor		oligodendrocyte differentiation	82	6	0.58	10.39	+	2.48e-05	0.00133
CEBPG	0.224	repressor		glial cell differentiation	218	9	1.54	5.86	+	2.47e-05	0.00133
HMGA1	0.227	repressor		gliogenesis	277	9	1.95	4.61	+	0.000156	0.00616
SMCA5	0.229	repressor		somatic motor neuron differentiation	5	2	0.04	56.81	+	0.000486	0.0161
BARX1	0.247	repressor		spinal cord motor neuron differentiation	30	3	0.21	14.2	+	0.00121	0.0346
ATF4	0.249	repressor		ventral spinal cord development	45	5	0.32	15.78	+	1.57e-05	0.000888
CDC5L	0.261	repressor		central nervous system neuron differentiation	179	11	1.26	8.73	+	5.81e-08	5.79e-06
SRF	0.289	repressor		noradrenergic neuron development	5	2	0.04	56.81	+	0.000486	0.0161
NKX31	0.307	repressor		neuron development	869	20	6.12	3.27	+	3.1e-06	0.000224
ATF2	0.33	repressor		cell development	2240	47	15.77	2.98	+	2.25e-12	3.77e-10
PO2F1	0.333	repressor		noradrenergic neuron differentiation	11	3	0.08	38.73	+	5.41e-05	0.00261
MYC	0.335	repressor		negative regulation of cardiac muscle hypertrophy in response to stress	6	2	0.04	47.34	+	0.000725	0.0228
ZN264	0.396	repressor		regulation of multicellular organismal process	2966	56	20.89	2.68	+	5.31e-13	9.52e-11
OLIG1	0.417	repressor		negative regulation of multicellular organismal process	1116	23	7.86	2.93	+	3.37e-06	0.000239
PAX8	0.43	repressor		negative regulation of cardiac muscle adaptation	6	2	0.04	47.34	+	0.000725	0.0226
ZN232	0.447	repressor		negative regulation of muscle adaptation	9	2	0.06	31.56	+	0.00172	0.0449
HIC2	0.453	repressor		negative regulation of response to stimulus	1664	23	11.72	1.96	+	0.00181	0.047
HMX2	0.477	repressor		transdifferentiation	6	2	0.04	47.34	+	0.000725	0.0228
HMX3	0.521	repressor		negative regulation of apoptotic process involved in morphogenesis	6	2	0.04	47.34	+	0.000725	0.0227
GBX2	0.536	repressor		negative regulation of apoptotic process involved in development	6	2	0.04	47.34	+	0.000725	0.0226
HME2	0.545	repressor		regulation of apoptotic process involved in development	13	3	0.09	32.77	+	9.29e-05	0.00406
PO6F2	0.58	repressor		regulation of apoptotic process	1476	31	10.39	2.98	+	3.1e-08	3.23e-06
EMX1	0.641	repressor		regulation of programmed cell death	1521	31	10.71	2.89	+	6.13e-08	6.07e-06
PHX2A	0.647	repressor		negative regulation of developmental process	919	29	6.47	4.48	+	8.51e-12	1.37e-09
DUXA	0.666	repressor		negative regulation of apoptotic process	894	23	6.3	3.65	+	7.18e-08	6.97e-06
LHX4	0.685	repressor		negative regulation of programmed cell death	921	23	6.49	3.55	+	1.22e-07	1.14e-05
ALX1	0.721	repressor		regulation of apoptotic process involved in morphogenesis	13	3	0.09	32.77	+	9.29e-05	0.00407
VENTX	0.764	repressor		positive regulation of vitamin D receptor signaling pathway	6	2	0.04	47.34	+	0.000725	0.0227
				regulation of vitamin D receptor signaling pathway	10	3	0.07	42.6	+	3.96e-05	0.00204
				regulation of response to nutrient levels	30	4	0.21	18.94	+	5.61e-05	0.00265
				regulation of response to extracellular stimulus	30	4	0.21	18.94	+	5.61e-05	0.00265
				regulation of cell communication	3440	41	24.22	1.69	+	0.000464	0.0155
				regulation of signaling	3434	40	24.18	1.65	+	0.00105	0.0306
				response to bile acid	6	2	0.04	47.34	+	0.000725	0.0226
				response to oxygen-containing compound	1554	28	10.94	2.56	+	3.46e-06	0.000242
				response to chemical	3780	46	26.62	1.73	+	9.1e-05	0.00405
				response to organic cyclic compound	848	21	5.97	3.52	+	5.29e-07	4.48e-05
				response to organic substance	2467	41	17.37	2.36	+	9.6e-08	9.15e-06
				response to lipid	852	16	6	2.67	+	0.000339	0.0118
				eyelid development in camera-type eye	13	4	0.09	43.7	+	1.61e-06	0.000123
				camera-type eye development	341	16	2.4	6.66	+	2.52e-09	3.15e-07
				eye development	389	17	2.74	6.21	+	2.27e-09	2.87e-07
				sensory organ development	599	27	4.22	6.4	+	1.19e-14	2.44e-12
				visual system development	393	17	2.77	6.14	+	2.65e-09	3.26e-07
				sensory system development	399	17	2.81	6.05	+	3.33e-09	3.96e-07
				regulation of metanephric nephron tubule epithelial cell differentiation	7	2	0.05	40.58	+	0.00101	0.0302
				regulation of epithelial cell differentiation	157	11	1.11	9.95	+	1.5e-08	1.65e-06
				regulation of multicellular organismal development	1404	40	9.89	4.05	+	1.06e-14	2.22e-12
				ventral spinal cord interneuron specification	7	2	0.05	40.58	+	0.00101	0.0301
				cell fate specification involved in pattern specification	7	2	0.05	40.58	+	0.00101	0.0297
				cell fate commitment involved in pattern specification	11	3	0.08	38.73	+	5.41e-05	0.0026
				cell fate commitment	256	19	1.8	10.54	+	2.21e-14	4.5e-12
				cell fate specification	88	8	0.62	12.91	+	1.99e-07	1.79e-05
				ventral spinal cord interneuron fate commitment	11	3	0.08	38.73	+	5.41e-05	0.00259
				ventral spinal cord interneuron differentiation	13	3	0.09	32.77	+	9.29e-05	0.00408
				spinal cord dorsal/ventral patterning	16	3	0.11	26.63	+	0.000179	0.00695
				spinal cord patterning	18	3	0.13	23.67	+	0.000258	0.00955
				neuron fate commitment	72	6	0.51	11.83	+	1.17e-05	0.000689
				neuron fate specification	34	5	0.24	20.88	+	3.81e-06	0.000262
				cardiac vascular smooth muscle cell differentiation	7	2	0.05	40.58	+	0.00101	0.03
				cardiocyte differentiation	120	8	0.84	9.47	+	2.15e-06	0.000159
				heart development	566	22	3.99	5.52	+	7.73e-11	1.13e-08
				circulatory system development	928	29	6.53	4.44	+	1.08e-11	1.69e-09
				vascular associated smooth muscle cell differentiation	18	3	0.13	23.67	+	0.000258	0.00951
				vasculature development	551	17	3.88	4.38	+	3.58e-07	3.14e-05
				muscle cell differentiation	283	10	1.99	5.02	+	3.31e-05	0.00173
				muscle structure development	517	19	3.64	5.22	+	4.25e-09	4.98e-07
				blood vessel development	530	17	3.73	4.56	+	2.07e-07	1.86e-05
				cardiac muscle cell fate commitment	7	2	0.05	40.58	+	0.00101	0.03
				muscle cell fate commitment	16	4	0.11	35.5	+	4.02e-06	0.000272
				cardiac cell fate commitment	13	3	0.09	32.77	+	9.29e-05	0.00404
				cardiac muscle cell differentiation	90	6	0.63	9.47	+	4.21e-05	0.00215
				striated muscle cell differentiation	223	9	1.57	5.73	+	2.96e-05	0.00157
				cardiac muscle tissue development	189	8	1.33	6.01	+	5.92e-05	0.00278
				striated muscle tissue development	195	8	1.37	5.83	+	7.38e-05	0.00337
				muscle tissue development	344	16	2.42	6.61	+	2.86e-09	3.49e-07
				regulation of mesenchymal to epithelial transition involved in metanephros morphogenesis	7	2	0.05	40.58	+	0.00101	0.0299
				mammary gland branching involved in pregnancy	7	2	0.05	40.58	+	0.00101	0.0298
				maternal process involved in female pregnancy	58	4	0.41	9.79	+	0.000745	0.0231
				reproductive process	1470	23	10.35	2.22	+	0.000267	0.00975
				reproduction	1482	23	10.44	2.2	+	0.000295	0.0106
				multicellular organism reproduction	959	16	6.75	2.37	+	0.0012	0.0345
				female pregnancy	169	6	1.19	5.04	+	0.00127	0.0361
				epithelial tube morphogenesis	317	17	2.23	7.62	+	9.91e-11	1.44e-08
				morphogenesis of an epithelium	463	23	3.26	7.05	+	1.81e-13	3.41e-11
				tissue morphogenesis	574	26	4.04	6.43	+	3.49e-14	6.91e-12
				tube morphogenesis	684	26	4.82	5.4	+	1.95e-12	3.34e-10
				gland morphogenesis	107	7	0.75	9.29	+	1.08e-05	0.000646
				branching morphogenesis of an epithelial tube	137	10	0.96	10.37	+	4.69e-08	4.8e-06
				morphogenesis of a branching epithelium	166	11	1.17	9.41	+	2.67e-08	2.87e-06
				morphogenesis of a branching structure	177	11	1.25	8.83	+	5.18e-08	5.26e-06
				developmental process involved in reproduction	1000	17	7.04	2.41	+	0.000684	0.0217
				forebrain radial glial cell differentiation	7	2	0.05	40.58	+	0.00101	0.0298
				radial glial cell differentiation	14	3	0.1	30.43	+	0.000118	0.00494
				forebrain generation of neurons	54	6	0.38	15.78	+	2.15e-06	0.00016
				forebrain development	413	19	2.91	6.53	+	1.01e-10	1.45e-08
				regulation of calcidiol 1-monooxygenase activity	7	2	0.05	40.58	+	0.00101	0.0297
				trachea cartilage development	7	2	0.05	40.58	+	0.00101	0.0296
				cartilage development	178	10	1.25	7.98	+	5.45e-07	4.59e-05
				connective tissue development	236	13	1.66	7.82	+	1.28e-08	1.43e-06
				skeletal system development	507	19	3.57	5.32	+	3.09e-09	3.71e-07
				respiratory system development	216	8	1.52	5.26	+	0.00015	0.00601
				pons development	11	3	0.08	38.73	+	5.41e-05	0.00263
				metencephalon development	118	6	0.83	7.22	+	0.00019	0.00724
				regulation of somatic stem cell population maintenance	11	3	0.08	38.73	+	5.41e-05	0.00262
				regulation of stem cell population maintenance	72	5	0.51	9.86	+	0.000155	0.00614
				negative regulation of cell fate commitment	11	3	0.08	38.73	+	5.41e-05	0.0026
				regulation of cell fate commitment	40	4	0.28	14.2	+	0.000177	0.00688
				negative regulation of cell differentiation	670	24	4.72	5.09	+	5.23e-11	7.89e-09
				rhombomere development	8	2	0.06	35.5	+	0.00134	0.0375
				metanephric nephron tubule morphogenesis	8	2	0.06	35.5	+	0.00134	0.0374
				metanephric epithelium development	24	3	0.17	17.75	+	0.000621	0.0202
				kidney epithelium development	142	12	1	12	+	3.73e-10	5.17e-08
				nephron tubule development	86	8	0.61	13.21	+	1.66e-07	1.53e-05
				renal tubule development	91	9	0.64	14.05	+	1.59e-08	1.74e-06
				nephron epithelium development	110	9	0.77	11.62	+	8.42e-08	8.12e-06
				nephron tubule morphogenesis	69	7	0.49	14.41	+	5.56e-07	4.66e-05
				renal tubule morphogenesis	73	7	0.51	13.62	+	8.2e-07	6.65e-05
				nephron epithelium morphogenesis	71	7	0.5	14	+	6.77e-07	5.58e-05
				regulation of transforming growth factor beta2 production	8	2	0.06	35.5	+	0.00134	0.0374
				regulation of cytokine production	783	14	5.51	2.54	+	0.00129	0.0365
				regulation of gene expression	4898	143	34.49	4.15	+	8.13e-87	2.06e-83
				regulation of macromolecule biosynthetic process	5026	143	35.39	4.04	+	3.38e-85	7.35e-82
				macrophage derived foam cell differentiation	8	2	0.06	35.5	+	0.00134	0.0373
				foam cell differentiation	9	2	0.06	31.56	+	0.00172	0.0457
				cardiac ventricle formation	8	2	0.06	35.5	+	0.00134	0.0372
				cardiac chamber development	169	6	1.19	5.04	+	0.00127	0.0362
				cardiac chamber morphogenesis	125	5	0.88	5.68	+	0.00193	0.0492
				heart morphogenesis	259	11	1.82	6.03	+	2.31e-06	0.000169
				cell migration involved in heart development	17	4	0.12	33.42	+	5.23e-06	0.000342
				cell migration	901	16	6.34	2.52	+	0.000623	0.0202
				thalamus development	13	3	0.09	32.77	+	9.29e-05	0.00409
				regulation of inner ear auditory receptor cell differentiation	9	2	0.06	31.56	+	0.00172	0.046
				regulation of inner ear receptor cell differentiation	9	2	0.06	31.56	+	0.00172	0.0461
				regulation of mechanoreceptor differentiation	9	2	0.06	31.56	+	0.00172	0.0461
				regulation of epidermal cell differentiation	58	5	0.41	12.24	+	5.48e-05	0.00261
				regulation of epidermis development	64	5	0.45	11.09	+	8.82e-05	0.00398
				cranial suture morphogenesis	9	2	0.06	31.56	+	0.00172	0.0459
				cranial skeletal system development	73	6	0.51	11.67	+	1.27e-05	0.000733
				bone morphogenesis	103	7	0.73	9.65	+	8.37e-06	0.000523
				skeletal system morphogenesis	232	11	1.63	6.73	+	7.88e-07	6.46e-05
				bone development	201	8	1.42	5.65	+	9.12e-05	0.00404
				positive regulation of cell proliferation involved in kidney development	9	2	0.06	31.56	+	0.00172	0.0458
				positive regulation of skeletal muscle fiber development	9	2	0.06	31.56	+	0.00172	0.0457
				regulation of skeletal muscle tissue development	27	3	0.19	15.78	+	0.000884	0.0269
				regulation of muscle tissue development	48	4	0.34	11.83	+	0.000361	0.0125
				positive regulation of developmental process	1337	45	9.41	4.78	+	2.26e-19	6.15e-17
				regulation of cell development	836	23	5.89	3.91	+	2.11e-08	2.29e-06
				regulation of muscle cell differentiation	142	8	1	8	+	7.55e-06	0.000473
				positive regulation of cell development	453	14	3.19	4.39	+	4.02e-06	0.000271
				positive regulation of cell differentiation	871	34	6.13	5.54	+	1.85e-16	4.08e-14
				positive regulation of vascular associated smooth muscle cell apoptotic process	9	2	0.06	31.56	+	0.00172	0.0456
				double-strand break repair via classical nonhomologous end joining	9	2	0.06	31.56	+	0.00172	0.0455
				nucleic acid metabolic process	2180	36	15.35	2.35	+	8.88e-07	7.16e-05
				nucleobase-containing compound metabolic process	2743	36	19.32	1.86	+	0.000183	0.00703
				organic cyclic compound metabolic process	3226	38	22.72	1.67	+	0.00117	0.0336
				heterocycle metabolic process	2931	36	20.64	1.74	+	0.000716	0.0226
				cellular aromatic compound metabolic process	2971	37	20.92	1.77	+	0.000485	0.0162
				peroxisome proliferator activated receptor signaling pathway	9	2	0.06	31.56	+	0.00172	0.0454
				intracellular receptor signaling pathway	190	10	1.34	7.47	+	9.9e-07	7.78e-05
				sympathetic ganglion development	9	2	0.06	31.56	+	0.00172	0.0453
				sympathetic nervous system development	22	5	0.15	32.28	+	3.86e-07	3.35e-05
				cardiac neural crest cell development involved in outflow tract morphogenesis	9	2	0.06	31.56	+	0.00172	0.0453
				neural crest cell differentiation	91	5	0.64	7.8	+	0.000462	0.0155
				stem cell differentiation	182	7	1.28	5.46	+	0.000311	0.011
				mesenchymal cell differentiation	172	9	1.21	7.43	+	3.68e-06	0.000255
				mesenchyme development	246	15	1.73	8.66	+	2.25e-10	3.15e-08
				neural crest cell development	78	5	0.55	9.1	+	0.000226	0.00849
				stem cell development	84	5	0.59	8.45	+	0.000319	0.0113
				semicircular canal development	9	2	0.06	31.56	+	0.00172	0.0452
				inner ear development	206	11	1.45	7.58	+	2.42e-07	2.14e-05
				ear development	233	13	1.64	7.92	+	1.1e-08	1.24e-06
				myotube differentiation involved in skeletal muscle regeneration	9	2	0.06	31.56	+	0.00172	0.0451
				developmental growth	432	16	3.04	5.26	+	6.97e-08	6.81e-06
				growth	432	16	3.04	5.26	+	6.97e-08	6.85e-06
				lateral sprouting from an epithelium	9	2	0.06	31.56	+	0.00172	0.045
				negative regulation of DNA damage response, signal transduction by p53 class mediator	15	3	0.11	28.4	+	0.000146	0.00598
				regulation of DNA damage response, signal transduction by p53 class mediator	40	4	0.28	14.2	+	0.000177	0.0069
				regulation of signal transduction by p53 class mediator	109	6	0.77	7.82	+	0.000123	0.00511
				negative regulation of signal transduction by p53 class mediator	34	3	0.24	12.53	+	0.00174	0.0454
				negative regulation of signal transduction	1301	22	9.16	2.4	+	0.000114	0.00482
				negative regulation of cell communication	1397	23	9.84	2.34	+	0.000153	0.0061
				negative regulation of signaling	1398	23	9.84	2.34	+	0.000154	0.00613
				cerebral cortex neuron differentiation	26	5	0.18	27.31	+	9.43e-07	7.45e-05
				kidney mesenchyme development	16	3	0.11	26.63	+	0.000179	0.00693
				positive regulation of miRNA transcription	56	10	0.39	25.36	+	5.91e-12	9.8e-10
				regulation of miRNA transcription	77	12	0.54	22.13	+	2.33e-13	4.27e-11
				regulation of ncRNA transcription	99	13	0.7	18.65	+	2.23e-13	4.15e-11
				regulation of DNA-templated transcription	3440	143	24.22	5.9	+	4.48e-109	3.41e-105
				regulation of RNA biosynthetic process	3459	143	24.36	5.87	+	9.98e-109	5.07e-105
				regulation of RNA metabolic process	3758	143	26.46	5.4	+	1.73e-103	6.58e-100
				regulation of miRNA metabolic process	89	12	0.63	19.15	+	1.4e-12	2.42e-10
				positive regulation of miRNA metabolic process	62	10	0.44	22.91	+	1.72e-11	2.68e-09
				positive regulation of RNA metabolic process	1852	98	13.04	7.51	+	1.45e-67	1.23e-64
				positive regulation of DNA-templated transcription	1711	97	12.05	8.05	+	1.68e-69	1.6e-66
				positive regulation of RNA biosynthetic process	1714	97	12.07	8.04	+	1.99e-69	1.78e-66
				positive regulation of macromolecule biosynthetic process	2604	98	18.34	5.34	+	1.48e-53	1.13e-50
				positive regulation of cellular biosynthetic process	2686	98	18.91	5.18	+	2.65e-52	1.92e-49
				positive regulation of biosynthetic process	2707	98	19.06	5.14	+	5.46e-52	3.78e-49
				negative regulation of keratinocyte proliferation	23	4	0.16	24.7	+	1.88e-05	0.00103
				negative regulation of epithelial cell proliferation	136	9	0.96	9.4	+	5.2e-07	4.43e-05
				regulation of epithelial cell proliferation	361	16	2.54	6.29	+	5.69e-09	6.57e-07
				negative regulation of cell population proliferation	710	27	5	5.4	+	6.82e-13	1.21e-10
				regulation of keratinocyte proliferation	45	5	0.32	15.78	+	1.57e-05	0.000882
				negative regulation of miRNA transcription	29	5	0.2	24.49	+	1.67e-06	0.000128
				negative regulation of DNA-templated transcription	1279	72	9.01	7.99	+	7.06e-48	4.48e-45
				negative regulation of RNA biosynthetic process	1294	72	9.11	7.9	+	1.58e-47	9.65e-45
				negative regulation of RNA metabolic process	1410	72	9.93	7.25	+	5.87e-45	3.31e-42
				negative regulation of macromolecule metabolic process	2609	74	18.37	4.03	+	4.5e-29	1.67e-26
				negative regulation of nucleobase-containing compound metabolic process	1534	72	10.8	6.67	+	1.85e-42	9.41e-40
				negative regulation of nitrogen compound metabolic process	2188	72	15.41	4.67	+	3.18e-32	1.31e-29
				negative regulation of macromolecule biosynthetic process	2061	74	14.51	5.1	+	7.34e-36	3.39e-33
				negative regulation of miRNA metabolic process	31	5	0.22	22.91	+	2.37e-06	0.000173
				specification of animal organ identity	18	3	0.13	23.67	+	0.000258	0.00958
				animal organ formation	40	5	0.28	17.75	+	8.72e-06	0.00054
				white fat cell differentiation	18	3	0.13	23.67	+	0.000258	0.00953
				fat cell differentiation	126	8	0.89	9.02	+	3.11e-06	0.000223
				mRNA transcription by RNA polymerase II	48	8	0.34	23.67	+	1.48e-09	1.9e-07
				transcription by RNA polymerase II	400	22	2.82	7.81	+	8.24e-14	1.59e-11
				DNA-templated transcription	539	28	3.8	7.38	+	9.7e-17	2.24e-14
				RNA biosynthetic process	551	28	3.88	7.22	+	1.71e-16	3.82e-14
				macromolecule biosynthetic process	2952	38	20.79	1.83	+	0.00018	0.00689
				nucleobase-containing compound biosynthetic process	938	28	6.6	4.24	+	7.5e-11	1.11e-08
				cellular nitrogen compound biosynthetic process	1539	29	10.84	2.68	+	9.07e-07	7.28e-05
				heterocycle biosynthetic process	1014	28	7.14	3.92	+	4.44e-10	6.09e-08
				organic cyclic compound biosynthetic process	1150	29	8.1	3.58	+	1.67e-09	2.12e-07
				aromatic compound biosynthetic process	1024	29	7.21	4.02	+	1.13e-10	1.61e-08
				RNA metabolic process	1530	32	10.77	2.97	+	1.95e-08	2.12e-06
				gene expression	2491	38	17.54	2.17	+	4.13e-06	0.000277
				mRNA transcription	53	8	0.37	21.44	+	3.38e-09	3.99e-07
				prostate gland epithelium morphogenesis	24	4	0.17	23.67	+	2.25e-05	0.00121
				prostate gland morphogenesis	26	4	0.18	21.85	+	3.13e-05	0.00164
				prostate gland development	47	6	0.33	18.13	+	9.3e-07	7.42e-05
				reproductive structure development	302	12	2.13	5.64	+	1.58e-06	0.000122
				reproductive system development	306	12	2.15	5.57	+	1.82e-06	0.000138
				urogenital system development	64	9	0.45	19.97	+	6.57e-10	8.78e-08
				pericardium development	19	3	0.13	22.42	+	0.000305	0.0109
				cellular response to estrogen stimulus	19	3	0.13	22.42	+	0.000305	0.0109
				cellular response to hormone stimulus	506	11	3.56	3.09	+	0.00093	0.0281
				cellular response to organic substance	1725	37	12.15	3.05	+	5.51e-10	7.43e-08
				cellular response to chemical stimulus	2389	40	16.82	2.38	+	1.25e-07	1.16e-05
				cellular response to endogenous stimulus	1148	26	8.08	3.22	+	1.14e-07	1.07e-05
				response to endogenous stimulus	1411	33	9.94	3.32	+	6.82e-10	9.04e-08
				response to hormone	785	18	5.53	3.26	+	1.06e-05	0.000639
				response to estrogen	71	4	0.5	8	+	0.00159	0.043
				retinoic acid receptor signaling pathway	19	3	0.13	22.42	+	0.000305	0.0108
				embryonic camera-type eye morphogenesis	26	4	0.18	21.85	+	3.13e-05	0.00164
				camera-type eye morphogenesis	134	9	0.94	9.54	+	4.59e-07	3.93e-05
				eye morphogenesis	162	9	1.14	7.89	+	2.25e-06	0.000165
				sensory organ morphogenesis	284	17	2	8.5	+	1.77e-11	2.72e-09
				embryonic eye morphogenesis	35	4	0.25	16.23	+	0.000104	0.00447
				embryonic organ morphogenesis	304	20	2.14	9.34	+	4.32e-14	8.45e-12
				embryonic organ development	460	27	3.24	8.34	+	1.74e-17	4.34e-15
				embryonic camera-type eye development	37	5	0.26	19.19	+	5.87e-06	0.000381
				embryonic forelimb morphogenesis	33	5	0.23	21.52	+	3.27e-06	0.000234
				forelimb morphogenesis	41	6	0.29	20.78	+	4.03e-07	3.47e-05
				limb morphogenesis	154	7	1.08	6.46	+	0.000111	0.00475
				limb development	191	8	1.34	5.95	+	6.38e-05	0.00297
				appendage development	191	8	1.34	5.95	+	6.38e-05	0.00296
				appendage morphogenesis	154	7	1.08	6.46	+	0.000111	0.00474
				embryonic limb morphogenesis	125	6	0.88	6.82	+	0.000259	0.00952
				embryonic appendage morphogenesis	125	6	0.88	6.82	+	0.000259	0.0095
				paraxial mesoderm development	20	3	0.14	21.3	+	0.000357	0.0124
				mesoderm development	133	8	0.94	8.54	+	4.65e-06	0.000308
				regulation of kidney development	35	5	0.25	20.29	+	4.42e-06	0.000296
				lens morphogenesis in camera-type eye	22	3	0.15	19.37	+	0.000477	0.016
				megakaryocyte development	23	3	0.16	18.52	+	0.000546	0.0179
				hemopoiesis	699	14	4.92	2.84	+	0.000429	0.0146
				megakaryocyte differentiation	29	3	0.2	14.69	+	0.00109	0.0317
				cell differentiation involved in kidney development	47	6	0.33	18.13	+	9.3e-07	7.38e-05
				positive regulation of DNA binding	40	5	0.28	17.75	+	8.72e-06	0.000538
				regulation of DNA binding	81	6	0.57	10.52	+	2.31e-05	0.00124
				regulation of binding	240	8	1.69	4.73	+	0.000306	0.0109
				positive regulation of binding	118	7	0.83	8.42	+	2.04e-05	0.00111
				cardiac muscle cell proliferation	25	3	0.18	17.04	+	0.000702	0.0222
				cell population proliferation	732	22	5.15	4.27	+	9.21e-09	1.06e-06
				cardiac muscle tissue growth	34	4	0.24	16.71	+	9.28e-05	0.0041
				heart growth	36	5	0.25	19.72	+	5.11e-06	0.000337
				organ growth	102	9	0.72	12.53	+	4.36e-08	4.49e-06
				cell fate determination	42	5	0.3	16.91	+	1.11e-05	0.000663
				negative regulation of glial cell differentiation	26	3	0.18	16.39	+	0.00079	0.0244
				negative regulation of gliogenesis	42	4	0.3	13.53	+	0.000214	0.00813
				regulation of gliogenesis	106	7	0.75	9.38	+	1.01e-05	0.000612
				regulation of neurogenesis	389	12	2.74	4.38	+	2.06e-05	0.00112
				regulation of nervous system development	464	14	3.27	4.28	+	5.3e-06	0.000345
				negative regulation of cell development	281	8	1.98	4.04	+	0.000866	0.0265
				regulation of glial cell differentiation	77	6	0.54	11.07	+	1.73e-05	0.000961
				positive regulation of bone mineralization	44	5	0.31	16.14	+	1.41e-05	0.000806
				regulation of bone mineralization	80	6	0.56	10.65	+	2.15e-05	0.00117
				regulation of ossification	122	7	0.86	8.15	+	2.53e-05	0.00135
				regulation of biomineral tissue development	101	7	0.71	9.84	+	7.35e-06	0.000465
				positive regulation of biomineral tissue development	54	6	0.38	15.78	+	2.15e-06	0.000161
				positive regulation of ossification	54	5	0.38	13.15	+	3.87e-05	0.002
				positive regulation of multicellular organismal process	1652	41	11.63	3.52	+	4.47e-13	8.12e-11
				positive regulation of epidermal cell differentiation	27	3	0.19	15.78	+	0.000884	0.027
				positive regulation of epithelial cell differentiation	64	6	0.45	13.31	+	5.89e-06	0.00038
				positive regulation of epidermis development	31	3	0.22	13.74	+	0.00133	0.0375
				facultative heterochromatin formation	27	3	0.19	15.78	+	0.000884	0.027
				heterochromatin formation	79	5	0.56	8.99	+	0.00024	0.00895
				heterochromatin organization	111	6	0.78	7.68	+	0.000136	0.0056
				chromatin remodeling	621	14	4.37	3.2	+	0.000129	0.00534
				chromatin organization	768	16	5.41	2.96	+	0.000105	0.00449
				protein-DNA complex organization	856	17	6.03	2.82	+	0.000113	0.00479
				negative regulation of gene expression, epigenetic	113	6	0.8	7.54	+	0.00015	0.00602
				negative regulation of gene expression	968	20	6.82	2.93	+	1.52e-05	0.000862
				epigenetic regulation of gene expression	192	8	1.35	5.92	+	6.62e-05	0.00306
				embryonic cranial skeleton morphogenesis	45	5	0.32	15.78	+	1.57e-05	0.000885
				embryonic skeletal system morphogenesis	94	8	0.66	12.09	+	3.33e-07	2.93e-05
				embryonic skeletal system development	129	8	0.91	8.81	+	3.7e-06	0.000255
				branching involved in ureteric bud morphogenesis	46	5	0.32	15.44	+	1.76e-05	0.000973
				ureteric bud morphogenesis	57	6	0.4	14.95	+	2.97e-06	0.000215
				ureteric bud development	89	10	0.63	15.96	+	6.93e-10	9.11e-08
				mesonephric tubule development	90	10	0.63	15.78	+	7.75e-10	1.01e-07
				mesonephric epithelium development	90	10	0.63	15.78	+	7.75e-10	1e-07
				mesonephros development	94	11	0.66	16.62	+	6.03e-11	9e-09
				mesonephric tubule morphogenesis	58	6	0.41	14.69	+	3.29e-06	0.000234
				subpallium development	28	3	0.2	15.22	+	0.000985	0.0297
				telencephalon development	278	12	1.96	6.13	+	6.64e-07	5.5e-05
				embryonic hindlimb morphogenesis	28	3	0.2	15.22	+	0.000985	0.0296
				hindlimb morphogenesis	36	4	0.25	15.78	+	0.000117	0.00491
				regulation of astrocyte differentiation	29	3	0.2	14.69	+	0.00109	0.0318
				regulation of animal organ formation	29	3	0.2	14.69	+	0.00109	0.0316
				regulation of animal organ morphogenesis	93	6	0.65	9.16	+	5.06e-05	0.00247
				regulation of anatomical structure morphogenesis	845	17	5.95	2.86	+	9.65e-05	0.00416
				cellular response to nutrient	40	4	0.28	14.2	+	0.000177	0.00692
				cellular response to nutrient levels	233	7	1.64	4.27	+	0.00134	0.0375
				response to nutrient levels	486	11	3.42	3.21	+	0.000669	0.0214
				response to extracellular stimulus	515	11	3.63	3.03	+	0.00107	0.0312
				response to nutrient	160	7	1.13	6.21	+	0.000141	0.00581
				thyroid gland development	31	3	0.22	13.74	+	0.00133	0.0374
				negative regulation of cartilage development	31	3	0.22	13.74	+	0.00133	0.0373
				regulation of cartilage development	72	5	0.51	9.86	+	0.000155	0.00612
				forebrain neuron differentiation	42	4	0.3	13.53	+	0.000214	0.00811
				aorta morphogenesis	32	3	0.23	13.31	+	0.00146	0.04
				aorta development	59	5	0.42	12.04	+	5.96e-05	0.00279
				artery development	100	7	0.7	9.94	+	6.88e-06	0.000441
				artery morphogenesis	68	4	0.48	8.35	+	0.00135	0.0375
				blood vessel morphogenesis	431	12	3.03	3.95	+	5.58e-05	0.00265
				positive regulation of cartilage development	32	3	0.23	13.31	+	0.00146	0.04
				positive regulation of epithelial to mesenchymal transition	55	5	0.39	12.91	+	4.23e-05	0.00215
				regulation of epithelial to mesenchymal transition	100	6	0.7	8.52	+	7.6e-05	0.00346
				mesenchyme morphogenesis	56	5	0.39	12.68	+	4.62e-05	0.00232
				apoptotic process involved in development	34	3	0.24	12.53	+	0.00174	0.0455
				regulation of mesenchymal cell proliferation	34	3	0.24	12.53	+	0.00174	0.0454
				olfactory bulb development	35	3	0.25	12.17	+	0.0019	0.0488
				integrated stress response signaling	35	3	0.25	12.17	+	0.0019	0.0487
				proximal/distal pattern formation	35	3	0.25	12.17	+	0.0019	0.0486
				Notch signaling pathway	117	10	0.82	12.14	+	1.03e-08	1.17e-06
				oligodendrocyte development	47	4	0.33	12.09	+	0.000333	0.0117
				regulation of oligodendrocyte differentiation	47	4	0.33	12.09	+	0.000333	0.0117
				positive regulation of Notch signaling pathway	48	4	0.34	11.83	+	0.000361	0.0125
				regulation of Notch signaling pathway	98	5	0.69	7.25	+	0.000649	0.0209
				mesoderm formation	72	6	0.51	11.83	+	1.17e-05	0.000692
				mesoderm morphogenesis	74	6	0.52	11.51	+	1.37e-05	0.00079
				formation of primary germ layer	123	6	0.87	6.93	+	0.000238	0.0089
				gastrulation	172	7	1.21	5.78	+	0.00022	0.00832
				genitalia development	48	4	0.34	11.83	+	0.000361	0.0124
				sex differentiation	283	10	1.99	5.02	+	3.31e-05	0.00172
				skeletal muscle cell differentiation	60	5	0.42	11.83	+	6.46e-05	0.00299
				skeletal muscle tissue development	144	7	1.01	6.9	+	7.3e-05	0.00334
				skeletal muscle organ development	156	8	1.1	7.28	+	1.5e-05	0.000854
				muscle organ development	315	13	2.22	5.86	+	3.72e-07	3.24e-05
				negative regulation of epithelial cell differentiation	49	4	0.35	11.59	+	0.000391	0.0134
				inner ear morphogenesis	112	9	0.79	11.41	+	9.84e-08	9.32e-06
				ear morphogenesis	133	11	0.94	11.75	+	2.61e-09	3.23e-07
				embryonic pattern specification	76	6	0.54	11.21	+	1.6e-05	0.000894
				endocardial cushion development	51	4	0.36	11.14	+	0.000456	0.0153
				somitogenesis	64	5	0.45	11.09	+	8.82e-05	0.00397
				segmentation	101	8	0.71	11.25	+	5.79e-07	4.82e-05
				somite development	81	5	0.57	8.77	+	0.000269	0.00982
				positive regulation of neural precursor cell proliferation	64	5	0.45	11.09	+	8.82e-05	0.00394
				regulation of neural precursor cell proliferation	104	6	0.73	8.19	+	9.46e-05	0.00411
				midbrain development	91	7	0.64	10.92	+	3.67e-06	0.000255
				roof of mouth development	92	7	0.65	10.81	+	3.95e-06	0.000268
				positive regulation of transcription by RNA polymerase II	1265	94	8.91	10.55	+	1.12e-77	1.43e-74
				regulation of transcription by RNA polymerase II	2603	143	18.33	7.8	+	8.93e-127	1.36e-122
				regulation of morphogenesis of a branching structure	54	4	0.38	10.52	+	0.000568	0.0185
				neural nucleus development	70	5	0.49	10.14	+	0.000135	0.00561
				positive regulation of gliogenesis	71	5	0.5	10	+	0.000145	0.00595
				positive regulation of neurogenesis	246	10	1.73	5.77	+	9.92e-06	0.000603
				positive regulation of nervous system development	294	10	2.07	4.83	+	4.57e-05	0.0023
				embryonic heart tube morphogenesis	71	5	0.5	10	+	0.000145	0.00593
				embryonic heart tube development	85	6	0.6	10.02	+	3.04e-05	0.00161
				glomerulus development	58	4	0.41	9.79	+	0.000745	0.0231
				stem cell proliferation	73	5	0.51	9.73	+	0.000165	0.0065
				negative regulation of neuron differentiation	74	5	0.52	9.6	+	0.000176	0.00692
				negative regulation of transcription by RNA polymerase II	940	63	6.62	9.52	+	1.15e-45	6.75e-43
				heart valve morphogenesis	61	4	0.43	9.31	+	0.000902	0.0274
				heart valve development	73	4	0.51	7.78	+	0.00176	0.0457
				BMP signaling pathway	77	5	0.54	9.22	+	0.000212	0.00807
				cellular response to BMP stimulus	90	5	0.63	7.89	+	0.000439	0.0149
				cellular response to growth factor stimulus	475	11	3.34	3.29	+	0.000554	0.0181
				response to growth factor	506	14	3.56	3.93	+	1.41e-05	0.000804
				response to BMP	90	5	0.63	7.89	+	0.000439	0.0149
				transforming growth factor beta receptor superfamily signaling pathway	170	6	1.2	5.01	+	0.00131	0.037
				transmembrane receptor protein serine/threonine kinase signaling pathway	183	6	1.29	4.66	+	0.0019	0.0487
				hippocampus development	95	6	0.67	8.97	+	5.71e-05	0.00268
				pallium development	194	9	1.37	6.59	+	9.78e-06	0.000596
				limbic system development	126	7	0.89	7.89	+	3.12e-05	0.00164
				regulation of osteoblast differentiation	130	8	0.92	8.74	+	3.92e-06	0.000268
				regulation of stem cell proliferation	83	5	0.58	8.56	+	0.000302	0.0108
				positive regulation of fat cell differentiation	67	4	0.47	8.48	+	0.00128	0.0364
				regulation of fat cell differentiation	132	7	0.93	7.53	+	4.2e-05	0.00216
				negative regulation of myeloid cell differentiation	86	5	0.61	8.26	+	0.000356	0.0124
				regulation of hemopoiesis	409	10	2.88	3.47	+	0.000654	0.0209
				regulation of immune system process	1540	22	10.84	2.03	+	0.0013	0.0368
				positive regulation of DNA-templated transcription initiation	69	4	0.49	8.23	+	0.00143	0.0394
				regulation of DNA-templated transcription initiation	83	5	0.58	8.56	+	0.000302	0.0108
				positive regulation of neuron apoptotic process	69	4	0.49	8.23	+	0.00143	0.0393
				regulation of neuron apoptotic process	243	8	1.71	4.68	+	0.000333	0.0117
				circadian regulation of gene expression	70	4	0.49	8.12	+	0.00151	0.0411
				osteoblast differentiation	141	8	0.99	8.06	+	7.16e-06	0.000457
				ossification	292	11	2.06	5.35	+	7.27e-06	0.000462
				regulation of transcription initiation by RNA polymerase II	74	4	0.52	7.68	+	0.00185	0.0479
				regulation of intracellular steroid hormone receptor signaling pathway	74	4	0.52	7.68	+	0.00185	0.0478
				positive regulation of neuron differentiation	93	5	0.65	7.64	+	0.000511	0.0168
				negative regulation of angiogenesis	104	5	0.73	6.83	+	0.000849	0.0261
				negative regulation of blood vessel morphogenesis	105	5	0.74	6.76	+	0.000887	0.027
				negative regulation of vasculature development	106	5	0.75	6.7	+	0.000926	0.028
				regulation of vasculature development	296	8	2.08	3.84	+	0.00121	0.0345
				regulation of angiogenesis	290	8	2.04	3.92	+	0.00106	0.031
				morphogenesis of embryonic epithelium	149	7	1.05	6.67	+	9.05e-05	0.00403
				cellular response to hypoxia	131	6	0.92	6.5	+	0.000334	0.0117
				response to hypoxia	293	11	2.06	5.33	+	7.51e-06	0.000473
				response to decreased oxygen levels	307	11	2.16	5.09	+	1.16e-05	0.00069
				response to oxygen levels	335	12	2.36	5.09	+	4.61e-06	0.000307
				response to abiotic stimulus	1112	22	7.83	2.81	+	1.08e-05	0.000644
				cellular response to decreased oxygen levels	138	6	0.97	6.17	+	0.000441	0.0149
				cellular response to oxygen levels	155	7	1.09	6.41	+	0.000116	0.00489
				response to retinoic acid	110	5	0.77	6.46	+	0.00109	0.0316
				response to estradiol	116	5	0.82	6.12	+	0.00139	0.0382
				neuron migration	142	6	1	6	+	0.000513	0.0168
				odontogenesis	124	5	0.87	5.73	+	0.00186	0.0479
				negative regulation of Wnt signaling pathway	175	7	1.23	5.68	+	0.000245	0.00911
				placenta development	151	6	1.06	5.64	+	0.000709	0.0224
				positive regulation of DNA-binding transcription factor activity	229	9	1.61	5.58	+	3.64e-05	0.00189
				regulation of DNA-binding transcription factor activity	366	13	2.58	5.04	+	2e-06	0.000151
				epithelial cell development	192	7	1.35	5.18	+	0.000429	0.0146
				gonad development	227	8	1.6	5	+	0.00021	0.00802
				development of primary sexual characteristics	232	8	1.63	4.9	+	0.000244	0.00909
				muscle cell development	171	6	1.2	4.98	+	0.00135	0.0374
				in utero embryonic development	405	14	2.85	4.91	+	1.09e-06	8.53e-05
				cellular response to radiation	174	6	1.23	4.9	+	0.00147	0.0403
				response to radiation	428	10	3.01	3.32	+	0.000924	0.028
				cellular response to organic cyclic compound	466	16	3.28	4.88	+	1.95e-07	1.77e-05
				epithelial cell proliferation	178	6	1.25	4.79	+	0.00165	0.0447
				cellular response to tumor necrosis factor	179	6	1.26	4.76	+	0.0017	0.0458
				cellular response to cytokine stimulus	727	14	5.12	2.73	+	0.000632	0.0204
				response to cytokine	824	16	5.8	2.76	+	0.000234	0.00878
				regulation of intrinsic apoptotic signaling pathway	182	6	1.28	4.68	+	0.00185	0.0479
				regulation of apoptotic signaling pathway	381	9	2.68	3.35	+	0.00154	0.0418
				lymphocyte differentiation	296	8	2.08	3.84	+	0.00121	0.0345
				mononuclear cell differentiation	339	9	2.39	3.77	+	0.000682	0.0217
				lymphocyte activation	487	11	3.43	3.21	+	0.00068	0.0217
				cellular response to lipid	528	13	3.72	3.5	+	9.47e-05	0.0041
				positive regulation of gene expression	1181	29	8.32	3.49	+	3.05e-09	3.69e-07
				axon development	423	10	2.98	3.36	+	0.000846	0.026
				neuron projection development	702	14	4.94	2.83	+	0.000448	0.0151
				cell morphogenesis	696	14	4.9	2.86	+	0.000411	0.0141
				cellular response to organonitrogen compound	547	11	3.85	2.86	+	0.00173	0.0452
				response to nitrogen compound	1053	17	7.41	2.29	+	0.00169	0.0455
				response to organonitrogen compound	945	17	6.65	2.55	+	0.000361	0.0124
				cellular response to oxygen-containing compound	1055	20	7.43	2.69	+	5.14e-05	0.00251
				regulation of cell cycle	1090	20	7.68	2.61	+	8.06e-05	0.00366
				transport	3662	12	25.79	0.47	-	0.00149	0.0407
				establishment of localization	3931	12	27.68	0.43	-	0.000417	0.0143
				protein metabolic process	3548	7	24.98	0.28	-	1.19e-05	0.000691
				organonitrogen compound metabolic process	4671	11	32.89	0.33	-	2.02e-06	0.000151
				organic substance catabolic process	1635	2	11.51	0.17	-	0.000999	0.0299
				catabolic process	1938	2	13.65	0.15	-	0.000148	0.00598
				organonitrogen compound biosynthetic process	1360	1	9.58	0.1	-	0.0011	0.0318
				Unclassified	2787	1	19.62	0.05	-	2.78e-08	2.95e-06
