# Supplementary material for: Molecular Determinants of the Human Retinal Pigment Epithelium Cell Fate and Potential Pharmacogenomic Targets for Precision Medicine
Source: Int J Mol Sci. 2025 Jun 17;26(12):5817. doi: 10.3390/ijms26125817 (PMC12192794; doi:10.3390/ijms26125817)
Supplement: Supplementary file 1 [file ijms-26-05817-s001.zip › Table S4_TFBS_FTPs_GeneOntologies_April2025.xlsx]

## Sheet: Referenced_Footprints
LHX2
Predicted target (GRCh38)	Distance from TSS	chrom:start-end
FOXD3	-1003	chr1:63321932-63322144
FOXN3	461	chr14:89618563-89618775
HMGN2	915	chr1:26473328-26473540
SALL4	-180	chr20:51802594-51802806
TLE4	-252	chr9:79572257-79572469
CCND1	-965	chr11:69640016-69640228
MYC	-1327	chr8:127734636-127734848
TET1	1867	chr10:68562417-68562629
TET3	-4772	chr2:73981526-73981738
BRD4	-6345	chr19:15286690-15286902
KIF20B	294	chr10:89701805-89702017
MTOR	-535	chr1:11262936-11263148
PAX6	-64250	chr11:31875454-31875666
MITF	-159497	chr3:69579832-69580044
MITF	236287	chr3:69975616-69975828
MITF	331901	chr3:70071230-70071442
MITF	-159497	chr3:69579832-69580044
MITF	145087	chr3:69884416-69884628
MITF	236287	chr3:69975616-69975828
OTX2	-93163	chr14:56903526-56903738
POU4F2 (BRN3B)	673313	chr4:147312100-147312312
PTF1A	18654	chr10:23173567-23173779
PTF1A	-80529	chr10:23111692-23111904
PTF1A	-33387	chr10:23158834-23159046
RORB	-212985	chr9:74284274-74284486
VSX2/ABCD4	18636/44948	chr14:74258002-74258214
NEUROD1	-110579	chr2:181791349-181791561
SOX5	-456	chr12:23950053-23950265
SOX5	-65622	chr12:24015219-24015431
SOX5	196312	chr12:23753285-23753497
SOX5	-249730	chr12:24199327-24199539
SOX5	-280758	chr12:24230355-24230567
PITX1	-574	chr5:135034766-135034978
PITX1	-231039	chr5:135265231-135265443
NRL	-148	chr14:24115056-24115268
HDAC9	-443	chr7:18495754-18495966
NR2E1	58504	chr6:108226421-108226633
OPA3	-269	chr19:45585005-45585217
WIF1	-652	chr12:65120808-65121020
MITF
Predicted target (GRCh38)	Distance from TSS	chrom:start-end
VEGFB	-2	chr11:64234431-64234641
VEGFA	30239	chr6:43740363-43740573
VEGFA	88526	chr6:43859128-43859338
VEGFA	94888	chr6:43865490-43865700,
VEGFA	156968	chr6:43927570-43927780
LIN28A	-356	chr1:26410317-26410527
NEUROD1	69	chr2:181680702-181680912
OTX2	-142410	chr14:56952774-56952984
SIRT1	-56	chr10:67884508-67884718
SIRT4	15475	chr12:120317691-120317901
OTX2
Predicted target (GRCh38)	Distance from TSS	chrom:start-end
MITF	-347112	chr3:69392217-69392428
MITF	142681	chr3:69882010-69882221
MITF	-305341	chr3:69433988-69434199
CRX	-64	chr19:47821669-47821880
CRX	4841	chr19:47863574-47863785
BHLHE40	-259219	chr3:4719791-4720002
BHLHE40	-159520	chr3:4819490-4819701
BHLHE40	-137418	chr3:4841592-4841803
BHLHE40	-72480	chr3:4906530-4906741
BHLHE40	23699	chr3:5002709-5002920
CRB1	9902	chr1:197278074-197278285
CRB1	194357	chr1:197462529-197462740
FOS	-10167	chr14:75268501-75268712
FOS	130507	chr14:75409175-75409386
FOS	140322	chr14:75418990-75419201
RB1	-53768	chr13:48249901-48250112
TRIB3	-351	chr20:380840-381051
TGFB2	179552	chr1:218525681-218525892
TGFB2	506076	chr1:218852205-218852416
TGFB2	579642	chr1:218925771-218925982
TGFB1	-50988	chr5:135977801-135978012
TGFB1	12334	chr5:136041123-136041334
NEUROG1	2042	chr5:135533801-135534012
NEUROG1	-7993	chr5:135543836-135544047
NEUROG1	-28550	chr5:135564393-135564604
NEUROG2	-4460	chr4:112520526-112520737
NEUROG2	-5518	chr4:112521584-112521795
TRPM1	95286	chr15:31065881-31066092
TRPM1	38	chr15:31161129-31161340
TRPM1	-140426	chr15:31301593-31301804
TFEB
Predicted target (GRCh38)	Distance from TSS	chrom:start-end
AKT2	-53691	chr19:40231599-40231808
POU3F3 (BRN1)
Predicted target (GRCh38)	Distance from TSS	chrom:start-end
CDC25C	-708	chr5:138332434-138332651
NEUROG1	-154	chr5:135535994-135536211
BRD4	-6961	chr19:15287303-15287520
BRD4	1655	chr19:15278687-15278904
SIN3A	-4237	chr15:75455832-75456049
POU2F1 (OCT1)
Predicted target (GRCh38)	Distance from TSS	chrom:start-end
IKBKB	-1340	chr8:42269854-42270070
ADD1	827	chr4:2844576-2844792
CDC5L
Predicted target (GRCh38)	Distance from TSS	chrom:start-end
RPE65	-11172	chr1:68461023-68461238
ASCL1	88	chr12:102957666-102957881
CCND1	1278	chr11:69642257-69642472
POU4F2(BRN3B)	8014	chr4:146646799-146647014
TFAP2A	2476	chr6:10413606-10413821
SOX5
Predicted target (GRCh38)	Distance from TSS	chrom:start-end
TLR3	-704	chr4:186068344-186068552
DCT	-858	chr13:94480436-94480644
TYR	207	chr11:89177555-89177763
BBS4	849	chr15:72686932-72687140
PITX2
Predicted target (GRCh38)	Distance from TSS	chrom:start-end
BRD2	-1482	chr6:32971143-32971353
BRD4	-8980	chr19:15289326-15289536
IL10	5504	chr1:206766885-206767095
LDLR	760	chr19:11090017-11090227
LDLR	6233	chr19:11095490-11095700
RAB27A	902	chr15:55269387-55269597
TBK1	-1464	chr12:64450311-64450521
TNFAIP8L2	-777	chr1:151155747-151155957
BAK1	-558	chr6:33580695-33580905
BAX	-528	chr19:48954296-48954506
FIS1	-7661	chr7:101252641-101252851
FZD9	-421	chr7:73433257-73433467
SFN	2585	chr1:26865618-26865828
SOD2	-9866	chr6:159703089-159703299
ARNT	-240	chr1:150876903-150877113
ATF4	6841	chr22:39527300-39527510
DDIT3	-691	chr12:57521103-57521313
CUX1	1956	chr7:101817862-101818072
MED1	-409	chr17:39451590-39451800
MYOG	848	chr1:203085083-203085293
SOX18	-5228	chr20:64054764-64054974
SETDB1	-537	chr1:150925697-150925907
HDAC4	-7317	chr2:239408161-239408371
HDAC7	-6175	chr12:47825855-47826065
HDAC11	5848	chr3:13485908-13486118
HAT1	-787	chr2:171921573-171921783
WDR5	-5626	chr9:134130357-134130567

## Sheet: RegionsFootprintedByActivators
E2F2 Footprinted (FTPs) regions														E2F4 FTPs														HEY2 FTPs														MAFA FTPs
# Gene Ontology	Binom Rank	Binom Raw P-Value	Binom FDR Q-Val	Binom Fold Enrichment	Binom Observed Region Hits	Binom Region Set Coverage	Hyper Rank	Hyper FDR Q-Val	Hyper Fold Enrichment	Hyper Observed Gene Hits	Hyper Total Genes	Hyper Gene Set Coverage		# Gene Ontology	Binom Rank	Binom Raw P-Value	Binom FDR Q-Val	Binom Fold Enrichment	Binom Observed Region Hits	Binom Region Set Coverage	Hyper Rank	Hyper FDR Q-Val	Hyper Fold Enrichment	Hyper Observed Gene Hits	Hyper Total Genes	Hyper Gene Set Coverage		# Gene Ontology	Binom Rank	Binom Raw P-Value	Binom FDR Q-Val	Binom Fold Enrichment	Binom Observed Region Hits	Binom Region Set Coverage	Hyper Rank	Hyper FDR Q-Val	Hyper Fold Enrichment	Hyper Observed Gene Hits	Hyper Total Genes	Hyper Gene Set Coverage		# Gene Ontology	Binom Rank	Binom Raw P-Value	Binom FDR Q-Val	Binom Fold Enrichment	Binom Observed Region Hits	Binom Region Set Coverage	Hyper Rank
chromosome, telomeric region	1	2.62009e-07	0.000452752	2.90846	31	0.0242188	20	0.00887833	2.03476	31	167	0.0180969		nuclear chromosome, telomeric region	1	9.05745e-07	0.00156513	6.15137	12	0.0397351	1	0.0405902	4.31061	12	132	0.030303		negative regulation of Notch signaling pathway	29	1.3153e-05	0.00596829	2.08755	42	0.00587988	471	0.00341477	1.83179	24	33	0.00321932		corpus callosum development	2	2.64769e-09	1.74205e-05	3.60889	31	0.00562001	588
nuclear chromosome, telomeric region	2	1.86411e-06	0.00161059	3.02362	25	0.0195312	27	0.0215339	2.07604	25	132	0.0145943																entrainment of circadian clock	76	0.000115233	0.0199519	2.04927	34	0.00475991	754	0.0347421	1.78409	17	24	0.00228035		cellular protein complex localization	36	3.00869e-05	0.0109976	2.37424	29	0.00525743	683
																												thyroid gland development	105	0.000357386	0.0447889	2.04581	29	0.00405992	754	0.0347421	1.78409	17	24	0.00228035		ventral spinal cord interneuron specification	46	4.6423e-05	0.01328	2.31554	29	0.00525743	750
																												filopodium assembly	120	0.000440195	0.0482711	2.23151	23	0.00321994	670	0.0229219	1.959	14	18	0.00187793		negative regulation of Notch signaling pathway	60	7.48402e-05	0.0164137	2.12402	33	0.0059826	490
																																										rostrocaudal neural tube patterning	101	0.000233614	0.0304369	2.39012	22	0.0039884	907
chromosome, telomeric region	Location from TSS (hg38)	chr	start	end	strand									nuclear chromosome, telomeric region	Location from TSS (hg38)	chr	start	end	strand									negative regulation of Notch signaling pathway	Location from TSS (hg38)	chr	start	end	strand	chr.	start.	end.	strand.					peptidyl-lysine dimethylation	125	0.000309197	0.0325498	2.79244	16	0.00290065	907
BRCA2	unnamed (+112164)	chr13	32427533	32427743	+									BRCA2	unnamed (+112126)	chr13	32427456	32427743	+									ARRB1	unnamed (+151), unnamed (+103050), unnamed (+109567)	chr11	75351445	75351662	-	chr11	75242029	75242246	-					peptidyl-lysine monomethylation	155	0.000550789	0.0467602	2.74792	15	0.00271936	459
CBX1	unnamed (+147)	chr17	48100946	48101156	-									CBX1	unnamed (+48)	chr17	48100946	48101353	-									ARRDC1	unnamed (+616)	chr9	137606161	137606378	-									abnormal central nervous system regeneration	1	6.45084e-08	0.000616765	4.44997	20	0.00362582	487
CHEK1	unnamed (+28)	chr11	125625649	125625859	-									DDB1	unnamed (+117)	chr11	61333015	61333482	-									BCL6	unnamed (-408169)	chr3	188153787	188154004	-									improved central nervous system regeneration	4	1.34055e-06	0.00320424	4.43274	16	0.00290065	640
CTC1	unnamed (-498)	chr17	8248437	8248647	+									H3F3A	unnamed (+58087)	chr1	226121903	226122224	-									BEND6	unnamed (-276)	chr6	56954907	56955124	+									megacephaly	11	8.61515e-06	0.00748813	2.41659	32	0.0058013	709
DCLRE1C	unnamed (+361)	chr10	14953582	14953792	+									MCM2	unnamed (+134)	chr3	127598188	127598525	+									BMP7	unnamed (-56893), unnamed (+434), unnamed (+86804), unnamed (+292301), unnamed (+310692), unnamed (+406971)	chr20	57179715	57179932	-	chr20	56859548	56859765	+					abnormal auditory cortex morphology	22	4.81746e-05	0.0209362	5.57752	9	0.00163162	1040
DDB1	unnamed (-11)	chr11	61333272	61333482	-									MCM3	unnamed (+54)	chr6	52284637	52285017	+									C8orf4	unnamed (+742427)	chr8	40895773	40895990	+									abnormal embryonic erythropoiesis	28	9.43186e-05	0.0322064	2.00121	37	0.00670776	764
DOT1L	unnamed (+393)	chr19	2164437	2164647	+									MCM6	unnamed (-69)	chr2	135876360	135876630	-									CBFA2T2	unnamed (-72493), unnamed (+105243)	chr20	33489763	33489980	+	chr20	33667499	33667716	+
DYDC1	unnamed (+171)	chr10	80356468	80356678	+									MSH2	unnamed (+158)	chr2	47403020	47403233	+									DLK1	unnamed (-108923), unnamed (-3080)	chr14	100617795	100618012	+
ERCC1	unnamed (-28067)	chr19	45451528	45451738	+									ORC2	unnamed (+28)	chr2	200963506	200963798	-									DLK2	unnamed (+1280)	chr6	43455243	43455460	+
H3F3A	unnamed (+58142)	chr1	226122014	226122224	-									POLD1	unnamed (-23)	chr19	50384124	50384476	+									DLL4	unnamed (-3359)	chr15	40925925	40926142	+
HIST1H3F	unnamed (-101)	chr6	26250601	26250811	-									SMCHD1	unnamed (-144)	chr18	2655416	2655771	-									DLX1	unnamed (-466)	chr2	172084651	172084868	+									abnormal central nervous system regeneration	Location from TSS (hg38)	chr	start	end	strand	chr.	start.
HIST1H3H	unnamed (-1938)	chr6	27808021	27808231	-									TNKS2	unnamed (+57)	chr10	91798164	91798573	-									DLX2	unnamed (-132567), unnamed (-70031), unnamed (-4373)	chr2	172107164	172107381	-	chr2	172172822	172173039	-					AVIL	unnamed (-28734)	chr12	57845094	57845315	+
HIST1H3J	unnamed (-2439)	chr6	27893126	27893336	+																							EGFL7	unnamed (-90746)	chr9	136568001	136568218	-									NOS2	unnamed (-5732)	chr17	27806120	27806341	+
HIST1H4F	unnamed (+130)	chr6	26240451	26240661	+																							FAM129B	unnamed (+12375)	chr9	127556604	127556821	-									PTPRF	unnamed (-607), unnamed (+33372)	chr1	43530158	43530379	-	chr1	43564137
LIG4	unnamed (-3223)	chr13	108218653	108218863	+																							GATA2	unnamed (-4546)	chr3	128497622	128497839	-									PTPRS	unnamed (-53868), unnamed (+157607), unnamed (+202709), unnamed (+299355)	chr19	5128522	5128743	+	chr19	5083420
MCM2	unnamed (+197)	chr3	127598315	127598525	+																							GDPD5	unnamed (+202)	chr11	75525592	75525809	-									RTCA	unnamed (+624)	chr1	100266762	100266983	+
MCM3	unnamed (+54)	chr6	52284637	52285017	+																							HEY1	unnamed (-16284), unnamed (-713), unnamed (+154541)	chr8	79768461	79768678	+	chr8	79613207	79613424	+					RTN4	unnamed (-174381), unnamed (-61352), unnamed (+215)	chr2	55050218	55050439	+
MCM5	unnamed (-119)	chr22	35399839	35400049	-																							HIF1AN	unnamed (+119980)	chr10	100655730	100655947	-									RTN4R	unnamed (+22989), unnamed (+29972), unnamed (+64532)	chr22	20238448	20238669	+
MCM6	unnamed (-99)	chr2	135876420	135876630	-																							LFNG	unnamed (-19534), unnamed (+325), unnamed (+3796)	chr7	2520058	2520275	-	chr7	2500199	2500416	+					RTN4RL1	unnamed (+25249), unnamed (+117299)	chr17	1999985	2000206	-	chr17	1907935
MCM7	unnamed (+538)	chr7	100101297	100101507	+																							NEURL1	unnamed (+61241), unnamed (+198138), unnamed (+244962)	chr10	103555111	103555328	+	chr10	103738832	103739049	-					RTN4RL2	unnamed (+14779), unnamed (+53313)	chr11	57475217	57475438	+	chr11	57513751
MSH2	unnamed (+159)	chr2	47403023	47403233	+																							NFKBIA	unnamed (+19490)	chr14	35385147	35385364	+									TNFRSF1A	unnamed (+6265)	chr12	6335738	6335959	-
ORC2	unnamed (+69)	chr2	200963506	200963716	-																							NRARP	unnamed (-105321), unnamed (+6397)	chr9	137407463	137407680	+									improved central nervous system regeneration	Location from TSS (hg38)	chr	start	end	strand	chr.	start.
PCNA	unnamed (+7250)	chr20	5119271	5119481	+																							NUMB	unnamed (+147195)	chr14	73311226	73311443	-									NOS2	unnamed (-5732)	chr17	27806120	27806341	+
POLD1	unnamed (+48)	chr19	50384266	50384476	+																							SLC35C1	unnamed (+691)	chr11	45804988	45805205	-									PTPRS	unnamed (-53868), unnamed (+157607), unnamed (+202709), unnamed (+299355)	chr19	5128522	5128743	+	chr19	5083420
PPP1CC	unnamed (+577)	chr12	110742257	110742467	+																							entrainment of circadian clock	Location from TSS (hg38)	chr	start	end	strand	chr.	start.	end.	strand.					RTCA	unnamed (+624)	chr1	100266762	100266983	+
SIRT2	unnamed (+699)	chr19	38899019	38899229	+																							ARNTL2	unnamed (+90)	chr12	27333036	27333253	+									RTN4	unnamed (-174381), unnamed (-61352), unnamed (+215)	chr2	55050218	55050439	+
SMC6	unnamed (-70)	chr2	17753768	17753978	-																							ATOH7	unnamed (+509)	chr10	68231485	68231702	-									RTN4R	unnamed (+22989), unnamed (+29972), unnamed (+64532)	chr22	20238448	20238669	+
SMCHD1	unnamed (-72)	chr18	2655561	2655771	-																							BHLHE40	unnamed (-153719), unnamed (-29850), unnamed (-752), unnamed (+15884)	chr3	4949157	4949374	+	chr3	4994891	4995108	+					RTN4RL1	unnamed (+25249), unnamed (+117299)	chr17	1999985	2000206	-	chr17	1907935
TELO2	unnamed (+34)	chr16	1493292	1493502	-																							CRTC1	unnamed (+207), unnamed (+102238)	chr19	18683776	18683993	+	chr19	18785807	18786024	-					RTN4RL2	unnamed (+14779), unnamed (+53313)	chr11	57475217	57475438	+	chr11	57513751
THOC6	unnamed (-280)	chr16	3023646	3023856	-																							CRY2	unnamed (+12403)	chr11	45859700	45859917	-									negative regulation of Notch signaling pathway	Location from TSS (hg38)	chr	start	end	strand	chr.	start.
TNKS2	unnamed (+156)	chr10	91798363	91798573	-																							FBXL3	unnamed (+658)	chr13	77026383	77026600	-									ARRB1	unnamed (+9738), unnamed (+103294)	chr11	75341856	75342077	+	chr11	75248300
nuclear chromosome, telomeric region	Location from TSS (hg38)	chr	start	end	strand																							GNA11	unnamed (-17966), unnamed (+692)	chr19	3094993	3095210	+									ARRDC1	unnamed (+944)	chr9	137606487	137606708	+
BRCA2	unnamed (+112164)	chr13	32427533	32427743	+																							ID2	unnamed (-220931), unnamed (-190978), unnamed (-2052)	chr2	8676684	8676901	+									BCL6	unnamed (-257528), unnamed (+341)	chr3	188003144	188003365	+
CBX1	unnamed (+147)	chr17	48100946	48101156	-																							MTA1	unnamed (-4761), unnamed (+337), unnamed (+28732)	chr14	105420050	105420267	-	chr14	105448445	105448662	+					BEND6	unnamed (-236)	chr6	56954945	56955166	+
CTC1	unnamed (-498)	chr17	8248437	8248647	+																							NR2F6	unnamed (+879)	chr19	17244952	17245169	-									BMP7	unnamed (+391521)	chr20	56874996	56875217	-
DCLRE1C	unnamed (+361)	chr10	14953582	14953792	+																							PER1	unnamed (-4010), unnamed (+13687)	chr17	8156336	8156553	-	chr17	8138639	8138856	+					C8orf4	unnamed (+259917), unnamed (+743260)	chr8	40413261	40413482	+	chr8	40896604
DDB1	unnamed (-11)	chr11	61333272	61333482	-																							PHLPP1	unnamed (-104094), unnamed (+46)	chr18	62715387	62715604	+									CBFA2T2	unnamed (-72254)	chr20	33490000	33490221	-
ERCC1	unnamed (-28067)	chr19	45451528	45451738	+																							PML	unnamed (-2979)	chr15	73991629	73991846	+									DLK1	unnamed (-17706)	chr14	100709010	100709231	+
H3F3A	unnamed (+58142)	chr1	226122014	226122224	-																							PPP1CB	unnamed (-87341), unnamed (-670)	chr2	28751074	28751291	-									DLX1	unnamed (+1336)	chr2	172086451	172086672	+
HIST1H3F	unnamed (-101)	chr6	26250601	26250811	-																							PPP1CC	unnamed (-71524), unnamed (-47949), unnamed (+338)	chr12	110814354	110814571	-	chr12	110790779	110790996	+					DLX2	unnamed (+482), unnamed (+16338)	chr2	172102307	172102528	+	chr2	172086451
HIST1H3H	unnamed (-1938)	chr6	27808021	27808231	-																							SOX14	unnamed (+4680)	chr3	137768855	137769072	+									EGFL7	unnamed (-71861)	chr9	136586884	136587105	+
HIST1H3J	unnamed (-2439)	chr6	27893126	27893336	+																							USP2	unnamed (-41200), unnamed (+541), unnamed (+18138), unnamed (+24678)	chr11	119381076	119381293	-	chr11	119356939	119357156	+					FBXW7	unnamed (+938), unnamed (+277154), unnamed (+525617)	chr4	152535052	152535273	-	chr4	152010373
HIST1H4F	unnamed (+130)	chr6	26240451	26240661	+																							thyroid gland development	Location from TSS (hg38)	chr	start	end	strand	chr.	start.	end.	strand.					GATA2	unnamed (+6209)	chr3	128486865	128487086	-
LIG4	unnamed (-3223)	chr13	108218653	108218863	+																							DUOX2	unnamed (-3862)	chr15	45117914	45118131	+									GDPD5	unnamed (-29020), unnamed (-96), unnamed (+59063)	chr11	75525888	75526109	-	chr11	75466729
MCM2	unnamed (+197)	chr3	127598315	127598525	+																							FOXE1	unnamed (-111613), unnamed (-49715)	chr9	97741532	97741749	+	chr9	97803430	97803647	+					HEY1	unnamed (-123912), unnamed (-59473)	chr8	79891658	79891879	-
MCM3	unnamed (+54)	chr6	52284637	52285017	+																							HOXA3	unnamed (-3093), unnamed (+3072), unnamed (+18577)	chr7	27130004	27130221	-	chr7	27108334	27108551	+					LFNG	unnamed (-8191)	chr7	2511540	2511761	+
MCM5	unnamed (-119)	chr22	35399839	35400049	-																							HOXA5	unnamed (-207)	chr7	27143766	27143983	-									MMP14	unnamed (+247)	chr14	22836693	22836914	+
MCM6	unnamed (-99)	chr2	135876420	135876630	-																							HOXB3	unnamed (-24226), unnamed (-10261)	chr17	48564074	48564291	-									NEURL1	unnamed (+167632), unnamed (+182480), unnamed (+263927), unnamed (+278690)	chr10	103661500	103661721	-	chr10	103676348
MCM7	unnamed (+538)	chr7	100101297	100101507	+																							HOXD3	unnamed (-1541), unnamed (+10939)	chr2	176159241	176159458	+	chr2	176171721	176171938	-					NFKBIA	unnamed (+19225)	chr14	35385410	35385631	+
MSH2	unnamed (+159)	chr2	47403023	47403233	+																							MAP2K1	unnamed (-185)	chr15	66386523	66386740	+									NRARP	unnamed (+1419)	chr9	137300721	137300942	-
ORC2	unnamed (+69)	chr2	200963506	200963716	-																							NKX2-1	unnamed (-60657)	chr14	36580776	36580993	-									NUMB	unnamed (-96)	chr14	73458515	73458736	-
PCNA	unnamed (+7250)	chr20	5119271	5119481	+																							NKX2-5	unnamed (-92596), unnamed (+1595)	chr5	173327844	173328061	+									RITA1	unnamed (-585)	chr12	113184846	113185067	+
POLD1	unnamed (+48)	chr19	50384266	50384476	+																							PAX8	unnamed (-46312)	chr2	113325048	113325418	-
PPP1CC	unnamed (+577)	chr12	110742257	110742467	+																							RAF1	unnamed (+236)	chr3	12663881	12664098	-
SMCHD1	unnamed (-72)	chr18	2655561	2655771	-																							SHH	unnamed (-344543), unnamed (+14780)	chr7	155797384	155797601	-	chr7	156156707	156156924	+
THOC6	unnamed (-280)	chr16	3023646	3023856	-																							SIX1	unnamed (+913), unnamed (+134238)	chr14	60648440	60648657	+	chr14	60515115	60515332	+
TNKS2	unnamed (+156)	chr10	91798363	91798573	-																							SMAD3	unnamed (-358786), unnamed (-255), unnamed (+24276)	chr15	67090012	67090229	+
																												SRF	unnamed (-74671), unnamed (-47260)	chr6	43096519	43096736	+
																												TBX1	unnamed (-32751), unnamed (+87274)	chr22	19723843	19724060	+	chr22	19843868	19844085	-
																												TG	unnamed (+97822)	chr8	132964674	132964891	-
[truncated: 122 more columns]

## Sheet: RegionsFootprintedByRepressors
EGR1 FTPs																	HES1 FTPs														HIC1 FTPs														HTF4 FTPs
# Gene Ontology	Binom Rank	Binom Raw P-Value	Binom FDR Q-Val	Binom Fold Enrichment	Binom Observed Region Hits	Binom Region Set Coverage	Hyper Rank	Hyper FDR Q-Val	Hyper Fold Enrichment	Hyper Observed Gene Hits	Hyper Total Genes	Hyper Gene Set Coverage					# Gene Ontology	Binom Rank	Binom Raw P-Value	Binom FDR Q-Val	Binom Fold Enrichment	Binom Observed Region Hits	Binom Region Set Coverage	Hyper Rank	Hyper FDR Q-Val	Hyper Fold Enrichment	Hyper Observed Gene Hits	Hyper Total Genes	Hyper Gene Set Coverage		# Gene Ontology	Binom Rank	Binom Raw P-Value	Binom FDR Q-Val	Binom Fold Enrichment	Binom Observed Region Hits	Binom Region Set Coverage	Hyper Rank	Hyper FDR Q-Val	Hyper Fold Enrichment	Hyper Observed Gene Hits	Hyper Total Genes	Hyper Gene Set Coverage		# Gene Ontology	Binom Rank	Binom Raw P-Value	Binom FDR Q-Val	Binom Fold Enrichment
positive regulation of nuclear-transcribed mRNA catabolic process, deadenylation-dependent decay	101	1.04305e-07	1.35897e-05	2.01944	69	0.00386815	1027	0.0433581	1.42671	16	16	0.00121571					negative regulation of intrinsic apoptotic signaling pathway	20	7.30128e-07	0.000480388	2.11315	53	0.0138165	413	0.00749662	1.68406	39	94	0.00843061		negative regulation of transforming growth factor beta receptor signaling pathway	27	4.4486e-07	0.000216812	2.01405	62	0.0134519	491	0.00119104	1.81579	35	67	0.00647908		negative regulation of intrinsic apoptotic signaling pathway	8	1.02886e-12	1.69235e-09	2.16133
																	nose development	97	0.000347534	0.0471464	2.50118	19	0.00495308	309	0.0013732	3.04426	12	16	0.00259403		response to hyperoxia	52	3.89956e-06	0.000986813	3.16848	22	0.00477327	926	0.0407329	2.05396	13	22	0.00240652		embryonic placenta morphogenesis	14	3.78895e-10	3.56134e-07	2.33681
																															positive regulation of metanephros development	91	1.73254e-05	0.00250533	2.65789	25	0.00542417	321	3.85243e-05	3.22765	13	14	0.00240652		labyrinthine layer morphogenesis	47	9.07049e-08	2.53954e-05	2.17881
																															positive regulation of cyclin-dependent protein kinase activity	110	3.57908e-05	0.00428156	2.15178	35	0.00759384	695	0.0128577	1.93108	20	36	0.00370233		positive regulation of mRNA catabolic process	58	2.77479e-07	6.29542e-05	2.39099
																															positive regulation of cyclin-dependent protein serine/threonine kinase activity	114	4.15823e-05	0.00479984	2.19185	33	0.00715991	841	0.025985	1.89596	18	33	0.0033321		notochord morphogenesis	171	1.50072e-05	0.00115486	2.24964
positive regulation of nuclear-transcribed mRNA catabolic process, deadenylation-dependent decay	Location from TSS (hg38)	chr	start	end	strand	chr.	start.	end.	strand.								negative regulation of intrinsic apoptotic signaling pathway	Location from TSS (hg38)	chr	start	end	strand									osteoblast development	133	6.0776e-05	0.00601317	2.20869	31	0.00672597	891	0.0328599	2.24913	11	17	0.00203628		response to arsenic-containing substance	175	1.73699e-05	0.00130611	2.23337
AGO2	unnamed (-313), unnamed (+15429), unnamed (+38265), unnamed (+47017)	chr8	140588493	140588710	+												ARHGEF2	unnamed (+765)	chr4	92305285	92305498	-									drug transport	190	0.000176789	0.012244	2.38402	23	0.00499024	916	0.0366825	1.91776	16	29	0.00296187		endocytic recycling	202	3.23481e-05	0.00210727	2.16453
BTG2	unnamed (-111), unnamed (+21788)	chr1	203305316	203305533	+												BAG5	unnamed (+160)	chr4	41214768	41214981	-									behavioral response to nicotine	206	0.000207578	0.0132598	4.14808	10	0.00216967	749	0.0171127	3.04144	7	8	0.00129582		filopodium assembly	232	6.26801e-05	0.00355521	2.40218
CNOT1	unnamed (+845)	chr16	58628932	58629149	+												BCL2L10	unnamed (-67575)	chr13	33350474	33350687	+									regulation of platelet-derived growth factor receptor signaling pathway	276	0.000476707	0.0227282	2.21726	23	0.00499024	568	0.00335968	2.36996	15	22	0.00277675		apoptotic process involved in morphogenesis	247	7.70452e-05	0.00410461	2.32684
CNOT7	unnamed (-21)	chr8	17246790	17247007	+												BDKRB2	unnamed (-148191), unnamed (-26269), unnamed (-497)	chr5	135033986	135034199	-									cellular response to hyperoxia	288	0.000535591	0.0244717	3.19226	12	0.0026036	938	0.0418765	2.97937	6	7	0.0011107		corpus callosum development	258	8.57118e-05	0.00437163	2.31143
CPEB3	unnamed (+197348)	chr10	92045822	92046039	+												CCAR2	unnamed (-24871), unnamed (-15072)	chr19	30451153	30451366	-									drug transmembrane transport	340	0.00085533	0.0331038	2.3804	18	0.0039054	926	0.0407329	2.05396	13	22	0.00240652		neurotrophin TRK receptor signaling pathway	359	0.000311722	0.011426	2.33965
NANOS1	unnamed (-197688), unnamed (-184449), unnamed (-158927), unnamed (-292)	chr10	118831919	118832136	+												CD44	unnamed (+165)	chr6	1311722	1311935	+									cranial nerve formation	356	0.000989564	0.0365777	2.69543	14	0.00303754	963	0.0449108	2.7035	7	9	0.00129582		positive regulation of pseudopodium assembly	495	0.00107205	0.0284992	2.33289
NANOS2	unnamed (-38247)	chr19	45952928	45953306	+												CREB3	unnamed (+381)	chr1	16748538	16748751	-																							regulation of phospholipid biosynthetic process	530	0.00131009	0.0325272	2.01678
NANOS3	unnamed (-59174), unnamed (-44032), unnamed (-29498), unnamed (-14894), unnamed (+3184)	chr19	13817964	13818181	+												CREB3L1	unnamed (-39873), unnamed (+55385), unnamed (+70299)	chr11	62855369	62855582	+									nuclear transcriptional repressor complex	32	2.39081e-05	0.00129104	2.44907	28	0.00607507	94	0.0469405	1.91776	16	29	0.00296187
PABPC1	unnamed (-125002), unnamed (+266)	chr8	100722337	100722554	+												CXCL12	unnamed (-443960), unnamed (+2023)	chr3	112640541	112640754	-									spectrin-associated cytoskeleton	60	0.000705216	0.0203102	3.09144	12	0.0026036	77	0.021859	3.04144	7	8	0.00129582		absent teeth	46	4.80307e-06	0.000956124	2.45055
POLR2G	unnamed (-109)	chr11	62761326	62761543	+												FIGNL1	unnamed (+30903)	chr2	235669535	235669748	+																							abnormal sclerotome morphology	50	6.13875e-06	0.00112425	2.34988
TNRC6B	unnamed (-168286), unnamed (-132888), unnamed (-676)	chr22	40009530	40009747	+												HIF1A	unnamed (-128646)	chr11	65134953	65135166	-									abnormal kidney medulla development	1	4.45236e-13	4.25691e-09	7.36479	23	0.00499024	1344	0.0212351	2.97937	6	7	0.0011107		abnormal placental transport	53	7.87281e-06	0.00136021	3.49724
TNRC6C	unnamed (-673617), unnamed (-631804), unnamed (-622221), unnamed (-612414), unnamed (-595941), unnamed (-554380), unnamed (-538711), unnamed (-532658), unnamed (-476057), unnamed (-462873), unnamed (-456619), unnamed (-433756), unnamed (-360009), unnamed (-328447), unnamed (-202159), unnamed (-117554), unnamed (-46525)	chr17	77331330	77331547	+												HSPB1	unnamed (-67537), unnamed (+15400)	chr9	32525138	32525351	-									dilated terminal bronchiole tubes	18	7.77979e-08	4.13237e-05	5.93707	15	0.0032545	1615	0.0405229	3.47594	4	4	0.000740467		abnormal bone marrow cavity morphology	58	1.00118e-05	0.00158065	2.18242
TOB1	unnamed (-90700), unnamed (-78417), unnamed (-65326), unnamed (-170)	chr17	77331330	77331547	+												HTRA2	unnamed (+944)	chr11	45755379	45755592	-									small basisphenoid bone	36	1.80963e-06	0.000480606	2.6128	32	0.00694294	698	0.000866472	2.65807	13	17	0.00240652		ocular hypertension	60	1.15928e-05	0.00176925	2.79409
ZFP36	unnamed (-19)	chr17	50866406	50866623	+												HYOU1	unnamed (+26596)	chr7	4144986	4145199	+									abnormal sublingual gland morphology	46	7.64405e-06	0.0015888	3.36281	19	0.00412237	1135	0.0101849	2.60695	9	12	0.00166605		decreased fetal cardiomyocyte proliferation	99	8.72511e-05	0.00807029	2.56873
ZFP36L1	unnamed (-176612), unnamed (-169803), unnamed (-23097), unnamed (+102029), unnamed (+154968), unnamed (+185805), unnamed (+199103), unnamed (+203717), unnamed (+244287), unnamed (+428707), unnamed (+497354)	chr19	39406685	39406902	+												ING2	unnamed (+115007)	chr17	68259182	68259395	-									increased birth body size	50	8.53599e-06	0.00163225	3.8173	16	0.00347147	1344	0.0212351	2.97937	6	7	0.0011107		absent forebrain	117	0.000184449	0.0144359	2.49374
ZFP36L2	unnamed (-651), unnamed (+57210), unnamed (+125087), unnamed (+140044), unnamed (+184535), unnamed (+220605), unnamed (+251379), unnamed (+297631), unnamed (+301760), unnamed (+319561), unnamed (+416474)	chr14	68364424	68364641	+	chr14	68295777	68295994	+								IVNS1ABP	unnamed (+866)	chr22	39471641	39471854	+									absent foregut	54	1.07323e-05	0.0019002	3.74572	16	0.00347147	1344	0.0212351	2.97937	6	7	0.0011107		abnormal extrahepatic bile duct morphology	153	0.000491925	0.0294416	2.09621
																	KDM1A	unnamed (-72), unnamed (+103425)	chr13	28494904	28495117	+									abnormal sublingual duct morphology	56	1.24865e-05	0.00213185	3.90286	15	0.0032545	974	0.00555463	3.47594	6	6	0.0011107
																	MCL1	unnamed (+145)	chr13	46796884	46797097	-									abnormal nail morphology	69	2.54019e-05	0.00351982	2.06654	40	0.00867867	1476	0.0297393	1.73797	19	38	0.00351722
																	MDM2	unnamed (+462)	chr19	50804803	50805016	+									increased birth weight	94	7.57886e-05	0.00770867	3.97084	12	0.0026036	1745	0.0492015	2.89661	5	6	0.000925583
																	NDUFS3	unnamed (+319)	chr15	66850213	66850426	+									abnormal thymus development	97	8.08571e-05	0.00796985	2.03884	36	0.0078108	524	0.000153803	2.3972	20	29	0.00370233
																	NOC2L	unnamed (-1745)	chr10	17230658	17230871	+									persistent hyperplastic primary vitreous	109	0.000106321	0.00932603	3.2187	15	0.0032545	1124	0.00993537	2.78075	8	10	0.00148093
																	OPA1	unnamed (+310386), unnamed (+465230), unnamed (+477778)	chr15	79090321	79090534	-									impaired olfaction	110	0.000109377	0.00950685	2.36236	25	0.00542417	1585	0.0378645	1.87166	14	26	0.00259163
																	PINK1	unnamed (-58)	chr6	29593284	29593497	+									abnormal thymus involution	114	0.000114702	0.00961986	2.51747	22	0.00477327	1490	0.0312412	1.96466	13	23	0.00240652
																	PPIF	unnamed (-234516), unnamed (-198350), unnamed (-152139), unnamed (-125374)	chr5	179624833	179625046	+									abnormal central nervous system regeneration	122	0.000149169	0.0116902	3.46169	13	0.00282057	1365	0.0224014	2.52795	8	11	0.00148093
																	PTPN1	unnamed (+215211)	chr13	114314300	114314513	+									increased incidence of corneal inflammation	123	0.000151635	0.0117869	2.59948	20	0.00433934	1558	0.0370245	1.98625	12	21	0.0022214
																	PTTG1IP	unnamed (+28009)	chr1	39081404	39081617	+									abnormal spongiotrophoblast size	125	0.000174374	0.0133375	2.33587	24	0.0052072	1511	0.0317839	1.86211	15	28	0.00277675
																	RRN3	unnamed (-43066)	chr6	93418680	93418893	+									enlarged placenta	126	0.000184145	0.0139731	2.16478	28	0.00607507	1408	0.0237249	2.08556	12	20	0.0022214
																	SIRT1	unnamed (-134)	chr1	81306049	81306262	-									abnormal conotruncus septation	155	0.000332148	0.0204882	3.37218	12	0.0026036	1344	0.0212351	2.97937	6	7	0.0011107
																	SNAI1	unnamed (-194)	chr2	2743871	2744084	-									decreased kidney cell proliferation	160	0.000349336	0.020875	2.04769	29	0.00629204	315	2.67935e-06	3.25869	15	16	0.00277675
																	SRC	unnamed (-27418), unnamed (+159604)	chr1	26788261	26788474	+									enhanced wound healing	164	0.000371995	0.0216869	2.17332	25	0.00542417	1182	0.0126011	1.98625	16	28	0.00296187
																	SYVN1	unnamed (-527)	chr20	59934058	59934271	-
																	TPT1	unnamed (+29601)	chr6	139135087	139135300	-
																	TRAP1	unnamed (-64)	chr2	130337480	130337693	+
																	TXNDC12	unnamed (+7)	chr9	136328059	136328272	+
																	URI1	unnamed (+10)	chr22	39179857	39180070	-									negative regulation of transforming growth factor beta receptor signaling pathway	Location from TSS (hg38)	chr	start	end	strand	chr.	start.	end.	strand.					negative regulation of intrinsic apoptotic signaling pathway	Location from TSS (hg38)	chr	start	end
																	USP47	unnamed (+134972)	chr2	9631228	9631441	+									BAMBI	unnamed (+2598), unnamed (+52773), unnamed (+580269)	chr10	29257506	29257715	+									ACKR3	unnamed (-1040)	chr2	236568496	236568706
																	VDAC2	unnamed (+15725)	chr5	54310910	54311123	+									BCL9L	unnamed (+1923)	chr11	118908876	118909085	-									AKT1	unnamed (-754)	chr14	104794773	104794983
																	WFS1	unnamed (-47552)	chr5	135579078	135579291	+									CAV1	unnamed (-160), unnamed (+68624)	chr7	116524520	116524729	+	chr7	116593304	116593513	+					ARHGEF2	unnamed (-30274), unnamed (+733)	chr1	156008696	156008906
																	YBX3	unnamed (+394)	chr11	73142490	73142703	+									CHST11	unnamed (+170053)	chr12	104626921	104627130	-									BAG5	unnamed (+95)	chr14	103562098	103562308
																															CIDEA	unnamed (-238689), unnamed (-215742)	chr18	12015525	12015734	-									BCL2	unnamed (+81600), unnamed (+256254)	chr18	63238423	63238633
																															GLG1	unnamed (-280)	chr16	74607289	74607498	+									BCL2L1	unnamed (+9599)	chr20	31713194	31713404
																															HSPA5	unnamed (-800)	chr9	125242025	125242234	-									BCL2L10	unnamed (-118)	chr15	52112781	52112991
																															HTRA1	unnamed (+889), unnamed (+25191), unnamed (+32283), unnamed (+48699)	chr10	122462309	122462518	-	chr10	122486611	122486820	+					BCL2L2	unnamed (-4772), unnamed (+311)	chr14	23301885	23302095
																															HTRA3	unnamed (-53794)	chr4	8215866	8216075	-									BCL2L2-PABPN1	unnamed (-4977), unnamed (+106)	chr14	23301885	23302095
																															LDLRAD4	unnamed (-141148), unnamed (+280298), unnamed (+298751), unnamed (+376581)	chr18	13136850	13137059	+	chr18	13558296	13558505	+					BDKRB2	unnamed (-148274), unnamed (-59)	chr14	96204631	96204841
																															LTBP1	unnamed (-114136), unnamed (-188)	chr2	32832731	32832940	-									BID	unnamed (-147547), unnamed (-56557)	chr22	17830468	17830678
																															MTMR4	unnamed (-14273)	chr17	58532073	58532282	+									CCAR2	unnamed (-15983), unnamed (+24637)	chr8	22629164	22629374
																															NKX2-1	unnamed (+1094)	chr14	36519029	36519238	-									CDKN2D	unnamed (-8586)	chr19	10577459	10577669
																															ONECUT1	unnamed (-68386)	chr15	52858293	52858502	-									CLU	unnamed (+3168)	chr8	27611758	27611968
																															PDPK1	unnamed (+71967)					chr16	2609826	2610035	+					CREB3L1	unnamed (+167), unnamed (+13209)	chr11	46277723	46277933
																															PIN1	unnamed (+418)	chr19	9835636	9835845	-									CXCL12	unnamed (-442886), unnamed (-434007), unnamed (+873), unnamed (+49989), unnamed (+695586)	chr10	44827830	44828040
																															PMEPA1	unnamed (-419857), unnamed (-39291), unnamed (+13388)	chr20	58129654	58129863	+	chr20	57696409	57696618	+					DDIAS	unnamed (+132898)	chr11	83034520	83034730
																															PPM1A	unnamed (+2321)	chr14	60247968	60248177	-									ELL3	unnamed (+1259)	chr15	43776179	43776389
																															PRDM16	unnamed (-33875), unnamed (+101829), unnamed (+149890), unnamed (+206129), unnamed (+257969)	chr1	3035231	3035440	-	chr1	3275235	3275444	-					EPO	unnamed (+4903)	chr7	100725598	100725808
																															RPS27A	unnamed (+820)					chr2	55233117	55233326	+					FIGNL1	unnamed (+32180)	chr7	50417439	50417649
																															SKI	unnamed (-14643), unnamed (+102735)					chr1	2331325	2331534	+					HIF1A	unnamed (-128897), unnamed (-88423)	chr14	61609094	61609304
																															SKOR1	unnamed (+43810), unnamed (+63536)					chr15	67863409	67863618	-					HSPB1	unnamed (-116903), unnamed (-11133), unnamed (+16210)	chr7	76185536	76185746
																															SKOR2	unnamed (-440476)	chr18	47691974	47692183	-									HSPH1	unnamed (+88148), unnamed (+163814)	chr13	31074135	31074345
																															SMAD2	unnamed (-50637), unnamed (+238480)	chr18	47981091	47981300	+	chr18	47691974	47692183	-					HYOU1	unnamed (+547)	chr11	119056485	119056695
																															SMAD3	unnamed (-358022), unnamed (-289879), unnamed (-214814), unnamed (+79160), unnamed (+111277)	chr15	66707718	66707927	-	chr15	67177017	67177226	+					ING2	unnamed (+113863)	chr4	183618752	183618962
																															SMAD6	unnamed (-68758), unnamed (+5595), unnamed (+73738), unnamed (+148803)	chr15	66633365	66633574	-	chr15	66707718	66707927	-					IVNS1ABP	unnamed (-171682), unnamed (-66751), unnamed (-48327)	chr1	185383975	185384185
																															SMAD7	unnamed (+27944), unnamed (+36262), unnamed (+87915), unnamed (+358098)	chr18	48922662	48922871	+	chr18	48592508	48592717	-					KDM1A	unnamed (-218938), unnamed (-143459)	chr1	22800450	22800660
																															SMURF2	unnamed (-116773)	chr17	64778736	64778945	+									MAPK8IP1	unnamed (+814)	chr11	45886360	45886570
																															TGFB1	unnamed (+98), unnamed (+32067)	chr19	41353708	41353917	+	chr19	41321739	41321948	-					MCL1	unnamed (+28360)	chr1	150551125	150551335
																															TGFBR1	unnamed (-65235)	chr9	99039810	99040019	+									MDM2	unnamed (+808), unnamed (+22683)	chr12	68830754	68830964
																															TGFBR3	unnamed (+41297)	chr1	91844877	91845086	+									MMP9	unnamed (+5223)	chr20	46014026	46014236
																															UBC	unnamed (+876)	chr12	124914367	124914576	-									NFE2L2	unnamed (+229)	chr2	177264797	177265007
																															VASN	unnamed (-140)	chr16	4371603	4371812	-									NOC2L	unnamed (+185), unnamed (+16674), unnamed (+25567)	chr1	942511	942721
																															WFIKKN1	unnamed (+5035)					chr16	635862	636071	-					OPA1	unnamed (+195795), unnamed (+224014), unnamed (+309451), unnamed (+381907), unnamed (+510560)	chr3	194103599	194103809
																															WNT1	unnamed (+8205)	chr12	48986715	48986924	-									PDX1	unnamed (-92971), unnamed (+1506)	chr13	27826944	27827154
																															positive regulation of cyclin-dependent protein serine/threonine kinase activity	Location from TSS (hg38)	chr	start	end	strand	chr.	start.	end.	strand.					PGAP2	unnamed (+509)	chr11	3808865	3809075
																															AKT1	unnamed (-1037), unnamed (+15698), unnamed (+25693)	chr14	104778321	104778530	+	chr14	104768326	104768535	-					PINK1	unnamed (-19953), unnamed (+129)	chr1	20633479	20633689
																															CCNC	unnamed (-21961)	chr6	99590829	99591038	+									PPIF	unnamed (-234030), unnamed (-218615), unnamed (-195910), unnamed (-181763), unnamed (-168447), unnamed (-150499), unnamed (-143419), unnamed (-123533), unnamed (-107521), unnamed (-11314), unnamed (+52595)	chr10	79165610	79165820
																															CCND1	unnamed (-552045), unnamed (-241859), unnamed (-4429)	chr11	69636553	69636762	-									PRKN	unnamed (-628918)	chr6	163356584	163356794
																															CCND2	unnamed (-108745), unnamed (-266)	chr12	4273401	4273610	+	chr12	4164922	4165131	+					PTGS2	unnamed (+42684)	chr1	186637570	186637916
																															CCNH	unnamed (-414174)	chr5	87827088	87827297	-									PTPN1	unnamed (-223694), unnamed (-217077), unnamed (-201612), unnamed (-170879), unnamed (-814), unnamed (+84120), unnamed (+180363)	chr20	50339370	50339580
																															CCNK	unnamed (+60098), unnamed (+83578), unnamed (+94041)	chr14	99541402	99541611	-	chr14	99564882	99565091	-					PTTG1IP	unnamed (+748)	chr21	44872984	44873194
																															CCNL1	unnamed (-15145), unnamed (+127368)	chr3	157032740	157032949	-	chr3	157175253	157175462	-					SNAI1	unnamed (+44934), unnamed (+71759)	chr20	50027828	50028038
																															CCNT2	unnamed (+86624)					chr2	135005344	135005553	+					SNAI2	unnamed (+17502), unnamed (+101786)	chr8	48903822	48904032
																															CCNY	unnamed (-65101), unnamed (+10049)	chr10	35271668	35271877	-	chr10	35346818	35347027	+					SRC	unnamed (-29575), unnamed (-9695), unnamed (+38634), unnamed (+60388), unnamed (+158438)	chr20	37336354	37336564
																															CKS2	unnamed (-171)	chr9	89310922	89311131	-									SYVN1	unnamed (-304)	chr11	65134732	65134942
																															EGFR	unnamed (+2148), unnamed (+80629), unnamed (+85942), unnamed (+260945), unnamed (+289446)					chr7	55308442	55308651	-					TMBIM6	unnamed (+67769)	chr12	49809473	49809683
																															FGF10	unnamed (+56525), unnamed (+389271)	chr5	44332167	44332376	+									TMEM161A	unnamed (+17412)	chr19	19120976	19121186
																															MNAT1	unnamed (+116)	chr14	60734773	60734982	+									TPT1	unnamed (-457), unnamed (+31549)	chr13	45341636	45341846
																															PDGFB	unnamed (+67953)					chr22	39176693	39176902	-					TRAP1	unnamed (+777)	chr16	3716715	3716925
																															PROX1	unnamed (-5092), unnamed (+2002)	chr1	213982746	213982955	+	chr1	213989840	213990049	-					TRIM32	unnamed (+300)	chr9	116687497	116687707
																															PSRC1	unnamed (+18907)					chr1	109264156	109264365	-					URI1	unnamed (+504)	chr19	29942650	29942860
																															RGCC	unnamed (+104033)	chr13	41561487	41561696	-									USP47	unnamed (-672), unnamed (+124996)	chr11	11841289	11841499
																															SRC	unnamed (+158366)					chr20	37504415	37504624	-					VDAC2	unnamed (-178)	chr10	75210565	75210775
																															behavioral response to nicotine	Location from TSS (hg38)	chr	start	end	strand	chr.	start.	end.	strand.					WFS1	unnamed (+39405)	chr4	6309150	6309360
																															CHRNA3	unnamed (+1488)	chr15	78619586	78619795	-									ZNF385A	unnamed (+5804)	chr12	54385389	54385599
																															CHRNA4	unnamed (-91824)	chr20	63453062	63453271	-									apoptotic process involved in morphogenesis	Location from TSS (hg38)	chr	start	end
																															CHRNA5	unnamed (+54171)	chr15	78619586	78619795	-									BAK1	unnamed (-29534)	chr6	33609671	33609881
																															CHRNA7	unnamed (+312059)	chr15	32342442	32342651	-									BCL2L11	unnamed (+627), unnamed (+342744)	chr2	111121451	111121661
																															CHRNB1	unnamed (-4650)	chr17	7440306	7440515	-									CYR61	unnamed (-84978), unnamed (-59103)	chr1	85495678	85495888
																															CHRNB4	unnamed (-123748)	chr15	78764888	78765097	-									FGF4	unnamed (+57287)	chr11	69718011	69718221
																															PPARA	unnamed (-145413), unnamed (-106245), unnamed (-97955), unnamed (-73502), unnamed (-45109)	chr22	46045534	46045743	-	chr22	46106670	46106879	-					FZD5	unnamed (-41773)	chr2	207811231	207811441
																															drug transmembrane transport	Location from TSS (hg38)	chr	start	end	strand	chr.	start.	end.	strand.					HAND2	unnamed (-460755), unnamed (-6999), unnamed (+437)	chr4	173990879	173991089
																															ABCB5	unnamed (-210822)	chr7	20404280	20404489	+									JAG2	unnamed (+74673)	chr14	105094046	105094256
																															ABCC1	unnamed (+308), unnamed (+77719), unnamed (+144033)	chr16	15949780	15949989	-	chr16	16093505	16093714	-					LEF1	unnamed (-202204), unnamed (-165381), unnamed (-79855), unnamed (-4421), unnamed (+1515), unnamed (+55058)	chr4	108172738	108172948
																															ABCC2	unnamed (+130092)	chr10	99912719	99912928	-									LRP5	unnamed (-279)	chr11	68312225	68312435
																															ABCC3	unnamed (-32062)	chr17	50602690	50602899	-									NKX2-5	unnamed (+2026), unnamed (+6768)	chr5	173228484	173228694
																															ABCG2	unnamed (-368)	chr4	88159175	88159384	+									NOTCH1	unnamed (-98553), unnamed (-42279)	chr9	136644310	136644520
																															ATP8B1	unnamed (-71705), unnamed (-57448)	chr18	57789150	57789359	-									PPP2R1B	unnamed (+31067), unnamed (+162944)	chr11	111735210	111735420
																															SLC18A1	unnamed (+242887)	chr8	19940214	19940423	+									SCRIB	unnamed (-13419), unnamed (-7955), unnamed (+42968)	chr8	143828693	143828903
																															SLC22A1	unnamed (-142912), unnamed (-92084), unnamed (+129608)	chr6	159978772	159978981	-	chr6	160251292	160251501	-					neurotrophin TRK receptor signaling pathway	Location from TSS (hg38)	chr	start	end
																															SLC22A18	unnamed (-10280)	chr11	2892035	2892244	+									AKT1S1	unnamed (-12963)	chr19	49890886	49891096
																															SLC22A2	unnamed (+7619)	chr6	160251292	160251501	-									BCAR1	unnamed (-14028)	chr16	75279930	75280140
																															SLC22A3	unnamed (-577), unnamed (+292634)	chr6	160347586	160347795	+	chr6	160640797	160641006	-					CASP3	unnamed (+897), unnamed (+142640)	chr4	184506730	184506940
																															SLC22A5	unnamed (+15745)	chr5	132385613	132385822	+									DDIT4	unnamed (+47215), unnamed (+54793), unnamed (+60574)	chr10	72334389	72334599
																															SLC47A1	unnamed (+372)	chr17	19534121	19534330	-									HAP1	unnamed (-316)	chr17	41734855	41735065
																															abnormal central nervous system regeneration	Location from TSS (hg38)	chr	start	end	strand	chr.	start.	end.	strand.					NDN	unnamed (-3487)	chr15	23690712	23690922
																															PTPRF	unnamed (+27629)	chr1	43558400	43558609	+									NGF	unnamed (+772), unnamed (+189944)	chr1	115337359	115337569
																															PTPRS	unnamed (+170946), unnamed (+183151)	chr19	5102984	5103193	-									NGFR	unnamed (-24715), unnamed (+12957), unnamed (+19969)	chr17	49470473	49470683
																															RTCA	unnamed (-177)	chr1	100265967	100266176	-									NTRK1	unnamed (-11)	chr1	156860778	156860988
																															RTN4	unnamed (-69183)	chr2	55119622	55119831	-									PTPN11	unnamed (-385)	chr12	112418622	112418832
																															RTN4R	unnamed (-749), unnamed (+23156), unnamed (+27610)	chr22	20269175	20269384	-	chr22	20240816	20241025	+					SORT1	unnamed (+1468)	chr1	109396378	109396588
																															TNFRSF1A	unnamed (+950)	chr12	6341059	6341268	+									SRC	unnamed (-29575), unnamed (-9695), unnamed (+38634), unnamed (+60388), unnamed (+158438)	chr20	37336354	37336564
																															TNFRSF1B	unnamed (-87375), unnamed (+42577)	chr1	12079523	12079732	+	chr1	12209475	12209684	+					ocular hypertension	Location from TSS (hg38)	chr	start	end
																															response to hyperoxia	Location from TSS (hg38)	chr	start	end	strand	chr.	start.	end.	strand.					BMP4	unnamed (-6862), unnamed (+806), unnamed (+384511), unnamed (+601062), unnamed (+739366)	chr14	53955900	53956110
																															ATG7	unnamed (+151040), unnamed (+303536), unnamed (+309809)	chr3	11423351	11423560	+	chr3	11575847	11576056	+					COL1A1	unnamed (-8355), unnamed (+23235)	chr17	50178292	50178502
																															CAT	unnamed (-234)	chr11	34438586	34438795	-									LMX1B	unnamed (-115107), unnamed (-26470), unnamed (+37995), unnamed (+50893), unnamed (+57272), unnamed (+68670), unnamed (+91931)	chr9	126587868	126588078
																															CAV1	unnamed (-160), unnamed (+68624)	chr7	116524520	116524729	+	chr7	116593304	116593513	+					PRSS56	unnamed (-18327)	chr2	232502031	232502241
																															CDKN1A	unnamed (-18415)	chr6	36660190	36660399	-									SH3PXD2B	unnamed (-102051), unnamed (-780)	chr5	172556469	172556679
																															DNMT3B	unnamed (-68), unnamed (+13078)	chr20	32762212	32762421	-	chr20	32775358	32775567	+					TDRD7	unnamed (-24564)	chr9	97387281	97387491
																															FAS	unnamed (+41383)	chr10	89031935	89032144	-									TRPV4	unnamed (-30335), unnamed (+94311), unnamed (+100419), unnamed (+216309)	chr12	109720475	109720685
																															FOXO1	unnamed (+868), unnamed (+262861), unnamed (+900306)	chr13	40665624	40665833	+	chr13	39766186	39766395	+					VAV2	unnamed (+34636), unnamed (+103882)	chr9	133888323	133888533
																															HDAC2	unnamed (-370179), unnamed (-38721), unnamed (+814)	chr6	114341359	114341568	+
																															KCNA5	unnamed (-345)	chr12	5043539	5043748	+
																															PDGFRB	unnamed (+1054)	chr5	150154701	150154910	+
																															POLB	unnamed (+35)	chr8	42338385	42338594	-
																															POLG	unnamed (-126493), unnamed (-56269)	chr15	89391011	89391220	+
																															PPARG	unnamed (-164091)	chr3	12187276	12187485	-
																															positive regulation of cyclin-dependent protein kinase activity	Location from TSS (hg38)	chr	start	end	strand	chr.	start.	end.	strand.
																															AKT1	unnamed (-1037), unnamed (+15698), unnamed (+25693)	chr14	104778321	104778530	+	chr14	104768326	104768535	-
																															CCNC	unnamed (-21961)	chr6	99590829	99591038	+
																															CCND1	unnamed (-552045), unnamed (-241859), unnamed (-4429)	chr11	69636553	69636762	-
																															CCND2	unnamed (-108745), unnamed (-266)	chr12	4273401	4273610	+	chr12	4164922	4165131	+
																															CCNH	unnamed (-414174)	chr5	87827088	87827297	-
																															CCNK	unnamed (+60098), unnamed (+83578), unnamed (+94041)	chr14	99541402	99541611	-	chr14	99564882	99565091	-
																															CCNL1	unnamed (-15145), unnamed (+127368)	chr3	157032740	157032949	-	chr3	157175253	157175462	-
																															CCNT2	unnamed (+86624)	chr2	135005344	135005553	+
																															CCNY	unnamed (-65101), unnamed (+10049)	chr10	35271668	35271877	-	chr10	35346818	35347027	+
																															CDKN1A	unnamed (-18415)	chr6	36660190	36660399	-
																															CKS2	unnamed (-171)	chr9	89310922	89311131	-
																															EGFR	unnamed (+2148), unnamed (+80629), unnamed (+85942), unnamed (+260945), unnamed (+289446)	chr7	55308442	55308651	-
																															FGF10	unnamed (+56525), unnamed (+389271)	chr5	44332167	44332376	+
																															MNAT1	unnamed (+116)	chr14	60734773	60734982	+
																															PDGFB	unnamed (+67953)	chr22	39176693	39176902	-
																															PROX1	unnamed (-5092), unnamed (+2002)	chr1	213982746	213982955	+	chr1	213989840	213990049	-
																															PSRC1	unnamed (+18907)	chr1	109264156	109264365	-
																															RGCC	unnamed (+104033)	chr13	41561487	41561696	-
																															SRC	unnamed (+158366)	chr20	37504415	37504624	-
																															STOX1	unnamed (+43733)	chr10	68871169	68871378	-
																															drug transport	Location from TSS (hg38)	chr	start	end	strand	chr.	start.	end.	strand.
																															ABCB5	unnamed (-210822)	chr7	20404280	20404489	+
																															ABCC1	unnamed (+308), unnamed (+77719), unnamed (+144033)	chr16	15949780	15949989	-	chr16	16093505	16093714	-
																															ABCC2	unnamed (+130092)	chr10	99912719	99912928	-
																															ABCC3	unnamed (-32062)	chr17	50602690	50602899	-
																															ABCG2	unnamed (-368)	chr4	88159175	88159384	+
																															ATP8B1	unnamed (-71705), unnamed (-57448)	chr18	57789150	57789359	-
																															CLDN1	unnamed (+200)	chr3	190322170	190322379	-
																															SLC15A2	unnamed (+91962)	chr3	121985946	121986155	+
																															SLC18A1	unnamed (+242887)	chr8	19940214	19940423	+
																															SLC19A1	unnamed (-75211), unnamed (-1099), unnamed (+29022)	chr21	45617577	45617786	+
																															SLC22A1	unnamed (-142912), unnamed (-92084), unnamed (+129608)	chr6	159978772	159978981	-	chr6	160251292	160251501	-
																															SLC22A18	unnamed (-10280)	chr11	2892035	2892244	+
																															SLC22A2	unnamed (+7619)	chr6	160251292	160251501	-
																															SLC22A3	unnamed (-577), unnamed (+292634)	chr6	160347586	160347795	+	chr6	160640797	160641006	-
																															SLC22A5	unnamed (+15745)	chr5	132385613	132385822	+
																															SLC47A1	unnamed (+372)	chr17	19534121	19534330	-
																															regulation of platelet-derived growth factor receptor signaling pathway	Location from TSS (hg38)	chr	start	end	strand	chr.	start.	end.	strand.
																															ADIPOQ	unnamed (-15205), unnamed (+44183), unnamed (+51469)	chr3	186894068	186894277	-
																															APOD	unnamed (-34225)	chr3	195618325	195618534	-
																															F7	unnamed (+4529)	chr13	113110231	113110440	+
																															HIP1	unnamed (+477), unnamed (+99861), unnamed (+139865)	chr7	75638981	75639190	-	chr7	75598977	75599186	+
																															HIP1R	unnamed (+25104), unnamed (+59580)	chr12	122860425	122860634	+	chr12	122894901	122895110	-
																															MYOCD	unnamed (-435666)	chr17	12230218	12230427	-
																															NDRG4	unnamed (-498)	chr16	58463421	58463630	-
																															PDGFA	unnamed (-33538), unnamed (-19199)	chr7	552827	553036	+
																															PDGFB	unnamed (+67953)	chr22	39176693	39176902	-
																															PDGFRA	unnamed (-627)	chr4	54228365	54228574	-
																															PDGFRB	unnamed (+1054)	chr5	150154701	150154910	+
																															PTPN2	unnamed (-157)	chr18	12884287	12884496	+
																															PTPRJ	unnamed (-5913), unnamed (+33415)	chr11	48013871	48014080	-
																															SLC9A3R1	unnamed (-3683), unnamed (+11105)	chr17	74744864	74745073	-
																															SRC	unnamed (+158366)	chr20	37504415	37504624	-
																															nuclear transcriptional repressor complex	Location from TSS (hg38)	chr	start	end	strand	chr.	start.	end.	strand.
																															APPL2	unnamed (-505375), unnamed (-94402), unnamed (+10825)	chr12	105225153	105225362	+
																															BAHCC1	unnamed (+32109)	chr17	81427479	81427688	-
																															BAHD1	unnamed (-4501), unnamed (+15332)	chr15	40436606	40436815	+	chr15	40456439	40456648	+
																															CHD4	unnamed (-159)	chr12	6607439	6607648	-
																															CHD5	unnamed (-254), unnamed (+31844)	chr1	6180272	6180481	-
																															CSNK2A1	unnamed (-28355)	chr20	572071	572280	-
																															ETV3	unnamed (-25940)	chr1	157164202	157164411	-
																															GATAD2A	unnamed (-85529), unnamed (-61078)	chr19	19341893	19342102	+
																															HDAC1	unnamed (+553)	chr1	32292534	32292743	+
																															HDAC2	unnamed (-370179), unnamed (-38721), unnamed (+814)	chr6	114341359	114341568	+
																															NACC2	unnamed (+1174), unnamed (+42595), unnamed (+123414)	chr9	136094006	136094215	-
																															RRP8	unnamed (+27470)	chr11	6576045	6576254	+
																															SALL1	unnamed (-1373), unnamed (+269749)	chr16	51152543	51152752	-	chr16	50881421	50881630	+
																															SALL2	unnamed (+11126)	chr14	21525985	21526194	-
																															TBX15	unnamed (-12053)	chr1	118999753	118999962	+
																															TNRC18	unnamed (-4246), unnamed (+41065), unnamed (+73077)	chr7	5427687	5427896	-	chr7	5350364	5350573	+
																															enhanced wound healing	Location from TSS (hg38)	chr	start	end	strand	chr.	start.	end.	strand.
																															ADAM9	unnamed (-562)	chr8	38996319	38996528	-
																															CNN2	unnamed (+262)	chr19	1026786	1026995	-
																															CORO7	unnamed (+286)	chr16	4416273	4416482	-
																															DLC1	unnamed (+243519), unnamed (+321301)	chr8	13271262	13271471	+	chr8	13193480	13193689	-
																															ENSG00000259753	unnamed (+249367)	chr17	47503159	47503368	+
																															GJB3	unnamed (+147)	chr1	34781231	34781440	+
																															IL10	unnamed (+33842)	chr1	206738547	206738756	+
																															ITGA3	unnamed (+7037)	chr17	50063042	50063251	+
																															JDP2	unnamed (-121182), unnamed (-21360)	chr14	75410669	75410878	-
																															PPM1A	unnamed (+2321)	chr14	60247968	60248177	-
																															SERPINE1	unnamed (-4851), unnamed (-2171)	chr7	101124813	101125022	+
																															SMAD2	unnamed (-50637), unnamed (+238480)	chr18	47981091	47981300	+	chr18	47691974	47692183	-
																															SMAD3	unnamed (-358022), unnamed (-289879), unnamed (-214814), unnamed (+79160), unnamed (+111277)	chr15	66707718	66707927	-	chr15	67177017	67177226	+
																															SOD2	unnamed (-53), unnamed (+127304)	chr6	159693276	159693485	+
																															TGFBR1	unnamed (-65235)	chr9	99039810	99040019	+
																															THBS2	unnamed (+571)	chr6	169253368	169253577	+
[truncated: 73 more columns]

## Sheet: ByHighExpTFs_orRPE_NeuroConvTFs
ASCL1 FTPs (neurogenic converter in the RPE)														BACH1 FTPs															CEBPA FTPs															CEBPB FTPs
# Gene Ontology	Binom Rank	Binom Raw P-Value	Binom FDR Q-Val	Binom Fold Enrichment	Binom Observed Region Hits	Binom Region Set Coverage	Hyper Rank	Hyper FDR Q-Val	Hyper Fold Enrichment	Hyper Observed Gene Hits	Hyper Total Genes	Hyper Gene Set Coverage		# Ontology	Term Name	Binom Rank	Binom Raw P-Value	Binom FDR Q-Val	Binom Fold Enrichment	Binom Observed Region Hits	Binom Region Set Coverage	Hyper Rank	Hyper FDR Q-Val	Hyper Fold Enrichment	Hyper Observed Gene Hits	Hyper Total Genes	Hyper Gene Set Coverage		# Ontology	Term Name	Binom Rank	Binom Raw P-Value	Binom FDR Q-Val	Binom Fold Enrichment	Binom Observed Region Hits	Binom Region Set Coverage	Hyper Rank	Hyper FDR Q-Val	Hyper Fold Enrichment	Hyper Observed Gene Hits	Hyper Total Genes	Hyper Gene Set Coverage		# Ontology	Term Name	Binom Rank	Binom Raw P-Value	Binom FDR Q-Val	Binom Fold Enrichment
neurotrophin TRK receptor signaling pathway	68	3.06408e-06	0.000592944	2.59351	31	0.00325118	561	0.00453211	2.00197	14	15	0.00159927		GO Biological Process	establishment of mitochondrion localization	38	1.1628e-08	4.02666e-06	4.0119	25	0.00670062	821	0.0491259	2.26527	11	20	0.00241281		GO Molecular Function	cadherin binding	1	9.2958e-10	3.92469e-06	2.40903	60	0.0649351	2	0.000360021	2.16421	50	304	0.0350385		GO Biological Process	liver development	2	5.70801e-07	0.00375558	2.84175
lateral ventricle development	402	0.000666663	0.0218224	2.08626	25	0.00262192	941	0.0428929	1.94997	10	11	0.00114233		GO Biological Process	positive regulation of glial cell differentiation	160	8.38589e-06	0.000689687	2.19705	39	0.010453	476	0.0049634	2.24654	18	33	0.00394823		Mouse Phenotype Single KO	decreased interferon-gamma secretion	48	6.95956e-05	0.0132768	2.28397	28	0.030303	183	0.00320833	2.31662	25	142	0.0175193		GO Biological Process	hepaticobiliary system development	3	9.50834e-07	0.00417068	2.77052
regulation of uterine smooth muscle contraction	455	0.000983225	0.0284357	2.09926	23	0.00241217	761	0.0179518	2.14496	9	9	0.0010281		GO Biological Process	transferrin transport	218	2.79071e-05	0.00168454	2.86075	21	0.00562852	761	0.0390784	1.94493	17	36	0.00372889		GO Biological Process	negative regulation of intrinsic apoptotic signaling pathway	57	1.94374e-05	0.00448732	2.27657	33	0.014885	547	0.0432059	1.75738	27	94	0.00879765		GO Biological Process	regulation of cell-substrate adhesion	11	3.98657e-05	0.0476903	2.09022
hematopoietic stem cell differentiation	615	0.00219955	0.0470632	2.18139	18	0.00188778	819	0.024897	1.96622	11	12	0.00125657		GO Biological Process	regulation of transcription initiation from RNA polymerase II promoter	244	3.82114e-05	0.00206075	2.52832	25	0.00670062	513	0.00701921	2.37615	15	26	0.0032902		GO Biological Process	positive regulation of actin filament polymerization	61	2.41025e-05	0.00519943	2.28456	32	0.0144339	474	0.0273517	1.92768	23	73	0.0074943		GO Biological Process	regulation of leukocyte differentiation	13	4.43759e-05	0.0449186	2.00981
flotillin complex	84	0.00110218	0.0226734	2.26688	19	0.00199266	103	0.0174171	2.14496	9	9	0.0010281		GO Biological Process	regulation of vascular permeability	309	8.52256e-05	0.0036294	2.23266	29	0.00777272	456	0.00418608	2.33391	17	30	0.00372889		GO Biological Process	establishment of epithelial cell polarity	112	0.000145538	0.0170994	2.47085	22	0.00992332	327	0.00762387	2.84063	13	28	0.00423591		GO Cellular Component	ruffle	33	0.000392839	0.0205705	2.18876
abnormal embryonic erythropoiesis	4	8.93225e-09	2.04482e-05	2.24723	63	0.00660724	916	0.043924	1.55325	21	29	0.0023989		GO Biological Process	vascular smooth muscle cell differentiation	404	0.000213698	0.00696053	2.60344	19	0.00509247	718	0.0314887	2.64771	9	14	0.00197412		GO Biological Process	activation of MAPKKK activity	174	0.000406037	0.0307071	2.8288	15	0.0067659	471	0.0271424	3.05914	9	18	0.00293255		GO Molecular Function	cadherin binding	3	7.92005e-06	0.0111462	2.15067
abnormal embryonic erythrocyte morphology	8	1.78818e-08	2.04679e-05	2.13066	68	0.00713162	627	0.0119967	1.5934	26	35	0.00297007		GO Biological Process	negative regulation of chemokine production	438	0.000287843	0.00864777	2.92768	15	0.00402037	466	0.00479964	2.74578	12	18	0.00263216		GO Biological Process	regulation of endoplasmic reticulum unfolded protein response	182	0.00044955	0.0325034	2.80058	15	0.0067659	565	0.0454534	2.66012	10	23	0.00325839		GO Molecular Function	cytokine receptor binding	6	2.25991e-05	0.0159022	2.20728
increased cardiac stroke volume	172	0.000438772	0.0233595	2.45473	19	0.00199266	782	0.0260884	2.14496	8	8	0.000913868		GO Biological Process	regulation of nitric-oxide synthase activity	472	0.000411521	0.0114729	2.02563	29	0.00777272	668	0.0238036	1.91566	20	43	0.00438693		GO Biological Process	regulation of p38MAPK cascade	188	0.000509752	0.0356799	2.05402	27	0.0121786	157	8.86574e-05	3.35519	17	31	0.00553926		Mouse Phenotype Single KO	abnormal renal corpuscle morphology	12	1.12377e-05	0.00857533	2.11766
absent Langerhans cell	212	0.000728683	0.0314743	2.78612	14	0.00146828	933	0.0469221	2.14496	7	7	0.000799634		Human Phenotype	Aplasia/Hypoplasia of the nails	1	2.43409e-07	0.00162427	2.02375	64	0.0171536	4	0.000154351	2.16772	40	76	0.00877385		Mouse Phenotype Single KO	abnormal B cell apoptosis	142	0.000358884	0.023143	2.26141	23	0.0103744	326	0.00598953	2.51006	16	39	0.00521342		Mouse Phenotype Single KO	abnormal kidney cortex morphology	14	1.18096e-05	0.00772432	2.04743
abnormal embryonic erythropoiesis	17	1.82145e-07	0.000102441	2.0338	65	0.00681699	1016	0.0159691	1.59142	23	31	0.00262737		Mouse Phenotype	abnormal central nervous system regeneration	251	0.000323783	0.0123334	3.61842	11	0.00294827	1239	0.0489611	2.62097	7	11	0.00153542		Mouse Phenotype	abnormal neural fold formation	282	0.00130774	0.0443381	2.17681	20	0.0090212	719	0.0238045	2.33934	13	34	0.00423591		Mouse Phenotype Single KO	abnormal thymus physiology	15	1.21658e-05	0.0074268	3.22577
enhanced wound healing	24	3.74758e-07	0.000149294	2.18511	52	0.00545359	1379	0.0482378	1.53212	20	28	0.00228467		GO Biological Process	platelet-derived growth factor receptor-beta signaling pathway	242	6.01394e-07	3.27014e-05	4.45234	17	0.00245736	968	0.0316357	2.74638	6	6	0.000877578																	Mouse Phenotype Single KO	abnormal renal glomerulus morphology	18	1.46267e-05	0.00744095	2.16758
increased keratinocyte apoptosis	38	1.73594e-06	0.000436771	3.13856	24	0.00251704	1330	0.0416431	1.81497	11	13	0.00125657		GO Biological Process	osteoblast development	247	7.4532e-07	3.97072e-05	2.23098	47	0.00679387	614	0.00301012	2.26173	14	17	0.00204768																	Mouse Phenotype Single KO	lymphoid hyperplasia	20	1.54836e-05	0.00708916	5.6761
osteosclerosis	130	0.000108551	0.00798351	2.05656	34	0.00356581	1330	0.0416431	1.81497	11	13	0.00125657		GO Biological Process	negative regulation of Notch signaling pathway	419	2.9768e-05	0.000934886	2.05281	40	0.00578202	1071	0.0490584	1.66447	20	33	0.00292526																	Mouse Phenotype Single KO	large lymphoid organs	26	4.62585e-05	0.0162919	4.97771
decreased brain cholesterol level	190	0.000407519	0.0205068	2.40455	20	0.00209754	1352	0.042629	1.93047	9	10	0.0010281		Human Phenotype	Aplasia cutis congenita	57	6.33494e-05	0.00741632	2.2048	31	0.00448106	161	0.0486724	1.9617	15	21	0.00219395																	Mouse Phenotype Single KO	abnormal immune organ physiology	29	6.42514e-05	0.0202879	2.53815
absent Langerhans cell	222	0.000728683	0.0313826	2.78612	14	0.00146828	1259	0.0363064	2.14496	7	7	0.000799634		Mouse Phenotype Single KO	delayed circadian phase	417	0.000542912	0.0119219	2.55874	17	0.00245736	839	0.0204804	2.44123	8	9	0.0011701																	Mouse Phenotype Single KO	abnormal spleen marginal zone morphology	32	7.84162e-05	0.0224393	3.01235
														Mouse Phenotype Single KO	absent outer hair cell stereocilia	731	0.00324739	0.0406791	2.05268	19	0.00274646	839	0.0204804	2.44123	8	9	0.0011701																	Mouse Phenotype Single KO	cortical renal glomerulopathies	34	0.000104768	0.0282165	2.51456
														GO Biological Process	apoptotic process involved in morphogenesis	859	0.000169196	0.0025919	2.17785	28	0.00336903	835	0.0172387	2.00293	13	16	0.00170671																	Mouse Phenotype Single KO	decreased interleukin-2 secretion	35	0.000108711	0.028442	3.35989
														GO Cellular Component	laminin complex	131	0.000226362	0.00298591	2.76831	17	0.00204548	117	0.0108061	2.46514	8	8	0.00105028																	Mouse Phenotype Single KO	enlarged lymph nodes	37	0.000137231	0.0339629	2.53014
														GO Molecular Function	platelet-derived growth factor binding	9	7.82947e-10	3.67289e-07	3.1978	39	0.00469258	66	0.00311777	2.46514	11	11	0.00144414																	Mouse Phenotype Single KO	abnormal liver sinusoid morphology	38	0.000157104	0.037858	3.4255
														Human Phenotype	Dermal atrophy	5	1.74923e-08	2.33452e-05	2.0803	72	0.00866322	54	0.015335	1.6784	32	47	0.00420113																	Mouse Phenotype	salivary gland inflammation	17	2.75433e-06	0.00154906	6.94037
														Mouse Phenotype Single KO	abnormal keratinocyte morphology	72	7.64392e-10	9.72158e-08	2.13504	81	0.00974612	859	0.0189213	1.52839	31	50	0.00406984																	Mouse Phenotype	lymphoid hyperplasia	23	6.54074e-06	0.00271896	5.61162
														Mouse Phenotype Single KO	delayed circadian phase	617	0.000628869	0.00933316	2.38044	19	0.00228613	1043	0.0369795	2.19124	8	9	0.00105028																	Mouse Phenotype	abnormal induced cell death	30	1.39434e-05	0.00444377	2.33065
														Mouse Phenotype	enhanced wound healing	357	5.71554e-06	0.000153071	2.12124	44	0.00529419	1054	0.00842165	1.76082	20	28	0.00262571																	GO Biological Process	positive regulation of actin filament polymerization	29	1.83583e-05	0.00833025	2.48
														Mouse Phenotype	abnormal central nervous system regeneration	451	2.80289e-05	0.000594201	2.95344	20	0.00240645	1569	0.0402393	2.01694	9	11	0.00118157																	GO Biological Process	regulation of auditory receptor cell differentiation	58	0.000126368	0.0286702	4.04151
														Mouse Phenotype	Meibomian gland atrophy	499	4.87002e-05	0.000933112	3.8831	13	0.00156419	1184	0.0145728	2.46514	7	7	0.000918997																	GO Biological Process	nicotinamide nucleotide biosynthetic process	63	0.000150936	0.0315264	3.10978
														GO Biological Process	negative regulation of phospholipid metabolic process	184	2.1738e-12	1.55462e-10	4.44721	34	0.00318501	861	0.0162628	2.1391	9	9	0.00102529																	GO Biological Process	pyridine-containing compound biosynthetic process	82	0.000282932	0.0454037	2.81056
														GO Biological Process	xenobiotic transport	730	1.68449e-05	0.000303647	2.45533	29	0.00271663	753	0.00868831	2.1391	10	10	0.00113921																	GO Cellular Component	photoreceptor inner segment	38	0.000217302	0.00988152	2.87966
														GO Cellular Component	laminin complex	140	2.69508e-05	0.00033265	2.78916	22	0.00206089	138	0.0285155	2.1391	8	8	0.000911369																	Mouse Phenotype Single KO	abnormal marginal zone B cell morphology	15	3.36842e-06	0.00205631	2.57041
														GO Molecular Function	platelet-derived growth factor binding	19	1.12718e-09	2.50472e-07	2.87266	45	0.00421546	90	0.0108965	2.1391	11	11	0.00125313																	Mouse Phenotype Single KO	abnormal spleen marginal zone morphology	25	9.33228e-06	0.00341823	2.32627
														Human Phenotype	Atypical scarring of skin	8	1.75348e-09	1.46262e-06	2.28151	67	0.00627635	73	0.0181953	1.71128	24	30	0.00273411																	Mouse Phenotype Single KO	enlarged lymph nodes	26	1.19209e-05	0.00419845	2.04693
																																												Mouse Phenotype Single KO	abnormal follicular B cell morphology	28	1.71446e-05	0.00560691	2.59386
																																												GO Biological Process	positive regulation of cell-matrix adhesion	84	9.54628e-06	0.00149547	2.36141
																																												GO Biological Process	regulation of leukocyte chemotaxis	99	2.30125e-05	0.0030588	2.05053
																																												GO Biological Process	regulation of reactive oxygen species biosynthetic process	129	6.75693e-05	0.0068926	2.16072
																																												GO Biological Process	response to fluid shear stress	135	8.62211e-05	0.00840433	2.30572
																																												GO Biological Process	positive regulation of reactive oxygen species biosynthetic process	136	8.63542e-05	0.00835541	2.3489
																																												GO Biological Process	regulation of nitric-oxide synthase activity	164	0.000173457	0.0139178	2.43973
																																												GO Biological Process	regulation of catenin import into nucleus	204	0.000373093	0.0240663	2.25528
																																												GO Biological Process	regulation of nitric oxide biosynthetic process	226	0.000471862	0.0274745	2.17353
																																												GO Biological Process	myofibril assembly	237	0.00057703	0.0320386	2.10398
																																												GO Biological Process	positive regulation of glucose transport	259	0.000755644	0.038392	2.13861
																																												GO Biological Process	regulation of phosphatidylinositol 3-kinase activity	267	0.000894499	0.0440851	2.07297
																																												GO Biological Process	positive regulation of calcium-mediated signaling	274	0.000954531	0.0458419	2.14147
																																												GO Molecular Function	Wnt-protein binding	23	0.000159836	0.0293404	2.39808
																																												GO Biological Process	positive regulation of cell-matrix adhesion	132	5.49851e-07	5.48143e-05	2.25237
																																												GO Biological Process	cellular response to glucose starvation	164	2.30236e-06	0.000184737	2.67727
																																												GO Biological Process	regulation of nitric-oxide synthase activity	213	1.16882e-05	0.000722089	2.37658
																																												GO Biological Process	response to fluid shear stress	286	6.61497e-05	0.00304358	2.05888
																																												GO Biological Process	commissural neuron axon guidance	310	0.00011436	0.0048544	2.93505
																																												GO Biological Process	regulation of vasculogenesis	314	0.000121835	0.00510582	2.81522
																																												GO Biological Process	positive regulation of p38MAPK cascade	433	0.000537333	0.0163297	2.08138
																																												GO Biological Process	positive regulation of focal adhesion assembly	462	0.000720494	0.0205216	2.14814
																																												GO Biological Process	positive regulation of adherens junction organization	516	0.00110412	0.0281573	2.07823
																																												Mouse Phenotype Single KO	photoreceptor outer segment degeneration	136	3.31807e-05	0.00223408	3.01389
																																												Mouse Phenotype	iris coloboma	538	0.0018531	0.0329322	2.11312
neurotrophin TRK receptor signaling pathway	Location from TSS (hg38)	chr	start	end	strand	chr.	start.	end.	strand.					establishment of mitochondrion localization	Location from TSS (hg38)	chr	start	end	strand	chr.	start.	end.	strand.						cadherin binding	Location from TSS (hg38)	chr	start	end	strand	chr.	start.	end.	strand.						regulation of cell-substrate adhesion	Location from TSS (hg38)	chr	start	end	strand
AKT1S1	- (-12962), - (-283)	chr19	49878204	49878418	-	chr19	49890883	49891097	-					FEZ1	+ (+94351), + (+157060), - (+319230)	chr11	125401852	125402065	+	chr11	125176973	125177186	-						ANK3	- (+871), + (+96962)	chr10	60388753	60388965	-	chr10	60388753	60388965	-						ACTN4	11451	chr19	38659015	38659227	+
BCAR1	+ (-13705), + (+14411), + (+32161)	chr16	75279605	75279819	+	chr16	75233739	75233953	+					HIF1A	+ (-129559), - (-94658)	chr14	61567956	61568169	+	#N/A	#N/A	#N/A	#N/A						ANLN	+ (-180761), + (-22117)	chr7	36367583	36367795	+	chr7	36367583	36367795	+						BCL2	602702	#N/A	#N/A	#N/A	#N/A
CASP3	- (+991), - (+142641)	#N/A	#N/A	#N/A	#N/A	chr4	184506727	184506941	-					KIF1B	-177408	#N/A	#N/A	#N/A	#N/A	chr9	126327538	126327751	+						CAST	181	chr5	96661950	96662162	-	chr5	96661950	96662162	-						BST1	-204	chr4	15702640	15702852	+
DDIT4	+ (-19165), - (-617), - (+24662), - (+60573)	chr10	72298475	72298689	-	chr10	72334386	72334600	-					MAP1B	+ (-174596), - (-168068), - (-92533), + (+14666)	chr5	72014594	72014807	-	#N/A	#N/A	#N/A	#N/A						CD2AP	155362	#N/A	#N/A	#N/A	#N/A	#N/A	#N/A	#N/A	#N/A						CARMIL1	-33021	#N/A	#N/A	#N/A	#N/A
HAP1	- (-42627), + (-317)	chr17	41777164	41777378	-	#N/A	#N/A	#N/A	#N/A					MAPT	-11646	#N/A	#N/A	#N/A	#N/A	chr20	45341758	45341971	-						CDH13	23220	#N/A	#N/A	#N/A	#N/A	#N/A	#N/A	#N/A	#N/A						CDH13	23220	#N/A	#N/A	#N/A	#N/A
NDN	+ (-739663), - (-172937)	chr15	24426886	24427100	+	chr15	23860160	23860374	-					MGARP	-13664	#N/A	#N/A	#N/A	#N/A	chr14	60515360	60515573	-						CRKL	-39410	#N/A	#N/A	#N/A	#N/A	#N/A	#N/A	#N/A	#N/A						CRKL	-39410	#N/A	#N/A	#N/A	#N/A
NGF	-129	chr1	115338258	115338472	+	#N/A	#N/A	#N/A	#N/A					NEFL	- (-116943), + (-43669), + (-372)	chr8	25073946	25074159	-	chr1	42962865	42963078	+						CTNNA2	435319	#N/A	#N/A	#N/A	#N/A	#N/A	#N/A	#N/A	#N/A						CSF1	- (-37073), + (-33168)	#N/A	#N/A	#N/A	#N/A
NGFR	- (-25296), - (+133)	chr17	49495319	49495533	-	chr17	49469890	49470104	-					OPA1	+ (+189267), - (+233556), - (+277324), + (+410779), - (+505396), + (+510925)	#N/A	#N/A	#N/A	#N/A	chr5	127228864	127229077	+						CTTN	+ (+957), - (+26404)	chr11	70424839	70425051	-	chr11	70424839	70425051	-						CYR61	25997	#N/A	#N/A	#N/A	#N/A
NTRK1	-313	#N/A	#N/A	#N/A	#N/A	chr1	156860474	156860688	+					TRAK1	18782	#N/A	#N/A	#N/A	#N/A	chr3	133423516	133423729	-						DAB2IP	-45759	chr9	121612755	121612967	-	chr9	121612755	121612967	-						DAPK3	746	chr19	3970218	3970430	+
PTPN11	173	chr12	112418832	112419046	-	#N/A	#N/A	#N/A	#N/A					UBB	-5442	#N/A	#N/A	#N/A	#N/A	chr1	217924900	217925113	+						DDX6	-60971	#N/A	#N/A	#N/A	#N/A	#N/A	#N/A	#N/A	#N/A						DDR1	-45547	#N/A	#N/A	#N/A	#N/A
RAF1	- (+1070), - (+19685), - (+100883)	chr3	12663049	12663263	-	chr3	12563236	12563450	-					UCHL1	+ (+615), - (+105147)	chr4	41257341	41257554	+	chr6	158703969	158704182	-						DIAPH3	-711579	chr13	59452302	59452514	-	chr13	59452302	59452514	-						DISC1	-315806	chr1	231942515	231942727	-
SORT1	30	chr1	109397814	109398028	+	#N/A	#N/A	#N/A	#N/A					positive regulation of glial cell differentiation	Location from TSS (hg38)	chr	start	end	strand	chr.	start.	end.	strand.						DLG1	-158555	chr3	197457025	197457237	+	chr3	197457025	197457237	+						DNM2	254	chr19	10717771	10717983	-
SOS1	-645	chr2	39120299	39120513	-	#N/A	#N/A	#N/A	#N/A					CLCF1	788	#N/A	#N/A	#N/A	#N/A	chr8	111916961	111917174	-						EFHD2	30108	chr1	15379681	15379893	-	chr1	15379681	15379893	-						FERMT1	-613759	chr20	6737197	6737409	+
SRC	- (-27937), - (-9696), - (+38633), - (+50137), + (+66407), + (+158078)	chr20	37318110	37318324	-	chr20	37412405	37412717	+					CXCR4	-89929	#N/A	#N/A	#N/A	#N/A	chr12	6971281	6971494	-						EPCAM	+ (-129646), + (-94241), + (-58909)	chr2	47239396	47239608	+	chr2	47239396	47239608	+						GCNT2	-101606	chr6	10426644	10426856	+
hematopoietic stem cell differentiation	Location from TSS (hg38)	chr	start	end	strand	chr.	start.	end.	strand.					DICER1	-63158	chr14	95221061	95221274	+	#N/A	#N/A	#N/A	#N/A						EPS15	173270	#N/A	#N/A	#N/A	#N/A	#N/A	#N/A	#N/A	#N/A						ITGA5	934	chr12	54420288	54420500	-
ACE	- (-30952), - (+1026)	chr17	63446012	63446226	-	chr17	63477990	63478204	-					HES1	+ (-353734), - (-309445), - (-265677), + (-132222), - (-37605), + (-32076)	chr3	193870361	193870574	-	#N/A	#N/A	#N/A	#N/A						EPS15L1	-24934	chr19	16446972	16447184	-	chr19	16446972	16447184	-						KANK1	- (+70116), - (+179082)	#N/A	#N/A	#N/A	#N/A
BATF	45664	chr14	75476654	75476868	-	#N/A	#N/A	#N/A	#N/A					IL6ST	+ (-765769), - (-704162), - (-612782), - (-510)	chr5	56607668	56607881	-	#N/A	#N/A	#N/A	#N/A						FAM129B	627	chr9	127569609	127569821	-	chr9	127569609	127569821	-						MACF1	-89129	#N/A	#N/A	#N/A	#N/A
CDK6	+ (-209577), - (-2812), - (+137608)	chr7	92836622	92836836	-	chr7	92696202	92696416	-					LIF	-50572	chr22	30196172	30196385	-	#N/A	#N/A	#N/A	#N/A						FLNB	-411	chr3	58007883	58008095	+	chr3	58007883	58008095	+						ONECUT2	-1056	chr18	57434523	57434735	+
CHD2	161075	#N/A	#N/A	#N/A	#N/A	chr15	93061288	93061502	+					NKX2-2	-8320	#N/A	#N/A	#N/A	#N/A	chr1	28592894	28593107	+						FMNL2	97100	#N/A	#N/A	#N/A	#N/A	#N/A	#N/A	#N/A	#N/A						PIK3R1	+ (-536930), + (+441802)	chr5	67678684	67678896	+
ERCC2	482	chr19	45370993	45371207	-	#N/A	#N/A	#N/A	#N/A					NKX6-1	- (+16467), - (+174280)	chr4	84481876	84482089	-	#N/A	#N/A	#N/A	#N/A						FNBP1L	145280	chr1	93593305	93593517	+	chr1	93593305	93593517	+						PLAU	55349	#N/A	#N/A	#N/A	#N/A
MEOX1	- (-93593), + (-735)	chr17	43755440	43755654	-	#N/A	#N/A	#N/A	#N/A					NKX6-2	+ (-126835), + (-50368), - (+41794)	chr10	132912780	132912993	+	#N/A	#N/A	#N/A	#N/A						GLOD4	154668	chr17	936903	937115	-	chr17	936903	937115	-						PLET1	-61051	#N/A	#N/A	#N/A	#N/A
SFRP1	+ (+2097), - (+7876), + (+208978)	#N/A	#N/A	#N/A	#N/A	chr8	41301514	41301728	-					PPARG	-63264	#N/A	#N/A	#N/A	#N/A	chr11	67990198	67990411	+						GPRC5A	-16039	chr12	12874637	12874849	+	chr12	12874637	12874849	+						PREX1	-289724	#N/A	#N/A	#N/A	#N/A
SP7	8495	#N/A	#N/A	#N/A	#N/A	chr12	53344770	53344984	-					RELA	+ (+473), + (+10765)	chr11	65662514	65662727	+	#N/A	#N/A	#N/A	#N/A						HSPA8	-1119	chr11	123063348	123063560	+	chr11	123063348	123063560	+						PRKCZ	-138818	#N/A	#N/A	#N/A	#N/A
SRF	+ (-81157), - (-57182)	chr6	43090035	43090249	+	#N/A	#N/A	#N/A	#N/A					RHEB	- (-355451), - (-294034), - (-186190), - (-177121), + (-168142), + (-79819), + (+79951), + (+110203)	chr7	151687959	151688172	+	chr1	43358596	43358809	+						KTN1	-69852	chr14	55510359	55510571	+	chr14	55510359	55510571	+						PTK2B	13168	chr8	27324544	27324756	+
TAL1	-3974	#N/A	#N/A	#N/A	#N/A	chr1	47225690	47225904	-					RNF112	96971	#N/A	#N/A	#N/A	#N/A	chr9	129763620	129763833	+						MACF1	+ (+58417), - (+89129)	#N/A	#N/A	#N/A	#N/A	#N/A	#N/A	#N/A	#N/A						PTN	-246888	chr7	137590647	137590859	+
XRCC5	2273	chr2	216109630	216109844	+	#N/A	#N/A	#N/A	#N/A					SPINT1	-2030	chr15	40845941	40846154	-	#N/A	#N/A	#N/A	#N/A						MARK2	-33364	chr11	63872186	63872398	-	chr11	63872186	63872398	-						RREB1	-357106	chr6	6750596	6750808	+
enhanced wound healing	Location from TSS (hg38)	chr	start	end	strand	chr.	start.	end.	strand.					TENM4	- (+373073), + (+639451)	#N/A	#N/A	#N/A	#N/A	chr14	77158264	77158477	+						MB21D2	-37858	#N/A	#N/A	#N/A	#N/A	#N/A	#N/A	#N/A	#N/A						SFRP1	31821	#N/A	#N/A	#N/A	#N/A
CNN2	-4832	chr19	1021690	1021904	+	#N/A	#N/A	#N/A	#N/A					TP73	+ (-1889), + (+66028)	chr1	3650524	3650737	+	chr7	78345362	78345575	+						MICALL1	-9463	chr22	37896728	37896940	+	chr22	37896728	37896940	+						SLC9A1	57262	#N/A	#N/A	#N/A	#N/A
CORO7	820	chr16	4415737	4415951	+	#N/A	#N/A	#N/A	#N/A					ZNF365	709	chr10	62374794	62375007	+	#N/A	#N/A	#N/A	#N/A						MKL2	-292757	#N/A	#N/A	#N/A	#N/A	#N/A	#N/A	#N/A	#N/A						SMAD3	182724	chr15	66883015	66883227	-
DACT2	+ (+314), + (+161402), - (+186406), + (+231189)	chr6	168319284	168319531	+	chr6	168133209	168133423	-					ZNF488	-20415	chr10	47404581	47404794	+	#N/A	#N/A	#N/A	#N/A						MYH9	-21566	chr22	36409478	36409690	+	chr22	36409478	36409690	+						THY1	159951	chr11	119583973	119584185	-
DLC1	-434215	#N/A	#N/A	#N/A	#N/A	chr8	13080564	13080778	-					transferrin transport	Location from TSS (hg38)	chr	start	end	strand	chr.	start.	end.	strand.						OLA1	-223345	#N/A	#N/A	#N/A	#N/A	#N/A	#N/A	#N/A	#N/A						VEGFA	68159	#N/A	#N/A	#N/A	#N/A
ENSG00000259753	+ (+76), - (+21885), + (+248589)	chr17	47253866	47254080	+	chr17	47275675	47275889	-					ATP6V0A1	+ (-30282), - (-115), + (+58168)	chr17	42428491	42428704	+	chr6	165986559	165986772	-						OLFM4	+ (-60785), + (+282254)	chr13	53310907	53311119	+	chr13	53310907	53311119	+						VIT	-32250	#N/A	#N/A	#N/A	#N/A
FLII	905	#N/A	#N/A	#N/A	#N/A	chr17	18257904	18258118	+					ATP6V0A2	-323	chr12	123712534	123712747	-	#N/A	#N/A	#N/A	#N/A						PACSIN2	146709	#N/A	#N/A	#N/A	#N/A	#N/A	#N/A	#N/A	#N/A						WNT4	-174657	chr1	22317517	22317729	+
GJB3	-17872	chr1	34763210	34763424	+	#N/A	#N/A	#N/A	#N/A					ATP6V0A4	137433	chr7	138935522	138935735	-	#N/A	#N/A	#N/A	#N/A						PAICS	-460	#N/A	#N/A	#N/A	#N/A	#N/A	#N/A	#N/A	#N/A						cadherin binding	Location from TSS (hg38)	chr	start	end	strand
ITGA3	- (-27958), - (-19168), - (+257)	chr17	50056260	50056474	-	chr17	50028045	50028259	-					ATP6V0C	-544	#N/A	#N/A	#N/A	#N/A	chr12	49294181	49294394	-						PARK7	-54288	#N/A	#N/A	#N/A	#N/A	#N/A	#N/A	#N/A	#N/A						ANK3	- (+871), + (+96962)	chr10	60388753	60388965	-
ITGB3	127	#N/A	#N/A	#N/A	#N/A	chr17	47253866	47254080	+					ATP6V0D2	-78132	#N/A	#N/A	#N/A	#N/A	chr1	155001003	155001216	+						PFKP	-786421	chr10	2280993	2281205	+	chr10	2280993	2281205	+						ANLN	-22117	chr7	36367583	36367795	+
JDP2	- (-136317), - (-121352), + (-21981), - (+44627)	chr14	75410046	75410260	+	chr14	75476654	75476868	-					ATP6V0E1	330	chr5	172983980	172984193	+	#N/A	#N/A	#N/A	#N/A						PKN2	508127	chr1	88175989	88176201	-	chr1	88175989	88176201	-						CDH13	23220	#N/A	#N/A	#N/A	#N/A
NOS2	+ (-105775), - (-79647), - (-5596)	#N/A	#N/A	#N/A	#N/A	chr17	27880039	27880253	-					ATP6V1A	575	#N/A	#N/A	#N/A	#N/A	chr1	42166167	42166380	+						PKP2	53030	#N/A	#N/A	#N/A	#N/A	#N/A	#N/A	#N/A	#N/A						CRKL	-39410	#N/A	#N/A	#N/A	#N/A
PARP1	263	chr1	226407703	226407917	+	#N/A	#N/A	#N/A	#N/A					ATP6V1B2	71503	#N/A	#N/A	#N/A	#N/A	chr1	12616205	12616418	-						PTPN1	45717	chr20	50464531	50464743	-	chr20	50464531	50464743	-						CTNNA2	435319	#N/A	#N/A	#N/A	#N/A
PPM1A	-2518	chr14	60248163	60248377	-	#N/A	#N/A	#N/A	#N/A					ATP6V1D	49657	chr14	67409799	67410012	-	#N/A	#N/A	#N/A	#N/A						RARS	-121264	chr5	168365075	168365287	+	chr5	168365075	168365287	+						CTTN	+ (+957), - (+26404)	chr11	70424839	70425051	-
PRKAR1A	224	chr17	68512048	68512262	-	#N/A	#N/A	#N/A	#N/A					ATP6V1F	- (-30633), - (+6071)	chr7	128832164	128832377	-	#N/A	#N/A	#N/A	#N/A						RPL15	-51131	chr3	23865308	23865520	+	chr3	23865308	23865520	+						DAB2IP	-45759	chr9	121612755	121612967	-
SMAD2	+ (-129281), - (-100592), - (-66397), + (+181339)	chr18	47996849	47997063	-	chr18	47749113	47749327	+					ATP6V1H	623	chr8	53843778	53843991	-	#N/A	#N/A	#N/A	#N/A						RPL24	- (-17822), + (-13461), + (-5307)	#N/A	#N/A	#N/A	#N/A	#N/A	#N/A	#N/A	#N/A						DIAPH3	-711579	chr13	59452302	59452514	-
SMAD3	- (-350376), - (-294715), + (-263417), + (-230932), + (-223910), - (-215154), - (-202924), - (+14573), + (+26188), - (+32926), + (+41512), + (+73768), - (+83489)	chr15	66802321	66802535	+	#N/A	#N/A	#N/A	#N/A					CLTC	-330	chr17	59619252	59619465	+	#N/A	#N/A	#N/A	#N/A						SEPT9	+ (+266062), - (+490067)	#N/A	#N/A	#N/A	#N/A	#N/A	#N/A	#N/A	#N/A						DLG1	-158555	chr3	197457025	197457237	+
SOD2	- (+96571), - (+271415)	chr6	159596650	159596864	-	chr6	159421806	159422020	-					HFE	-1235	#N/A	#N/A	#N/A	#N/A	chr8	141387152	141387365	+						SHTN1	63	chr10	117005534	117005746	-	chr10	117005534	117005746	-						EPCAM	+ (-94241), + (-58909)	#N/A	#N/A	#N/A	#N/A
TGFBR1	+ (-66402), - (+65703)	chr9	99038641	99038855	+	chr9	99170746	99170960	-					STEAP3	-10396	#N/A	#N/A	#N/A	#N/A	chr16	51393131	51393344	+						TBC1D2	451476	chr9	98707091	98707303	-	chr9	98707091	98707303	-						FLNB	-411	chr3	58007883	58008095	+
THBS2	- (+1850), - (+38807), + (+570226), - (+800883)	chr6	169215130	169215344	-	chr6	168453054	168453268	-					TF	- (-69401), + (-53)	chr3	133745796	133746009	+	#N/A	#N/A	#N/A	#N/A						TJP2	73334	chr9	69131722	69131934	-	chr9	69131722	69131934	-						FMNL2	97100	#N/A	#N/A	#N/A	#N/A
WFDC1	- (+353), + (+18691)	chr16	84294892	84295106	-	chr16	84313230	84313444	+					TFR2	9218	chr7	100633396	100633609	+	#N/A	#N/A	#N/A	#N/A						TMPO	24884	chr12	98490640	98490852	-	chr12	98490640	98490852	-						FNBP1L	145280	chr1	93593305	93593517	+
increased keratinocyte apoptosis	Location from TSS (hg38)	chr	start	end	strand	chr.	start.	end.	strand.					TFRC	-41061	chr3	196123143	196123356	+	#N/A	#N/A	#N/A	#N/A						TNKS1BP1	3352	chr11	57325443	57325655	-	chr11	57325443	57325655	-						GLOD4	154668	chr17	936903	937115	-
ARNT	438	chr1	150876223	150876437	+	#N/A	#N/A	#N/A	#N/A					regulation of transcription initiation from RNA polymerase II promoter	Location from TSS (hg38)	chr	start	end	strand	chr.	start.	end.	strand.						VAPA	-320961	#N/A	#N/A	#N/A	#N/A	#N/A	#N/A	#N/A	#N/A						GPRC5A	-16039	chr12	12874637	12874849	+
BCL2L1	-251	chr20	31722540	31722754	-	#N/A	#N/A	#N/A	#N/A					ATF7IP	-125644	#N/A	#N/A	#N/A	#N/A	chr17	78925566	78925779	-						VCL	-31608	chr10	73966400	73966612	+	chr10	73966400	73966612	+						HSPA8	-1119	chr11	123063348	123063560	+
CEBPB	+ (-24568), - (+94640), + (+130715), - (+224671)	chr20	50166059	50166273	+	chr20	50415298	50415512	-					CAND1	-158880	#N/A	#N/A	#N/A	#N/A	chr22	39913402	39913615	+						decreased interferon-gamma secretion	Location from TSS (hg38)	chr	start	end	strand	chr.	start.	end.	strand.						MACF1	-89129	#N/A	#N/A	#N/A	#N/A
ENSG00000230626	34744	#N/A	#N/A	#N/A	#N/A	chr7	129091667	129091881	-					CREB1	+ (-271392), + (-219429)	chr2	207310356	207310569	+	#N/A	#N/A	#N/A	#N/A						CACNB4	23272	#N/A	#N/A	#N/A	#N/A	#N/A	#N/A	#N/A	#N/A						MARK2	-33364	chr11	63872186	63872398	-
ESR2	+ (-43647), - (+60369), - (+91398), + (+97208)	chr14	64233884	64234098	-	chr14	64337900	64338114	+					CTNNBIP1	+ (-79), - (+60503)	chr1	9910235	9910448	+	chr12	64452194	64452407	+						CADM1	-154394	chr11	115658853	115659065	+	chr11	115658853	115659065	+						MB21D2	-37858	#N/A	#N/A	#N/A	#N/A
KLF10	+ (-138670), + (-135169), + (-498), - (+69746)	chr8	102656293	102656507	+	chr8	102586049	102586263	-					GTF2F2	-17230	#N/A	#N/A	#N/A	#N/A	#N/A	#N/A	#N/A	#N/A						CCDC88B	1585	#N/A	#N/A	#N/A	#N/A	#N/A	#N/A	#N/A	#N/A						MICALL1	-9463	chr22	37896728	37896940	+
MAP2K2	45910	#N/A	#N/A	#N/A	#N/A	chr19	4078112	4078326	+					HEY2	- (-327524), - (-280114), + (-215375)	chr6	125469359	125469572	-	chr10	79068753	79068966	-						CD74	-726	chr5	150411919	150412131	-	chr5	150411919	150412131	-						MKL2	-292757	#N/A	#N/A	#N/A	#N/A
PKP3	-2886	chr11	396996	397210	-	#N/A	#N/A	#N/A	#N/A					IRF8	13803	#N/A	#N/A	#N/A	#N/A	chr14	81221346	81221559	+						DHX58	-5411	#N/A	#N/A	#N/A	#N/A	#N/A	#N/A	#N/A	#N/A						MYH9	-21566	chr22	36409478	36409690	+
PPARD	- (-24144), + (+20288)	chr6	35318363	35318577	-	chr6	35362716	35363088	+					NKX2-5	- (-80283), + (-151), - (+5718)	chr5	173229532	173229745	-	#N/A	#N/A	#N/A	#N/A						FADS1	2079	chr11	61814977	61815189	+	chr11	61814977	61815189	+						OLA1	-223345	#N/A	#N/A	#N/A	#N/A
PTK2	+ (-83558), - (-71729), + (-36591), + (-432)	chr8	141084609	141084823	+	chr8	141037642	141037856	+					PAXIP1	- (+74909), - (+819258)	chr7	154928068	154928281	-	chr1	235504866	235505079	-						FYN	-248460	#N/A	#N/A	#N/A	#N/A	#N/A	#N/A	#N/A	#N/A						PACSIN2	146709	#N/A	#N/A	#N/A	#N/A
SHARPIN	-28													PSMC2	600	chr7	103344207	103344420	-	#N/A	#N/A	#N/A	#N/A						GADD45B	67154	chr19	2543175	2543387	+	chr19	2543175	2543387	+						PAICS	-460	#N/A	#N/A	#N/A	#N/A
														PSMC3	+ (+228), - (+9833)	chr11	47426138	47426351	+	chr19	4065211	4065424	+						GADD45G	- (+57449), - (+144895), - (+829153)	chr9	89662356	89662568	-	chr9	89662356	89662568	-						PFKP	-786421	chr10	2280993	2281205	+
														PSMC5	486	#N/A	#N/A	#N/A	#N/A	chr14	79584739	79584952	-						HDAC11	27696	#N/A	#N/A	#N/A	#N/A	#N/A	#N/A	#N/A	#N/A						PFN1	-312	#N/A	#N/A	#N/A	#N/A
														SRF	+ (-57623), + (-27568)	chr6	43143624	43143837	+	#N/A	#N/A	#N/A	#N/A						IDO2	119944	#N/A	#N/A	#N/A	#N/A	#N/A	#N/A	#N/A	#N/A						PKN2	508127	chr1	88175989	88176201	-
														SUB1	79119	chr5	32506273	32506486	-	#N/A	#N/A	#N/A	#N/A						IL12RB1	5192	#N/A	#N/A	#N/A	#N/A	#N/A	#N/A	#N/A	#N/A						PKP2	53030	#N/A	#N/A	#N/A	#N/A
														THRA	+ (+2318), - (+36253)	chr17	40065021	40065234	+	chr17	57472900	57473113	-						IL6	-1164	chr7	22726942	22727154	-	chr7	22726942	22727154	-						PTPN1	45717	chr20	50464531	50464743	-
decreased brain cholesterol level	Location from TSS (hg38)	chr	start	end	strand	chr.	start.	end.	strand.					regulation of vascular permeability	Location from TSS (hg38)	chr	start	end	strand	chr.	start.	end.	strand.						LAT	122776	chr16	29107496	29107708	+	chr16	29107496	29107708	+						RARS	-121264	chr5	168365075	168365287	+
ABCA1	+ (-65242), + (+58596)	chr9	104869534	104869748	+	chr9	104993372	104993586	+					ABR	-56719	chr17	1123048	1123261	-	#N/A	#N/A	#N/A	#N/A						MAP4K3	+ (-171940), + (-31798)	chr2	39609146	39609358	+	chr2	39609146	39609358	+						RPL15	-51131	chr3	23865308	23865520	+
APOE	-307	chr19	44905954	44906168	-	#N/A	#N/A	#N/A	#N/A					ADM	-3080	#N/A	#N/A	#N/A	#N/A	chr18	57150813	57151026	-						NFIL3	-72232	chr9	91495988	91496200	+	chr9	91495988	91496200	+						Sept9	266062	#N/A	#N/A	#N/A	#N/A
DHCR7	+ (+220), + (+196616), - (+316344), - (+534333), - (+692311)	#N/A	#N/A	#N/A	#N/A	chr11	71251712	71251926	+					ANGPT1	-1977	#N/A	#N/A	#N/A	#N/A	chr6	106084570	106084783	-						NFKBID	20242	#N/A	#N/A	#N/A	#N/A	#N/A	#N/A	#N/A	#N/A						TBC1D2	451476	chr9	98707091	98707303	-
HFE	1163	#N/A	#N/A	#N/A	#N/A	chr6	26088375	26088589	+					BCR	- (-594), + (+62353), - (+136164)	chr22	23316267	23316480	-	#N/A	#N/A	#N/A	#N/A						ORAI1	1182	chr12	121627626	121627838	+	chr12	121627626	121627838	+						TMPO	24884	chr12	98490640	98490852	-
LDLR	+ (+49468), - (+54105)	#N/A	#N/A	#N/A	#N/A	chr19	11138723	11138937	+					BDKRB2	108390	chr14	96096298	96096511	-	#N/A	#N/A	#N/A	#N/A						PPP3CA	-881	chr4	101346493	101346705	-	chr4	101346493	101346705	-						VAPA	-320961	#N/A	#N/A	#N/A	#N/A
LRP1	55134	#N/A	#N/A	#N/A	#N/A	chr12	57183526	57183740	+					CTNNBIP1	+ (-79), - (+60503)	chr1	9910235	9910448	+	chr6	43838733	43838946	+						PRKD2	-19310	#N/A	#N/A	#N/A	#N/A	#N/A	#N/A	#N/A	#N/A						VCL	-31608	chr10	73966400	73966612	+
MBP	+ (+400), + (+17671), - (+45348), - (+76533), - (+149380)	chr18	77056129	77056343	-	#N/A	#N/A	#N/A	#N/A					DDAH1	+ (-56511), - (-30293)	#N/A	#N/A	#N/A	#N/A	chr12	110124026	110124239	-						SH2D2A	-12655	chr1	156804087	156804299	-	chr1	156804087	156804299	-						regulation of leukocyte differentiation	Location from TSS (hg38)	chr	start	end	strand
NPC1	-157	chr18	23586948	23587162	+	#N/A	#N/A	#N/A	#N/A					HRH1	155695	chr3	11096897	11097110	-	#N/A	#N/A	#N/A	#N/A						TNFRSF13C	-742	chr22	41927454	41927666	+	chr22	41927454	41927666	+						CA2	366781	#N/A	#N/A	#N/A	#N/A
SC5D	+ (-54955), - (+97593)	chr11	121237391	121237605	+	chr11	121389939	121390153	-					NPPB	- (-48673), - (-40162)	chr1	11907497	11907710	-	#N/A	#N/A	#N/A	#N/A						USP18	-363788	#N/A	#N/A	#N/A	#N/A	#N/A	#N/A	#N/A	#N/A						CD101	47130	chr1	116954576	116954788	-
decreased brain cholesterol level	Location from TSS (hg38)	chr	start	end	strand	chr.	start.	end.	strand.					PTP4A3	+ (-34129), - (+304023), - (+367041), + (+883318), + (+918413)	chr8	141788322	141788535	-	chr22	29871688	29871901	+						USP25	-90728	#N/A	#N/A	#N/A	#N/A	#N/A	#N/A	#N/A	#N/A						CEBPB	-273903	#N/A	#N/A	#N/A	#N/A
ABCA1	- (-186379), + (-65242), + (+58596)	chr9	104869534	104869748	+	chr9	104993372	104993586	+					RAMP2	-2256	#N/A	#N/A	#N/A	#N/A	chr12	6567948	6568161	-						USP41	-4055	chr22	20394707	20394919	+	chr22	20394707	20394919	+						CSF1	- (-37073), + (-33168)	#N/A	#N/A	#N/A	#N/A
APOE	-307	chr19	44905954	44906168	-	#N/A	#N/A	#N/A	#N/A					SLIT2	378	chr4	20253079	20253292	-	#N/A	#N/A	#N/A	#N/A						negative regulation of intrinsic apoptotic signaling pathway	Location from TSS (hg38)	chr	start	end	strand	chr.	start.	end.	strand.						DCSTAMP	77913	#N/A	#N/A	#N/A	#N/A
DHCR7	+ (+220), + (+77265), + (+196616), - (+210254), + (+243426), - (+316344), - (+534333), - (+586750), - (+632277), - (+692311), + (+704461), + (+715622), + (+777812)	#N/A	#N/A	#N/A	#N/A	chr11	70628662	70628876	+					SRC	+ (-29435), - (+51346)	chr20	37316612	37316825	+	chr22	30803217	30803430	-						ACKR3	-2576	chr2	236566959	236567171	+	#N/A	#N/A	#N/A	#N/A						DROSHA	149811	chr5	31382144	31382356	+
HFE	1163	#N/A	#N/A	#N/A	#N/A	chr6	258085	258299	-					TACR1	76936	chr2	75276529	75276742	-	#N/A	#N/A	#N/A	#N/A						BCL2	602702	#N/A	#N/A	#N/A	#N/A	chr18	62717320	62717532	+						DUSP10	-23455	chr1	221718615	221718827	-
LDLR	+ (+49468), - (+54105)	#N/A	#N/A	#N/A	#N/A	chr19	10625317	10625531	-					TACR2	+ (+41212), - (+82484)	chr10	69375548	69375761	+	chr11	35662602	35662815	-						BID	102242	#N/A	#N/A	#N/A	#N/A	chr22	17671668	17671880	+						FAS	-210	chr10	88990761	88990973	-
LRP1	55134	#N/A	#N/A	#N/A	#N/A	chr12	56635594	56635808	-					TGFB1	28728	#N/A	#N/A	#N/A	#N/A	chr16	4924841	4925054	+						CD44	-39683	chr11	35178758	35178970	-	#N/A	#N/A	#N/A	#N/A						FOXP1	-100037	chr3	71683920	71684132	+
MBP	- (-33705), + (-31066), + (+400), + (+17671), - (+45348), - (+76533), + (+87297), - (+149380)	chr18	76983282	76983496	-	chr18	76983282	76983496	-					TRPV4	- (-5881), - (+217806)	chr12	109820665	109820878	-	chr7	24722767	24722980	+						CD74	-726	chr5	150411919	150412131	-	#N/A	#N/A	#N/A	#N/A						HLX	-839321	#N/A	#N/A	#N/A	#N/A
NPC1	-157	chr18	23586948	23587162	+	#N/A	#N/A	#N/A	#N/A					vascular smooth muscle cell differentiation	Location from TSS (hg38)	chr	start	end	strand	chr.	start.	end.	strand.						EPO	4490	#N/A	#N/A	#N/A	#N/A	chr7	100725184	100725396	+						IL12A	- (-59524), + (+43304)	chr3	159929120	159929332	-
SC5D	+ (-54955), - (+97593), - (+134213)	chr11	121237391	121237605	+	chr11	120710908	120711122	-					ADM	-3080	#N/A	#N/A	#N/A	#N/A	chr11	61008396	61008609	-						FIGNL1	-133331	#N/A	#N/A	#N/A	#N/A	chr7	50316287	50316499	-						IL12RB1	5192	#N/A	#N/A	#N/A	#N/A
SREBF2	-1038	chr22	41831960	41832174	+	#N/A	#N/A	#N/A	#N/A					EPC1	- (-597413), + (-32624)	chr10	32379702	32379915	+	#N/A	#N/A	#N/A	#N/A						HERPUD1	19874	#N/A	#N/A	#N/A	#N/A	chr16	56951816	56952028	+						IL6	-1164	chr7	22726942	22727154	-
neurotrophin TRK receptor signaling pathway	Location from TSS (hg38)	chr	start	end	strand	chr.	start.	end.	strand.					GATA6	178858	#N/A	#N/A	#N/A	#N/A	chr22	20320221	20320434	+						HIF1A	-54316	#N/A	#N/A	#N/A	#N/A	chr14	61751832	61752044	-						JUN	273680	chr1	59057901	59058113	-
AKT1S1	- (-12962), - (-283)	chr19	49878204	49878418	-	chr19	49890883	49891097	-					HES1	+ (-353734), - (-309445), - (-265677), + (-132222), - (-37605), + (-32076)	chr3	193870361	193870574	-	#N/A	#N/A	#N/A	#N/A						IVNS1ABP	328979	chr1	185646202	185646414	-	#N/A	#N/A	#N/A	#N/A						LEF1	-51944	chr4	108116372	108116584	-
BCAR1	- (-32959), + (-13705), + (-6325), - (+4423), + (+14411), - (+27111), + (+32161), + (+41222)	chr16	75251489	75251703	+	chr16	75206701	75206915	+					HEY2	- (-327524), - (-280114), + (-215375)	chr6	125469359	125469572	-	chr12	28191331	28191544	-						KDM1A	+ (-229697), - (-157488), - (-99668)	chr1	22789690	22789902	+	#N/A	#N/A	#N/A	#N/A						LYN	733	chr8	55880440	55880652	+
CASP3	- (+991), + (+25867), - (+142641)	#N/A	#N/A	#N/A	#N/A	chr4	184384375	184384589	+					PITX2	119316	#N/A	#N/A	#N/A	#N/A	chr10	78965061	78965274	-						MDM2	22585	chr12	68830655	68830867	+	#N/A	#N/A	#N/A	#N/A						MAFB	-213067	chr20	40902201	40902413	+
DDIT4	+ (-39667), + (-19165), - (-617), - (+24662), - (+51656), - (+60573), - (+63688)	chr10	72234146	72234360	+	chr10	72079669	72079883	+					RAMP2	-2256	#N/A	#N/A	#N/A	#N/A	chr19	10009296	10009509	+						MIF	9742	chr22	23903640	23903852	+	#N/A	#N/A	#N/A	#N/A						MYB	-69213	chr6	135250422	135250634	-
HAP1	- (-42627), + (-317)	chr17	41734854	41735068	+	#N/A	#N/A	#N/A	#N/A					SRF	+ (-57623), + (-27568)	chr6	43143624	43143837	+	#N/A	#N/A	#N/A	#N/A						MMP9	-4139	#N/A	#N/A	#N/A	#N/A	chr20	46012941	46013153	-						NFKBID	20242	#N/A	#N/A	#N/A	#N/A
NDN	+ (-790195), + (-739663), + (-414193), - (-172937), - (-3771)	chr15	23690994	23691208	-	chr15	23180033	23180247	-					VEGFA	+ (+68133), - (+232266)	#N/A	#N/A	#N/A	#N/A	chr1	31238694	31238907	+						OPA1	-410625	#N/A	#N/A	#N/A	#N/A	chr3	194003663	194003875	-						PIK3R1	+ (-536930), + (+441802)	chr5	67678684	67678896	+
NGF	- (-256851), + (-129107), + (-116780), + (-129), - (+203713)	chr1	115338258	115338472	+	chr1	114153837	114154051	-					Aplasia/Hypoplasia of the nails	Location from TSS (hg38)	chr	start	end	strand	chr.	start.	end.	strand.						PARK7	-54288	#N/A	#N/A	#N/A	#N/A	chr1	8015874	8016086	-						PNP	1088	#N/A	#N/A	#N/A	#N/A
NGFR	- (-25296), - (+133)	chr17	49495319	49495533	-	chr17	48961847	48962061	+					ADAMTSL2	- (+1845), + (+33135)	chr9	133533902	133534115	-	chr1	1361241	1361454	-						PPIF	- (-241481), - (+669)	chr10	79105891	79106103	-	#N/A	#N/A	#N/A	#N/A						PRDM1	-77741	chr6	106163955	106164167	-
NTRK1	-313	#N/A	#N/A	#N/A	#N/A	chr1	156676867	156677081	+					ALG3	-18358	chr3	184230506	184230719	-	#N/A	#N/A	#N/A	#N/A						PTGS2	-165077	#N/A	#N/A	#N/A	#N/A	chr1	186515244	186515456	-						PRKCZ	-138818	#N/A	#N/A	#N/A	#N/A
PTPN11	173	chr12	112418832	112419046	-	#N/A	#N/A	#N/A	#N/A					ARHGAP31	+ (+842), + (+28850)	chr3	119295108	119295321	+	#N/A	#N/A	#N/A	#N/A						PTPN1	- (-226323), - (-45717)	chr20	50283925	50284137	-	#N/A	#N/A	#N/A	#N/A						PTPN2	-45985	#N/A	#N/A	#N/A	#N/A
RAF1	- (-65606), - (+1070), - (+19685), - (+100883)	chr3	12644434	12644648	-	chr3	124835122	124835336	-					ARID1A	-27707	#N/A	#N/A	#N/A	#N/A	chr6	157013924	157014137	-						PTTG1IP	28250	#N/A	#N/A	#N/A	#N/A	chr21	44845481	44845693	+						RNF41	1572	chr12	56223387	56223599	-
SORT1	30	chr1	109397814	109398028	+	#N/A	#N/A	#N/A	#N/A					ARID1B	+ (+63412), - (+236657), - (+312649)	chr6	157013924	157014137	-	chr6	82247823	82248036	+						SNAI1	45809	chr20	50028702	50028914	+	#N/A	#N/A	#N/A	#N/A						RUNX1	-213621	#N/A	#N/A	#N/A	#N/A
SOS1	-645	chr2	39120299	39120513	-	#N/A	#N/A	#N/A	#N/A					ATP6V0A2	-323	chr12	123712534	123712747	-	#N/A	#N/A	#N/A	#N/A						TMBIM6	-34768	chr12	49776471	49776683	-	#N/A	#N/A	#N/A	#N/A						SFRP1	31821	#N/A	#N/A	#N/A	#N/A
SRC	- (-27937), - (-9696), - (+38633), - (+50137), + (+66358), + (+158078)	chr20	37318110	37318324	-	chr20	36482539	36482753	+					ATP6V1B2	71503	#N/A	#N/A	#N/A	#N/A	chr12	1820490	1820703	-						TMEM161A	-47079	#N/A	#N/A	#N/A	#N/A	chr19	19091308	19091520	-						SHB	51116	#N/A	#N/A	#N/A	#N/A
ZFYVE27	+ (-18442), - (+24236)	chr10	97718579	97718793	+	chr10	96618874	96619088	-					BMPER	416584	#N/A	#N/A	#N/A	#N/A	chr21	44711391	44711604	-						TPT1	-652	chr13	45340526	45340738	-	#N/A	#N/A	#N/A	#N/A						SMAD7	-216189	#N/A	#N/A	#N/A	#N/A
enhanced wound healing	Location from TSS (hg38)	chr	start	end	strand	chr.	start.	end.	strand.					CDH1	- (-29838), - (+855)	chr16	68707280	68707493	-	#N/A	#N/A	#N/A	#N/A						TRAP1	-44827	chr16	3762318	3762530	+	#N/A	#N/A	#N/A	#N/A						TESC	1724	chr12	117101087	117101299	-
CNN2	-4832	chr19	1021690	1021904	+	#N/A	#N/A	#N/A	#N/A					CWC27	359529	#N/A	#N/A	#N/A	#N/A	chr16	56638468	56638681	-						TRIM32	+ (-349373), + (+150868), + (+628346)	chr9	116337823	116338035	+	chr9	117315542	117315754	+						TMEM131L	-774	chr4	153465469	153465681	+
CORO7	+ (+820), - (+14014), + (+31346)	chr16	4402543	4402757	-	chr16	3580801	3581015	-					DOCK6	18692	#N/A	#N/A	#N/A	#N/A	chr4	140296761	140296974	+						TXNDC12	-357	#N/A	#N/A	#N/A	#N/A	chr1	52055708	52055920	-						TMEM178A	+ (-196809), + (-56667)	chr2	39469004	39469216	+
DACT2	- (-95559), - (-51042), + (+298), + (+42440), + (+161402), - (+186406), + (+231189)	chr6	168319317	168319531	+	chr6	166567336	166567550	-					DSP	-35973	#N/A	#N/A	#N/A	#N/A	chr1	208782309	208782522	-						positive regulation of actin filament polymerization	Location from TSS (hg38)	chr	start	end	strand	chr.	start.	end.	strand.						TRIB1	98	chr8	125430117	125430329	-
DLC1	+ (+107886), - (+393637), - (+434215)	chr8	13406893	13407107	+	chr8	126840061	126840275	-					ELN	- (-14680), + (+1047)	chr7	74013002	74013215	-	#N/A	#N/A	#N/A	#N/A						ACTR3B	123534	chr7	152883177	152883389	+	#N/A	#N/A	#N/A	#N/A						ZBTB16	174463	#N/A	#N/A	#N/A	#N/A
ENSG00000259753	+ (+76), - (+21885), + (+248589)	chr17	47253866	47254080	+	chr17	45172003	45172217	+					ERCC2	- (-27581), + (+365)	chr19	45398092	45398305	-	#N/A	#N/A	#N/A	#N/A						ACTR3C	355595	#N/A	#N/A	#N/A	#N/A	chr7	149947279	149947491	+						ZBTB46	-49898	#N/A	#N/A	#N/A	#N/A
FLII	905	#N/A	#N/A	#N/A	#N/A	chr17	17356477	17356691	-					EVC	180395	#N/A	#N/A	#N/A	#N/A	chr1	51990709	51990922	-						ALOX15	42994	#N/A	#N/A	#N/A	#N/A	chr17	4599194	4599406	+						ZFP36L2	140344	#N/A	#N/A	#N/A	#N/A
GJB3	+ (-17872), - (+984)	chr1	34763210	34763424	+	#N/A	#N/A	#N/A	#N/A					EVC2	542577	#N/A	#N/A	#N/A	#N/A	chr6	33298166	33298379	+						ARF6	-146899	#N/A	#N/A	#N/A	#N/A	chr14	50039885	50040097	-						cytokine receptor binding	Location from TSS (hg38)	chr	start	end	strand
IL10	- (+36262), + (+49526), - (+67001)	chr1	206736125	206736339	-	chr1	205441228	205441442	+					FGFR1	+ (-303228), - (-60440)	chr8	38770966	38771179	+	chr21	25735888	25736101	-						ARPC5L	25131	chr9	124887155	124887367	+	#N/A	#N/A	#N/A	#N/A						BDNF	-17327	chr11	27718274	27718486	+
IL1R1	1166	chr2	102141513	102141727	-	#N/A	#N/A	#N/A	#N/A					FGFR2	+ (+19778), + (+138663), - (+648089)	chr10	121459633	121459846	+	chr6	40937055	40937268	+						BAIAP2L2	-13532	chr22	38124096	38124308	+	#N/A	#N/A	#N/A	#N/A						BID	102242	#N/A	#N/A	#N/A	#N/A
ITGB3	127	#N/A	#N/A	#N/A	#N/A	chr17	45006882	45007096	-					FLNB	- (-56787), + (+156805)	chr3	57951506	57951719	-	chr19	9309949	9310162	-						C15orf62	-4583	chr15	40765391	40765603	+	#N/A	#N/A	#N/A	#N/A						BMP2	-30361	#N/A	#N/A	#N/A	#N/A
JDP2	- (-136317), - (-121352), + (-21981), - (+44627)	chr14	75295710	75295924	-	chr14	73458102	73458316	-					GDF5	-15404	#N/A	#N/A	#N/A	#N/A	chr20	25623170	25623383	+						CARMIL1	- (+33021), - (+128816)	#N/A	#N/A	#N/A	#N/A	chr6	25312343	25312555	-						BMP7	+ (+6014), + (+406013)	chr20	57260508	57260720	+
NOS2	+ (-105775), - (-79647), - (-5596), + (+146886), - (+167916)	#N/A	#N/A	#N/A	#N/A	chr17	21358012	21358226	-					GRHL2	+ (-204264), - (+197324)	chr8	101288061	101288274	+	#N/A	#N/A	#N/A	#N/A						CARMIL2	-81060	chr16	67563753	67563965	+	#N/A	#N/A	#N/A	#N/A						BMP8A	318350	chr1	39173190	39173402	-
PARP1	- (-89155), + (+263)	chr1	226407703	226407917	+	#N/A	#N/A	#N/A	#N/A					ITGA6	192587	chr2	172235095	172235308	-	#N/A	#N/A	#N/A	#N/A						CCL24	42726	chr7	75865976	75866188	-	#N/A	#N/A	#N/A	#N/A						CNIH4	-1056	chr1	224357800	224358012	-
PRKAR1A	224	chr17	68512048	68512262	-	#N/A	#N/A	#N/A	#N/A					ITGB4	27578	chr17	75693751	75693964	-	#N/A	#N/A	#N/A	#N/A						CCL26	27842	#N/A	#N/A	#N/A	#N/A	chr7	75761948	75762160	+						CSF1	- (-37073), + (-33168)	#N/A	#N/A	#N/A	#N/A
SERPINE1	10646	#N/A	#N/A	#N/A	#N/A	chr6	96016280	96016494	+					KDM1A	+ (-269152), + (-157636), - (-142457)	chr1	22750234	22750447	+	#N/A	#N/A	#N/A	#N/A						CDC42EP1	20856	chr22	37539485	37539697	-	#N/A	#N/A	#N/A	#N/A						CXCL2	-9987	#N/A	#N/A	#N/A	#N/A
SMAD3	- (-350376), + (-318538), + (-301524), - (-294715), + (-263417), + (-230932), + (-223910), - (-215257), - (-202924), - (+449), - (+14573), - (+22773), + (+26188), - (+32926), + (+41512), + (+73768), - (+83489), + (+112993)	chr15	66715362	66715576	-	chr15	65832869	65833083	+					LBR	-14	chr1	225428762	225428975	+	#N/A	#N/A	#N/A	#N/A						CDC42EP2	-22466	chr11	65292246	65292458	+	#N/A	#N/A	#N/A	#N/A						CXCL8	-11278	#N/A	#N/A	#N/A	#N/A
SPARC	- (+15293), - (+21563), + (+73835)	#N/A	#N/A	#N/A	#N/A	chr5	149640460	149640674	-					LMNA	- (-8221), + (+8322), + (+15683)	#N/A	#N/A	#N/A	#N/A	chr12	109154694	109154907	+						CDC42EP3	+ (+84424), - (+136066)	chr2	37536019	37536231	-	#N/A	#N/A	#N/A	#N/A						DAB2IP	-45759	chr9	121612755	121612967	-
TGFBR1	+ (-146699), + (-133619), - (-117119), + (-66402), - (+65703), + (+67776), + (+79455)	chr9	98958344	98958558	+	chr9	96612260	96612474	+					LMX1B	- (-132217), + (-97392), - (+62937), - (+90311)	chr9	126482119	126482332	-	chr11	31368998	31369211	+						CDC42EP4	-233792	chr17	73545861	73546073	+	#N/A	#N/A	#N/A	#N/A						DEFB1	-42	chr8	6877874	6878086	-
THBS2	- (-174701), - (-159110), - (+1850), - (+38807), - (+316502), + (+368843), + (+415966), + (+570177), + (+615123), - (+778672), - (+800883)	chr6	168885094	168885308	+	chr6	166097196	166097410	-					MSX1	+ (-165295), + (-96672)	chr4	4694264	4694477	+	chr2	165794546	165794759	+						CTTN	+ (+957), - (+26404)	chr11	70399392	70399604	+	#N/A	#N/A	#N/A	#N/A						DEFB4B	-21948	#N/A	#N/A	#N/A	#N/A
WFDC1	- (+353), + (+13219), + (+18691)	chr16	84294892	84295106	-	chr16	7938425	7938639	+					NHP2	-39	chr5	178153899	178154112	+	#N/A	#N/A	#N/A	#N/A						DLG1	+ (-167637), + (-158555), + (+73950)	chr3	197457025	197457237	+	chr3	197224520	197224732	+						FEM1B	20393	#N/A	#N/A	#N/A	#N/A
positive regulation of pri-miRNA transcription from RNA polymerase II promoter	Location from TSS (hg38)	chr	start	end	strand	chr.	start.	end.	strand.					NOTCH2	-946	chr1	120068573	120068786	-	#N/A	#N/A	#N/A	#N/A						EVL	- (-20360), - (+82016)	chr14	100044812	100045024	-	chr14	100147188	100147400	-						FRS2	53992	chr12	69416308	69416520	-
BMP2	- (-130371), + (+1368), - (+15430), - (+346099), + (+591187), + (+927962)	chr20	6768925	6769139	+	chr20	6637186	6637400	-					NPR2	1241	chr9	35790806	35791019	-	#N/A	#N/A	#N/A	#N/A						GRB2	88475	#N/A	#N/A	#N/A	#N/A	chr17	75316905	75317117	+						IL12A	- (-59524), + (+43304)	chr3	159929120	159929332	-
BMPR1A	+ (-82763), + (-62911), - (-358), - (+105725), + (+143462), + (+189242)	chr10	86673780	86673994	+	chr10	86862268	86862482	-					NSD1	35099	chr5	177098719	177098932	-	#N/A	#N/A	#N/A	#N/A						KIRREL1	+ (-1329), - (+23293)	chr1	157992175	157992387	+	chr1	158016797	158017009	-						IL12RB1	5192	#N/A	#N/A	#N/A	#N/A
FOS	- (-39800), - (+17043), - (+32008), + (+131379)	#N/A	#N/A	#N/A	#N/A	chr14	75238867	75239081	-					PIGV	64455	chr1	26723633	26723846	-	#N/A	#N/A	#N/A	#N/A						LMOD3	119259	chr3	69241719	69241931	-	#N/A	#N/A	#N/A	#N/A						IL6	-1164	chr7	22726942	22727154	-
GNL3	366	chr3	52685447	52685661	-	#N/A	#N/A	#N/A	#N/A					PLEC	10575	#N/A	#N/A	#N/A	#N/A	chr16	57092856	57093069	-						NCK2	+ (-274163), + (-249365), - (+66234)	chr2	105470628	105470840	+	chr2	105811025	105811237	-						ITGA5	934	chr12	54420288	54420500	-
HIF1A	+ (-153507), - (-135527), - (-123106), - (-88705), + (-24649)	chr14	61544008	61544222	+	#N/A	#N/A	#N/A	#N/A					POC1A	-86201	#N/A	#N/A	#N/A	#N/A	chr1	38817725	38817938	+						PTK2B	13168	chr8	27324544	27324756	+	#N/A	#N/A	#N/A	#N/A						JAK1	36605	#N/A	#N/A	#N/A	#N/A
JUN	+ (-379491), - (-362327), + (-277788), + (-272385), - (-241445), + (-198971), - (-149206), - (-91415), - (-31213), - (+1888)	chr1	59056605	59056819	+	chr1	58782332	58782546	-					ROR2	- (+50812), - (+132924)	#N/A	#N/A	#N/A	#N/A	chr17	81097438	81097651	+						establishment of epithelial cell polarity	Location from TSS (hg38)	chr	start	end	strand	chr.	start.	end.	strand.						NGF	-6021	#N/A	#N/A	#N/A	#N/A
NGFR	- (-25296), - (+133), + (+12694), - (+18845), + (+62250)	chr17	49495319	49495533	-	chr17	49469890	49470104	-					SOX11	+ (-19254), - (+32779), + (+222843), - (+289186)	chr2	5673306	5673519	+	#N/A	#N/A	#N/A	#N/A						ARF6	-146899	#N/A	#N/A	#N/A	#N/A	chr14	50039885	50040097	-						PIK3R1	+ (-536930), + (+441802)	chr5	67678684	67678896	+
PDGFB	+ (-72021), - (-67385), - (-54020), + (-47847), - (+2331), - (+29589), - (+72981)	chr22	39292491	39292705	+	chr22	39171663	39171877	-					TFAP2A	33584	#N/A	#N/A	#N/A	#N/A	chr3	52068104	52068317	-						CLASP1	- (+94670), - (+355289)	#N/A	#N/A	#N/A	#N/A	chr2	121294081	121294293	-						PRL	309622	chr6	21987773	21987985	+
RELA	+ (+715), - (+16123)	chr11	65662272	65662486	+	chr11	65646864	65647078	-					WNT10A	+ (+3828), + (+17741)	#N/A	#N/A	#N/A	#N/A	chr4	110503680	110503893	+						CYTH3	- (-51904), - (-555)	chr7	6273093	6273305	-	#N/A	#N/A	#N/A	#N/A						RASL11B	-257147	#N/A	#N/A	#N/A	#N/A
SMAD1	286146	chr4	145196558	145196772	-	#N/A	#N/A	#N/A	#N/A					ZMPSTE24	414	chr1	40258414	40258627	+	#N/A	#N/A	#N/A	#N/A						FERMT1	-613759	chr20	6737197	6737409	+	#N/A	#N/A	#N/A	#N/A						RNF41	1572	chr12	56223387	56223599	-
SMAD3	- (-350376), + (-318538), - (-314936), + (-301524), - (-294715), + (-263417), + (-230932), + (-223910), + (-215052), - (-202924), - (-1566), - (+14573), + (+26188), - (+32926), + (+41512), + (+68096), + (+73768), - (+83489), - (+99275), + (+112993)	chr15	66715362	66715576	-	chr15	67165013	67165227	-					negative regulation of chemokine production	Location from TSS (hg38)	chr	start	end	strand	chr.	start.	end.	strand.						FRMD4A	-449505	#N/A	#N/A	#N/A	#N/A	chr10	13881273	13881485	-						SMAD2	-398822	#N/A	#N/A	#N/A	#N/A
SMAD6	+ (-128196), + (-81299), + (-70073), + (-47648), + (-30911), - (+13241), + (+45079), - (+48681), + (+62093), - (+68902), + (+100200), + (+132685), + (+139707), + (+148565), - (+160693)	chr15	66573925	66574139	+	chr15	66654473	66654687	+					APOD	-39892	#N/A	#N/A	#N/A	#N/A	chr4	3037578	3037791	+						FRMD4B	-144248	#N/A	#N/A	#N/A	#N/A	chr3	69241719	69241931	-						SMAD3	182724	chr15	66883015	66883227	-
SMARCA4	-74957	#N/A	#N/A	#N/A	#N/A	chr19	11035851	11036065	-					ELANE	-7692	chr19	843215	843428	+	#N/A	#N/A	#N/A	#N/A						GOLPH3	-259866	chr5	31914378	31914590	-	#N/A	#N/A	#N/A	#N/A						SMAD6	-180893	#N/A	#N/A	#N/A	#N/A
SPI1	- (-20422), - (-267)	chr11	47378551	47378765	-	#N/A	#N/A	#N/A	#N/A					EPHA2	+ (-17573), + (+10342)	chr1	16173553	16173766	+	chr11	120096966	120097179	-						HES1	- (-132376), - (+128439), + (+161559)	chr3	194003663	194003875	-	chr3	194264478	194264690	-						SMAD7	-216189	#N/A	#N/A	#N/A	#N/A
SRF	+ (-81157), - (-57182), + (-45758)	chr6	43090035	43090249	+	#N/A	#N/A	#N/A	#N/A					GSTP1	-154	chr11	67583642	67583855	-	#N/A	#N/A	#N/A	#N/A						MPP5	27849	#N/A	#N/A	#N/A	#N/A	chr14	67268852	67269064	+						SPRED1	-256493	chr15	37995727	37995939	+
STAT3	+ (-18867), - (+65592), + (+76311), + (+99395)	chr17	42407328	42407542	+	chr17	42289066	42289280	+					IL10	78611	#N/A	#N/A	#N/A	#N/A	chr6	16759810	16760023	+						PARD3	+ (-226277), - (+23525), - (+178285), - (+629005)	chr10	34636930	34637142	-	chr10	34186210	34186422	-						SPRED2	4465	chr2	65436536	65436748	-
TEAD1	+ (-283636), + (-201850), + (-167088), + (-133194), - (+75159), - (+139818), - (+155445), + (+171108), - (+214824), - (+240201)	chr11	12390848	12391062	+	chr11	12749643	12749857	-					IL6	+ (+1036), + (+85595)	chr7	22726813	22727026	+	chr17	81537980	81538193	+						PTK7	-49462	#N/A	#N/A	#N/A	#N/A	chr6	43126170	43126382	-						VEGFA	68159	#N/A	#N/A	#N/A	#N/A
TERT	- (-20975), + (-253), + (+48038)	chr5	1295193	1295407	+	chr5	1246902	1247116	+					KLF4	- (-674171), + (-512190)	chr9	108001729	108001942	+	#N/A	#N/A	#N/A	#N/A						SIPA1L3	-97513	chr19	38004635	38004847	-	#N/A	#N/A	#N/A	#N/A						abnormal induced cell death	Location from TSS (hg38)	chr	start	end	strand
TGFB1	27622	#N/A	#N/A	#N/A	#N/A	chr19	41326182	41326396	+					LGALS9	-134942	chr17	27494749	27494962	+	#N/A	#N/A	#N/A	#N/A						WNT5A	+ (-161679), + (+242400), + (+550097)	chr3	55649215	55649427	+	chr3	54937439	54937651	+						ALDH2	-832	chr12	111767648	111767860	-
neurotrophin TRK receptor signaling pathway	Location from TSS (hg38)	chr	start	end	strand	chr.	start.	end.	strand.					MAP2K5	-949	chr15	67541653	67541866	+	#N/A	#N/A	#N/A	#N/A						activation of MAPKKK activity	Location from TSS (hg38)	chr	start	end	strand	chr.	start.	end.	strand.						ANTXR1	-165068	chr2	69178140	69178352	-
AKT1S1	- (-12962), - (-283)	chr19	49878204	49878418	-	chr19	49890883	49891097	-					MUL1	45590	chr1	20553644	20553857	-	#N/A	#N/A	#N/A	#N/A						DAB2IP	-45759	chr9	121612755	121612967	-	#N/A	#N/A	#N/A	#N/A						APAF1	+ (+486248), - (+614131)	#N/A	#N/A	#N/A	#N/A
BCAR1	- (-32959), + (-13705), - (+4423), + (+14411), - (+27111), + (+32161), + (+41222)	chr16	75251489	75251703	+	chr16	75224678	75224892	+					SIGIRR	-17541	#N/A	#N/A	#N/A	#N/A	chr8	122038767	122038980	+						GADD45A	123984	#N/A	#N/A	#N/A	#N/A	chr1	67560971	67561183	-						CD44	-135847	chr11	35274922	35275134	-
CASP3	- (+991), + (+25867), - (+142641)	#N/A	#N/A	#N/A	#N/A	chr4	184506727	184506941	-					SOCS5	-148438	#N/A	#N/A	#N/A	#N/A	chr9	33024817	33025030	+						GADD45B	+ (+67154), + (+104534)	chr19	2543175	2543387	+	#N/A	#N/A	#N/A	#N/A						CEBPB	-273903	#N/A	#N/A	#N/A	#N/A
DDIT4	+ (-39667), - (-31389), + (-19165), - (-617), - (+24662), - (+51656), - (+60573), - (+63688)	chr10	72234146	72234360	+	chr10	72254648	72254862	+					abnormal central nervous system regeneration	Location from TSS (hg38)	chr	start	end	strand	chr.	start.	end.	strand.						GADD45G	- (+57449), + (+91201), - (+144895), - (+829153)	chr9	89662356	89662568	-	chr9	90434060	90434272	-						CHD2	30831	#N/A	#N/A	#N/A	#N/A
HAP1	- (-42627), + (-317)	chr17	41734854	41735068	+	#N/A	#N/A	#N/A	#N/A					NOS2	-5304	#N/A	#N/A	#N/A	#N/A	chr3	106913107	106913320	+						MAP4K3	+ (-171940), + (-31798)	chr2	39609146	39609358	+	chr2	39469004	39469216	+						CRYBB2	-228278	#N/A	#N/A	#N/A	#N/A
NDN	+ (-790195), + (-739663), + (-414193), - (-172937), - (-3771)	chr15	23690994	23691208	-	chr15	23860160	23860374	-					PTPRF	15392	#N/A	#N/A	#N/A	#N/A	chr14	104442993	104443206	-						MAP4K4	131217	chr2	101566380	101566592	-	#N/A	#N/A	#N/A	#N/A						CYCS	-55343	#N/A	#N/A	#N/A	#N/A
NGF	+ (-129107), + (-116780), + (-129), - (+203713)	chr1	115338258	115338472	+	chr1	115134416	115134630	-					PTPRS	- (+195018), + (+227575)	#N/A	#N/A	#N/A	#N/A	chr3	72346733	72346946	+						STK24	- (+199744), + (+235601)	#N/A	#N/A	#N/A	#N/A	chr13	98286291	98286503	+						DAB2IP	-45759	chr9	121612755	121612967	-
NGFR	- (-25296), - (+133), + (+12694), - (+18845), + (+62250)	chr17	49495319	49495533	-	chr17	49469890	49470104	-					RTN4	61362	chr2	55111799	55112012	-	#N/A	#N/A	#N/A	#N/A						TNIK	-192389	#N/A	#N/A	#N/A	#N/A	chr3	171267913	171268125	-						DUSP6	-31297	chr12	89384462	89384674	+
NTRK1	+ (-313), + (+5221)	#N/A	#N/A	#N/A	#N/A	chr1	156860474	156860688	+					RTN4RL2	-39086	#N/A	#N/A	#N/A	#N/A	chr11	397328	397541	-						TRAF7	1672	chr16	2153987	2154199	-	#N/A	#N/A	#N/A	#N/A						ERCC3	559	chr2	127294629	127294841	-
PTPN11	173	chr12	112418832	112419046	-	#N/A	#N/A	#N/A	#N/A					TNFRSF1A	- (+539), - (+5691), + (+19466), - (+29378)	chr12	6336316	6336529	-	chr5	177098719	177098932	-						regulation of endoplasmic reticulum unfolded protein response	Location from TSS (hg38)	chr	start	end	strand	chr.	start.	end.	strand.						ESYT3	-52462	chr3	138382045	138382257	+
RAF1	- (-65606), - (+1070), - (+19685), - (+100883)	chr3	12644434	12644648	-	chr3	12563236	12563450	-					TNFRSF1B	99368	chr1	12067528	12067741	-	#N/A	#N/A	#N/A	#N/A						BAK1	-31971	chr6	33548165	33548377	-	#N/A	#N/A	#N/A	#N/A						FANCC	- (-177159), - (+344807)	chr9	95494755	95494967	-
SORT1	30	chr1	109397814	109398028	+	#N/A	#N/A	#N/A	#N/A					Increased connective tissue	Location from TSS (hg38)	chr	start	end	strand	chr.	start.	end.	strand.						BCL2L11	-344804	chr2	111465627	111465839	-	#N/A	#N/A	#N/A	#N/A						HIF1A	-54316	#N/A	#N/A	#N/A	#N/A
SOS1	- (+645), - (+13790), + (+175259)	chr2	39107154	39107368	-	chr2	38945685	38945899	+					DYSF	-648896	#N/A	#N/A	#N/A	#N/A	chr1	11522809	11523022	-						DAB2IP	-45759	chr9	121612755	121612967	-	#N/A	#N/A	#N/A	#N/A						IVNS1ABP	328979	chr1	185646202	185646414	-
SRC	- (-27937), - (-9696), - (+884), - (+38633), - (+50137), + (+66456), + (+158078)	chr20	37318110	37318324	-	chr20	37384680	37384894	-					INPP5K	38201	chr17	1554982	1555195	-	#N/A	#N/A	#N/A	#N/A						ERN1	17456	chr17	64147475	64147687	-	#N/A	#N/A	#N/A	#N/A						JUN	273680	chr1	59057901	59058113	-
ZFYVE27	+ (-18442), - (+24236)	chr10	97718579	97718793	+	chr10	97761257	97761471	-					LIMS2	-9753	#N/A	#N/A	#N/A	#N/A	chr1	39103363	39103576	-						NCK2	+ (-274163), + (-249365), - (+66234)	chr2	105470628	105470840	+	chr2	105811025	105811237	-						KRAS	135523	chr12	25386220	25386432	-
														LMNA	- (-8221), + (+8322), + (+15683)	#N/A	#N/A	#N/A	#N/A	chr6	27188751	27188964	-						PIK3R1	+ (-536930), + (+190596)	chr5	67678684	67678896	+	chr5	68406210	68406422	+						MDC1	4220	chr6	30722003	30722215	-
														NEFL	- (-116943), + (-43669), + (-372)	chr8	25073946	25074159	-	chr4	121777859	121778072	-						PPP1R15B	43937	chr1	204455622	204455834	-	#N/A	#N/A	#N/A	#N/A						MDM2	22585	chr12	68830655	68830867	+
														PLEC	10575	#N/A	#N/A	#N/A	#N/A	chr21	31659915	31660128	+						PTPN1	- (-226323), - (-45717)	chr20	50283925	50284137	-	#N/A	#N/A	#N/A	#N/A						MDM4	9218	#N/A	#N/A	#N/A	#N/A
														RYR1	110353	#N/A	#N/A	#N/A	#N/A	chr1	54017707	54017920	+						PTPN2	+ (+22016), - (+45985)	#N/A	#N/A	#N/A	#N/A	chr18	12838144	12838356	-						MEOX2	1389	#N/A	#N/A	#N/A	#N/A
														TNXB	-1146	chr6	32047167	32047380	+	#N/A	#N/A	#N/A	#N/A						TMBIM6	-34768	chr12	49776471	49776683	-	#N/A	#N/A	#N/A	#N/A						MSH2	-117383	#N/A	#N/A	#N/A	#N/A
														Increased vertebral height	Location from TSS (hg38)	chr	start	end	strand	chr.	start.	end.	strand.						abnormal B cell apoptosis	Location from TSS (hg38)	chr	start	end	strand	chr.	start.	end.	strand.						NABP2	866	#N/A	#N/A	#N/A	#N/A
														CCDC8	82186	#N/A	#N/A	#N/A	#N/A	chr5	107466194	107466407	+						BCL2	602702	#N/A	#N/A	#N/A	#N/A	chr18	62717320	62717532	+						PAXIP1	-73689	chr7	154929289	154929501	-
														CUL7	-158	chr6	43053680	43053893	-	#N/A	#N/A	#N/A	#N/A						BCL2L11	-344804	chr2	111465627	111465839	-	#N/A	#N/A	#N/A	#N/A						PNP	1088	#N/A	#N/A	#N/A	#N/A
														FGFR3	-26873	chr4	1766332	1766545	+	#N/A	#N/A	#N/A	#N/A						BIRC3	94291	chr11	102223098	102223310	-	#N/A	#N/A	#N/A	#N/A						RNASEH2B	-826679	chr13	50082893	50083105	+
														MAN2B1	-38	#N/A	#N/A	#N/A	#N/A	chr21	34796370	34796583	-						BMF	-2161	#N/A	#N/A	#N/A	#N/A	chr15	40106607	40106819	-						RNF7	525	chr3	141738623	141738835	+
														NOTCH2	-946	chr1	120068573	120068786	-	#N/A	#N/A	#N/A	#N/A						CXCR4	+ (-325271), + (-292658)	chr2	136441408	136441620	+	chr2	136408795	136409007	+						SMUG1	-54508	chr12	54134380	54134592	-
														PPP1R15B	+ (-5990), - (+51679)	chr1	204417674	204417887	+	chr8	43139375	43139588	+						ETS1	+ (-44777), + (+81063), + (+112323)	chr11	128475129	128475341	+	chr11	128632229	128632441	+						TNFRSF10C	60392	#N/A	#N/A	#N/A	#N/A
														regulation of nitric-oxide synthase activity	Location from TSS (hg38)	chr	start	end	strand	chr.	start.	end.	strand.						FAS	-210	chr10	88990761	88990973	-	#N/A	#N/A	#N/A	#N/A						TNFRSF10D	1048	chr8	23162876	23163088	+
														ACVR2A	-208083	chr2	147636327	147636540	+	#N/A	#N/A	#N/A	#N/A						MYC	- (+75338), + (+101889), - (+923524)	chr8	127811301	127811513	-	#N/A	#N/A	#N/A	#N/A						XRCC2	283	chr7	152676342	152676554	-
														AKT1	-25610	#N/A	#N/A	#N/A	#N/A	#N/A	#N/A	#N/A	#N/A						NFKBIA	-71891	#N/A	#N/A	#N/A	#N/A	chr14	35332749	35332961	-						decreased interleukin-2 secretion	Location from TSS (hg38)	chr	start	end	strand
														APOE	-1633	chr19	44904014	44904227	+	#N/A	#N/A	#N/A	#N/A						NFKBID	20242	#N/A	#N/A	#N/A	#N/A	chr19	35880302	35880514	+						BHLHE40	+ (-227525), - (-1118)	chr3	4751485	4751697	+
														ATP2B4	- (-106875), + (+23944)	chr1	203519579	203519792	-	chr5	173329099	173329312	-						PELI1	-129193	#N/A	#N/A	#N/A	#N/A	chr2	64273541	64273753	+						CACNB4	23272	#N/A	#N/A	#N/A	#N/A
														CALM1	- (+202901), + (+228561), - (+361676)	chr14	90599777	90599990	-	chr19	39403511	39403724	-						PLCG2	159739	#N/A	#N/A	#N/A	#N/A	chr16	81938891	81939103	+						FAS	-210	chr10	88990761	88990973	-
														DDAH1	+ (-56511), - (-30293)	#N/A	#N/A	#N/A	#N/A	chr5	298009	298222	-						PRKCD	- (+61920), + (+91780)	#N/A	#N/A	#N/A	#N/A	chr3	53222934	53223146	-						FYN	+ (+66740), - (+248460)	#N/A	#N/A	#N/A	#N/A
														EGFR	+ (+46763), + (+73170)	#N/A	#N/A	#N/A	#N/A	chr8	7394400	7394613	-						SMAD3	182724	chr15	66883015	66883227	-	#N/A	#N/A	#N/A	#N/A						GADD45B	67154	chr19	2543175	2543387	+
														GCH1	226824	#N/A	#N/A	#N/A	#N/A	chr5	127228864	127229077	+						SMAD7	- (-37820), - (+216189)	chr18	48988425	48988637	-	chr18	48734416	48734628	-						MAP4K3	+ (-171940), + (-31798)	chr2	39609146	39609358	+
														GCHFR	-375	chr15	40764288	40764501	-	#N/A	#N/A	#N/A	#N/A						SPPL2A	63142	#N/A	#N/A	#N/A	#N/A	chr15	50828844	50829056	-						MGAT5	-592359	#N/A	#N/A	#N/A	#N/A
														HIF1A	+ (-129559), - (-94658)	chr14	61567956	61568169	+	#N/A	#N/A	#N/A	#N/A						abnormal neural fold formation	Location from TSS (hg38)	chr	start	end	strand	chr.	start.	end.	strand.						NFKBID	20242	#N/A	#N/A	#N/A	#N/A
														KRAS	-135664	chr12	25386360	25386573	+	#N/A	#N/A	#N/A	#N/A						AMBRA1	55467	#N/A	#N/A	#N/A	#N/A	chr11	46538448	46538660	+						ORAI1	1182	chr12	121627626	121627838	+
														LEP	- (-39735), + (-31270)	#N/A	#N/A	#N/A	#N/A	chr19	37334908	37335121	+						CITED2	- (-688085), - (-106304)	chr6	139480411	139480623	-	#N/A	#N/A	#N/A	#N/A						PPP3CA	-881	chr4	101346493	101346705	-
														NOS1AP	+ (+77322), - (+107599)	chr1	162146991	162147204	+	#N/A	#N/A	#N/A	#N/A						CSNK2A3	-255063	chr11	11608314	11608526	+	#N/A	#N/A	#N/A	#N/A						PRKD2	-19310	#N/A	#N/A	#N/A	#N/A
														NOSTRIN	-213937	chr2	168584107	168584320	+	#N/A	#N/A	#N/A	#N/A						GRHL2	209219	chr8	101701545	101701757	+	#N/A	#N/A	#N/A	#N/A						pyridine-containing compound biosynthetic process	Location from TSS (hg38)	chr	start	end	strand
														NPR3	+ (+2782), - (+140894)	#N/A	#N/A	#N/A	#N/A	chr18	36706969	36707182	-						HIF1A	-54316	#N/A	#N/A	#N/A	#N/A	chr14	61751832	61752044	-						ENSG00000277669	-3049	#N/A	#N/A	#N/A	#N/A
														PRKG2	-61167	chr4	81153843	81154056	-	#N/A	#N/A	#N/A	#N/A						JARID2	- (-971688), + (-429905), + (+119275), + (+166073), - (+266680)	chr6	14274502	14274714	-	chr6	15512870	15513082	-						HAAO	-293673	chr2	43086159	43086371	+
														PTK2B	-23398	chr8	27334773	27334986	-	#N/A	#N/A	#N/A	#N/A						LMO4	+ (-138030), - (+847627)	chr1	87190332	87190544	+	chr1	88175989	88176201	-						ME1	42466	chr6	83473431	83473643	-
														SPR	-5477	#N/A	#N/A	#N/A	#N/A	chr1	218660467	218660680	-						MIXL1	11739	#N/A	#N/A	#N/A	#N/A	chr1	226211773	226211985	-						NADK	- (-9582), + (-491)	chr1	1780454	1780666	+
														TERF2	73	chr16	69385808	69386021	+	#N/A	#N/A	#N/A	#N/A						PAX3	246319	#N/A	#N/A	#N/A	#N/A	chr2	222052556	222052768	+						NAXD	-29933	chr13	110645488	110645700	-
														WASL	82377	#N/A	#N/A	#N/A	#N/A	chr5	36300925	36301138	-						POR	-22385	chr7	75892588	75892800	+	#N/A	#N/A	#N/A	#N/A						NMNAT2	86754	chr1	183331742	183331954	+
														platelet-derived growth factor receptor-beta signaling pathway	Location from TSS (hg38)	chr	start	end	strand	chr.	start.	end.	strand.						SALL2	-1915	#N/A	#N/A	#N/A	#N/A	chr14	21535195	21535407	-						NNMT	- (-166527), + (-23775)	chr11	114091198	114091410	-
														ABL1	-145455	#N/A	#N/A	#N/A	#N/A	chr9	130859294	130859507	-						SALL4	+ (-244669), - (-109887)	chr20	51912301	51912513	-	#N/A	#N/A	#N/A	#N/A						NUDT12	356796	chr5	103919483	103919695	-
														PDGFA	- (+4316), + (+66512), - (+109415), - (+139427)	chr7	409872	410085	-	chr7	37666254	37666467	+						VCL	-31608	chr10	73966400	73966612	+	#N/A	#N/A	#N/A	#N/A						PARP16	9943	chr15	65296709	65296921	-
														PDGFB	- (-73236), - (-67267), + (-47958), - (-10309), + (+3861)	chr22	39254953	39255166	-	chr22	39040509	39040722	+						regulation of p38 MAPK cascade	Location from TSS (hg38)	chr	start	end	strand	chr.	start.	end.	strand.						PNP	1088	#N/A	#N/A	#N/A	#N/A
														PDGFRB	-292	chr5	150156045	150156258	+	#N/A	#N/A	#N/A	#N/A						AGER	-4376	chr6	32188592	32188804	+	#N/A	#N/A	#N/A	#N/A						PSAT1	-245651	chr9	78542688	78542900	-
														PDGFRL	-84990	chr8	17661316	17661529	-	#N/A	#N/A	#N/A	#N/A						BMP2	+ (-30361), + (+118136)	chr20	6885694	6885906	+	chr20	6737197	6737409	+						PTGS2	-165077	#N/A	#N/A	#N/A	#N/A
														PTPN1	- (-217601), + (-171744), + (-98341), - (-75313), - (+51426)	chr20	50292646	50292859	-	chr20	50171938	50172151	-						DAB2IP	-45759	chr9	121612755	121612967	-	#N/A	#N/A	#N/A	#N/A						QPRT	- (-12709), + (+41931)	chr16	29666222	29666434	-
														osteoblast development	Location from TSS (hg38)	chr	start	end	strand	chr.	start.	end.	strand.						DLG1	+ (-167637), + (-158555), + (+73950)	chr3	197457025	197457237	+	chr3	197224520	197224732	+						SLC5A8	-121563	chr12	101088738	101088950	-
														BGLAP	27936	chr1	156213919	156214132	-	#N/A	#N/A	#N/A	#N/A						DUSP10	- (+23455), + (+465150), + (+719529)	chr1	221718615	221718827	-	chr1	221022541	221022753	+						abnormal follicular B cell morphology	Location from TSS (hg38)	chr	start	end	strand
														GLI2	+ (-395026), - (-348806), + (-228067), + (-122672), - (-75474), - (+28139), + (+94427), + (+101973)	chr2	120397276	120397489	+	#N/A	#N/A	#N/A	#N/A						EZR	101865	chr6	158921171	158921383	-	#N/A	#N/A	#N/A	#N/A						ACKR3	-2576	chr2	236566959	236567171	+
														HDAC4	- (-390170), + (-357787), - (-305659), - (-132136), + (-40652), - (+124606), - (+154767), - (+173152), + (+206181), - (+429917), + (+551502)	chr2	239194661	239194874	+	chr2	235012193	235012406	-						GADD45A	123984	#N/A	#N/A	#N/A	#N/A	chr1	67560971	67561183	-						ADPGK	-652	chr15	72783027	72783239	-
														JUND	-23087	chr19	18304602	18304815	+	#N/A	#N/A	#N/A	#N/A						GADD45B	+ (+67154), + (+104534)	chr19	2543175	2543387	+	#N/A	#N/A	#N/A	#N/A						BACH2	+ (+69988), - (+109506)	chr6	90187130	90187342	-
														LIMD1	+ (-153082), + (-129787), + (-41033), + (+40147), - (+50167)	chr3	45441670	45441883	+	chr3	42546905	42547118	-						GADD45G	- (+57449), + (+91201), - (+144895), - (+829153)	chr9	89662356	89662568	-	chr9	90434060	90434272	-						BAK1	-31971	chr6	33548165	33548377	-
														LRP5	2375	#N/A	#N/A	#N/A	#N/A	chr11	66547704	66547917	+						GDF6	553939	#N/A	#N/A	#N/A	#N/A	chr8	95606747	95606959	+						BCL2L11	-347940	chr2	110772883	110773095	+
														MSX2	+ (-528921), - (-386013), + (-191802), + (-163182), + (-135263), - (-31198), + (+372089), + (+499113)	chr5	174195505	174195718	+	chr5	173235401	173235614	+						LEP	118468	chr7	128122710	128122922	-	#N/A	#N/A	#N/A	#N/A						BIRC3	94291	chr11	102223098	102223310	-
														PTH1R	- (+64867), - (+78148)	#N/A	#N/A	#N/A	#N/A	chr3	42988516	42988729	+						MAP3K4	59407	chr6	160932271	160932483	-	#N/A	#N/A	#N/A	#N/A						CDH17	-172658	#N/A	#N/A	#N/A	#N/A
														PTHLH	54249	#N/A	#N/A	#N/A	#N/A	chr12	22320631	22320844	+						NCF1	-8897	chr7	74764959	74765171	+	#N/A	#N/A	#N/A	#N/A						COG6	- (+565804), - (+662797)	#N/A	#N/A	#N/A	#N/A
														RUNX2	498695	chr6	44829567	44829780	-	#N/A	#N/A	#N/A	#N/A						OPRK1	-441954	chr8	53693545	53693757	+	#N/A	#N/A	#N/A	#N/A						CYLD	+ (+199258), - (+379539)	chr16	50941912	50942124	+
														SATB2	234050	chr2	199223939	199224152	+	#N/A	#N/A	#N/A	#N/A						PHLPP1	1976	chr18	62717320	62717532	+	#N/A	#N/A	#N/A	#N/A						DLK1	-16622	#N/A	#N/A	#N/A	#N/A
														SHH	- (-692547), + (-453770)	chr7	156265936	156266149	+	#N/A	#N/A	#N/A	#N/A						SASH1	+ (-400659), - (+167026)	chr6	147941828	147942040	+	chr6	148509513	148509725	-						DLL1	-64908	chr6	170225459	170225671	-
														SMAD3	- (-263277), + (+39652), + (+55359), + (+131035)	chr15	66802461	66802674	-	chr15	62345592	62345805	+						XDH	81461	chr2	31496070	31496282	-	#N/A	#N/A	#N/A	#N/A						EBF1	403600	#N/A	#N/A	#N/A	#N/A
														TNN	-38405	chr1	175029346	175029559	+	#N/A	#N/A	#N/A	#N/A																					FAS	-210	chr10	88990761	88990973	-
														negative regulation of Notch signaling pathway	Location from TSS (hg38)	chr	start	end	strand	chr.	start.	end.	strand.																					FOXO1	- (+348123), - (+445116)	chr13	40221375	40221587	-
														ARRB1	88037	#N/A	#N/A	#N/A	#N/A	chr11	70073350	70073563	+																					GNA12	163041	#N/A	#N/A	#N/A	#N/A
														BEND6	490	chr6	56954695	56954908	-	#N/A	#N/A	#N/A	#N/A																					IRF5	-15884	chr7	128921622	128921834	+
														BMP7	- (+52316), + (+194183), - (+310187), + (+459358), - (+629673)	chr20	56956334	56956547	-	chr20	48491579	48491792	-																					IRF8	-85924	chr16	85812773	85812985	+
														C8orf4	+ (+259935), - (+693212)	chr8	40413283	40413496	+	chr8	30384195	30384408	+																					LYN	733	chr8	55880440	55880652	+
														CBFA2T2	-105478	#N/A	#N/A	#N/A	#N/A	chr20	19993423	19993636	+																					NFKBIA	-71891	#N/A	#N/A	#N/A	#N/A
														CHAC1	-960	chr15	40954002	40954215	-	#N/A	#N/A	#N/A	#N/A																					NFKBID	20242	#N/A	#N/A	#N/A	#N/A
														DLK1	- (-71596), - (+65414), + (+113245)	chr14	100792134	100792347	-	chr13	79974342	79974555	-																					NKX2-3	52116	#N/A	#N/A	#N/A	#N/A
														DLL4	-25966	chr15	40903320	40903533	+	#N/A	#N/A	#N/A	#N/A																					PNP	1088	#N/A	#N/A	#N/A	#N/A
														DLX2	+ (-194801), - (-132302)	chr2	172297594	172297807	+	chr2	155727098	155727311	+																					PRKCD	- (+61920), + (+91780)	#N/A	#N/A	#N/A	#N/A
														EGFL7	-69620	chr9	136589129	136589342	+	#N/A	#N/A	#N/A	#N/A																					PTPN2	+ (+22016), - (+45985)	#N/A	#N/A	#N/A	#N/A
														GATA2	+ (-98398), + (-4383)	chr3	128497461	128497674	+	#N/A	#N/A	#N/A	#N/A																					RBPJ	-21860	chr4	26341464	26341676	-
														GDPD5	+ (-28609), - (-99)	chr11	75525895	75526108	-	#N/A	#N/A	#N/A	#N/A																					RRAS2	-58487	chr11	14300591	14300803	-
														HEY1	+ (-112254), + (+81420), - (+99563)	chr8	79880004	79880217	+	chr8	56446489	56446702	+																					SLC25A28	35315	chr10	99584943	99585155	+
														HEY2	- (-327524), - (-280114), + (-215375)	chr6	125421949	125422162	-	chr6	10382499	10382712	+																					SPEN	38055	chr1	15885813	15886025	+
														LFNG	+ (-20590), + (-9846), + (+3545)	chr7	2523280	2523493	+	chr7	155619679	155619892	-																					SPPL2A	63142	#N/A	#N/A	#N/A	#N/A
														METTL3	-13754	chr14	21525022	21525235	+	#N/A	#N/A	#N/A	#N/A																					SRF	45023	chr6	43126170	43126382	-
														MMP14	11926	#N/A	#N/A	#N/A	#N/A	chr14	101964537	101964750	+																					TNFRSF13C	-742	chr22	41927454	41927666	+
														NEURL1	+ (+183415), + (+244071), - (+263930), + (+331093)	#N/A	#N/A	#N/A	#N/A	chr1	9448812	9449025	+																					TNFSF13B	-46976	#N/A	#N/A	#N/A	#N/A
														NFKBIA	- (+20184), + (+62546)	chr14	35384455	35384668	-	chr14	104724871	104725084	-																					TRAF3IP2	+ (-200434), - (-37602), - (-18714), - (+104673)	chr6	111624886	111625098	-
														YTHDF2	-17694	chr1	28718958	28719171	+	#N/A	#N/A	#N/A	#N/A																					VAV2	- (+13616), + (+166335)	#N/A	#N/A	#N/A	#N/A
														Aplasia cutis congenita	Location from TSS (hg38)	chr	start	end	strand	chr.	start.	end.	strand.																					regulation of auditory receptor cell differentiation	Location from TSS (hg38)	chr	start	end	strand
														ARHGAP31	+ (+842), + (+28850)	chr3	119295108	119295321	+	#N/A	#N/A	#N/A	#N/A																					ATOH1	-420267	chr4	93408380	93408592	+
														BMS1	+ (+179698), + (+243871), - (+281749)	#N/A	#N/A	#N/A	#N/A	chr10	1715917	1716130	+																					DLL1	-64908	chr6	170225459	170225671	-
														CPLX1	+ (-1016), + (+95049)	chr4	827107	827320	+	chr4	42397747	42397960	+																					HES1	- (+128439), + (+161559)	#N/A	#N/A	#N/A	#N/A
														CTBP1	237	chr4	1249267	1249480	-	#N/A	#N/A	#N/A	#N/A																					HEY2	278971	chr6	125470503	125470715	-
														DLL4	-25966	chr15	40903320	40903533	+	#N/A	#N/A	#N/A	#N/A																					MYCL	18162	#N/A	#N/A	#N/A	#N/A
														DSP	-35973	#N/A	#N/A	#N/A	#N/A	chr6	43113569	43113782	+																					MYCN	+ (+25640), - (+152924), + (+584164), + (+612903), + (+647693)	chr2	15966098	15966310	+
														FGFRL1	+ (+33891), + (+83035)	chr4	1043763	1043976	+	chr3	61917591	61917804	+																					nicotinamide nucleotide biosynthetic process	Location from TSS (hg38)	chr	start	end	strand
														HSPA9	- (-140697), + (-75607), - (+408)	chr5	138574929	138575142	-	chr5	116575087	116575300	+																					ENSG00000277669	-3049	#N/A	#N/A	#N/A	#N/A
														ITGA6	- (-192587), + (-130088)	chr2	172235095	172235308	-	chr2	142131448	142131661	-																					HAAO	-293673	chr2	43086159	43086371	+
														ITGB4	27578	chr17	75693751	75693964	-	#N/A	#N/A	#N/A	#N/A																					ME1	42466	chr6	83473431	83473643	-
														MSX2	+ (-528921), - (-386013), + (-191802), + (-163182), + (-135263), - (-31198), + (+372089), + (+499113)	chr5	174195505	174195718	+	chr5	160199046	160199259	+																					NADK	- (-9582), + (-491)	chr1	1780454	1780666	+
														NOTCH1	-43374	#N/A	#N/A	#N/A	#N/A	chr9	128193061	128193274	-																					NAXD	-29933	chr13	110645488	110645700	-
														PLEC	10575	#N/A	#N/A	#N/A	#N/A	chr8	125175541	125175754	-																					NMNAT2	86754	chr1	183331742	183331954	+
														RBPJ	- (-289759), + (+21673)	chr4	26029844	26030057	-	#N/A	#N/A	#N/A	#N/A																					NNMT	- (-166527), + (-23775)	chr11	114091198	114091410	-
														TFAP2A	33584	#N/A	#N/A	#N/A	#N/A	chr5	72037077	72037290	-																					NUDT12	356796	chr5	103919483	103919695	-
														delayed circadian phase	Location from TSS (hg38)	chr	start	end	strand	chr.	start.	end.	strand.																					PARP16	9943	chr15	65296709	65296921	-
														ADCYAP1R1	-258001	#N/A	#N/A	#N/A	#N/A	chr7	155202997	155203210	+																					PNP	1088	#N/A	#N/A	#N/A	#N/A
														ARNTL	+ (-61264), + (+61536)	chr11	13216460	13216673	+	#N/A	#N/A	#N/A	#N/A																					PTGS2	-165077	#N/A	#N/A	#N/A	#N/A
														BHLHE40	- (-372340), - (-227841), + (-158232), + (-80812), + (-31150), - (+16036), - (+128116)	chr3	4606669	4606882	-	chr3	33446494	33446707	-																					QPRT	- (-12709), + (+41931)	chr16	29666222	29666434	-
														CRX	-46639	#N/A	#N/A	#N/A	#N/A	chr19	36042149	36042362	-																					SLC5A8	-121563	chr12	101088738	101088950	-
														NAGLU	-19124	chr17	42516941	42517154	+	#N/A	#N/A	#N/A	#N/A																					photoreceptor inner segment	Location from TSS (hg38)	chr	start	end	strand
														NGB	-11276	chr14	77259929	77260142	-	#N/A	#N/A	#N/A	#N/A																					AIPL1	-203101	#N/A	#N/A	#N/A	#N/A
														PHLPP1	+ (-32890), - (+99955), + (+347351)	chr18	62682453	62682666	+	chr18	36706969	36707182	-																					C2orf71	124412	#N/A	#N/A	#N/A	#N/A
														USP2	-7616	#N/A	#N/A	#N/A	#N/A	chr10	93814135	93814348	-																					CROCC	- (-140800), + (-46477)	#N/A	#N/A	#N/A	#N/A
														absent outer hair cell stereocilia	Location from TSS (hg38)	chr	start	end	strand	chr.	start.	end.	strand.																					DNM2	254	chr19	10717771	10717983	-
														ATP2B2	-6717	#N/A	#N/A	#N/A	#N/A	chr22	39040509	39040722	+																					ENSG00000214732	10654	chr6	42165994	42166206	+
														CACNA1D	259022	#N/A	#N/A	#N/A	#N/A	chr3	36827087	36827300	+																					GNB1	-101466	#N/A	#N/A	#N/A	#N/A
														CDH23	+ (+28757), + (+45766), - (+156296), + (+179440), + (+225390), + (+236025), + (+260438), - (+289752)	chr10	71425612	71425825	+	chr10	43064443	43064656	-																					GUCA1B	28816	#N/A	#N/A	#N/A	#N/A
														CLDN14	+ (-182297), + (-45250), + (+49776)	chr21	36662280	36662493	+	chr20	52823013	52823226	-																					MYO7A	46919	chr11	77175077	77175289	+
														GFI1	-2067	chr1	92485914	92486127	+	#N/A	#N/A	#N/A	#N/A																					PDC	54228	chr1	186515244	186515456	-
														KCNE1B	-953288	chr21	8782773	8782986	+	#N/A	#N/A	#N/A	#N/A																					RDH12	27595	chr14	67729375	67729587	+
														MSRB3	- (+363), - (+287460)	chr12	65278899	65279112	-	chr12	32560398	32560611	-																					RHO	-81067	chr3	129447467	129447679	+
														POU4F3	- (+932), + (+7133)	chr5	146339849	146340062	-	chr5	122884428	122884641	-																					SHANK2	+ (-680742), - (-476929), - (+236873)	chr11	71138641	71138853	-
														apoptotic process involved in morphogenesis	Location from TSS (hg38)	chr	start	end	strand	chr.	start.	end.	strand.																					TULP1	22261	chr6	35535093	35535305	-
														BAK1	- (-10134), - (+188)	chr6	33579947	33580160	-	chr6	33590269	33590482	-																					positive regulation of actin filament polymerization	Location from TSS (hg38)	chr	start	end	strand
														BCL2L11	+ (+184281), + (+234309), + (+374189), + (+414665), + (+557816), - (+578099)	chr2	111305103	111305316	+	chr2	111495011	111495224	+																					ACTR3B	123534	chr7	152883177	152883389	+
														CYR61	- (-85328), + (-59110)	chr1	85495326	85495539	-	#N/A	#N/A	#N/A	#N/A																					ARF6	-146899	#N/A	#N/A	#N/A	#N/A
														FGF4	30719	#N/A	#N/A	#N/A	#N/A	chr11	69443783	69443996	+																					BAIAP2L2	-13532	chr22	38124096	38124308	+
														FZD5	-136994	chr2	207906450	207906663	+	#N/A	#N/A	#N/A	#N/A																					C15orf62	-4583	chr15	40765391	40765603	+
														HAND2	-867	chr4	173529255	173529468	-	#N/A	#N/A	#N/A	#N/A																					CARMIL1	- (+33021), - (+128816)	#N/A	#N/A	#N/A	#N/A
														JAG2	-7674	chr14	105176391	105176604	+	#N/A	#N/A	#N/A	#N/A																					CCL24	42726	chr7	75865976	75866188	-
														LEF1	- (-392727), - (+116482)	chr4	108561042	108561255	-	chr4	1036118	1036331	+																					CCL26	27842	#N/A	#N/A	#N/A	#N/A
														LRP5	+ (+2375), + (+40942), - (+87174)	#N/A	#N/A	#N/A	#N/A	chr11	67374418	67374631	-																					CDC42EP1	20856	chr22	37539485	37539697	-
														NKX2-5	- (-80283), + (-75566), + (-151), - (+5718)	chr5	173229532	173229745	-	#N/A	#N/A	#N/A	#N/A																					CDC42EP2	-22466	chr11	65292246	65292458	+
														NOTCH1	+ (-79212), + (-5673), + (+1607)	chr9	136624967	136625180	+	chr9	134752086	134752299	-																					CDC42EP3	+ (+84424), - (+136066)	chr2	37536019	37536231	-
														PPP2R1B	30393	chr11	111735882	111736095	+	#N/A	#N/A	#N/A	#N/A																					CTTN	+ (+957), - (+26404)	chr11	70399392	70399604	+
														SCRIB	76086	#N/A	#N/A	#N/A	#N/A	chr8	142614378	142614591	+																					DLG1	+ (-167637), + (-158555), + (+73950)	chr3	197457025	197457237	+
														laminin complex	Location from TSS (hg38)	chr	start	end	strand	chr.	start.	end.	strand.																					EVL	20360	chr14	100044812	100045024	-
														LAMA1	- (-330013), - (-324990), + (-87438), + (+33570)	chr18	7084137	7084350	+	chr18	62815298	62815511	-																					GRB2	88475	#N/A	#N/A	#N/A	#N/A
														LAMA3	- (+30420), + (+325196), - (+386786)	#N/A	#N/A	#N/A	#N/A	chr18	12087707	12087920	-																					GSN	-9886	#N/A	#N/A	#N/A	#N/A
														LAMA5	- (-544), - (+10048)	chr20	62357157	62357370	-	#N/A	#N/A	#N/A	#N/A																					LMOD2	30363	chr7	123625338	123625550	-
														LAMB1	-56455	chr7	108059603	108059816	+	#N/A	#N/A	#N/A	#N/A																					LMOD3	119259	chr3	69241719	69241931	-
														LAMB2	-657	chr3	49132354	49132567	-	#N/A	#N/A	#N/A	#N/A																					NCK2	+ (-274163), + (-249365), - (+66234)	chr2	105470628	105470840	+
														LAMB3	+ (+843), + (+23621)	chr1	209627606	209627819	+	#N/A	#N/A	#N/A	#N/A																					PFN1	-312	#N/A	#N/A	#N/A	#N/A
														LAMC1	- (+237), - (+16661)	chr1	183023590	183023803	-	chr1	179002922	179003135	+																					PFN2	-400899	chr3	150371902	150372114	+
														LAMC2	- (-146167), - (+92031), + (+144401)	chr1	183040014	183040227	-	chr1	179815599	179815812	+																					PTK2B	13168	chr8	27324544	27324756	+
														platelet-derived growth factor binding	Location from TSS (hg38)	chr	start	end	strand	chr.	start.	end.	strand.																					positive regulation of cell-matrix adhesion	Location from TSS (hg38)	chr	start	end	strand
														COL1A1	-8332	#N/A	#N/A	#N/A	#N/A	chr17	4534467	4534680	-																					CCL28	20230	chr5	43432515	43432727	-
														COL1A2	+ (-203775), + (-170666), - (-93177)	chr7	94190679	94190892	+	chr7	80146577	80146790	+																					CCR7	-11722	#N/A	#N/A	#N/A	#N/A
														COL2A1	-13599	chr12	47990780	47990993	-	#N/A	#N/A	#N/A	#N/A																					CD36	34239	chr7	80335230	80335442	-
														COL3A1	647428	chr2	188326785	188326998	-	#N/A	#N/A	#N/A	#N/A																					CDH13	- (-23220), + (+686962)	#N/A	#N/A	#N/A	#N/A
														COL4A1	- (+90483), - (+168938), + (+197090), + (+436623), - (+466648)	#N/A	#N/A	#N/A	#N/A	chr12	94172149	94172362	-																					CDK6	- (-179271), - (-157462)	chr7	92991273	92991485	-
														COL5A1	- (-297356), - (-290805), + (-262713), + (-234317), + (-218609), - (-198072), + (-138742), - (-95746), + (-49214), + (+29046), + (+56517), - (+110419)	chr9	134344311	134344524	-	chr9	130578800	130579013	-																					CSF1	- (-37073), + (-33168)	#N/A	#N/A	#N/A	#N/A
														COL6A1	+ (-106517), - (-30513)	chr21	45875113	45875326	+	#N/A	#N/A	#N/A	#N/A																					DISC1	- (+315806), + (+925635)	chr1	231942515	231942727	-
														PDGFA	- (-50292), + (+2146), + (+47184), + (+66512), - (+139427)	chr7	452775	452988	+	chr7	2757714	2757927	+																					EMP2	10412	chr16	10570180	10570392	+
														PDGFB	+ (-47958), - (-10309), + (+3861)	chr22	39254953	39255166	-	chr22	32897497	32897710	-																					FERMT1	+ (-620138), + (-613759)	chr20	6737197	6737409	+
														PDGFRA	- (+170773), - (+253771), + (+284225), - (+385836)	#N/A	#N/A	#N/A	#N/A	chr4	40672967	40673180	+																					FMN1	+ (+104555), + (+370079)	chr15	33090072	33090284	+
														PDGFRB	+ (-292), - (+12374)	chr5	150156045	150156258	+	chr5	141529086	141529299	-																					KDR	-87254	chr4	55038229	55038441	-
														Dermal atrophy	Location from TSS (hg38)	chr	start	end	strand	chr.	start.	end.	strand.																					MYOC	155822	#N/A	#N/A	#N/A	#N/A
														C1R	13160	#N/A	#N/A	#N/A	#N/A	chr12	57832588	57832801	+																					NRP1	+ (-540496), - (+142019)	chr10	33876652	33876864	+
														COL1A1	-8332	#N/A	#N/A	#N/A	#N/A	chr17	43905601	43905814	+																					PLEKHA2	30581	chr8	38870604	38870816	-
														COL1A2	+ (-203775), + (-170666), - (-93177)	chr7	94190679	94190892	+	chr7	74994044	74994257	-																					PRKCZ	-138818	#N/A	#N/A	#N/A	#N/A
														COL3A1	647428	chr2	188326785	188326998	-	#N/A	#N/A	#N/A	#N/A																					PTK2B	13168	chr8	27324544	27324756	+
														COL5A1	- (-297356), - (-290805), + (-262713), + (-234317), + (-218609), - (-198072), + (-138742), - (-95746), + (-49214), + (+29046), + (+56517), - (+110419)	chr9	134344311	134344524	-	chr9	127943772	127943985	-																					ROCK1	-106963	chr18	21004782	21004994	-
														COL5A2	167845	chr2	189347617	189347830	-	#N/A	#N/A	#N/A	#N/A																					S100A10	-47849	#N/A	#N/A	#N/A	#N/A
														COL7A1	3201	chr3	48598361	48598574	-	#N/A	#N/A	#N/A	#N/A																					SFRP1	31821	#N/A	#N/A	#N/A	#N/A
														DST	- (+47676), + (+476687), - (+592549)	#N/A	#N/A	#N/A	#N/A	chr6	44234123	44234336	-																					SMAD3	+ (-290923), - (-182724), - (-15622)	chr15	66774816	66775028	+
														ERCC2	- (-27581), + (+365)	chr19	45370146	45370359	+	#N/A	#N/A	#N/A	#N/A																					THY1	- (-159951), - (-115215)	chr11	119539237	119539449	-
														ERCC3	-67992	#N/A	#N/A	#N/A	#N/A	chr2	111535487	111535700	+																					VEGFA	68159	#N/A	#N/A	#N/A	#N/A
														ERCC6	-11728	#N/A	#N/A	#N/A	#N/A	chr10	35517458	35517671	+																					WNT4	-174657	chr1	22317517	22317729	+
														FERMT1	+ (-209734), + (-41662), + (+44397)	#N/A	#N/A	#N/A	#N/A	chr20	49915813	49916026	-																					regulation of leukocyte chemotaxis	Location from TSS (hg38)	chr	start	end	strand
														ITGA6	+ (-195708), - (-192587)	chr2	172231974	172232187	+	#N/A	#N/A	#N/A	#N/A																					ADAM10	279985	#N/A	#N/A	#N/A	#N/A
														ITGB4	27578	chr17	75693751	75693964	-	#N/A	#N/A	#N/A	#N/A																					BST1	-204	chr4	15702640	15702852	+
														KRT14	6877	chr17	41593691	41593904	-	#N/A	#N/A	#N/A	#N/A																					CAMK1D	81329	chr10	12430705	12430917	+
														KRT5	-2899	chr12	52523479	52523692	+	#N/A	#N/A	#N/A	#N/A																					CCL2	+ (-785434), + (-204222)	chr17	33469745	33469957	+
														LAMA3	- (+30420), + (+325196), - (+386786)	#N/A	#N/A	#N/A	#N/A	chr17	80827908	80828121	+																					CCR7	-11722	#N/A	#N/A	#N/A	#N/A
														LAMB3	+ (+843), + (+23621)	chr1	209627606	209627819	+	#N/A	#N/A	#N/A	#N/A																					CMKLR1	-32944	#N/A	#N/A	#N/A	#N/A
														LAMC2	- (-146167), - (+92031), + (+144401)	chr1	183040014	183040227	-	chr1	171251269	171251482	+																					CSF1	- (-37073), + (-33168)	#N/A	#N/A	#N/A	#N/A
														LMNA	- (-8221), + (+8322), + (+15683), - (+26886)	#N/A	#N/A	#N/A	#N/A	chr1	147567754	147567967	-																					CXCL12	+ (-487076), - (+339193)	chr10	44872019	44872231	+
														PDE11A	+ (+318606), + (+420666)	#N/A	#N/A	#N/A	#N/A	chr2	15730513	15730726	+																					CXCL14	-150217	chr5	135729390	135729602	+
														PLEC	- (-97), + (+10575), + (+64767)	chr8	143950866	143951079	-	chr8	133934427	133934640	-																					CXCL2	-9987	#N/A	#N/A	#N/A	#N/A
														POLD1	-1013	chr19	50383203	50383416	+	#N/A	#N/A	#N/A	#N/A																					CXCL8	-11278	#N/A	#N/A	#N/A	#N/A
														PRKAR1A	-68154	#N/A	#N/A	#N/A	#N/A	chr17	50372804	50373017	+																					EDN2	+ (-133611), + (-129061), - (+29546)	chr1	41455019	41455231	-
														SH3BP2	-23369	#N/A	#N/A	#N/A	#N/A	chr4	17511103	17511316	+																					EDN3	297011	#N/A	#N/A	#N/A	#N/A
														SLC39A13	-8011	chr11	47416533	47416746	-	#N/A	#N/A	#N/A	#N/A																					GREM1	+ (-72093), + (+106680), + (+372204)	chr15	32645775	32645987	+
														SMAD3	+ (-301242), - (-263277), + (-15509), + (+39652), + (+55359), - (+79412), + (+112000)	chr15	66764496	66764709	+	chr15	39127915	39128128	-																					IL12A	- (-59524), + (+43304)	chr3	159929120	159929332	-
														TFAP2A	33584	#N/A	#N/A	#N/A	#N/A	chr5	72121793	72122006	+																					IL4	-10765	chr5	132684645	132684857	-
														TP63	-267342	chr3	189363978	189364191	+	#N/A	#N/A	#N/A	#N/A																					IL6	-1164	chr7	22726942	22727154	-
														TWIST2	+ (+1415), + (+346736), - (+398150)	chr2	238849340	238849553	+	chr2	217933508	217933721	-																					IL6R	15386	chr1	154420473	154420685	+
														XPC	- (-198506), + (-167137), + (-158433)	chr3	14337109	14337322	+	#N/A	#N/A	#N/A	#N/A																					LYN	+ (+733), + (+28492)	chr8	55880440	55880652	+
														ZMPSTE24	414	chr1	40258414	40258627	+	#N/A	#N/A	#N/A	#N/A																					MAPK3	-506	chr16	30123694	30123906	+
														abnormal keratinocyte morphology	Location from TSS (hg38)	chr	start	end	strand	chr.	start.	end.	strand.																					MMP28	-17194	#N/A	#N/A	#N/A	#N/A
														ABHD5	- (-51548), + (+181032), + (+203064), - (+475832)	chr3	43639215	43639428	-	chr3	195623990	195624203	+																					NOV	192569	#N/A	#N/A	#N/A	#N/A
														BDNF	226026	chr11	27926972	27927185	-	#N/A	#N/A	#N/A	#N/A																					PADI2	8765	#N/A	#N/A	#N/A	#N/A
														CBSL	341537	#N/A	#N/A	#N/A	#N/A	chr21	29300073	29300286	-																					PTK2B	13168	chr8	27324544	27324756	+
														FGFR2	+ (+19778), + (+138663), - (+648089), - (+652153)	chr10	121459633	121459846	+	chr1	9719124	9719337	-																					S100A7	-49880	chr1	153510475	153510687	+
														GRHL3	+ (-24880), - (+3383), - (+45503)	chr1	24322701	24322914	-	chr1	225747387	225747600	-																					SLIT2	496720	chr4	19756738	19756950	-
														HR	-2035	#N/A	#N/A	#N/A	#N/A	chr8	138340639	138340852	-																					STAP1	-35116	chr4	67593738	67593950	-
														IRF6	- (-16903), - (-2188)	chr1	209808125	209808338	-	#N/A	#N/A	#N/A	#N/A																					SWAP70	-242467	chr11	9906438	9906650	-
														ITGB4	27578	chr17	75693751	75693964	-	#N/A	#N/A	#N/A	#N/A																					THBS1	108189	#N/A	#N/A	#N/A	#N/A
														ITGB5	- (+52102), - (+75665), - (+95565)	chr3	124811525	124811738	-	chr22	50643412	50643625	+																					TRPV4	6033	chr12	109820818	109821030	-
														KRT14	6877	chr17	41593691	41593904	-	#N/A	#N/A	#N/A	#N/A																					VEGFA	68159	#N/A	#N/A	#N/A	#N/A
														KRT6B	-10704	#N/A	#N/A	#N/A	#N/A	chr12	21540585	21540798	-																					WNT5A	242400	#N/A	#N/A	#N/A	#N/A
														KRT9	-23274	#N/A	#N/A	#N/A	#N/A	chr17	21430045	21430258	-																					regulation of reactive oxygen species biosynthetic process	Location from TSS (hg38)	chr	start	end	strand
														LMNA	- (-8221), + (+8322), + (+15683), - (+26886)	#N/A	#N/A	#N/A	#N/A	chr1	121020942	121021155	+																					ASS1	-1311	#N/A	#N/A	#N/A	#N/A
														LOXL2	+ (-17198), - (+40115), + (+84912)	chr8	23364018	23364231	-	chr8	138794048	138794261	+																					CD34	+ (-290637), + (-272983)	chr1	208184279	208184491	+
														LRIG1	+ (-471422), + (-66728), + (+200846)	chr3	66972247	66972460	+	chr3	37962925	37963138	+																					CD36	34239	chr7	80335230	80335442	-
														MAP3K1	- (-207799), - (-116419), + (-54812)	#N/A	#N/A	#N/A	#N/A	chr5	179228251	179228464	-																					CFLAR	7741	#N/A	#N/A	#N/A	#N/A
														NFKBIA	- (-7896), - (+20184), - (+30227), + (+48552), + (+62546)	chr14	35356087	35356300	+	chr14	101225445	101225658	+																					DDAH1	89624	chr1	85554658	85554870	-
														PKP1	- (-14749), - (+78067)	chr1	201268596	201268809	-	chr1	172449162	172449375	-																					DNM2	254	chr19	10717771	10717983	-
														PLCD1	-6621	#N/A	#N/A	#N/A	#N/A	chr3	184657194	184657407	+																					EGFR	-289023	#N/A	#N/A	#N/A	#N/A
														PLEC	- (-97), + (+10575), + (+64767)	chr8	143950866	143951079	-	chr8	126367982	126368195	-																					FOXO3	- (+128685), - (+153342), - (+168865), - (+239039)	#N/A	#N/A	#N/A	#N/A
														PPARA	+ (-154237), - (-138248), + (-106211), - (-72535), + (-63511), + (+48942)	chr22	45997540	45997753	+	chr22	30196172	30196385	-																					HSP90AA1	92827	#N/A	#N/A	#N/A	#N/A
														RABGEF1	- (-58079), - (+89285)	chr7	66697696	66697909	-	chr7	39353559	39353772	-																					IL4	-10765	chr5	132684645	132684857	-
														RARG	-61	chr12	53232084	53232297	-	#N/A	#N/A	#N/A	#N/A																					IL6	-1164	chr7	22726942	22727154	-
														RIPK4	+ (+125784), + (+150503), + (+204040)	#N/A	#N/A	#N/A	#N/A	chr20	6052601	6052814	+																					KLF2	- (-41501), + (-30832)	chr19	16283210	16283422	-
														RXRA	- (-137965), + (-32329), - (-10557), - (+17838), - (+24389), + (+52481), + (+80877), + (+96585), - (+117122), + (+176452), - (+219448), + (+265980)	chr9	134188508	134188721	-	chr9	110180922	110181135	-																					KLF4	788892	chr9	108278432	108278644	-
														SAV1	-29635	chr14	50697859	50698072	+	#N/A	#N/A	#N/A	#N/A																					NOS1AP	12992	#N/A	#N/A	#N/A	#N/A
														SGPP1	-105	chr14	63727827	63728040	-	#N/A	#N/A	#N/A	#N/A																					PTK2B	13168	chr8	27324544	27324756	+
														ST14	13031	chr11	130146424	130146637	-	#N/A	#N/A	#N/A	#N/A																					PTX3	-76659	#N/A	#N/A	#N/A	#N/A
														SYNE2	- (+367664), + (+383059)	#N/A	#N/A	#N/A	#N/A	chr14	19401710	19401923	-																					RAB27A	19786	#N/A	#N/A	#N/A	#N/A
														TP63	-267342	chr3	189363978	189364191	+	#N/A	#N/A	#N/A	#N/A																					SMAD3	+ (-290923), - (-182724), - (-15622)	chr15	66774816	66775028	+
														TTC7A	+ (+62000), + (+67651), + (+90806), - (+130895)	chr2	47003179	47003392	+	chr2	238099094	238099307	-																					TLR4	- (-241125), + (+78627)	chr9	117463141	117463353	-
														delayed circadian phase	Location from TSS (hg38)	chr	start	end	strand	chr.	start.	end.	strand.																					TLR5	- (-69324), + (+141915)	chr1	223206505	223206717	-
														ADCYAP1R1	-258001	#N/A	#N/A	#N/A	#N/A	chr7	150845774	150845987	-																					TRAP1	-44827	chr16	3762318	3762530	+
														ARNTL	+ (-61264), + (+61536)	chr11	13216460	13216673	+	#N/A	#N/A	#N/A	#N/A																					UCP1	173683	chr4	140742382	140742594	-
														BHLHE40	- (-372340), + (-226750), + (-164612), + (-158232), + (-80812), - (+16036)	chr3	4606669	4606882	-	chr3	195205216	195205429	-																					ZC3H12A	12456	chr1	37486902	37487114	+
														BHLHE41	- (-63312), + (+27425), - (+90542)	chr12	26097595	26097808	+	chr12	11508773	11508986	-																					regulation of nitric-oxide synthase activity	Location from TSS (hg38)	chr	start	end	strand
														CRX	-46639	#N/A	#N/A	#N/A	#N/A	chr19	2627621	2627834	-																					ACVR2A	+ (-861807), - (-793094), - (-393075)	chr2	146982604	146982816	+
														NAGLU	-19124	chr17	42516941	42517154	+	#N/A	#N/A	#N/A	#N/A																					CALM1	- (+47489), + (+117463)	chr14	90444366	90444578	-
														PHLPP1	+ (-32890), - (+99955), + (+347351)	chr18	62682453	62682666	+	chr18	22841312	22841525	+																					CNR1	-33470	chr6	88132783	88132995	-
														USP2	- (-36218), - (+13139)	chr11	119417837	119418050	-	chr10	79068753	79068966	-																					DDAH1	89624	chr1	85554658	85554870	-
														enhanced wound healing	Location from TSS (hg38)	chr	start	end	strand	chr.	start.	end.	strand.																					DNM2	254	chr19	10717771	10717983	-
														CORO7	32036	#N/A	#N/A	#N/A	#N/A	chr16	10828151	10828364	+																					EGFR	-289023	#N/A	#N/A	#N/A	#N/A
														DACT2	- (+45867), - (+164374), + (+186323), + (+213179), - (+231770)	#N/A	#N/A	#N/A	#N/A	chr6	129501523	129501736	+																					HIF1A	-54316	#N/A	#N/A	#N/A	#N/A
														DLC1	- (+243879), + (+433716)	chr8	13270900	13271113	-	chr7	95608850	95609063	-																					HSP90AA1	92827	#N/A	#N/A	#N/A	#N/A
														ENSG00000259753	21560	#N/A	#N/A	#N/A	#N/A	chr17	2407080	2407293	-																					KRAS	135523	chr12	25386220	25386432	-
														FLII	-2450	chr17	18261259	18261472	+	#N/A	#N/A	#N/A	#N/A																					NOS1AP	12992	#N/A	#N/A	#N/A	#N/A
														GJB3	-17255	chr1	34763827	34764040	+	#N/A	#N/A	#N/A	#N/A																					NPR3	2146	#N/A	#N/A	#N/A	#N/A
														IL10	- (+36550), + (+78611)	chr1	206735837	206736050	-	chr1	173824133	173824346	+																					PRKG2	+ (-207887), - (-190907), - (+49887)	chr4	81165124	81165336	-
														IL1R1	+ (-78350), + (-38281), + (-28217)	chr2	102064329	102064542	+	#N/A	#N/A	#N/A	#N/A																					PTK2B	13168	chr8	27324544	27324756	+
														ITGA3	5833	#N/A	#N/A	#N/A	#N/A	chr17	27805696	27805909	+																					PTS	6613	chr11	112219646	112219858	-
														KRT14	6877	chr17	41593691	41593904	-	#N/A	#N/A	#N/A	#N/A																					SCARB1	+ (-41808), - (+60006)	chr12	124905549	124905761	+
														NOS2	- (-177843), - (-106273), + (-5304), - (+166820)	chr17	27978235	27978448	-	chr16	85302488	85302701	-																					ZDHHC21	320269	#N/A	#N/A	#N/A	#N/A
														PRKAR1A	-68154	#N/A	#N/A	#N/A	#N/A	chr17	41060131	41060344	+																					myofibril assembly	Location from TSS (hg38)	chr	start	end	strand
														SERPINE1	- (-26758), - (-137)	chr7	101100224	101100437	-	#N/A	#N/A	#N/A	#N/A																					CASQ2	4047	chr1	115772722	115772934	-
														SMAD2	499341	#N/A	#N/A	#N/A	#N/A	chr17	78268961	78269174	+																					CFLAR	7741	#N/A	#N/A	#N/A	#N/A
														SMAD3	+ (-301242), - (-263277), + (-15509), + (+39652), + (+55359), - (+79412), + (+112000)	chr15	66764496	66764709	+	chr14	98952684	98952897	-																					ITGB1	236349	chr10	33194137	33194349	-
														SOD2	-37629	chr6	159655592	159655805	-	#N/A	#N/A	#N/A	#N/A																					LMOD3	119259	chr3	69241719	69241931	-
														SPARC	- (-7062), - (+22527)	#N/A	#N/A	#N/A	#N/A	chr5	113271082	113271295	-																					MEF2A	260013	chr15	99305968	99306180	-
														TACSTD2	- (-43216), + (-6977)	chr1	58584643	58584856	+	#N/A	#N/A	#N/A	#N/A																					MYBPC2	27856	#N/A	#N/A	#N/A	#N/A
														TGFBR1	-65871	chr9	99039172	99039385	+	#N/A	#N/A	#N/A	#N/A																					MYOM1	+ (+105670), + (+143985), - (+191078)	#N/A	#N/A	#N/A	#N/A
														THBS2	+ (-174043), + (+156112), - (+183327), + (+218568), + (+569766)	chr6	169035369	169035582	+	chr6	12314015	12314228	-																					MYOM2	- (-50974), - (-20235), + (+481482)	chr8	1993960	1994172	-
														Meibomian gland atrophy	Location from TSS (hg38)	chr	start	end	strand	chr.	start.	end.	strand.																					MYOM3	+ (+39580), + (+65204)	#N/A	#N/A	#N/A	#N/A
														APOE	-1633	chr19	44904014	44904227	+	#N/A	#N/A	#N/A	#N/A																					MYOZ2	153467	chr4	118982211	118982423	-
														CEBPA	9093	#N/A	#N/A	#N/A	#N/A	chr18	6482630	6482843	-																					NEBL	+ (+663721), - (+967657)	#N/A	#N/A	#N/A	#N/A
														CEBPB	+ (-24429), - (-18689), + (+26701), - (+102019), + (+148868)	chr20	50166198	50166411	+	chr20	19382834	19383047	-																					PDGFRA	-171079	#N/A	#N/A	#N/A	#N/A
														HR	-2035	#N/A	#N/A	#N/A	#N/A	chr8	119207770	119207983	+																					PDGFRB	-25696	#N/A	#N/A	#N/A	#N/A
														LDLR	-49389	#N/A	#N/A	#N/A	#N/A	chr18	37323031	37323244	-																					PROX1	- (-660791), + (+273694)	chr1	213327046	213327258	-
														SCD	- (+18142), + (+24342), - (+26846)	#N/A	#N/A	#N/A	#N/A	chr1	62318029	62318242	-																					SRF	45023	chr6	43126170	43126382	-
														SOAT1	-257721	#N/A	#N/A	#N/A	#N/A	chr1	153790681	153790894	-																					TMOD2	8033	#N/A	#N/A	#N/A	#N/A
														abnormal central nervous system regeneration	Location from TSS (hg38)	chr	start	end	strand	chr.	start.	end.	strand.																					TMOD3	-70036	chr15	51759488	51759700	+
														AVIL	-16224	chr12	57832588	57832801	+	#N/A	#N/A	#N/A	#N/A																					TPM1	102151	chr15	62940428	62940640	-
														NOS2	- (-177843), - (-106273), + (-5304), - (+166820)	chr17	27978235	27978448	-	chr16	81404092	81404305	+																					TTN	-95683	chr2	178711634	178711846	-
														PTPRF	15392	#N/A	#N/A	#N/A	#N/A	chr1	234871330	234871543	-																					positive regulation of calcium-mediated signaling	Location from TSS (hg38)	chr	start	end	strand
														PTPRS	- (-149328), - (+179695), - (+195018), + (+227575)	chr19	5435461	5435674	-	chr19	16457794	16458007	-																					ADA	-41131	chr20	44610505	44610717	-
														RTN4	61362	chr2	55111799	55112012	-	#N/A	#N/A	#N/A	#N/A																					AKAP6	+ (+179613), + (+230573)	#N/A	#N/A	#N/A	#N/A
														RTN4RL1	- (+6669), - (+25246)	chr17	1999992	2000205	-	#N/A	#N/A	#N/A	#N/A																					CALM1	- (+47489), + (+117463)	chr14	90444366	90444578	-
														RTN4RL2	+ (-548), - (+39086)	chr11	57459894	57460107	+	chr11	122721041	122721254	+																					CALM2	+ (-133638), + (-123659), + (-98306)	chr2	47274801	47275013	+
														TNFRSF1A	- (+539), - (+5691), + (+19466), - (+29378)	chr12	6336316	6336529	-	chr12	12803781	12803994	+																					CALM3	119346	chr19	46481784	46481996	-
														TNFRSF1B	99368	chr1	12067528	12067741	-	#N/A	#N/A	#N/A	#N/A																					CD8A	-1119	#N/A	#N/A	#N/A	#N/A
														negative regulation of phospholipid metabolic process	Location from TSS (hg38)	chr	start	end	strand	chr.	start.	end.	strand.																					CDH13	- (-23220), + (+686962)	#N/A	#N/A	#N/A	#N/A
														APOC1	-1191	#N/A	#N/A	#N/A	#N/A	chr19	44915331	44915544	-																					HINT1	-998656	#N/A	#N/A	#N/A	#N/A
														DAB2IP	- (+10407), + (+15265), + (+43050), + (+108025), - (+117974), + (+197804), - (+309423), - (+339130), + (+354492)	chr9	121577402	121577615	-	chr9	121764799	121765012	+																					IGF1	- (+12352), - (+136596)	#N/A	#N/A	#N/A	#N/A
														LPCAT1	- (-130793), + (-83601), - (-40234), - (+1097), - (+21680), + (+43956)	chr5	1564104	1564317	-	chr5	147453912	147454125	+																					JPH2	86839	chr20	44100633	44100845	+
														PDGFA	+ (-92028), - (-50292), + (+2146), + (+47184), + (+66512), - (+139427)	chr7	452775	452988	+	chr7	37247972	37248185	+																					LMCD1	+ (-263075), - (-248065)	chr3	8238526	8238738	+
														PDGFB	- (-73236), - (-67267), + (-47958), - (-10309)	chr22	39254953	39255166	-	#N/A	#N/A	#N/A	#N/A																					NRG1	- (-906586), + (+805015)	chr8	31641943	31642155	-
														PIK3IP1	50357	chr22	31342778	31342991	-	#N/A	#N/A	#N/A	#N/A																					P2RX3	-11184	chr11	57349595	57349807	-
														RUBCN	-70707	#N/A	#N/A	#N/A	#N/A	chr3	197002988	197003201	-																					SLC9A1	57262	#N/A	#N/A	#N/A	#N/A
														SLC27A1	+ (+5997), + (+17683)	#N/A	#N/A	#N/A	#N/A	chr19	16293854	16294067	+																					response to fluid shear stress	Location from TSS (hg38)	chr	start	end	strand
														WASHC1	+ (-59111), - (-33579), + (-7997), + (+15650)	chr9	13982	14195	+	#N/A	#N/A	#N/A	#N/A																					ASS1	-1311	#N/A	#N/A	#N/A	#N/A
														Laminin complex	Location from TSS (hg38)	chr	start	end	strand	chr.	start.	end.	strand.																					CA2	+ (+366781), - (+398407), - (+522293)	#N/A	#N/A	#N/A	#N/A
														LAMA1	- (-330013), - (-324990), + (-87438), + (+33570)	chr18	7084137	7084350	+	chr18	6752612	6752825	-																					CITED2	- (-688085), - (-609757)	chr6	139983864	139984076	-
														LAMA3	- (+30420), - (+155046), + (+183455), + (+325196), - (+386786)	#N/A	#N/A	#N/A	#N/A	chr18	13452493	13452706	-																					ETS1	- (+106191), + (+112323), - (+379463)	chr11	128207989	128208201	-
														LAMA5	- (-7709), - (-544), - (+11570)	chr20	62355635	62355848	-	chr20	59750897	59751110	+																					GJA1	+ (+156141), + (+414901), - (+450796)	#N/A	#N/A	#N/A	#N/A
														LAMB1	-56455	chr7	108059603	108059816	+	#N/A	#N/A	#N/A	#N/A																					HAS2	-685736	#N/A	#N/A	#N/A	#N/A
														LAMB2	-657	chr3	49132354	49132567	-	#N/A	#N/A	#N/A	#N/A																					KLF2	- (-41501), + (-30832)	chr19	16283210	16283422	-
														LAMB3	+ (+843), - (+9632), + (+23621)	chr1	209627606	209627819	+	#N/A	#N/A	#N/A	#N/A																					KLF4	788892	chr9	108278432	108278644	-
														LAMC1	- (+237), - (+16661)	chr1	183023590	183023803	-	chr1	180187579	180187792	+																					MTSS1	+ (-44121), + (+136432)	#N/A	#N/A	#N/A	#N/A
														LAMC2	- (-146167), + (+34116), - (+92031), + (+144401)	chr1	183040014	183040227	-	chr1	180899611	180899824	-																					NFE2L2	60754	#N/A	#N/A	#N/A	#N/A
														Atypical scarring of skin	Location from TSS (hg38)	chr	start	end	strand	chr.	start.	end.	strand.																					PDGFRB	-25696	#N/A	#N/A	#N/A	#N/A
														APC	-60162	#N/A	#N/A	#N/A	#N/A	chr5	10689407	10689620	+																					PKD1	7133	#N/A	#N/A	#N/A	#N/A
														B4GALT7	- (+378569), - (+383242)	#N/A	#N/A	#N/A	#N/A	chr5	173782160	173782373	-																					PTK2B	13168	chr8	27324544	27324756	+
														C1R	13160	#N/A	#N/A	#N/A	#N/A	chr12	65565996	65566209	-																					SMAD6	+ (+72694), - (+180893), - (+347995)	#N/A	#N/A	#N/A	#N/A
														COL1A1	+ (-8332), + (+23915)	#N/A	#N/A	#N/A	#N/A	chr17	45428366	45428579	-																					SMAD7	- (+216189), + (+288390)	#N/A	#N/A	#N/A	#N/A
														COL1A2	+ (-203775), + (-170666), - (-93177)	chr7	94190679	94190892	+	chr7	85554441	85554654	-																					regulation of catenin import into nucleus	Location from TSS (hg38)	chr	start	end	strand
														COL3A1	- (-647428), - (+10528)	chr2	188326785	188326998	-	#N/A	#N/A	#N/A	#N/A																					DAB2IP	-45759	chr9	121612755	121612967	-
														COL5A1	- (-297356), - (-290805), + (-262713), + (-234317), + (-218609), - (-198072), + (-138742), - (-95746), + (-49214), + (+29046), + (+56517), - (+110419)	chr9	134344311	134344524	-	chr9	131179245	131179458	+																					DACT1	-617511	#N/A	#N/A	#N/A	#N/A
														COL5A2	- (-167845), - (+195031)	chr2	189347617	189347830	-	chr2	178438686	178438899	-																					DACT3	36679	chr19	46697711	46697923	-
														COL7A1	3201	chr3	48598361	48598574	-	#N/A	#N/A	#N/A	#N/A																					EGF	52008	chr4	109860777	109860989	-
														CREBBP	+ (-117886), - (-1026), + (+41277)	chr16	3881645	3881858	-	chr16	29284899	29285112	-																					EGFR	-289023	#N/A	#N/A	#N/A	#N/A
														DST	- (+47676), - (+190215), - (+257890), + (+476687), - (+592549)	#N/A	#N/A	#N/A	#N/A	chr6	50698976	50699189	-																					FERMT1	+ (-620138), + (-613759)	chr20	6737197	6737409	+
														EP300	105946	#N/A	#N/A	#N/A	#N/A	chr22	37633643	37633856	+																					FZD1	- (-585680), - (-23608), - (+392720)	chr7	90678578	90678790	-
														ERCC6	-11728	#N/A	#N/A	#N/A	#N/A	chr10	4353997	4354210	+																					FZD7	36108	chr2	201998373	201998585	-
														GJB2	14794	#N/A	#N/A	#N/A	#N/A	chr13	110109952	110110165	+																					KANK1	- (-166880), - (+70116), - (+179082)	chr9	337709	337921	-
														ITGA6	+ (-195708), - (-192587), + (-91619)	chr2	172231974	172232187	+	chr2	160836829	160837042	-																					SEMA5A	171869	chr5	9374100	9374312	+
														ITGB4	27578	chr17	75693751	75693964	-	#N/A	#N/A	#N/A	#N/A																					SFRP2	+ (-376675), - (-10327)	chr4	153799341	153799553	-
														KRT5	-2899	chr12	52523479	52523692	+	#N/A	#N/A	#N/A	#N/A																					SMAD3	+ (-290923), - (-182724), - (-15622)	chr15	66774816	66775028	+
														LAMA3	- (+30420), - (+155046), + (+183455), + (+325196), - (+386786)	#N/A	#N/A	#N/A	#N/A	chr17	8470773	8470986	+																					SULF2	- (-751573), + (-5967)	chr20	47792447	47792659	+
														LAMB3	+ (+843), - (+9632), + (+23621)	chr1	209627606	209627819	+	#N/A	#N/A	#N/A	#N/A																					WWTR1	64010	chr3	149639157	149639369	+
														LAMC2	- (-146167), + (+34116), - (+92031), + (+144401)	chr1	183040014	183040227	-	chr1	175841052	175841265	-																					regulation of phosphatidylinositol 3-kinase activity	Location from TSS (hg38)	chr	start	end	strand
														PLEC	- (-97), + (+10575), + (+64767)	chr8	143950866	143951079	-	chr8	140176588	140176801	+																					AMBRA1	-13274	chr11	46607189	46607401	+
														SLC39A13	-8011	chr11	47416533	47416746	-	#N/A	#N/A	#N/A	#N/A																					CCR7	-11722	#N/A	#N/A	#N/A	#N/A
														TFAP2A	33584	#N/A	#N/A	#N/A	#N/A	chr5	86679750	86679963	-																					DAB2IP	-45759	chr9	121612755	121612967	-
														ZNF469	- (-443097), + (-334577), - (-307219), - (-182021), - (-168450), + (-111589), + (-94005), - (-39315), - (-2364)	chr16	87984267	87984480	-	#N/A	#N/A	#N/A	#N/A																					FGR	-35731	chr1	27670902	27671114	+
														platelet-derived growth factor binding	Location from TSS (hg38)	chr	start	end	strand	chr.	start.	end.	strand.																					IRS1	- (+323111), - (+373402), + (+680919)	chr2	226118734	226118946	+
														COL1A1	+ (-8332), + (+23915)	#N/A	#N/A	#N/A	#N/A	chr17	43878751	43878964	-																					KIT	- (-257742), - (+380417)	chr4	54400070	54400282	-
														COL1A2	+ (-203775), + (-170666), - (-93177)	chr7	94190679	94190892	+	chr7	76520320	76520533	-																					KLF4	788892	chr9	108278432	108278644	-
														COL2A1	13565	chr12	47990814	47991027	+	#N/A	#N/A	#N/A	#N/A																					LYN	+ (+733), + (+28492)	chr8	55880440	55880652	+
														COL3A1	- (-647428), - (+10528)	chr2	188326785	188326998	-	#N/A	#N/A	#N/A	#N/A																					PDGFB	-65418	chr22	39310063	39310275	+
														COL4A1	- (+41069), - (+90483), - (+168938), + (+197090), - (+433827), + (+436623), - (+466648)	#N/A	#N/A	#N/A	#N/A	chr12	94615938	94616151	-																					PDGFRA	-171079	#N/A	#N/A	#N/A	#N/A
														COL5A1	- (-297356), - (-290805), + (-262713), + (-234317), + (-218609), - (-198072), + (-138742), - (-95746), + (-49214), + (+29046), + (+56517), - (+110419)	chr9	134344311	134344524	-	chr9	127784916	127785129	-																					PDGFRB	-25696	#N/A	#N/A	#N/A	#N/A
														COL6A1	- (-146159), + (-106517), - (-30513), - (+55273)	chr21	45835471	45835684	-	chr21	37450478	37450691	-																					PIK3R1	+ (-536930), + (+441802), + (+457826)	chr5	67678684	67678896	+
														PDGFA	+ (-92028), - (-50292), + (+2146), + (+47184), + (+66512), - (+139427)	chr7	452775	452988	+	chr7	2604253	2604466	-																					PIK3R2	48982	chr19	18104030	18104242	-
														PDGFB	- (-73236), - (-67267), + (-47958), - (-10309)	chr22	39254953	39255166	-	#N/A	#N/A	#N/A	#N/A																					PIK3R4	-395	chr3	130747118	130747330	+
														PDGFRA	- (+170773), - (+385836)	#N/A	#N/A	#N/A	#N/A	chr4	3828317	3828530	+																					PRKD1	-105289	chr14	29822247	29822459	-
														PDGFRB	+ (-292), - (+12374)	chr5	150156045	150156258	+	chr5	140711079	140711292	+																					PTK2B	13168	chr8	27324544	27324756	+
														xenobiotic transporter activity	Location from TSS (hg38)	chr	start	end	strand	chr.	start.	end.	strand.																					RUBCN	+ (+23799), - (+110000)	#N/A	#N/A	#N/A	#N/A
														ABCA8	+ (-92241), + (+195280), + (+221840)	chr17	69047375	69047588	+	chr17	53749301	53749514	-																					VAV3	97051	chr1	107867987	107868199	+
														ABCB1	-90496	#N/A	#N/A	#N/A	#N/A	chr7	7099731	7099944	+																					Wnt-protein binding	Location from TSS (hg38)	chr	start	end	strand
														ABCB4	34838	chr7	87510470	87510683	-	#N/A	#N/A	#N/A	#N/A																					APCDD1	+ (-383819), - (-219605)	chr18	10070703	10070915	+
														ABCB5	+ (-264009), - (-211643), + (-174917)	chr7	20351091	20351304	+	#N/A	#N/A	#N/A	#N/A																					EGF	52008	chr4	109860777	109860989	-
														ABCC1	- (-495), + (+72636)	chr16	15948975	15949188	-	#N/A	#N/A	#N/A	#N/A																					FRZB	+ (+105159), + (+113519)	#N/A	#N/A	#N/A	#N/A
														ABCC3	- (-69782), + (-8149), + (+6049)	chr17	50564968	50565181	-	#N/A	#N/A	#N/A	#N/A																					FZD1	- (-585680), - (-23608), - (+392720)	chr7	90678578	90678790	-
														ABCG2	19563	chr4	88178368	88178581	-	#N/A	#N/A	#N/A	#N/A																					FZD7	36108	chr2	201998373	201998585	-
														SLC2A1	- (-99556), + (-3799), - (+17244)	chr1	42941822	42942035	-	#N/A	#N/A	#N/A	#N/A																					FZD8	141219	chr10	35783391	35783603	-
														SLC6A6	+ (-200081), + (-123728), + (-116001), + (-65360), + (-56656), - (-35240), - (-25287), + (-8955), + (+22249), + (+29871), - (+132433)	chr3	14202388	14202601	+	chr3	130747423	130747636	-																					ROR1	361685	#N/A	#N/A	#N/A	#N/A
																																												ROR2	-34149	#N/A	#N/A	#N/A	#N/A
																																												RYK	+ (-58512), + (-40794)	chr3	134291432	134291644	+
																																												SFRP1	31821	#N/A	#N/A	#N/A	#N/A
																																												SFRP2	+ (-376675), - (-10327)	chr4	153799341	153799553	-
																																												TRABD2B	+ (-219644), + (+5148), + (+138577), + (+427208)	chr1	47858212	47858424	+
																																												WLS	+ (-134015), + (-89253)	chr1	68321692	68321904	+
																																												positive regulation of reactive oxygen species biosynthetic process	Location from TSS (hg38)	chr	start	end	strand
																																												ASS1	-1311	#N/A	#N/A	#N/A	#N/A
																																												CD36	34239	chr7	80335230	80335442	-
																																												DDAH1	89624	chr1	85554658	85554870	-
																																												DNM2	254	chr19	10717771	10717983	-
																																												EGFR	-289023	#N/A	#N/A	#N/A	#N/A
																																												FOXO3	- (+128685), - (+153342), - (+168865), - (+239039)	#N/A	#N/A	#N/A	#N/A
																																												HSP90AA1	92827	#N/A	#N/A	#N/A	#N/A
																																												IL4	-10765	chr5	132684645	132684857	-
																																												IL6	-1164	chr7	22726942	22727154	-
																																												KLF2	- (-41501), + (-30832)	chr19	16283210	16283422	-
																																												KLF4	788892	chr9	108278432	108278644	-
																																												NOS1AP	12992	#N/A	#N/A	#N/A	#N/A
																																												PTK2B	13168	chr8	27324544	27324756	+
																																												PTX3	-76659	#N/A	#N/A	#N/A	#N/A
																																												RAB27A	19786	#N/A	#N/A	#N/A	#N/A
																																												SMAD3	+ (-290923), - (-182724), - (-15622)	chr15	66774816	66775028	+
																																												TLR4	- (-241125), + (+78627)	chr9	117463141	117463353	-
																																												TLR5	- (-69324), + (+141915)	chr1	223206505	223206717	-
																																												regulation of nitric oxide biosynthetic process	Location from TSS (hg38)	chr	start	end	strand
																																												ASS1	-1311	#N/A	#N/A	#N/A	#N/A
																																												CD34	+ (-290637), + (-272983)	chr1	208184279	208184491	+
																																												CD36	34239	chr7	80335230	80335442	-
																																												DDAH1	89624	chr1	85554658	85554870	-
																																												DNM2	254	chr19	10717771	10717983	-
																																												EGFR	-289023	#N/A	#N/A	#N/A	#N/A
																																												HSP90AA1	92827	#N/A	#N/A	#N/A	#N/A
																																												IL4	-10765	chr5	132684645	132684857	-
																																												IL6	-1164	chr7	22726942	22727154	-
																																												KLF2	- (-41501), + (-30832)	chr19	16283210	16283422	-
																																												KLF4	788892	chr9	108278432	108278644	-
																																												NOS1AP	12992	#N/A	#N/A	#N/A	#N/A
																																												PTK2B	13168	chr8	27324544	27324756	+
																																												PTX3	-76659	#N/A	#N/A	#N/A	#N/A
																																												SMAD3	+ (-290923), - (-182724), - (-15622)	chr15	66774816	66775028	+
																																												TLR4	- (-241125), + (+78627)	chr9	117463141	117463353	-
																																												TLR5	- (-69324), + (+141915)	chr1	223206505	223206717	-
																																												ZC3H12A	12456	chr1	37486902	37487114	+
																																												response to fluid shear stress	Location from TSS (hg38)	chr	start	end	strand
																																												ABCA1	-211600	chr9	105139731	105139943	+
																																												ASS1	-1311	#N/A	#N/A	#N/A	#N/A
																																												CA2	+ (+366781), - (+398407), - (+522293)	#N/A	#N/A	#N/A	#N/A
																																												CITED2	- (-688085), - (-609757)	chr6	139983864	139984076	-
																																												ETS1	- (+106191), + (+112323), - (+379463)	chr11	128207989	128208201	-
																																												GJA1	+ (+156141), + (+414901), - (+450796)	#N/A	#N/A	#N/A	#N/A
																																												HAS2	+ (-976094), + (-602869), - (+685736)	chr8	122244153	122244365	+
																																												KLF2	- (-41501), + (-30832)	chr19	16283210	16283422	-
																																												KLF4	788892	chr9	108278432	108278644	-
																																												MEF2C	+ (-492408), + (-40889)	chr5	88944836	88945048	+
																																												MTSS1	-44121	#N/A	#N/A	#N/A	#N/A
																																												NFE2L2	- (-87352), - (-60754)	chr2	177352377	177352589	-
																																												PDGFRB	-25696	#N/A	#N/A	#N/A	#N/A
																																												PKD1	7133	#N/A	#N/A	#N/A	#N/A
																																												PTGS2	-165077	#N/A	#N/A	#N/A	#N/A
																																												PTK2B	13168	chr8	27324544	27324756	+
																																												SMAD6	+ (+72694), - (+180893), - (+347995)	#N/A	#N/A	#N/A	#N/A
																																												SMAD7	- (-37820), - (+53295), - (+216189), + (+288390)	chr18	48897310	48897522	-
																																												SOCS5	-47655	chr2	46746501	46746713	-
																																												commissural neuron axon guidance	Location from TSS (hg38)	chr	start	end	strand
																																												EPHB2	+ (+78831), - (+143503), - (+151040), - (+208860)	#N/A	#N/A	#N/A	#N/A
																																												FZD3	94655	#N/A	#N/A	#N/A	#N/A
																																												NFIB	+ (-59535), - (+19699), - (+125464)	chr9	14293862	14294074	-
																																												NRP1	- (-149860), + (+44298), - (+142019), + (+325407)	chr10	33486016	33486228	-
																																												PTCH1	- (+13800), - (+81211)	#N/A	#N/A	#N/A	#N/A
																																												RYK	-40794	chr3	134291432	134291644	+
																																												VEGFA	+ (+18328), + (+68159)	#N/A	#N/A	#N/A	#N/A
																																												regulation of vasculogenesis	Location from TSS (hg38)	chr	start	end	strand
																																												ASB4	+ (-15361), + (-7984)	#N/A	#N/A	#N/A	#N/A
																																												CD34	+ (-290637), + (-272983), - (-188910)	chr1	208100206	208100418	-
																																												EMP2	10412	chr16	10570180	10570392	+
																																												HEY1	- (-229683), + (-120661)	chr8	79888412	79888624	+
																																												HEY2	278971	chr6	125470503	125470715	-
																																												KDR	-87254	chr4	55038229	55038441	-
																																												RAPGEF2	+ (-432081), + (-396405), - (-271924), + (-250234), - (-195467), + (-19913)	chr4	158835550	158835762	+
																																												TMEM100	-161984	#N/A	#N/A	#N/A	#N/A
																																												XDH	81461	chr2	31496070	31496282	-
																																												positive regulation of p38MAPK cascade	Location from TSS (hg38)	chr	start	end	strand
																																												BMP2	+ (-30361), + (-23982), - (+101547)	chr20	6869105	6869317	-
																																												GADD45A	- (-149413), - (-123984)	chr1	67535542	67535754	-
																																												GADD45B	+ (+67154), + (+104698)	chr19	2543175	2543387	+
																																												GADD45G	- (+57449), + (+91201), - (+144895)	chr9	89662356	89662568	-
																																												GDF6	66431	chr8	96227117	96227329	-
																																												HAND2	-40601	#N/A	#N/A	#N/A	#N/A
																																												MAP3K4	- (-59407), - (+18788)	chr6	160932271	160932483	-
																																												MAP3K5	-54384	#N/A	#N/A	#N/A	#N/A
																																												OPRK1	+ (-441954), - (+253320)	chr8	53693545	53693757	+
																																												SASH1	+ (-775254), - (-472671), + (-400659), + (-30344), - (+98480)	chr6	147567233	147567445	+
																																												VEGFA	+ (+18328), + (+68159)	#N/A	#N/A	#N/A	#N/A
																																												XDH	81461	chr2	31496070	31496282	-
																																												ZC3H12A	12456	chr1	37486902	37487114	+
																																												positive regulation of focal adhesion assembly	Location from TSS (hg38)	chr	start	end	strand
																																												FMN1	104555	chr15	33090072	33090284	+
																																												KDR	-87254	chr4	55038229	55038441	-
																																												LIMS1	19428	chr2	108635278	108635490	-
																																												MYOC	155822	#N/A	#N/A	#N/A	#N/A
																																												NRP1	- (-149860), + (+44298), - (+142019), + (+325407)	chr10	33486016	33486228	-
																																												PTPRJ	24711	#N/A	#N/A	#N/A	#N/A
																																												RAC1	-8290	chr7	6382723	6382935	-
																																												ROCK1	-106963	chr18	21004782	21004994	-
																																												S100A10	-47849	#N/A	#N/A	#N/A	#N/A
																																												SFRP1	+ (+31821), + (+169549)	#N/A	#N/A	#N/A	#N/A
																																												SMAD3	+ (-290923), - (-182724), - (-15622)	chr15	66774816	66775028	+
																																												THY1	- (-159951), - (-115215), + (+7593)	chr11	119539237	119539449	-
																																												VEGFA	+ (+18328), + (+68159)	#N/A	#N/A	#N/A	#N/A
																																												WNT4	-174657	chr1	22317517	22317729	+
																																												positive regulation of adherens junction organization	Location from TSS (hg38)	chr	start	end	strand
																																												FMN1	104555	chr15	33090072	33090284	+
																																												KDR	-87254	chr4	55038229	55038441	-
																																												LIMS1	19428	chr2	108635278	108635490	-
																																												MYOC	155822	#N/A	#N/A	#N/A	#N/A
																																												NRP1	- (-149860), + (+44298), - (+142019), + (+325407)	chr10	33486016	33486228	-
																																												PTPRJ	24711	#N/A	#N/A	#N/A	#N/A
																																												RAC1	-8290	chr7	6382723	6382935	-
																																												ROCK1	-106963	chr18	21004782	21004994	-
																																												S100A10	-47849	#N/A	#N/A	#N/A	#N/A
																																												SFRP1	+ (+31821), + (+169549)	#N/A	#N/A	#N/A	#N/A
																																												SMAD3	+ (-290923), - (-182724), - (-15622)	chr15	66774816	66775028	+
																																												THY1	- (-159951), - (-115215), + (+7593)	chr11	119539237	119539449	-
																																												VEGFA	+ (+18328), + (+68159)	#N/A	#N/A	#N/A	#N/A
																																												WNT4	-174657	chr1	22317517	22317729	+
																																												positive regulation of cell-matrix adhesion	Location from TSS (hg38)	chr	start	end	strand
																																												CCL28	20230	chr5	43432515	43432727	-
																																												CCR7	-11722	#N/A	#N/A	#N/A	#N/A
																																												CD36	34239	chr7	80335230	80335442	-
																																												CDH13	- (-23220), + (+686962)	#N/A	#N/A	#N/A	#N/A
																																												CDK6	- (-179271), - (-157462)	chr7	92991273	92991485	-
																																												CSF1	- (-37073), + (-33168)	#N/A	#N/A	#N/A	#N/A
																																												DISC1	- (+130416), - (+315806), + (+925635)	chr1	231757125	231757337	-
																																												EMP2	10412	chr16	10570180	10570392	+
																																												EPHA1	-861	chr7	143409647	143409859	+
																																												FERMT1	+ (-620138), + (-613759)	chr20	6737197	6737409	+
																																												FMN1	104555	chr15	33090072	33090284	+
																																												GSK3B	- (-66118), + (+200598)	chr3	120159678	120159890	-
																																												KDR	-87254	chr4	55038229	55038441	-
																																												LIMS1	19428	chr2	108635278	108635490	-
																																												MYOC	155822	#N/A	#N/A	#N/A	#N/A
																																												NINJ1	-18105	chr9	93116077	93116289	-
																																												NRP1	- (-149860), + (+44298), - (+142019), + (+325407)	chr10	33486016	33486228	-
																																												PLEKHA2	+ (-69735), - (-30581)	chr8	38831450	38831662	+
																																												PRKCZ	-138818	#N/A	#N/A	#N/A	#N/A
																																												PTK2B	13168	chr8	27324544	27324756	+
																																												PTPRJ	24711	#N/A	#N/A	#N/A	#N/A
																																												RAC1	-8290	chr7	6382723	6382935	-
																																												ROCK1	-106963	chr18	21004782	21004994	-
																																												S100A10	-47849	#N/A	#N/A	#N/A	#N/A
																																												SFRP1	+ (+31821), + (+169549)	#N/A	#N/A	#N/A	#N/A
																																												SMAD3	+ (-290923), - (-182724), - (-15622)	chr15	66774816	66775028	+
																																												THY1	- (-159951), - (-115215), + (+7593)	chr11	119539237	119539449	-
																																												UTRN	114591	chr6	144406314	144406526	+
																																												VEGFA	+ (+18328), + (+68159)	#N/A	#N/A	#N/A	#N/A
																																												WNT4	-174657	chr1	22317517	22317729	+
																																												cellular response to glucose starvation	Location from TSS (hg38)	chr	start	end	strand
																																												BCL2	+ (+18492), + (+133423), + (+602702)	chr18	63186599	63186811	+
																																												C12orf66	+ (+139754), + (+241611), - (+254867)	chr12	64082405	64082617	+
																																												HNRNPA1	-13439	#N/A	#N/A	#N/A	#N/A
																																												ITFG2	1382	chr12	2813898	2814110	+
																																												MTMR3	-30049	#N/A	#N/A	#N/A	#N/A
																																												NFE2L2	- (-87352), - (-60754)	chr2	177352377	177352589	-
																																												NUAK2	- (+26218), - (+73426)	chr1	205295467	205295679	-
																																												PIK3C3	976857	#N/A	#N/A	#N/A	#N/A
																																												PIK3R4	-395	chr3	130747118	130747330	+
																																												PMAIP1	+ (+8164), + (+17696), + (+58739)	chr18	59908006	59908218	+
																																												RRP8	-34181	chr11	6569333	6569545	-
																																												SESN3	- (-449569), + (-325761), + (-281769), - (-52566), - (+70022)	chr11	95161069	95161281	-
																																												SH3GLB1	+ (+53340), - (+83818)	chr1	86757804	86758016	+
																																												SLC2A1	-38940	chr1	42998007	42998219	+
																																												UPP1	22297	#N/A	#N/A	#N/A	#N/A
																																												XBP1	-1227	chr22	28799264	28799476	-
																																												ZC3H12A	12456	chr1	37486902	37487114	+
																																												regulation of nitric-oxide synthase activity	Location from TSS (hg38)	chr	start	end	strand
																																												ACVR2A	+ (-861807), - (-793094), - (-393075)	chr2	146982604	146982816	+
																																												CALM1	- (+47489), + (+117463)	chr14	90444366	90444578	-
																																												CNR1	-33470	chr6	88132783	88132995	-
																																												CNR2	12795	#N/A	#N/A	#N/A	#N/A
																																												DDAH1	- (-89624), + (+64888)	chr1	85554658	85554870	-
																																												DNM2	254	chr19	10717771	10717983	-
																																												EGFR	-289023	#N/A	#N/A	#N/A	#N/A
																																												GCH1	-174722	#N/A	#N/A	#N/A	#N/A
																																												HIF1A	-54316	#N/A	#N/A	#N/A	#N/A
																																												HSP90AA1	92827	#N/A	#N/A	#N/A	#N/A
																																												HTR2B	- (-37665), - (-8463)	#N/A	#N/A	#N/A	#N/A
																																												KRAS	135523	chr12	25386220	25386432	-
																																												NOS1AP	12992	#N/A	#N/A	#N/A	#N/A
																																												NOSIP	32964	#N/A	#N/A	#N/A	#N/A
																																												NOSTRIN	- (-327812), + (-163678)	chr2	168470233	168470445	-
																																												NPR3	2146	#N/A	#N/A	#N/A	#N/A
																																												PRKG2	+ (-207887), - (-190907), - (+49887)	chr4	81165124	81165336	-
																																												PTK2B	13168	chr8	27324544	27324756	+
																																												PTS	6613	chr11	112219646	112219858	-
																																												SCARB1	+ (-41808), - (+60006), - (+358884)	chr12	124905549	124905761	+
																																												WASL	37996	#N/A	#N/A	#N/A	#N/A
																																												ZDHHC21	320269	#N/A	#N/A	#N/A	#N/A
																																												photoreceptor outer segment degeneration	Location from TSS (hg38)	chr	start	end	strand
																																												BBS10	- (-118479), - (-106757)	chr12	76455093	76455305	-
																																												C2orf71	-7750	chr2	29066405	29066617	-
																																												CRB1	- (+315446), + (+416223)	#N/A	#N/A	#N/A	#N/A
																																												LDLR	-48227	#N/A	#N/A	#N/A	#N/A
																																												MERTK	-63984	#N/A	#N/A	#N/A	#N/A
																																												PROM1	-115951	chr4	16199546	16199758	+
																																												RPE65	+ (+83399), - (+90806), + (+128161)	#N/A	#N/A	#N/A	#N/A
																																												SDCCAG8	- (+8514), + (+165118)	chr1	243264464	243264676	-
																																												SLC4A7	+ (-150974), + (-76418), + (-60256)	chr3	27544497	27544709	+
																																												TUB	+ (-61170), + (+18565)	chr11	7977357	7977569	+
																																												TULP1	22261	chr6	35535093	35535305	-
																																												iris coloboma	Location from TSS (hg38)	chr	start	end	strand
																																												CITED2	- (-688085), - (-609757)	chr6	139983864	139984076	-
																																												EXT1	+ (+202025), - (+244638)	chr8	117867109	117867321	-
																																												HS2ST1	+ (+143455), - (+327249)	#N/A	#N/A	#N/A	#N/A
																																												JAG1	- (-795909), + (-701336), + (-328549), - (+77096)	chr20	10596905	10597117	-
																																												KIF20B	+ (+387088), - (+478185)	chr10	90088599	90088811	+
																																												MYO10	- (-248187), - (+93413), - (+185312)	chr5	17184344	17184556	-
																																												NDST1	59352	#N/A	#N/A	#N/A	#N/A
																																												RARB	- (-257338), - (+20672), - (+159061)	chr3	25448877	25449089	-
																																												SMOC1	-18199	#N/A	#N/A	#N/A	#N/A
[truncated: 737 more columns]
